# Supplementary material for: Redox gradients define the ecological niche of ciliates with denitrifying endosymbionts in anoxic lake waters
Source: ISME J. 2026 Mar 1;20(1):wrag043. doi: 10.1093/ismejo/wrag043 (PMC13037464; doi:10.1093/ismejo/wrag043)
Supplement: wrag043_Supplementary_materials [file wrag043_supplementary_materials.zip]

Archive with 17 entries (17 files):
- Supplementary file 5.csv
- Supplementary file 6.fa
- Supplementary file 7.fa
- Supplementary file 8.fa
- Supplementary file 9.iqtree
- Supplementary file 10.fa
- Supplementary file 11.iqtree
- Supplements_Zeller_Schorn_et_al.docx
- Table S1.xlsx
- Table S2.xlsx
- Table S3.xlsx
- Table S4.xlsx
- Table S5.xlsx
- Supplementarty file 1.txt
- Supplementary file 2.csv
- Supplementary file 3.csv
- Supplementary file 4.csv
