# Supplementary material for: Redox gradients define the ecological niche of ciliates with denitrifying endosymbionts in anoxic lake waters
Source: ISME J. 2026 Mar 1;20(1):wrag043. doi: 10.1093/ismejo/wrag043 (PMC13037464; doi:10.1093/ismejo/wrag043)
Supplement: wrag043_Supplementary_materials [file wrag043_supplementary_materials.zip › Supplementary file 5.csv]

TestProbe v. 3.0 results with probe EUK B (5'-TGATCCTTCTGCAGGTTCACCTAC-3') against the SSU r138.2 SILVA database with the REFNR sequence collection
job_name;"taxonomy";"coverage";"specificity";"accessions";"eligible";"match";"mismat";"nodata";"outgroup_matchable";"outgroup_matched"
;"SILVA (only NR);Unclassified;";"0.0";"0";"0";"0";"0";"0";"0";"129916";"59"
;"SILVA (only NR);Archaea;";"0.0";"100";"20197";"2511";"1";"2510";"17686";"127405";"58"
;"SILVA (only NR);Archaea;Aenigmarchaeota;";"0.0";"0";"319";"13";"0";"13";"306";"129903";"59"
;"SILVA (only NR);Archaea;Aenigmarchaeota;Aenigmarchaeia;";"0.0";"0";"161";"9";"0";"9";"152";"129907";"59"
;"SILVA (only NR);Archaea;Aenigmarchaeota;Aenigmarchaeia;Aenigmarchaeales;";"0.0";"0";"161";"9";"0";"9";"152";"129907";"59"
;"SILVA (only NR);Archaea;Aenigmarchaeota;Aenigmarchaeia;Aenigmarchaeales;Incertae Sedis;";"0.0";"0";"161";"9";"0";"9";"152";"129907";"59"
;"SILVA (only NR);Archaea;Aenigmarchaeota;Aenigmarchaeia;Aenigmarchaeales;Incertae Sedis;Candidatus Aenigmarchaeum;";"0.0";"0";"16";"1";"0";"1";"15";"129915";"59"
;"SILVA (only NR);Archaea;Aenigmarchaeota;Aenigmarchaeia;Aenigmarchaeales;Incertae Sedis;Incertae Sedis;";"0.0";"0";"145";"8";"0";"8";"137";"129908";"59"
;"SILVA (only NR);Archaea;Aenigmarchaeota;Deep Sea Euryarchaeotic Group(DSEG);";"0.0";"0";"155";"4";"0";"4";"151";"129912";"59"
;"SILVA (only NR);Archaea;Aenigmarchaeota;Deep Sea Euryarchaeotic Group(DSEG);Incertae Sedis;";"0.0";"0";"155";"4";"0";"4";"151";"129912";"59"
;"SILVA (only NR);Archaea;Aenigmarchaeota;Deep Sea Euryarchaeotic Group(DSEG);Incertae Sedis;Incertae Sedis;";"0.0";"0";"155";"4";"0";"4";"151";"129912";"59"
;"SILVA (only NR);Archaea;Aenigmarchaeota;Deep Sea Euryarchaeotic Group(DSEG);Incertae Sedis;Incertae Sedis;Incertae Sedis;";"0.0";"0";"155";"4";"0";"4";"151";"129912";"59"
;"SILVA (only NR);Archaea;Aenigmarchaeota;Incertae Sedis;";"0.0";"0";"3";"0";"0";"0";"3";"129916";"59"
;"SILVA (only NR);Archaea;Aenigmarchaeota;Incertae Sedis;Incertae Sedis;";"0.0";"0";"3";"0";"0";"0";"3";"129916";"59"
;"SILVA (only NR);Archaea;Aenigmarchaeota;Incertae Sedis;Incertae Sedis;Incertae Sedis;";"0.0";"0";"3";"0";"0";"0";"3";"129916";"59"
;"SILVA (only NR);Archaea;Aenigmarchaeota;Incertae Sedis;Incertae Sedis;Incertae Sedis;Incertae Sedis;";"0.0";"0";"3";"0";"0";"0";"3";"129916";"59"
;"SILVA (only NR);Archaea;Altiarchaeota;";"0.0";"0";"41";"7";"0";"7";"34";"129909";"59"
;"SILVA (only NR);Archaea;Altiarchaeota;Altiarchaeia;";"0.0";"0";"41";"7";"0";"7";"34";"129909";"59"
;"SILVA (only NR);Archaea;Altiarchaeota;Altiarchaeia;Altiarchaeales;";"0.0";"0";"41";"7";"0";"7";"34";"129909";"59"
;"SILVA (only NR);Archaea;Altiarchaeota;Altiarchaeia;Altiarchaeales;Altiarchaeaceae;";"0.0";"0";"41";"7";"0";"7";"34";"129909";"59"
;"SILVA (only NR);Archaea;Altiarchaeota;Altiarchaeia;Altiarchaeales;Altiarchaeaceae;Candidatus Altiarchaeum;";"0.0";"0";"41";"7";"0";"7";"34";"129909";"59"
;"SILVA (only NR);Archaea;Asgardarchaeota;";"0.0";"0";"670";"21";"0";"21";"649";"129895";"59"
;"SILVA (only NR);Archaea;Asgardarchaeota;Heimdallarchaeia;";"0.0";"0";"45";"6";"0";"6";"39";"129910";"59"
;"SILVA (only NR);Archaea;Asgardarchaeota;Heimdallarchaeia;Incertae Sedis;";"0.0";"0";"45";"6";"0";"6";"39";"129910";"59"
;"SILVA (only NR);Archaea;Asgardarchaeota;Heimdallarchaeia;Incertae Sedis;Incertae Sedis;";"0.0";"0";"45";"6";"0";"6";"39";"129910";"59"
;"SILVA (only NR);Archaea;Asgardarchaeota;Heimdallarchaeia;Incertae Sedis;Incertae Sedis;AB_125;";"0.0";"0";"29";"2";"0";"2";"27";"129914";"59"
;"SILVA (only NR);Archaea;Asgardarchaeota;Heimdallarchaeia;Incertae Sedis;Incertae Sedis;Incertae Sedis;";"0.0";"0";"1";"0";"0";"0";"1";"129916";"59"
;"SILVA (only NR);Archaea;Asgardarchaeota;Heimdallarchaeia;Incertae Sedis;Incertae Sedis;LC_3;";"0.0";"0";"15";"4";"0";"4";"11";"129912";"59"
;"SILVA (only NR);Archaea;Asgardarchaeota;Incertae Sedis;";"0.0";"0";"3";"0";"0";"0";"3";"129916";"59"
;"SILVA (only NR);Archaea;Asgardarchaeota;Incertae Sedis;Incertae Sedis;";"0.0";"0";"3";"0";"0";"0";"3";"129916";"59"
;"SILVA (only NR);Archaea;Asgardarchaeota;Incertae Sedis;Incertae Sedis;Incertae Sedis;";"0.0";"0";"3";"0";"0";"0";"3";"129916";"59"
;"SILVA (only NR);Archaea;Asgardarchaeota;Incertae Sedis;Incertae Sedis;Incertae Sedis;Incertae Sedis;";"0.0";"0";"3";"0";"0";"0";"3";"129916";"59"
;"SILVA (only NR);Archaea;Asgardarchaeota;Lokiarchaeia;";"0.0";"0";"622";"15";"0";"15";"607";"129901";"59"
;"SILVA (only NR);Archaea;Asgardarchaeota;Lokiarchaeia;Incertae Sedis;";"0.0";"0";"527";"10";"0";"10";"517";"129906";"59"
;"SILVA (only NR);Archaea;Asgardarchaeota;Lokiarchaeia;Incertae Sedis;Incertae Sedis;";"0.0";"0";"527";"10";"0";"10";"517";"129906";"59"
;"SILVA (only NR);Archaea;Asgardarchaeota;Lokiarchaeia;Incertae Sedis;Incertae Sedis;Incertae Sedis;";"0.0";"0";"527";"10";"0";"10";"517";"129906";"59"
;"SILVA (only NR);Archaea;Asgardarchaeota;Lokiarchaeia;Odinarchaeales;";"0.0";"0";"95";"5";"0";"5";"90";"129911";"59"
;"SILVA (only NR);Archaea;Asgardarchaeota;Lokiarchaeia;Odinarchaeales;Incertae Sedis;";"0.0";"0";"95";"5";"0";"5";"90";"129911";"59"
;"SILVA (only NR);Archaea;Asgardarchaeota;Lokiarchaeia;Odinarchaeales;Incertae Sedis;Incertae Sedis;";"0.0";"0";"45";"0";"0";"0";"45";"129916";"59"
;"SILVA (only NR);Archaea;Asgardarchaeota;Lokiarchaeia;Odinarchaeales;Incertae Sedis;LCB-4;";"0.0";"0";"50";"5";"0";"5";"45";"129911";"59"
;"SILVA (only NR);Archaea;Crenarchaeota;";"0.0";"0";"0";"0";"0";"0";"0";"129916";"59"
;"SILVA (only NR);Archaea;Crenarchaeota;Thermoprotei;";"0.0";"0";"0";"0";"0";"0";"0";"129916";"59"
;"SILVA (only NR);Archaea;Crenarchaeota;Thermoprotei;Desulfurococcales;";"0.0";"0";"0";"0";"0";"0";"0";"129916";"59"
;"SILVA (only NR);Archaea;Crenarchaeota;Thermoprotei;Desulfurococcales;Desulfurococcaceae;";"0.0";"0";"0";"0";"0";"0";"0";"129916";"59"
;"SILVA (only NR);Archaea;Crenarchaeota;Thermoprotei;Desulfurococcales;Desulfurococcaceae;Desulfurococcus;";"0.0";"0";"0";"0";"0";"0";"0";"129916";"59"
;"SILVA (only NR);Archaea;Crenarchaeota;Thermoprotei;Desulfurococcales;Desulfurococcaceae;Staphylothermus;";"0.0";"0";"0";"0";"0";"0";"0";"129916";"59"
;"SILVA (only NR);Archaea;Crenarchaeota;Thermoprotei;Desulfurococcales;Desulfurococcaceae;Sulfophobococcus;";"0.0";"0";"0";"0";"0";"0";"0";"129916";"59"
;"SILVA (only NR);Archaea;Crenarchaeota;Thermoprotei;Desulfurococcales;Desulfurococcaceae;Thermogladius;";"0.0";"0";"0";"0";"0";"0";"0";"129916";"59"
;"SILVA (only NR);Archaea;Crenarchaeota;Thermoprotei;Desulfurococcales;Desulfurococcaceae;Thermosphaera;";"0.0";"0";"0";"0";"0";"0";"0";"129916";"59"
;"SILVA (only NR);Archaea;Crenarchaeota;Thermoprotei;Desulfurococcales;Pyrodictiaceae;";"0.0";"0";"0";"0";"0";"0";"0";"129916";"59"
;"SILVA (only NR);Archaea;Crenarchaeota;Thermoprotei;Desulfurococcales;Pyrodictiaceae;Hyperthermus;";"0.0";"0";"0";"0";"0";"0";"0";"129916";"59"
;"SILVA (only NR);Archaea;Crenarchaeota;Thermoprotei;Desulfurococcales;Pyrodictiaceae;Pyrodictium;";"0.0";"0";"0";"0";"0";"0";"0";"129916";"59"
;"SILVA (only NR);Archaea;Crenarchaeota;Thermoprotei;Fervidicoccales;";"0.0";"0";"0";"0";"0";"0";"0";"129916";"59"
;"SILVA (only NR);Archaea;Crenarchaeota;Thermoprotei;Fervidicoccales;Fervidicoccaceae;";"0.0";"0";"0";"0";"0";"0";"0";"129916";"59"
;"SILVA (only NR);Archaea;Crenarchaeota;Thermoprotei;Fervidicoccales;Fervidicoccaceae;Fervidicoccus;";"0.0";"0";"0";"0";"0";"0";"0";"129916";"59"
;"SILVA (only NR);Archaea;Crenarchaeota;Thermoprotei;Sulfolobales;";"0.0";"0";"0";"0";"0";"0";"0";"129916";"59"
;"SILVA (only NR);Archaea;Crenarchaeota;Thermoprotei;Sulfolobales;Sulfolobaceae;";"0.0";"0";"0";"0";"0";"0";"0";"129916";"59"
;"SILVA (only NR);Archaea;Crenarchaeota;Thermoprotei;Sulfolobales;Sulfolobaceae;Acidianus;";"0.0";"0";"0";"0";"0";"0";"0";"129916";"59"
;"SILVA (only NR);Archaea;Crenarchaeota;Thermoprotei;Sulfolobales;Sulfolobaceae;Metallosphaera;";"0.0";"0";"0";"0";"0";"0";"0";"129916";"59"
;"SILVA (only NR);Archaea;Crenarchaeota;Thermoprotei;Sulfolobales;Sulfolobaceae;Saccharolobus;";"0.0";"0";"0";"0";"0";"0";"0";"129916";"59"
;"SILVA (only NR);Archaea;Crenarchaeota;Thermoprotei;Sulfolobales;Sulfolobaceae;Stygiolobus;";"0.0";"0";"0";"0";"0";"0";"0";"129916";"59"
;"SILVA (only NR);Archaea;Crenarchaeota;Thermoprotei;Sulfolobales;Sulfolobaceae;Sulfolobus;";"0.0";"0";"0";"0";"0";"0";"0";"129916";"59"
;"SILVA (only NR);Archaea;Crenarchaeota;Thermoprotei;Sulfolobales;Sulfolobaceae;Sulfurisphaera;";"0.0";"0";"0";"0";"0";"0";"0";"129916";"59"
;"SILVA (only NR);Archaea;Crenarchaeota;Thermoprotei;Thermoproteales;";"0.0";"0";"0";"0";"0";"0";"0";"129916";"59"
;"SILVA (only NR);Archaea;Crenarchaeota;Thermoprotei;Thermoproteales;Thermofilaceae;";"0.0";"0";"0";"0";"0";"0";"0";"129916";"59"
;"SILVA (only NR);Archaea;Crenarchaeota;Thermoprotei;Thermoproteales;Thermofilaceae;Thermofilum;";"0.0";"0";"0";"0";"0";"0";"0";"129916";"59"
;"SILVA (only NR);Archaea;Crenarchaeota;Thermoprotei;Thermoproteales;Thermoproteaceae;";"0.0";"0";"0";"0";"0";"0";"0";"129916";"59"
;"SILVA (only NR);Archaea;Crenarchaeota;Thermoprotei;Thermoproteales;Thermoproteaceae;Caldivirga;";"0.0";"0";"0";"0";"0";"0";"0";"129916";"59"
;"SILVA (only NR);Archaea;Crenarchaeota;Thermoprotei;Thermoproteales;Thermoproteaceae;Pyrobaculum;";"0.0";"0";"0";"0";"0";"0";"0";"129916";"59"
;"SILVA (only NR);Archaea;Crenarchaeota;Thermoprotei;Thermoproteales;Thermoproteaceae;Thermocladium;";"0.0";"0";"0";"0";"0";"0";"0";"129916";"59"
;"SILVA (only NR);Archaea;Crenarchaeota;Thermoprotei;Thermoproteales;Thermoproteaceae;Thermoproteus;";"0.0";"0";"0";"0";"0";"0";"0";"129916";"59"
;"SILVA (only NR);Archaea;Crenarchaeota;Thermoprotei;Thermoproteales;Thermoproteaceae;Vulcanisaeta;";"0.0";"0";"0";"0";"0";"0";"0";"129916";"59"
;"SILVA (only NR);Archaea;Euryarchaeota;";"0.0";"0";"0";"0";"0";"0";"0";"129916";"59"
;"SILVA (only NR);Archaea;Euryarchaeota;Methanobacteria;";"0.0";"0";"0";"0";"0";"0";"0";"129916";"59"
;"SILVA (only NR);Archaea;Euryarchaeota;Methanobacteria;Methanobacteriales;";"0.0";"0";"0";"0";"0";"0";"0";"129916";"59"
;"SILVA (only NR);Archaea;Euryarchaeota;Methanobacteria;Methanobacteriales;Methanobacteriaceae;";"0.0";"0";"0";"0";"0";"0";"0";"129916";"59"
;"SILVA (only NR);Archaea;Euryarchaeota;Methanobacteria;Methanobacteriales;Methanobacteriaceae;Methanobacterium;";"0.0";"0";"0";"0";"0";"0";"0";"129916";"59"
;"SILVA (only NR);Archaea;Euryarchaeota;Methanobacteria;Methanobacteriales;Methanobacteriaceae;Methanobrevibacter;";"0.0";"0";"0";"0";"0";"0";"0";"129916";"59"
;"SILVA (only NR);Archaea;Euryarchaeota;Methanobacteria;Methanobacteriales;Methanobacteriaceae;Methanosphaera;";"0.0";"0";"0";"0";"0";"0";"0";"129916";"59"
;"SILVA (only NR);Archaea;Euryarchaeota;Methanobacteria;Methanobacteriales;Methanothermaceae;";"0.0";"0";"0";"0";"0";"0";"0";"129916";"59"
;"SILVA (only NR);Archaea;Euryarchaeota;Methanobacteria;Methanobacteriales;Methanothermaceae;Methanothermus;";"0.0";"0";"0";"0";"0";"0";"0";"129916";"59"
;"SILVA (only NR);Archaea;Euryarchaeota;Methanococci;";"0.0";"0";"0";"0";"0";"0";"0";"129916";"59"
;"SILVA (only NR);Archaea;Euryarchaeota;Methanococci;Methanococcales;";"0.0";"0";"0";"0";"0";"0";"0";"129916";"59"
;"SILVA (only NR);Archaea;Euryarchaeota;Methanococci;Methanococcales;Methanocaldococcaceae;";"0.0";"0";"0";"0";"0";"0";"0";"129916";"59"
;"SILVA (only NR);Archaea;Euryarchaeota;Methanococci;Methanococcales;Methanocaldococcaceae;Methanocaldococcus;";"0.0";"0";"0";"0";"0";"0";"0";"129916";"59"
;"SILVA (only NR);Archaea;Euryarchaeota;Methanococci;Methanococcales;Methanococcaceae;";"0.0";"0";"0";"0";"0";"0";"0";"129916";"59"
;"SILVA (only NR);Archaea;Euryarchaeota;Methanococci;Methanococcales;Methanococcaceae;Methanococcus;";"0.0";"0";"0";"0";"0";"0";"0";"129916";"59"
;"SILVA (only NR);Archaea;Euryarchaeota;Methanococci;Methanococcales;Methanococcaceae;Methanothermococcus;";"0.0";"0";"0";"0";"0";"0";"0";"129916";"59"
;"SILVA (only NR);Archaea;Euryarchaeota;Methanopyri;";"0.0";"0";"0";"0";"0";"0";"0";"129916";"59"
;"SILVA (only NR);Archaea;Euryarchaeota;Methanopyri;Methanopyrales;";"0.0";"0";"0";"0";"0";"0";"0";"129916";"59"
;"SILVA (only NR);Archaea;Euryarchaeota;Methanopyri;Methanopyrales;Methanopyraceae;";"0.0";"0";"0";"0";"0";"0";"0";"129916";"59"
;"SILVA (only NR);Archaea;Euryarchaeota;Methanopyri;Methanopyrales;Methanopyraceae;Methanopyrus;";"0.0";"0";"0";"0";"0";"0";"0";"129916";"59"
;"SILVA (only NR);Archaea;Euryarchaeota;Thermococci;";"0.0";"0";"0";"0";"0";"0";"0";"129916";"59"
;"SILVA (only NR);Archaea;Euryarchaeota;Thermococci;Thermococcales;";"0.0";"0";"0";"0";"0";"0";"0";"129916";"59"
;"SILVA (only NR);Archaea;Euryarchaeota;Thermococci;Thermococcales;Thermococcaceae;";"0.0";"0";"0";"0";"0";"0";"0";"129916";"59"
;"SILVA (only NR);Archaea;Euryarchaeota;Thermococci;Thermococcales;Thermococcaceae;Palaeococcus;";"0.0";"0";"0";"0";"0";"0";"0";"129916";"59"
;"SILVA (only NR);Archaea;Euryarchaeota;Thermococci;Thermococcales;Thermococcaceae;Pyrococcus;";"0.0";"0";"0";"0";"0";"0";"0";"129916";"59"
;"SILVA (only NR);Archaea;Euryarchaeota;Thermococci;Thermococcales;Thermococcaceae;Thermococcus;";"0.0";"0";"0";"0";"0";"0";"0";"129916";"59"
;"SILVA (only NR);Archaea;Hadarchaeota;";"0.0";"0";"300";"23";"0";"23";"277";"129893";"59"
;"SILVA (only NR);Archaea;Hadarchaeota;Hadarchaeia;";"0.0";"0";"300";"23";"0";"23";"277";"129893";"59"
;"SILVA (only NR);Archaea;Hadarchaeota;Hadarchaeia;Hadarchaeales;";"0.0";"0";"300";"23";"0";"23";"277";"129893";"59"
;"SILVA (only NR);Archaea;Hadarchaeota;Hadarchaeia;Hadarchaeales;Hadarchaeaceae;";"0.0";"0";"300";"23";"0";"23";"277";"129893";"59"
;"SILVA (only NR);Archaea;Hadarchaeota;Hadarchaeia;Hadarchaeales;Hadarchaeaceae;Hadarchaeum;";"0.0";"0";"300";"23";"0";"23";"277";"129893";"59"
;"SILVA (only NR);Archaea;Halobacteriota;";"0.0";"0";"5352";"1640";"0";"1640";"3712";"128276";"59"
;"SILVA (only NR);Archaea;Halobacteriota;ANME-1;";"0.0";"0";"154";"11";"0";"11";"143";"129905";"59"
;"SILVA (only NR);Archaea;Halobacteriota;ANME-1;ANME-1a;";"0.0";"0";"45";"4";"0";"4";"41";"129912";"59"
;"SILVA (only NR);Archaea;Halobacteriota;ANME-1;ANME-1a;Incertae Sedis;";"0.0";"0";"45";"4";"0";"4";"41";"129912";"59"
;"SILVA (only NR);Archaea;Halobacteriota;ANME-1;ANME-1a;Incertae Sedis;Incertae Sedis;";"0.0";"0";"45";"4";"0";"4";"41";"129912";"59"
;"SILVA (only NR);Archaea;Halobacteriota;ANME-1;ANME-1b;";"0.0";"0";"94";"4";"0";"4";"90";"129912";"59"
;"SILVA (only NR);Archaea;Halobacteriota;ANME-1;ANME-1b;Incertae Sedis;";"0.0";"0";"94";"4";"0";"4";"90";"129912";"59"
;"SILVA (only NR);Archaea;Halobacteriota;ANME-1;ANME-1b;Incertae Sedis;Incertae Sedis;";"0.0";"0";"94";"4";"0";"4";"90";"129912";"59"
;"SILVA (only NR);Archaea;Halobacteriota;ANME-1;Incertae Sedis;";"0.0";"0";"15";"3";"0";"3";"12";"129913";"59"
;"SILVA (only NR);Archaea;Halobacteriota;ANME-1;Incertae Sedis;Incertae Sedis;";"0.0";"0";"15";"3";"0";"3";"12";"129913";"59"
;"SILVA (only NR);Archaea;Halobacteriota;ANME-1;Incertae Sedis;Incertae Sedis;Incertae Sedis;";"0.0";"0";"15";"3";"0";"3";"12";"129913";"59"
;"SILVA (only NR);Archaea;Halobacteriota;Archaeoglobi;";"0.0";"0";"80";"22";"0";"22";"58";"129894";"59"
;"SILVA (only NR);Archaea;Halobacteriota;Archaeoglobi;Archaeoglobales;";"0.0";"0";"80";"22";"0";"22";"58";"129894";"59"
;"SILVA (only NR);Archaea;Halobacteriota;Archaeoglobi;Archaeoglobales;Archaeoglobaceae;";"0.0";"0";"80";"22";"0";"22";"58";"129894";"59"
;"SILVA (only NR);Archaea;Halobacteriota;Archaeoglobi;Archaeoglobales;Archaeoglobaceae;Archaeoglobus;";"0.0";"0";"32";"13";"0";"13";"19";"129903";"59"
;"SILVA (only NR);Archaea;Halobacteriota;Archaeoglobi;Archaeoglobales;Archaeoglobaceae;Ferroglobus;";"0.0";"0";"3";"2";"0";"2";"1";"129914";"59"
;"SILVA (only NR);Archaea;Halobacteriota;Archaeoglobi;Archaeoglobales;Archaeoglobaceae;Geoglobus;";"0.0";"0";"12";"2";"0";"2";"10";"129914";"59"
;"SILVA (only NR);Archaea;Halobacteriota;Archaeoglobi;Archaeoglobales;Archaeoglobaceae;Incertae Sedis;";"0.0";"0";"31";"3";"0";"3";"28";"129913";"59"
;"SILVA (only NR);Archaea;Halobacteriota;Archaeoglobi;Archaeoglobales;Archaeoglobaceae;JdFR-20;";"0.0";"0";"2";"2";"0";"2";"0";"129914";"59"
;"SILVA (only NR);Archaea;Halobacteriota;Halobacteria;";"0.0";"0";"2624";"1160";"0";"1160";"1464";"128756";"59"
;"SILVA (only NR);Archaea;Halobacteriota;Halobacteria;Halobacterales;";"0.0";"0";"2624";"1160";"0";"1160";"1464";"128756";"59"
;"SILVA (only NR);Archaea;Halobacteriota;Halobacteria;Halobacterales;Haloadaptaceae;";"0.0";"0";"32";"13";"0";"13";"19";"129903";"59"
;"SILVA (only NR);Archaea;Halobacteriota;Halobacteria;Halobacterales;Haloadaptaceae;Haladaptatus;";"0.0";"0";"32";"13";"0";"13";"19";"129903";"59"
;"SILVA (only NR);Archaea;Halobacteriota;Halobacteria;Halobacterales;Halobacteriaceae;";"0.0";"0";"147";"72";"0";"72";"75";"129844";"59"
;"SILVA (only NR);Archaea;Halobacteriota;Halobacteria;Halobacterales;Halobacteriaceae;Halanaeroarchaeum;";"0.0";"0";"19";"5";"0";"5";"14";"129911";"59"
;"SILVA (only NR);Archaea;Halobacteriota;Halobacteria;Halobacterales;Halobacteriaceae;Halarchaeum;";"0.0";"0";"25";"16";"0";"16";"9";"129900";"59"
;"SILVA (only NR);Archaea;Halobacteriota;Halobacteria;Halobacterales;Halobacteriaceae;Halobacterium;";"0.0";"0";"82";"43";"0";"43";"39";"129873";"59"
;"SILVA (only NR);Archaea;Halobacteriota;Halobacteria;Halobacterales;Halobacteriaceae;Halocalculus;";"0.0";"0";"1";"1";"0";"1";"0";"129915";"59"
;"SILVA (only NR);Archaea;Halobacteriota;Halobacteria;Halobacterales;Halobacteriaceae;Halodesulfurarchaeum;";"0.0";"0";"13";"4";"0";"4";"9";"129912";"59"
;"SILVA (only NR);Archaea;Halobacteriota;Halobacteria;Halobacterales;Halobacteriaceae;Incertae Sedis;";"0.0";"0";"4";"1";"0";"1";"3";"129915";"59"
;"SILVA (only NR);Archaea;Halobacteriota;Halobacteria;Halobacterales;Halobacteriaceae;Salarchaeum;";"0.0";"0";"3";"2";"0";"2";"1";"129914";"59"
;"SILVA (only NR);Archaea;Halobacteriota;Halobacteria;Halobacterales;Halococcaceae;";"0.0";"0";"86";"46";"0";"46";"40";"129870";"59"
;"SILVA (only NR);Archaea;Halobacteriota;Halobacteria;Halobacterales;Halococcaceae;Halalkalicoccus;";"0.0";"0";"14";"9";"0";"9";"5";"129907";"59"
;"SILVA (only NR);Archaea;Halobacteriota;Halobacteria;Halobacterales;Halococcaceae;Halococcus;";"0.0";"0";"64";"32";"0";"32";"32";"129884";"59"
;"SILVA (only NR);Archaea;Halobacteriota;Halobacteria;Halobacterales;Halococcaceae;Halostella;";"0.0";"0";"5";"5";"0";"5";"0";"129911";"59"
;"SILVA (only NR);Archaea;Halobacteriota;Halobacteria;Halobacterales;Halococcaceae;Incertae Sedis;";"0.0";"0";"3";"0";"0";"0";"3";"129916";"59"
;"SILVA (only NR);Archaea;Halobacteriota;Halobacteria;Halobacterales;Haloferacaceae;";"0.0";"0";"1634";"741";"0";"741";"893";"129175";"59"
;"SILVA (only NR);Archaea;Halobacteriota;Halobacteria;Halobacterales;Haloferacaceae;A07HB70;";"0.0";"0";"17";"2";"0";"2";"15";"129914";"59"
;"SILVA (only NR);Archaea;Halobacteriota;Halobacteria;Halobacterales;Haloferacaceae;Candidatus Haloectosymbiotes;";"0.0";"0";"1";"1";"0";"1";"0";"129915";"59"
;"SILVA (only NR);Archaea;Halobacteriota;Halobacteria;Halobacterales;Haloferacaceae;Halalkaliarchaeum;";"0.0";"0";"3";"2";"0";"2";"1";"129914";"59"
;"SILVA (only NR);Archaea;Halobacteriota;Halobacteria;Halobacterales;Haloferacaceae;Haloarchaeobius;";"0.0";"0";"23";"9";"0";"9";"14";"129907";"59"
;"SILVA (only NR);Archaea;Halobacteriota;Halobacteria;Halobacterales;Haloferacaceae;Halobaculum;";"0.0";"0";"18";"11";"0";"11";"7";"129905";"59"
;"SILVA (only NR);Archaea;Halobacteriota;Halobacteria;Halobacterales;Haloferacaceae;Halobellus;";"0.0";"0";"44";"20";"0";"20";"24";"129896";"59"
;"SILVA (only NR);Archaea;Halobacteriota;Halobacteria;Halobacterales;Haloferacaceae;Halobiforma;";"0.0";"0";"14";"12";"0";"12";"2";"129904";"59"
;"SILVA (only NR);Archaea;Halobacteriota;Halobacteria;Halobacterales;Haloferacaceae;Halobium;";"0.0";"0";"5";"1";"0";"1";"4";"129915";"59"
;"SILVA (only NR);Archaea;Halobacteriota;Halobacteria;Halobacterales;Haloferacaceae;Haloferax;";"0.0";"0";"114";"68";"0";"68";"46";"129848";"59"
;"SILVA (only NR);Archaea;Halobacteriota;Halobacteria;Halobacterales;Haloferacaceae;Halogeometricum;";"0.0";"0";"37";"18";"0";"18";"19";"129898";"59"
;"SILVA (only NR);Archaea;Halobacteriota;Halobacteria;Halobacterales;Haloferacaceae;Halogranum;";"0.0";"0";"16";"10";"0";"10";"6";"129906";"59"
;"SILVA (only NR);Archaea;Halobacteriota;Halobacteria;Halobacterales;Haloferacaceae;Halohasta;";"0.0";"0";"18";"9";"0";"9";"9";"129907";"59"
;"SILVA (only NR);Archaea;Halobacteriota;Halobacteria;Halobacterales;Haloferacaceae;Halolamina;";"0.0";"0";"68";"21";"0";"21";"47";"129895";"59"
;"SILVA (only NR);Archaea;Halobacteriota;Halobacteria;Halobacterales;Haloferacaceae;Halonotius;";"0.0";"0";"98";"14";"0";"14";"84";"129902";"59"
;"SILVA (only NR);Archaea;Halobacteriota;Halobacteria;Halobacterales;Haloferacaceae;Haloparvum;";"0.0";"0";"38";"22";"0";"22";"16";"129894";"59"
;"SILVA (only NR);Archaea;Halobacteriota;Halobacteria;Halobacterales;Haloferacaceae;Halopelagius;";"0.0";"0";"8";"5";"0";"5";"3";"129911";"59"
;"SILVA (only NR);Archaea;Halobacteriota;Halobacteria;Halobacterales;Haloferacaceae;Halopenitus;";"0.0";"0";"7";"6";"0";"6";"1";"129910";"59"
;"SILVA (only NR);Archaea;Halobacteriota;Halobacteria;Halobacterales;Haloferacaceae;Halopiger;";"0.0";"0";"25";"15";"0";"15";"10";"129901";"59"
;"SILVA (only NR);Archaea;Halobacteriota;Halobacteria;Halobacterales;Haloferacaceae;Haloplanus;";"0.0";"0";"44";"19";"0";"19";"25";"129897";"59"
;"SILVA (only NR);Archaea;Halobacteriota;Halobacteria;Halobacterales;Haloferacaceae;Haloprofundus;";"0.0";"0";"15";"10";"0";"10";"5";"129906";"59"
;"SILVA (only NR);Archaea;Halobacteriota;Halobacteria;Halobacterales;Haloferacaceae;Haloquadratum;";"0.0";"0";"70";"16";"0";"16";"54";"129900";"59"
;"SILVA (only NR);Archaea;Halobacteriota;Halobacteria;Halobacterales;Haloferacaceae;Halorubellus;";"0.0";"0";"16";"5";"0";"5";"11";"129911";"59"
;"SILVA (only NR);Archaea;Halobacteriota;Halobacteria;Halobacterales;Haloferacaceae;Halorubrum;";"0.0";"0";"347";"151";"0";"151";"196";"129765";"59"
;"SILVA (only NR);Archaea;Halobacteriota;Halobacteria;Halobacterales;Haloferacaceae;Halorussus;";"0.0";"0";"33";"17";"0";"17";"16";"129899";"59"
;"SILVA (only NR);Archaea;Halobacteriota;Halobacteria;Halobacterales;Haloferacaceae;Halosolutus;";"0.0";"0";"15";"6";"0";"6";"9";"129910";"59"
;"SILVA (only NR);Archaea;Halobacteriota;Halobacteria;Halobacterales;Haloferacaceae;Halostagnicola;";"0.0";"0";"18";"8";"0";"8";"10";"129908";"59"
;"SILVA (only NR);Archaea;Halobacteriota;Halobacteria;Halobacterales;Haloferacaceae;Haloterrigena;";"0.0";"0";"127";"81";"0";"81";"46";"129835";"59"
;"SILVA (only NR);Archaea;Halobacteriota;Halobacteria;Halobacterales;Haloferacaceae;Halovenus;";"0.0";"0";"22";"6";"0";"6";"16";"129910";"59"
;"SILVA (only NR);Archaea;Halobacteriota;Halobacteria;Halobacterales;Haloferacaceae;Halovivax;";"0.0";"0";"19";"6";"0";"6";"13";"129910";"59"
;"SILVA (only NR);Archaea;Halobacteriota;Halobacteria;Halobacterales;Haloferacaceae;Incertae Sedis;";"0.0";"0";"91";"22";"0";"22";"69";"129894";"59"
;"SILVA (only NR);Archaea;Halobacteriota;Halobacteria;Halobacterales;Haloferacaceae;Natrarchaeobaculum;";"0.0";"0";"5";"5";"0";"5";"0";"129911";"59"
;"SILVA (only NR);Archaea;Halobacteriota;Halobacteria;Halobacterales;Haloferacaceae;Natrarchaeobius;";"0.0";"0";"5";"1";"0";"1";"4";"129915";"59"
;"SILVA (only NR);Archaea;Halobacteriota;Halobacteria;Halobacterales;Haloferacaceae;Natrialba;";"0.0";"0";"47";"24";"0";"24";"23";"129892";"59"
;"SILVA (only NR);Archaea;Halobacteriota;Halobacteria;Halobacterales;Haloferacaceae;Natribaculum;";"0.0";"0";"5";"3";"0";"3";"2";"129913";"59"
;"SILVA (only NR);Archaea;Halobacteriota;Halobacteria;Halobacterales;Haloferacaceae;Natrinema;";"0.0";"0";"38";"25";"0";"25";"13";"129891";"59"
;"SILVA (only NR);Archaea;Halobacteriota;Halobacteria;Halobacterales;Haloferacaceae;Natronoarchaeum;";"0.0";"0";"27";"20";"0";"20";"7";"129896";"59"
;"SILVA (only NR);Archaea;Halobacteriota;Halobacteria;Halobacterales;Haloferacaceae;Natronobacterium;";"0.0";"0";"10";"5";"0";"5";"5";"129911";"59"
;"SILVA (only NR);Archaea;Halobacteriota;Halobacteria;Halobacterales;Haloferacaceae;Natronococcus;";"0.0";"0";"40";"19";"0";"19";"21";"129897";"59"
;"SILVA (only NR);Archaea;Halobacteriota;Halobacteria;Halobacterales;Haloferacaceae;Natronolimnobius;";"0.0";"0";"2";"2";"0";"2";"0";"129914";"59"
;"SILVA (only NR);Archaea;Halobacteriota;Halobacteria;Halobacterales;Haloferacaceae;Natronolimnohabitans;";"0.0";"0";"4";"3";"0";"3";"1";"129913";"59"
;"SILVA (only NR);Archaea;Halobacteriota;Halobacteria;Halobacterales;Haloferacaceae;Natronorubrum;";"0.0";"0";"39";"23";"0";"23";"16";"129893";"59"
;"SILVA (only NR);Archaea;Halobacteriota;Halobacteria;Halobacterales;Haloferacaceae;Salinarchaeum;";"0.0";"0";"17";"12";"0";"12";"5";"129904";"59"
;"SILVA (only NR);Archaea;Halobacteriota;Halobacteria;Halobacterales;Haloferacaceae;Salinigranum;";"0.0";"0";"19";"3";"0";"3";"16";"129913";"59"
;"SILVA (only NR);Archaea;Halobacteriota;Halobacteria;Halobacterales;Haloferacaceae;Saliphagus;";"0.0";"0";"5";"3";"0";"3";"2";"129913";"59"
;"SILVA (only NR);Archaea;Halobacteriota;Halobacteria;Halobacterales;Halomicrobiaceae;";"0.0";"0";"641";"265";"0";"265";"376";"129651";"59"
;"SILVA (only NR);Archaea;Halobacteriota;Halobacteria;Halobacterales;Halomicrobiaceae;Candidatus Halobonum;";"0.0";"0";"19";"3";"0";"3";"16";"129913";"59"
;"SILVA (only NR);Archaea;Halobacteriota;Halobacteria;Halobacterales;Halomicrobiaceae;Halapricum;";"0.0";"0";"3";"1";"0";"1";"2";"129915";"59"
;"SILVA (only NR);Archaea;Halobacteriota;Halobacteria;Halobacterales;Halomicrobiaceae;Haloarcula;";"0.0";"0";"215";"119";"0";"119";"96";"129797";"59"
;"SILVA (only NR);Archaea;Halobacteriota;Halobacteria;Halobacterales;Halomicrobiaceae;Halocatena;";"0.0";"0";"9";"3";"0";"3";"6";"129913";"59"
;"SILVA (only NR);Archaea;Halobacteriota;Halobacteria;Halobacterales;Halomicrobiaceae;Halococcoides;";"0.0";"0";"11";"5";"0";"5";"6";"129911";"59"
;"SILVA (only NR);Archaea;Halobacteriota;Halobacteria;Halobacterales;Halomicrobiaceae;Halomarina;";"0.0";"0";"8";"4";"0";"4";"4";"129912";"59"
;"SILVA (only NR);Archaea;Halobacteriota;Halobacteria;Halobacterales;Halomicrobiaceae;Halomicroarcula;";"0.0";"0";"41";"19";"0";"19";"22";"129897";"59"
;"SILVA (only NR);Archaea;Halobacteriota;Halobacteria;Halobacterales;Halomicrobiaceae;Halomicrobium;";"0.0";"0";"67";"26";"0";"26";"41";"129890";"59"
;"SILVA (only NR);Archaea;Halobacteriota;Halobacteria;Halobacterales;Halomicrobiaceae;Halorhabdus;";"0.0";"0";"20";"8";"0";"8";"12";"129908";"59"
;"SILVA (only NR);Archaea;Halobacteriota;Halobacteria;Halobacterales;Halomicrobiaceae;Halorientalis;";"0.0";"0";"18";"8";"0";"8";"10";"129908";"59"
;"SILVA (only NR);Archaea;Halobacteriota;Halobacteria;Halobacterales;Halomicrobiaceae;Halosimplex;";"0.0";"0";"38";"30";"0";"30";"8";"129886";"59"
;"SILVA (only NR);Archaea;Halobacteriota;Halobacteria;Halobacterales;Halomicrobiaceae;Incertae Sedis;";"0.0";"0";"92";"15";"0";"15";"77";"129901";"59"
;"SILVA (only NR);Archaea;Halobacteriota;Halobacteria;Halobacterales;Halomicrobiaceae;Natronomonas;";"0.0";"0";"79";"19";"0";"19";"60";"129897";"59"
;"SILVA (only NR);Archaea;Halobacteriota;Halobacteria;Halobacterales;Halomicrobiaceae;Salinibaculum;";"0.0";"0";"8";"3";"0";"3";"5";"129913";"59"
;"SILVA (only NR);Archaea;Halobacteriota;Halobacteria;Halobacterales;Halomicrobiaceae;Salinirubrum;";"0.0";"0";"4";"1";"0";"1";"3";"129915";"59"
;"SILVA (only NR);Archaea;Halobacteriota;Halobacteria;Halobacterales;Halomicrobiaceae;Salinirussus;";"0.0";"0";"9";"1";"0";"1";"8";"129915";"59"
;"SILVA (only NR);Archaea;Halobacteriota;Halobacteria;Halobacterales;Incertae Sedis;";"0.0";"0";"84";"23";"0";"23";"61";"129893";"59"
;"SILVA (only NR);Archaea;Halobacteriota;Halobacteria;Halobacterales;Incertae Sedis;Incertae Sedis;";"0.0";"0";"81";"20";"0";"20";"61";"129896";"59"
;"SILVA (only NR);Archaea;Halobacteriota;Halobacteria;Halobacterales;Incertae Sedis;J07HX5;";"0.0";"0";"3";"3";"0";"3";"0";"129913";"59"
;"SILVA (only NR);Archaea;Halobacteriota;Incertae Sedis;";"0.0";"0";"17";"1";"0";"1";"16";"129915";"59"
;"SILVA (only NR);Archaea;Halobacteriota;Incertae Sedis;Incertae Sedis;";"0.0";"0";"17";"1";"0";"1";"16";"129915";"59"
;"SILVA (only NR);Archaea;Halobacteriota;Incertae Sedis;Incertae Sedis;Incertae Sedis;";"0.0";"0";"17";"1";"0";"1";"16";"129915";"59"
;"SILVA (only NR);Archaea;Halobacteriota;Incertae Sedis;Incertae Sedis;Incertae Sedis;Incertae Sedis;";"0.0";"0";"17";"1";"0";"1";"16";"129915";"59"
;"SILVA (only NR);Archaea;Halobacteriota;Methanocellia;";"0.0";"0";"101";"15";"0";"15";"86";"129901";"59"
;"SILVA (only NR);Archaea;Halobacteriota;Methanocellia;Methanocellales;";"0.0";"0";"101";"15";"0";"15";"86";"129901";"59"
;"SILVA (only NR);Archaea;Halobacteriota;Methanocellia;Methanocellales;Incertae Sedis;";"0.0";"0";"18";"1";"0";"1";"17";"129915";"59"
;"SILVA (only NR);Archaea;Halobacteriota;Methanocellia;Methanocellales;Incertae Sedis;Incertae Sedis;";"0.0";"0";"18";"1";"0";"1";"17";"129915";"59"
;"SILVA (only NR);Archaea;Halobacteriota;Methanocellia;Methanocellales;Methanocellaceae;";"0.0";"0";"83";"14";"0";"14";"69";"129902";"59"
;"SILVA (only NR);Archaea;Halobacteriota;Methanocellia;Methanocellales;Methanocellaceae;Methanocella;";"0.0";"0";"83";"14";"0";"14";"69";"129902";"59"
;"SILVA (only NR);Archaea;Halobacteriota;Methanomicrobia;";"0.0";"0";"891";"172";"0";"172";"719";"129744";"59"
;"SILVA (only NR);Archaea;Halobacteriota;Methanomicrobia;Methanomicrobiales;";"0.0";"0";"891";"172";"0";"172";"719";"129744";"59"
;"SILVA (only NR);Archaea;Halobacteriota;Methanomicrobia;Methanomicrobiales;Incertae Sedis;";"0.0";"0";"22";"5";"0";"5";"17";"129911";"59"
;"SILVA (only NR);Archaea;Halobacteriota;Methanomicrobia;Methanomicrobiales;Incertae Sedis;Incertae Sedis;";"0.0";"0";"22";"5";"0";"5";"17";"129911";"59"
;"SILVA (only NR);Archaea;Halobacteriota;Methanomicrobia;Methanomicrobiales;Methanocorpusculaceae;";"0.0";"0";"79";"15";"0";"15";"64";"129901";"59"
;"SILVA (only NR);Archaea;Halobacteriota;Methanomicrobia;Methanomicrobiales;Methanocorpusculaceae;Methanocalculus;";"0.0";"0";"34";"6";"0";"6";"28";"129910";"59"
;"SILVA (only NR);Archaea;Halobacteriota;Methanomicrobia;Methanomicrobiales;Methanocorpusculaceae;Methanocorpusculum;";"0.0";"0";"45";"9";"0";"9";"36";"129907";"59"
;"SILVA (only NR);Archaea;Halobacteriota;Methanomicrobia;Methanomicrobiales;Methanomicrobiaceae;";"0.0";"0";"368";"84";"0";"84";"284";"129832";"59"
;"SILVA (only NR);Archaea;Halobacteriota;Methanomicrobia;Methanomicrobiales;Methanomicrobiaceae;Incertae Sedis;";"0.0";"0";"57";"14";"0";"14";"43";"129902";"59"
;"SILVA (only NR);Archaea;Halobacteriota;Methanomicrobia;Methanomicrobiales;Methanomicrobiaceae;Methanoculleus;";"0.0";"0";"205";"51";"0";"51";"154";"129865";"59"
;"SILVA (only NR);Archaea;Halobacteriota;Methanomicrobia;Methanomicrobiales;Methanomicrobiaceae;Methanofollis;";"0.0";"0";"22";"5";"0";"5";"17";"129911";"59"
;"SILVA (only NR);Archaea;Halobacteriota;Methanomicrobia;Methanomicrobiales;Methanomicrobiaceae;Methanogenium;";"0.0";"0";"32";"6";"0";"6";"26";"129910";"59"
;"SILVA (only NR);Archaea;Halobacteriota;Methanomicrobia;Methanomicrobiales;Methanomicrobiaceae;Methanolacinia;";"0.0";"0";"6";"2";"0";"2";"4";"129914";"59"
;"SILVA (only NR);Archaea;Halobacteriota;Methanomicrobia;Methanomicrobiales;Methanomicrobiaceae;Methanomicrobium;";"0.0";"0";"39";"2";"0";"2";"37";"129914";"59"
;"SILVA (only NR);Archaea;Halobacteriota;Methanomicrobia;Methanomicrobiales;Methanomicrobiaceae;Methanoplanus;";"0.0";"0";"5";"3";"0";"3";"2";"129913";"59"
;"SILVA (only NR);Archaea;Halobacteriota;Methanomicrobia;Methanomicrobiales;Methanomicrobiaceae;SDB;";"0.0";"0";"2";"1";"0";"1";"1";"129915";"59"
;"SILVA (only NR);Archaea;Halobacteriota;Methanomicrobia;Methanomicrobiales;Methanoregulaceae;";"0.0";"0";"289";"39";"0";"39";"250";"129877";"59"
;"SILVA (only NR);Archaea;Halobacteriota;Methanomicrobia;Methanomicrobiales;Methanoregulaceae;Methanolinea;";"0.0";"0";"99";"7";"0";"7";"92";"129909";"59"
;"SILVA (only NR);Archaea;Halobacteriota;Methanomicrobia;Methanomicrobiales;Methanoregulaceae;Methanoregula;";"0.0";"0";"186";"29";"0";"29";"157";"129887";"59"
;"SILVA (only NR);Archaea;Halobacteriota;Methanomicrobia;Methanomicrobiales;Methanoregulaceae;Methanosphaerula;";"0.0";"0";"4";"3";"0";"3";"1";"129913";"59"
;"SILVA (only NR);Archaea;Halobacteriota;Methanomicrobia;Methanomicrobiales;Methanospirillaceae;";"0.0";"0";"115";"29";"0";"29";"86";"129887";"59"
;"SILVA (only NR);Archaea;Halobacteriota;Methanomicrobia;Methanomicrobiales;Methanospirillaceae;Methanospirillum;";"0.0";"0";"115";"29";"0";"29";"86";"129887";"59"
;"SILVA (only NR);Archaea;Halobacteriota;Methanomicrobia;Methanomicrobiales;Rice Cluster II;";"0.0";"0";"18";"0";"0";"0";"18";"129916";"59"
;"SILVA (only NR);Archaea;Halobacteriota;Methanomicrobia;Methanomicrobiales;Rice Cluster II;Incertae Sedis;";"0.0";"0";"18";"0";"0";"0";"18";"129916";"59"
;"SILVA (only NR);Archaea;Halobacteriota;Methanonatronarchaeia;";"0.0";"0";"15";"8";"0";"8";"7";"129908";"59"
;"SILVA (only NR);Archaea;Halobacteriota;Methanonatronarchaeia;Methanonatronaechaeales;";"0.0";"0";"15";"8";"0";"8";"7";"129908";"59"
;"SILVA (only NR);Archaea;Halobacteriota;Methanonatronarchaeia;Methanonatronaechaeales;Methanonatronarchaeaceae;";"0.0";"0";"15";"8";"0";"8";"7";"129908";"59"
;"SILVA (only NR);Archaea;Halobacteriota;Methanonatronarchaeia;Methanonatronaechaeales;Methanonatronarchaeaceae;Methanonatronarchaeum;";"0.0";"0";"15";"8";"0";"8";"7";"129908";"59"
;"SILVA (only NR);Archaea;Halobacteriota;Methanosarcinia;";"0.0";"0";"1470";"251";"0";"251";"1219";"129665";"59"
;"SILVA (only NR);Archaea;Halobacteriota;Methanosarcinia;Methanosarcinales;";"0.0";"0";"1470";"251";"0";"251";"1219";"129665";"59"
;"SILVA (only NR);Archaea;Halobacteriota;Methanosarcinia;Methanosarcinales;ANME-2a-2b;";"0.0";"0";"111";"17";"0";"17";"94";"129899";"59"
;"SILVA (only NR);Archaea;Halobacteriota;Methanosarcinia;Methanosarcinales;ANME-2a-2b;ANME-2b;";"0.0";"0";"11";"2";"0";"2";"9";"129914";"59"
;"SILVA (only NR);Archaea;Halobacteriota;Methanosarcinia;Methanosarcinales;ANME-2a-2b;AOM-Clone-D10;";"0.0";"0";"2";"0";"0";"0";"2";"129916";"59"
;"SILVA (only NR);Archaea;Halobacteriota;Methanosarcinia;Methanosarcinales;ANME-2a-2b;AOM-Clone-E9;";"0.0";"0";"3";"0";"0";"0";"3";"129916";"59"
;"SILVA (only NR);Archaea;Halobacteriota;Methanosarcinia;Methanosarcinales;ANME-2a-2b;AOM-SR-A11;";"0.0";"0";"2";"0";"0";"0";"2";"129916";"59"
;"SILVA (only NR);Archaea;Halobacteriota;Methanosarcinia;Methanosarcinales;ANME-2a-2b;AOM-SR-A49;";"0.0";"0";"5";"0";"0";"0";"5";"129916";"59"
;"SILVA (only NR);Archaea;Halobacteriota;Methanosarcinia;Methanosarcinales;ANME-2a-2b;Incertae Sedis;";"0.0";"0";"88";"15";"0";"15";"73";"129901";"59"
;"SILVA (only NR);Archaea;Halobacteriota;Methanosarcinia;Methanosarcinales;ANME-2c;";"0.0";"0";"86";"6";"0";"6";"80";"129910";"59"
;"SILVA (only NR);Archaea;Halobacteriota;Methanosarcinia;Methanosarcinales;ANME-2c;Incertae Sedis;";"0.0";"0";"86";"6";"0";"6";"80";"129910";"59"
;"SILVA (only NR);Archaea;Halobacteriota;Methanosarcinia;Methanosarcinales;Incertae Sedis;";"0.0";"0";"4";"0";"0";"0";"4";"129916";"59"
;"SILVA (only NR);Archaea;Halobacteriota;Methanosarcinia;Methanosarcinales;Incertae Sedis;Incertae Sedis;";"0.0";"0";"4";"0";"0";"0";"4";"129916";"59"
;"SILVA (only NR);Archaea;Halobacteriota;Methanosarcinia;Methanosarcinales;Methanoperedenaceae;";"0.0";"0";"117";"7";"0";"7";"110";"129909";"59"
;"SILVA (only NR);Archaea;Halobacteriota;Methanosarcinia;Methanosarcinales;Methanoperedenaceae;Candidatus Methanoperedens;";"0.0";"0";"87";"6";"0";"6";"81";"129910";"59"
;"SILVA (only NR);Archaea;Halobacteriota;Methanosarcinia;Methanosarcinales;Methanoperedenaceae;Incertae Sedis;";"0.0";"0";"30";"1";"0";"1";"29";"129915";"59"
;"SILVA (only NR);Archaea;Halobacteriota;Methanosarcinia;Methanosarcinales;Methanosaetaceae;";"0.0";"0";"564";"93";"0";"93";"471";"129823";"59"
;"SILVA (only NR);Archaea;Halobacteriota;Methanosarcinia;Methanosarcinales;Methanosaetaceae;Methanothrix;";"0.0";"0";"564";"93";"0";"93";"471";"129823";"59"
;"SILVA (only NR);Archaea;Halobacteriota;Methanosarcinia;Methanosarcinales;Methanosarcinaceae;";"0.0";"0";"555";"126";"0";"126";"429";"129790";"59"
;"SILVA (only NR);Archaea;Halobacteriota;Methanosarcinia;Methanosarcinales;Methanosarcinaceae;ANME-3;";"0.0";"0";"46";"1";"0";"1";"45";"129915";"59"
;"SILVA (only NR);Archaea;Halobacteriota;Methanosarcinia;Methanosarcinales;Methanosarcinaceae;Incertae Sedis;";"0.0";"0";"18";"0";"0";"0";"18";"129916";"59"
;"SILVA (only NR);Archaea;Halobacteriota;Methanosarcinia;Methanosarcinales;Methanosarcinaceae;Methanimicrococcus;";"0.0";"0";"34";"2";"0";"2";"32";"129914";"59"
;"SILVA (only NR);Archaea;Halobacteriota;Methanosarcinia;Methanosarcinales;Methanosarcinaceae;Methanococcoides;";"0.0";"0";"45";"14";"0";"14";"31";"129902";"59"
;"SILVA (only NR);Archaea;Halobacteriota;Methanosarcinia;Methanosarcinales;Methanosarcinaceae;Methanohalobium;";"0.0";"0";"4";"3";"0";"3";"1";"129913";"59"
;"SILVA (only NR);Archaea;Halobacteriota;Methanosarcinia;Methanosarcinales;Methanosarcinaceae;Methanohalophilus;";"0.0";"0";"39";"7";"0";"7";"32";"129909";"59"
;"SILVA (only NR);Archaea;Halobacteriota;Methanosarcinia;Methanosarcinales;Methanosarcinaceae;Methanolobus;";"0.0";"0";"66";"19";"0";"19";"47";"129897";"59"
;"SILVA (only NR);Archaea;Halobacteriota;Methanosarcinia;Methanosarcinales;Methanosarcinaceae;Methanomethylovorans;";"0.0";"0";"49";"7";"0";"7";"42";"129909";"59"
;"SILVA (only NR);Archaea;Halobacteriota;Methanosarcinia;Methanosarcinales;Methanosarcinaceae;Methanosalsum;";"0.0";"0";"3";"2";"0";"2";"1";"129914";"59"
;"SILVA (only NR);Archaea;Halobacteriota;Methanosarcinia;Methanosarcinales;Methanosarcinaceae;Methanosarcina;";"0.0";"0";"251";"71";"0";"71";"180";"129845";"59"
;"SILVA (only NR);Archaea;Halobacteriota;Methanosarcinia;Methanosarcinales;Methermicoccaceae;";"0.0";"0";"5";"1";"0";"1";"4";"129915";"59"
;"SILVA (only NR);Archaea;Halobacteriota;Methanosarcinia;Methanosarcinales;Methermicoccaceae;Incertae Sedis;";"0.0";"0";"1";"1";"0";"1";"0";"129915";"59"
;"SILVA (only NR);Archaea;Halobacteriota;Methanosarcinia;Methanosarcinales;Methermicoccaceae;Methermicoccus;";"0.0";"0";"4";"0";"0";"0";"4";"129916";"59"
;"SILVA (only NR);Archaea;Halobacteriota;Methanosarcinia;Methanosarcinales;Syntrophoarchaeaceae;";"0.0";"0";"28";"1";"0";"1";"27";"129915";"59"
;"SILVA (only NR);Archaea;Halobacteriota;Methanosarcinia;Methanosarcinales;Syntrophoarchaeaceae;Candidatus Syntrophoarchaeum;";"0.0";"0";"4";"1";"0";"1";"3";"129915";"59"
;"SILVA (only NR);Archaea;Halobacteriota;Methanosarcinia;Methanosarcinales;Syntrophoarchaeaceae;Incertae Sedis;";"0.0";"0";"24";"0";"0";"0";"24";"129916";"59"
;"SILVA (only NR);Archaea;Hydrothermarchaeota;";"0.0";"0";"212";"5";"0";"5";"207";"129911";"59"
;"SILVA (only NR);Archaea;Hydrothermarchaeota;Hydrothermarchaeia;";"0.0";"0";"212";"5";"0";"5";"207";"129911";"59"
;"SILVA (only NR);Archaea;Hydrothermarchaeota;Hydrothermarchaeia;Hydrothermarchaeales;";"0.0";"0";"212";"5";"0";"5";"207";"129911";"59"
;"SILVA (only NR);Archaea;Hydrothermarchaeota;Hydrothermarchaeia;Hydrothermarchaeales;Incertae Sedis;";"0.0";"0";"212";"5";"0";"5";"207";"129911";"59"
;"SILVA (only NR);Archaea;Hydrothermarchaeota;Hydrothermarchaeia;Hydrothermarchaeales;Incertae Sedis;Incertae Sedis;";"0.0";"0";"212";"5";"0";"5";"207";"129911";"59"
;"SILVA (only NR);Archaea;Iainarchaeota;";"0.0";"0";"46";"8";"0";"8";"38";"129908";"59"
;"SILVA (only NR);Archaea;Iainarchaeota;Iainarchaeia;";"0.0";"0";"46";"8";"0";"8";"38";"129908";"59"
;"SILVA (only NR);Archaea;Iainarchaeota;Iainarchaeia;Iainarchaeales;";"0.0";"0";"46";"8";"0";"8";"38";"129908";"59"
;"SILVA (only NR);Archaea;Iainarchaeota;Iainarchaeia;Iainarchaeales;Iainarchaeaceae;";"0.0";"0";"15";"5";"0";"5";"10";"129911";"59"
;"SILVA (only NR);Archaea;Iainarchaeota;Iainarchaeia;Iainarchaeales;Iainarchaeaceae;Candidatus Iainarchaeum;";"0.0";"0";"15";"5";"0";"5";"10";"129911";"59"
;"SILVA (only NR);Archaea;Iainarchaeota;Iainarchaeia;Iainarchaeales;Incertae Sedis;";"0.0";"0";"31";"3";"0";"3";"28";"129913";"59"
;"SILVA (only NR);Archaea;Iainarchaeota;Iainarchaeia;Iainarchaeales;Incertae Sedis;Incertae Sedis;";"0.0";"0";"31";"3";"0";"3";"28";"129913";"59"
;"SILVA (only NR);Archaea;Incertae Sedis;";"0.0";"0";"9";"1";"0";"1";"8";"129915";"59"
;"SILVA (only NR);Archaea;Incertae Sedis;Incertae Sedis;";"0.0";"0";"9";"1";"0";"1";"8";"129915";"59"
;"SILVA (only NR);Archaea;Incertae Sedis;Incertae Sedis;Incertae Sedis;";"0.0";"0";"9";"1";"0";"1";"8";"129915";"59"
;"SILVA (only NR);Archaea;Incertae Sedis;Incertae Sedis;Incertae Sedis;Incertae Sedis;";"0.0";"0";"9";"1";"0";"1";"8";"129915";"59"
;"SILVA (only NR);Archaea;Incertae Sedis;Incertae Sedis;Incertae Sedis;Incertae Sedis;Incertae Sedis;";"0.0";"0";"8";"1";"0";"1";"7";"129915";"59"
;"SILVA (only NR);Archaea;Incertae Sedis;Incertae Sedis;Incertae Sedis;Incertae Sedis;KTK 28A;";"0.0";"0";"1";"0";"0";"0";"1";"129916";"59"
;"SILVA (only NR);Archaea;Korarchaeota;";"0.0";"0";"62";"4";"0";"4";"58";"129912";"59"
;"SILVA (only NR);Archaea;Korarchaeota;Korarchaeia;";"0.0";"0";"62";"4";"0";"4";"58";"129912";"59"
;"SILVA (only NR);Archaea;Korarchaeota;Korarchaeia;Korarchaeales;";"0.0";"0";"62";"4";"0";"4";"58";"129912";"59"
;"SILVA (only NR);Archaea;Korarchaeota;Korarchaeia;Korarchaeales;Korarchaeaceae;";"0.0";"0";"62";"4";"0";"4";"58";"129912";"59"
;"SILVA (only NR);Archaea;Korarchaeota;Korarchaeia;Korarchaeales;Korarchaeaceae;Candidatus Korarchaeum;";"0.0";"0";"62";"4";"0";"4";"58";"129912";"59"
;"SILVA (only NR);Archaea;Methanobacteriota;";"0.0";"0";"1993";"215";"0";"215";"1778";"129701";"59"
;"SILVA (only NR);Archaea;Methanobacteriota;Methanobacteria;";"0.0";"0";"1500";"91";"0";"91";"1409";"129825";"59"
;"SILVA (only NR);Archaea;Methanobacteriota;Methanobacteria;Methanobacteriales;";"0.0";"0";"1500";"91";"0";"91";"1409";"129825";"59"
;"SILVA (only NR);Archaea;Methanobacteriota;Methanobacteria;Methanobacteriales;Methanobacteriaceae;";"0.0";"0";"1451";"77";"0";"77";"1374";"129839";"59"
;"SILVA (only NR);Archaea;Methanobacteriota;Methanobacteria;Methanobacteriales;Methanobacteriaceae;Incertae Sedis;";"0.0";"0";"7";"0";"0";"0";"7";"129916";"59"
;"SILVA (only NR);Archaea;Methanobacteriota;Methanobacteria;Methanobacteriales;Methanobacteriaceae;Methanobacterium;";"0.0";"0";"216";"38";"0";"38";"178";"129878";"59"
;"SILVA (only NR);Archaea;Methanobacteriota;Methanobacteria;Methanobacteriales;Methanobacteriaceae;Methanobrevibacter;";"0.0";"0";"1030";"34";"0";"34";"996";"129882";"59"
;"SILVA (only NR);Archaea;Methanobacteriota;Methanobacteria;Methanobacteriales;Methanobacteriaceae;Methanosphaera;";"0.0";"0";"198";"5";"0";"5";"193";"129911";"59"
;"SILVA (only NR);Archaea;Methanobacteriota;Methanobacteria;Methanobacteriales;Methanothermaceae;";"0.0";"0";"2";"2";"0";"2";"0";"129914";"59"
;"SILVA (only NR);Archaea;Methanobacteriota;Methanobacteria;Methanobacteriales;Methanothermaceae;Methanothermus;";"0.0";"0";"2";"2";"0";"2";"0";"129914";"59"
;"SILVA (only NR);Archaea;Methanobacteriota;Methanobacteria;Methanobacteriales;Methanothermobacteriaceae;";"0.0";"0";"47";"12";"0";"12";"35";"129904";"59"
;"SILVA (only NR);Archaea;Methanobacteriota;Methanobacteria;Methanobacteriales;Methanothermobacteriaceae;Methanothermobacter;";"0.0";"0";"47";"12";"0";"12";"35";"129904";"59"
;"SILVA (only NR);Archaea;Methanobacteriota;Methanococci;";"0.0";"0";"83";"25";"0";"25";"58";"129891";"59"
;"SILVA (only NR);Archaea;Methanobacteriota;Methanococci;Methanococcales;";"0.0";"0";"83";"25";"0";"25";"58";"129891";"59"
;"SILVA (only NR);Archaea;Methanobacteriota;Methanococci;Methanococcales;Methanocaldococcaceae;";"0.0";"0";"27";"8";"0";"8";"19";"129908";"59"
;"SILVA (only NR);Archaea;Methanobacteriota;Methanococci;Methanococcales;Methanocaldococcaceae;Methanocaldococcus;";"0.0";"0";"27";"8";"0";"8";"19";"129908";"59"
;"SILVA (only NR);Archaea;Methanobacteriota;Methanococci;Methanococcales;Methanococcaceae;";"0.0";"0";"56";"17";"0";"17";"39";"129899";"59"
;"SILVA (only NR);Archaea;Methanobacteriota;Methanococci;Methanococcales;Methanococcaceae;Incertae Sedis;";"0.0";"0";"5";"0";"0";"0";"5";"129916";"59"
;"SILVA (only NR);Archaea;Methanobacteriota;Methanococci;Methanococcales;Methanococcaceae;Methanococcus;";"0.0";"0";"28";"10";"0";"10";"18";"129906";"59"
;"SILVA (only NR);Archaea;Methanobacteriota;Methanococci;Methanococcales;Methanococcaceae;Methanothermococcus;";"0.0";"0";"9";"5";"0";"5";"4";"129911";"59"
;"SILVA (only NR);Archaea;Methanobacteriota;Methanococci;Methanococcales;Methanococcaceae;Methanotorris;";"0.0";"0";"14";"2";"0";"2";"12";"129914";"59"
;"SILVA (only NR);Archaea;Methanobacteriota;Methanopyri;";"0.0";"0";"9";"4";"0";"4";"5";"129912";"59"
;"SILVA (only NR);Archaea;Methanobacteriota;Methanopyri;Methanopyrales;";"0.0";"0";"9";"4";"0";"4";"5";"129912";"59"
;"SILVA (only NR);Archaea;Methanobacteriota;Methanopyri;Methanopyrales;Methanopyraceae;";"0.0";"0";"9";"4";"0";"4";"5";"129912";"59"
;"SILVA (only NR);Archaea;Methanobacteriota;Methanopyri;Methanopyrales;Methanopyraceae;Methanopyrus;";"0.0";"0";"9";"4";"0";"4";"5";"129912";"59"
;"SILVA (only NR);Archaea;Methanobacteriota;Thermococci;";"0.0";"0";"401";"95";"0";"95";"306";"129821";"59"
;"SILVA (only NR);Archaea;Methanobacteriota;Thermococci;Methanofastidiosales;";"0.0";"0";"195";"15";"0";"15";"180";"129901";"59"
;"SILVA (only NR);Archaea;Methanobacteriota;Thermococci;Methanofastidiosales;Incertae Sedis;";"0.0";"0";"135";"7";"0";"7";"128";"129909";"59"
;"SILVA (only NR);Archaea;Methanobacteriota;Thermococci;Methanofastidiosales;Incertae Sedis;Incertae Sedis;";"0.0";"0";"135";"7";"0";"7";"128";"129909";"59"
;"SILVA (only NR);Archaea;Methanobacteriota;Thermococci;Methanofastidiosales;Methanofastidiosaceae;";"0.0";"0";"60";"8";"0";"8";"52";"129908";"59"
;"SILVA (only NR);Archaea;Methanobacteriota;Thermococci;Methanofastidiosales;Methanofastidiosaceae;Candidatus Methanofastidiosum;";"0.0";"0";"60";"8";"0";"8";"52";"129908";"59"
;"SILVA (only NR);Archaea;Methanobacteriota;Thermococci;Thermococcales;";"0.0";"0";"206";"80";"0";"80";"126";"129836";"59"
;"SILVA (only NR);Archaea;Methanobacteriota;Thermococci;Thermococcales;Thermococcaceae;";"0.0";"0";"206";"80";"0";"80";"126";"129836";"59"
;"SILVA (only NR);Archaea;Methanobacteriota;Thermococci;Thermococcales;Thermococcaceae;Palaeococcus;";"0.0";"0";"9";"4";"0";"4";"5";"129912";"59"
;"SILVA (only NR);Archaea;Methanobacteriota;Thermococci;Thermococcales;Thermococcaceae;Pyrococcus;";"0.0";"0";"23";"10";"0";"10";"13";"129906";"59"
;"SILVA (only NR);Archaea;Methanobacteriota;Thermococci;Thermococcales;Thermococcaceae;Thermococcus;";"0.0";"0";"174";"66";"0";"66";"108";"129850";"59"
;"SILVA (only NR);Archaea;Micrarchaeota;";"0.0";"0";"88";"7";"0";"7";"81";"129909";"59"
;"SILVA (only NR);Archaea;Micrarchaeota;Micrarchaeia;";"0.0";"0";"88";"7";"0";"7";"81";"129909";"59"
;"SILVA (only NR);Archaea;Micrarchaeota;Micrarchaeia;Micrarchaeales;";"0.0";"0";"88";"7";"0";"7";"81";"129909";"59"
;"SILVA (only NR);Archaea;Micrarchaeota;Micrarchaeia;Micrarchaeales;Incertae Sedis;";"0.0";"0";"78";"1";"0";"1";"77";"129915";"59"
;"SILVA (only NR);Archaea;Micrarchaeota;Micrarchaeia;Micrarchaeales;Incertae Sedis;CG1_02_55_22;";"0.0";"0";"4";"0";"0";"0";"4";"129916";"59"
;"SILVA (only NR);Archaea;Micrarchaeota;Micrarchaeia;Micrarchaeales;Incertae Sedis;CG1_02_55_41;";"0.0";"0";"8";"1";"0";"1";"7";"129915";"59"
;"SILVA (only NR);Archaea;Micrarchaeota;Micrarchaeia;Micrarchaeales;Incertae Sedis;Incertae Sedis;";"0.0";"0";"66";"0";"0";"0";"66";"129916";"59"
;"SILVA (only NR);Archaea;Micrarchaeota;Micrarchaeia;Micrarchaeales;Micrarchaeaceae;";"0.0";"0";"10";"6";"0";"6";"4";"129910";"59"
;"SILVA (only NR);Archaea;Micrarchaeota;Micrarchaeia;Micrarchaeales;Micrarchaeaceae;Candidatus Micrarchaeum;";"0.0";"0";"10";"6";"0";"6";"4";"129910";"59"
;"SILVA (only NR);Archaea;Nanoarchaeota;";"0.0";"0";"550";"65";"0";"65";"485";"129851";"59"
;"SILVA (only NR);Archaea;Nanoarchaeota;Nanoarchaeia;";"0.0";"0";"550";"65";"0";"65";"485";"129851";"59"
;"SILVA (only NR);Archaea;Nanoarchaeota;Nanoarchaeia;Nanoarchaeales;";"0.0";"0";"40";"4";"0";"4";"36";"129912";"59"
;"SILVA (only NR);Archaea;Nanoarchaeota;Nanoarchaeia;Nanoarchaeales;Nanoarchaeaceae;";"0.0";"0";"22";"2";"0";"2";"20";"129914";"59"
;"SILVA (only NR);Archaea;Nanoarchaeota;Nanoarchaeia;Nanoarchaeales;Nanoarchaeaceae;Nanoarchaeum;";"0.0";"0";"22";"2";"0";"2";"20";"129914";"59"
;"SILVA (only NR);Archaea;Nanoarchaeota;Nanoarchaeia;Nanoarchaeales;Nanopusillaceae;";"0.0";"0";"18";"2";"0";"2";"16";"129914";"59"
;"SILVA (only NR);Archaea;Nanoarchaeota;Nanoarchaeia;Nanoarchaeales;Nanopusillaceae;Candidatus Nanobsidianus;";"0.0";"0";"11";"1";"0";"1";"10";"129915";"59"
;"SILVA (only NR);Archaea;Nanoarchaeota;Nanoarchaeia;Nanoarchaeales;Nanopusillaceae;Candidatus Nanopusillus;";"0.0";"0";"7";"1";"0";"1";"6";"129915";"59"
;"SILVA (only NR);Archaea;Nanoarchaeota;Nanoarchaeia;Pacearchaeales;";"0.0";"0";"42";"11";"0";"11";"31";"129905";"59"
;"SILVA (only NR);Archaea;Nanoarchaeota;Nanoarchaeia;Pacearchaeales;Incertae Sedis;";"0.0";"0";"42";"11";"0";"11";"31";"129905";"59"
;"SILVA (only NR);Archaea;Nanoarchaeota;Nanoarchaeia;Pacearchaeales;Incertae Sedis;GW2011_GWC1_47_15;";"0.0";"0";"6";"2";"0";"2";"4";"129914";"59"
;"SILVA (only NR);Archaea;Nanoarchaeota;Nanoarchaeia;Pacearchaeales;Incertae Sedis;Incertae Sedis;";"0.0";"0";"19";"3";"0";"3";"16";"129913";"59"
;"SILVA (only NR);Archaea;Nanoarchaeota;Nanoarchaeia;Pacearchaeales;Incertae Sedis;SCGC AAA011-D5;";"0.0";"0";"17";"6";"0";"6";"11";"129910";"59"
;"SILVA (only NR);Archaea;Nanoarchaeota;Nanoarchaeia;Woesearchaeales;";"0.0";"0";"468";"50";"0";"50";"418";"129866";"59"
;"SILVA (only NR);Archaea;Nanoarchaeota;Nanoarchaeia;Woesearchaeales;GW2011;";"0.0";"0";"32";"6";"0";"6";"26";"129910";"59"
;"SILVA (only NR);Archaea;Nanoarchaeota;Nanoarchaeia;Woesearchaeales;GW2011;AR15;";"0.0";"0";"28";"4";"0";"4";"24";"129912";"59"
;"SILVA (only NR);Archaea;Nanoarchaeota;Nanoarchaeia;Woesearchaeales;GW2011;AR20;";"0.0";"0";"4";"2";"0";"2";"2";"129914";"59"
;"SILVA (only NR);Archaea;Nanoarchaeota;Nanoarchaeia;Woesearchaeales;Incertae Sedis;";"0.0";"0";"436";"44";"0";"44";"392";"129872";"59"
;"SILVA (only NR);Archaea;Nanoarchaeota;Nanoarchaeia;Woesearchaeales;Incertae Sedis;CG1-02-57-44;";"0.0";"0";"10";"2";"0";"2";"8";"129914";"59"
;"SILVA (only NR);Archaea;Nanoarchaeota;Nanoarchaeia;Woesearchaeales;Incertae Sedis;Incertae Sedis;";"0.0";"0";"420";"40";"0";"40";"380";"129876";"59"
;"SILVA (only NR);Archaea;Nanoarchaeota;Nanoarchaeia;Woesearchaeales;Incertae Sedis;SCGC AAA286-E23;";"0.0";"0";"6";"2";"0";"2";"4";"129914";"59"
;"SILVA (only NR);Archaea;Nanohaloarchaeota;";"0.0";"0";"34";"15";"0";"15";"19";"129901";"59"
;"SILVA (only NR);Archaea;Nanohaloarchaeota;Nanosalinia;";"0.0";"0";"34";"15";"0";"15";"19";"129901";"59"
;"SILVA (only NR);Archaea;Nanohaloarchaeota;Nanosalinia;Nanosalinales;";"0.0";"0";"34";"15";"0";"15";"19";"129901";"59"
;"SILVA (only NR);Archaea;Nanohaloarchaeota;Nanosalinia;Nanosalinales;Nanosalinaceae;";"0.0";"0";"34";"15";"0";"15";"19";"129901";"59"
;"SILVA (only NR);Archaea;Nanohaloarchaeota;Nanosalinia;Nanosalinales;Nanosalinaceae;Candidatus Haloredivivus;";"0.0";"0";"18";"9";"0";"9";"9";"129907";"59"
;"SILVA (only NR);Archaea;Nanohaloarchaeota;Nanosalinia;Nanosalinales;Nanosalinaceae;Candidatus Nanosalinarum;";"0.0";"0";"6";"2";"0";"2";"4";"129914";"59"
;"SILVA (only NR);Archaea;Nanohaloarchaeota;Nanosalinia;Nanosalinales;Nanosalinaceae;Incertae Sedis;";"0.0";"0";"10";"4";"0";"4";"6";"129912";"59"
;"SILVA (only NR);Archaea;Thermoplasmatota;";"0.9";"100";"2896";"112";"1";"111";"2784";"129804";"58"
;"SILVA (only NR);Archaea;Thermoplasmatota;Incertae Sedis;";"0.0";"0";"77";"0";"0";"0";"77";"129916";"59"
;"SILVA (only NR);Archaea;Thermoplasmatota;Incertae Sedis;Incertae Sedis;";"0.0";"0";"77";"0";"0";"0";"77";"129916";"59"
;"SILVA (only NR);Archaea;Thermoplasmatota;Incertae Sedis;Incertae Sedis;Incertae Sedis;";"0.0";"0";"77";"0";"0";"0";"77";"129916";"59"
;"SILVA (only NR);Archaea;Thermoplasmatota;Incertae Sedis;Incertae Sedis;Incertae Sedis;Incertae Sedis;";"0.0";"0";"77";"0";"0";"0";"77";"129916";"59"
;"SILVA (only NR);Archaea;Thermoplasmatota;Thermoplasmata;";"0.9";"100";"2819";"112";"1";"111";"2707";"129804";"58"
;"SILVA (only NR);Archaea;Thermoplasmatota;Thermoplasmata;A10;";"0.0";"0";"29";"2";"0";"2";"27";"129914";"59"
;"SILVA (only NR);Archaea;Thermoplasmatota;Thermoplasmata;A10;Incertae Sedis;";"0.0";"0";"29";"2";"0";"2";"27";"129914";"59"
;"SILVA (only NR);Archaea;Thermoplasmatota;Thermoplasmata;A10;Incertae Sedis;Incertae Sedis;";"0.0";"0";"29";"2";"0";"2";"27";"129914";"59"
;"SILVA (only NR);Archaea;Thermoplasmatota;Thermoplasmata;Acidiprofundales;";"0.0";"0";"35";"6";"0";"6";"29";"129910";"59"
;"SILVA (only NR);Archaea;Thermoplasmatota;Thermoplasmata;Acidiprofundales;Aciduliprofundaceae;";"0.0";"0";"35";"6";"0";"6";"29";"129910";"59"
;"SILVA (only NR);Archaea;Thermoplasmatota;Thermoplasmata;Acidiprofundales;Aciduliprofundaceae;Aciduliprofundum;";"0.0";"0";"32";"5";"0";"5";"27";"129911";"59"
;"SILVA (only NR);Archaea;Thermoplasmatota;Thermoplasmata;Acidiprofundales;Aciduliprofundaceae;JdFR-45;";"0.0";"0";"3";"1";"0";"1";"2";"129915";"59"
;"SILVA (only NR);Archaea;Thermoplasmatota;Thermoplasmata;BSLdp215;";"0.0";"0";"25";"2";"0";"2";"23";"129914";"59"
;"SILVA (only NR);Archaea;Thermoplasmatota;Thermoplasmata;BSLdp215;Incertae Sedis;";"0.0";"0";"25";"2";"0";"2";"23";"129914";"59"
;"SILVA (only NR);Archaea;Thermoplasmatota;Thermoplasmata;BSLdp215;Incertae Sedis;Incertae Sedis;";"0.0";"0";"25";"2";"0";"2";"23";"129914";"59"
;"SILVA (only NR);Archaea;Thermoplasmatota;Thermoplasmata;Incertae Sedis;";"7.1";"100";"1393";"14";"1";"13";"1379";"129902";"58"
;"SILVA (only NR);Archaea;Thermoplasmatota;Thermoplasmata;Incertae Sedis;Incertae Sedis;";"7.1";"100";"1393";"14";"1";"13";"1379";"129902";"58"
;"SILVA (only NR);Archaea;Thermoplasmatota;Thermoplasmata;Incertae Sedis;Incertae Sedis;Incertae Sedis;";"0.0";"0";"346";"10";"0";"10";"336";"129906";"59"
;"SILVA (only NR);Archaea;Thermoplasmatota;Thermoplasmata;Incertae Sedis;Incertae Sedis;Marine Benthic Group D and DHVEG-1;";"33.3";"100";"765";"3";"1";"2";"762";"129913";"58"
;"SILVA (only NR);Archaea;Thermoplasmatota;Thermoplasmata;Incertae Sedis;Incertae Sedis;Marine Group III;";"0.0";"0";"282";"1";"0";"1";"281";"129915";"59"
;"SILVA (only NR);Archaea;Thermoplasmatota;Thermoplasmata;JdFR-43;";"0.0";"0";"44";"1";"0";"1";"43";"129915";"59"
;"SILVA (only NR);Archaea;Thermoplasmatota;Thermoplasmata;JdFR-43;Incertae Sedis;";"0.0";"0";"44";"1";"0";"1";"43";"129915";"59"
;"SILVA (only NR);Archaea;Thermoplasmatota;Thermoplasmata;JdFR-43;Incertae Sedis;Incertae Sedis;";"0.0";"0";"44";"1";"0";"1";"43";"129915";"59"
;"SILVA (only NR);Archaea;Thermoplasmatota;Thermoplasmata;Marine Group II;";"0.0";"0";"574";"19";"0";"19";"555";"129897";"59"
;"SILVA (only NR);Archaea;Thermoplasmatota;Thermoplasmata;Marine Group II;Incertae Sedis;";"0.0";"0";"574";"19";"0";"19";"555";"129897";"59"
;"SILVA (only NR);Archaea;Thermoplasmatota;Thermoplasmata;Marine Group II;Incertae Sedis;Incertae Sedis;";"0.0";"0";"574";"19";"0";"19";"555";"129897";"59"
;"SILVA (only NR);Archaea;Thermoplasmatota;Thermoplasmata;Methanomassiliicoccales;";"0.0";"0";"495";"28";"0";"28";"467";"129888";"59"
;"SILVA (only NR);Archaea;Thermoplasmatota;Thermoplasmata;Methanomassiliicoccales;Incertae Sedis;";"0.0";"0";"86";"2";"0";"2";"84";"129914";"59"
;"SILVA (only NR);Archaea;Thermoplasmatota;Thermoplasmata;Methanomassiliicoccales;Incertae Sedis;Incertae Sedis;";"0.0";"0";"86";"2";"0";"2";"84";"129914";"59"
;"SILVA (only NR);Archaea;Thermoplasmatota;Thermoplasmata;Methanomassiliicoccales;Methanomassiliicoccaceae;";"0.0";"0";"62";"7";"0";"7";"55";"129909";"59"
;"SILVA (only NR);Archaea;Thermoplasmatota;Thermoplasmata;Methanomassiliicoccales;Methanomassiliicoccaceae;Incertae Sedis;";"0.0";"0";"42";"3";"0";"3";"39";"129913";"59"
;"SILVA (only NR);Archaea;Thermoplasmatota;Thermoplasmata;Methanomassiliicoccales;Methanomassiliicoccaceae;Methanomassiliicoccus;";"0.0";"0";"20";"4";"0";"4";"16";"129912";"59"
;"SILVA (only NR);Archaea;Thermoplasmatota;Thermoplasmata;Methanomassiliicoccales;Methanomethylophilaceae;";"0.0";"0";"347";"19";"0";"19";"328";"129897";"59"
;"SILVA (only NR);Archaea;Thermoplasmatota;Thermoplasmata;Methanomassiliicoccales;Methanomethylophilaceae;Candidatus Methanogranum;";"0.0";"0";"7";"1";"0";"1";"6";"129915";"59"
;"SILVA (only NR);Archaea;Thermoplasmatota;Thermoplasmata;Methanomassiliicoccales;Methanomethylophilaceae;Candidatus Methanomethylophilus;";"0.0";"0";"71";"5";"0";"5";"66";"129911";"59"
;"SILVA (only NR);Archaea;Thermoplasmatota;Thermoplasmata;Methanomassiliicoccales;Methanomethylophilaceae;Candidatus Methanoplasma;";"0.0";"0";"29";"8";"0";"8";"21";"129908";"59"
;"SILVA (only NR);Archaea;Thermoplasmatota;Thermoplasmata;Methanomassiliicoccales;Methanomethylophilaceae;Incertae Sedis;";"0.0";"0";"227";"4";"0";"4";"223";"129912";"59"
;"SILVA (only NR);Archaea;Thermoplasmatota;Thermoplasmata;Methanomassiliicoccales;Methanomethylophilaceae;RumEn M2;";"0.0";"0";"13";"1";"0";"1";"12";"129915";"59"
;"SILVA (only NR);Archaea;Thermoplasmatota;Thermoplasmata;SG8-5;";"0.0";"0";"63";"1";"0";"1";"62";"129915";"59"
;"SILVA (only NR);Archaea;Thermoplasmatota;Thermoplasmata;SG8-5;Incertae Sedis;";"0.0";"0";"63";"1";"0";"1";"62";"129915";"59"
;"SILVA (only NR);Archaea;Thermoplasmatota;Thermoplasmata;SG8-5;Incertae Sedis;Incertae Sedis;";"0.0";"0";"63";"1";"0";"1";"62";"129915";"59"
;"SILVA (only NR);Archaea;Thermoplasmatota;Thermoplasmata;Thermoplasmatales;";"0.0";"0";"161";"39";"0";"39";"122";"129877";"59"
;"SILVA (only NR);Archaea;Thermoplasmatota;Thermoplasmata;Thermoplasmatales;Ferroplasmataceae;";"0.0";"0";"69";"14";"0";"14";"55";"129902";"59"
;"SILVA (only NR);Archaea;Thermoplasmatota;Thermoplasmata;Thermoplasmatales;Ferroplasmataceae;Acidiplasma;";"0.0";"0";"8";"2";"0";"2";"6";"129914";"59"
;"SILVA (only NR);Archaea;Thermoplasmatota;Thermoplasmata;Thermoplasmatales;Ferroplasmataceae;Ferroplasma;";"0.0";"0";"38";"9";"0";"9";"29";"129907";"59"
;"SILVA (only NR);Archaea;Thermoplasmatota;Thermoplasmata;Thermoplasmatales;Ferroplasmataceae;Incertae Sedis;";"0.0";"0";"23";"3";"0";"3";"20";"129913";"59"
;"SILVA (only NR);Archaea;Thermoplasmatota;Thermoplasmata;Thermoplasmatales;Incertae Sedis;";"0.0";"0";"1";"0";"0";"0";"1";"129916";"59"
;"SILVA (only NR);Archaea;Thermoplasmatota;Thermoplasmata;Thermoplasmatales;Incertae Sedis;Thermogymnomonas;";"0.0";"0";"1";"0";"0";"0";"1";"129916";"59"
;"SILVA (only NR);Archaea;Thermoplasmatota;Thermoplasmata;Thermoplasmatales;Picrophilaceae;";"0.0";"0";"2";"2";"0";"2";"0";"129914";"59"
;"SILVA (only NR);Archaea;Thermoplasmatota;Thermoplasmata;Thermoplasmatales;Picrophilaceae;Picrophilus;";"0.0";"0";"2";"2";"0";"2";"0";"129914";"59"
;"SILVA (only NR);Archaea;Thermoplasmatota;Thermoplasmata;Thermoplasmatales;Thermoplasmataceae;";"0.0";"0";"89";"23";"0";"23";"66";"129893";"59"
;"SILVA (only NR);Archaea;Thermoplasmatota;Thermoplasmata;Thermoplasmatales;Thermoplasmataceae;A-plasma;";"0.0";"0";"14";"5";"0";"5";"9";"129911";"59"
;"SILVA (only NR);Archaea;Thermoplasmatota;Thermoplasmata;Thermoplasmatales;Thermoplasmataceae;Cuniculiplasma;";"0.0";"0";"12";"4";"0";"4";"8";"129912";"59"
;"SILVA (only NR);Archaea;Thermoplasmatota;Thermoplasmata;Thermoplasmatales;Thermoplasmataceae;E-plasma;";"0.0";"0";"10";"2";"0";"2";"8";"129914";"59"
;"SILVA (only NR);Archaea;Thermoplasmatota;Thermoplasmata;Thermoplasmatales;Thermoplasmataceae;Incertae Sedis;";"0.0";"0";"42";"9";"0";"9";"33";"129907";"59"
;"SILVA (only NR);Archaea;Thermoplasmatota;Thermoplasmata;Thermoplasmatales;Thermoplasmataceae;Thermoplasma;";"0.0";"0";"11";"3";"0";"3";"8";"129913";"59"
;"SILVA (only NR);Archaea;Thermoproteota;";"0.0";"0";"7625";"375";"0";"375";"7250";"129541";"59"
;"SILVA (only NR);Archaea;Thermoproteota;Bathyarchaeia;";"0.0";"0";"3641";"68";"0";"68";"3573";"129848";"59"
;"SILVA (only NR);Archaea;Thermoproteota;Bathyarchaeia;Incertae Sedis;";"0.0";"0";"3641";"68";"0";"68";"3573";"129848";"59"
;"SILVA (only NR);Archaea;Thermoproteota;Bathyarchaeia;Incertae Sedis;Incertae Sedis;";"0.0";"0";"3641";"68";"0";"68";"3573";"129848";"59"
;"SILVA (only NR);Archaea;Thermoproteota;Bathyarchaeia;Incertae Sedis;Incertae Sedis;Incertae Sedis;";"0.0";"0";"3641";"68";"0";"68";"3573";"129848";"59"
;"SILVA (only NR);Archaea;Thermoproteota;Methanomethylicia;";"0.0";"0";"34";"4";"0";"4";"30";"129912";"59"
;"SILVA (only NR);Archaea;Thermoproteota;Methanomethylicia;Methanomethyliales;";"0.0";"0";"34";"4";"0";"4";"30";"129912";"59"
;"SILVA (only NR);Archaea;Thermoproteota;Methanomethylicia;Methanomethyliales;Methanomethyliaceae;";"0.0";"0";"34";"4";"0";"4";"30";"129912";"59"
;"SILVA (only NR);Archaea;Thermoproteota;Methanomethylicia;Methanomethyliales;Methanomethyliaceae;Candidatus Methanomethylicus;";"0.0";"0";"28";"4";"0";"4";"24";"129912";"59"
;"SILVA (only NR);Archaea;Thermoproteota;Methanomethylicia;Methanomethyliales;Methanomethyliaceae;Incertae Sedis;";"0.0";"0";"6";"0";"0";"0";"6";"129916";"59"
;"SILVA (only NR);Archaea;Thermoproteota;Nitrososphaeria;";"0.0";"0";"3259";"158";"0";"158";"3101";"129758";"59"
;"SILVA (only NR);Archaea;Thermoproteota;Nitrososphaeria;Caldarchaeales;";"0.0";"0";"170";"13";"0";"13";"157";"129903";"59"
;"SILVA (only NR);Archaea;Thermoproteota;Nitrososphaeria;Caldarchaeales;Caldiarchaeaceae;";"0.0";"0";"58";"5";"0";"5";"53";"129911";"59"
;"SILVA (only NR);Archaea;Thermoproteota;Nitrososphaeria;Caldarchaeales;Caldiarchaeaceae;Candidatus Caldiarchaeum;";"0.0";"0";"58";"5";"0";"5";"53";"129911";"59"
;"SILVA (only NR);Archaea;Thermoproteota;Nitrososphaeria;Caldarchaeales;Geothermarchaeaceae;";"0.0";"0";"66";"1";"0";"1";"65";"129915";"59"
;"SILVA (only NR);Archaea;Thermoproteota;Nitrososphaeria;Caldarchaeales;Geothermarchaeaceae;Incertae Sedis;";"0.0";"0";"66";"1";"0";"1";"65";"129915";"59"
;"SILVA (only NR);Archaea;Thermoproteota;Nitrososphaeria;Caldarchaeales;Terrestrial Hot Spring Gp(THSCG);";"0.0";"0";"46";"7";"0";"7";"39";"129909";"59"
;"SILVA (only NR);Archaea;Thermoproteota;Nitrososphaeria;Caldarchaeales;Terrestrial Hot Spring Gp(THSCG);Incertae Sedis;";"0.0";"0";"46";"7";"0";"7";"39";"129909";"59"
;"SILVA (only NR);Archaea;Thermoproteota;Nitrososphaeria;Group 1.1c;";"0.0";"0";"233";"3";"0";"3";"230";"129913";"59"
;"SILVA (only NR);Archaea;Thermoproteota;Nitrososphaeria;Group 1.1c;Incertae Sedis;";"0.0";"0";"233";"3";"0";"3";"230";"129913";"59"
;"SILVA (only NR);Archaea;Thermoproteota;Nitrososphaeria;Group 1.1c;Incertae Sedis;Incertae Sedis;";"0.0";"0";"233";"3";"0";"3";"230";"129913";"59"
;"SILVA (only NR);Archaea;Thermoproteota;Nitrososphaeria;Incertae Sedis;";"0.0";"0";"56";"0";"0";"0";"56";"129916";"59"
;"SILVA (only NR);Archaea;Thermoproteota;Nitrososphaeria;Incertae Sedis;Incertae Sedis;";"0.0";"0";"56";"0";"0";"0";"56";"129916";"59"
;"SILVA (only NR);Archaea;Thermoproteota;Nitrososphaeria;Incertae Sedis;Incertae Sedis;Incertae Sedis;";"0.0";"0";"56";"0";"0";"0";"56";"129916";"59"
;"SILVA (only NR);Archaea;Thermoproteota;Nitrososphaeria;Marine Benthic Group A;";"0.0";"0";"131";"9";"0";"9";"122";"129907";"59"
;"SILVA (only NR);Archaea;Thermoproteota;Nitrososphaeria;Marine Benthic Group A;Incertae Sedis;";"0.0";"0";"131";"9";"0";"9";"122";"129907";"59"
;"SILVA (only NR);Archaea;Thermoproteota;Nitrososphaeria;Marine Benthic Group A;Incertae Sedis;Incertae Sedis;";"0.0";"0";"131";"9";"0";"9";"122";"129907";"59"
;"SILVA (only NR);Archaea;Thermoproteota;Nitrososphaeria;Nitrosocaldales;";"0.0";"0";"37";"7";"0";"7";"30";"129909";"59"
;"SILVA (only NR);Archaea;Thermoproteota;Nitrososphaeria;Nitrosocaldales;Nitrosocaldaceae;";"0.0";"0";"37";"7";"0";"7";"30";"129909";"59"
;"SILVA (only NR);Archaea;Thermoproteota;Nitrososphaeria;Nitrosocaldales;Nitrosocaldaceae;Candidatus Nitrosocaldus;";"0.0";"0";"18";"7";"0";"7";"11";"129909";"59"
;"SILVA (only NR);Archaea;Thermoproteota;Nitrososphaeria;Nitrosocaldales;Nitrosocaldaceae;Incertae Sedis;";"0.0";"0";"19";"0";"0";"0";"19";"129916";"59"
;"SILVA (only NR);Archaea;Thermoproteota;Nitrososphaeria;Nitrosopumilales;";"0.0";"0";"1831";"114";"0";"114";"1717";"129802";"59"
;"SILVA (only NR);Archaea;Thermoproteota;Nitrososphaeria;Nitrosopumilales;Nitrosopumilaceae;";"0.0";"0";"1831";"114";"0";"114";"1717";"129802";"59"
;"SILVA (only NR);Archaea;Thermoproteota;Nitrososphaeria;Nitrosopumilales;Nitrosopumilaceae;Candidatus Nitrosopelagicus;";"0.0";"0";"51";"6";"0";"6";"45";"129910";"59"
;"SILVA (only NR);Archaea;Thermoproteota;Nitrososphaeria;Nitrosopumilales;Nitrosopumilaceae;Candidatus Nitrosopumilus;";"0.0";"0";"717";"50";"0";"50";"667";"129866";"59"
;"SILVA (only NR);Archaea;Thermoproteota;Nitrososphaeria;Nitrosopumilales;Nitrosopumilaceae;Candidatus Nitrosotenuis;";"0.0";"0";"34";"3";"0";"3";"31";"129913";"59"
;"SILVA (only NR);Archaea;Thermoproteota;Nitrososphaeria;Nitrosopumilales;Nitrosopumilaceae;Cenarchaeum;";"0.0";"0";"27";"2";"0";"2";"25";"129914";"59"
;"SILVA (only NR);Archaea;Thermoproteota;Nitrososphaeria;Nitrosopumilales;Nitrosopumilaceae;Incertae Sedis;";"0.0";"0";"939";"47";"0";"47";"892";"129869";"59"
;"SILVA (only NR);Archaea;Thermoproteota;Nitrososphaeria;Nitrosopumilales;Nitrosopumilaceae;Nitrosarchaeum;";"0.0";"0";"63";"6";"0";"6";"57";"129910";"59"
;"SILVA (only NR);Archaea;Thermoproteota;Nitrososphaeria;Nitrososphaerales;";"0.0";"0";"603";"6";"0";"6";"597";"129910";"59"
;"SILVA (only NR);Archaea;Thermoproteota;Nitrososphaeria;Nitrososphaerales;Nitrososphaeraceae;";"0.0";"0";"603";"6";"0";"6";"597";"129910";"59"
;"SILVA (only NR);Archaea;Thermoproteota;Nitrososphaeria;Nitrososphaerales;Nitrososphaeraceae;Candidatus Nitrosocosmicus;";"0.0";"0";"49";"3";"0";"3";"46";"129913";"59"
;"SILVA (only NR);Archaea;Thermoproteota;Nitrososphaeria;Nitrososphaerales;Nitrososphaeraceae;Candidatus Nitrososphaera;";"0.0";"0";"233";"2";"0";"2";"231";"129914";"59"
;"SILVA (only NR);Archaea;Thermoproteota;Nitrososphaeria;Nitrososphaerales;Nitrososphaeraceae;Incertae Sedis;";"0.0";"0";"321";"1";"0";"1";"320";"129915";"59"
;"SILVA (only NR);Archaea;Thermoproteota;Nitrososphaeria;Nitrosotaleales;";"0.0";"0";"141";"1";"0";"1";"140";"129915";"59"
;"SILVA (only NR);Archaea;Thermoproteota;Nitrososphaeria;Nitrosotaleales;Nitrosotaleaceae;";"0.0";"0";"141";"1";"0";"1";"140";"129915";"59"
;"SILVA (only NR);Archaea;Thermoproteota;Nitrososphaeria;Nitrosotaleales;Nitrosotaleaceae;Candidatus Nitrosotalea;";"0.0";"0";"17";"0";"0";"0";"17";"129916";"59"
;"SILVA (only NR);Archaea;Thermoproteota;Nitrososphaeria;Nitrosotaleales;Nitrosotaleaceae;Incertae Sedis;";"0.0";"0";"124";"1";"0";"1";"123";"129915";"59"
;"SILVA (only NR);Archaea;Thermoproteota;Nitrososphaeria;SCGC AB-179-E04;";"0.0";"0";"57";"5";"0";"5";"52";"129911";"59"
;"SILVA (only NR);Archaea;Thermoproteota;Nitrososphaeria;SCGC AB-179-E04;Incertae Sedis;";"0.0";"0";"57";"5";"0";"5";"52";"129911";"59"
;"SILVA (only NR);Archaea;Thermoproteota;Nitrososphaeria;SCGC AB-179-E04;Incertae Sedis;Incertae Sedis;";"0.0";"0";"57";"5";"0";"5";"52";"129911";"59"
;"SILVA (only NR);Archaea;Thermoproteota;Thermoproteia;";"0.0";"0";"691";"145";"0";"145";"546";"129771";"59"
;"SILVA (only NR);Archaea;Thermoproteota;Thermoproteia;Desulfurococcales;";"0.0";"0";"219";"27";"0";"27";"192";"129889";"59"
;"SILVA (only NR);Archaea;Thermoproteota;Thermoproteia;Desulfurococcales;Acidilobaceae;";"0.0";"0";"71";"5";"0";"5";"66";"129911";"59"
;"SILVA (only NR);Archaea;Thermoproteota;Thermoproteia;Desulfurococcales;Acidilobaceae;Acidilobus;";"0.0";"0";"10";"2";"0";"2";"8";"129914";"59"
;"SILVA (only NR);Archaea;Thermoproteota;Thermoproteia;Desulfurococcales;Acidilobaceae;Aeropyrum;";"0.0";"0";"27";"2";"0";"2";"25";"129914";"59"
;"SILVA (only NR);Archaea;Thermoproteota;Thermoproteia;Desulfurococcales;Acidilobaceae;Caldisphaera;";"0.0";"0";"13";"1";"0";"1";"12";"129915";"59"
;"SILVA (only NR);Archaea;Thermoproteota;Thermoproteia;Desulfurococcales;Acidilobaceae;Incertae Sedis;";"0.0";"0";"5";"0";"0";"0";"5";"129916";"59"
;"SILVA (only NR);Archaea;Thermoproteota;Thermoproteia;Desulfurococcales;Acidilobaceae;Stetteria;";"0.0";"0";"4";"0";"0";"0";"4";"129916";"59"
;"SILVA (only NR);Archaea;Thermoproteota;Thermoproteia;Desulfurococcales;Acidilobaceae;Thermodiscus;";"0.0";"0";"12";"0";"0";"0";"12";"129916";"59"
;"SILVA (only NR);Archaea;Thermoproteota;Thermoproteia;Desulfurococcales;Desulfurococcaceae;";"0.0";"0";"44";"12";"0";"12";"32";"129904";"59"
;"SILVA (only NR);Archaea;Thermoproteota;Thermoproteia;Desulfurococcales;Desulfurococcaceae;Desulfurococcus;";"0.0";"0";"9";"7";"0";"7";"2";"129909";"59"
;"SILVA (only NR);Archaea;Thermoproteota;Thermoproteia;Desulfurococcales;Desulfurococcaceae;Incertae Sedis;";"0.0";"0";"5";"0";"0";"0";"5";"129916";"59"
;"SILVA (only NR);Archaea;Thermoproteota;Thermoproteia;Desulfurococcales;Desulfurococcaceae;Staphylothermus;";"0.0";"0";"16";"2";"0";"2";"14";"129914";"59"
;"SILVA (only NR);Archaea;Thermoproteota;Thermoproteia;Desulfurococcales;Desulfurococcaceae;Sulfophobococcus;";"0.0";"0";"1";"1";"0";"1";"0";"129915";"59"
;"SILVA (only NR);Archaea;Thermoproteota;Thermoproteia;Desulfurococcales;Desulfurococcaceae;Thermogladius;";"0.0";"0";"4";"1";"0";"1";"3";"129915";"59"
;"SILVA (only NR);Archaea;Thermoproteota;Thermoproteia;Desulfurococcales;Desulfurococcaceae;Thermosphaera;";"0.0";"0";"9";"1";"0";"1";"8";"129915";"59"
;"SILVA (only NR);Archaea;Thermoproteota;Thermoproteia;Desulfurococcales;Ignicoccaceae;";"0.0";"0";"11";"3";"0";"3";"8";"129913";"59"
;"SILVA (only NR);Archaea;Thermoproteota;Thermoproteia;Desulfurococcales;Ignicoccaceae;Ignicoccus;";"0.0";"0";"11";"3";"0";"3";"8";"129913";"59"
;"SILVA (only NR);Archaea;Thermoproteota;Thermoproteia;Desulfurococcales;Ignisphaeraceae;";"0.0";"0";"54";"5";"0";"5";"49";"129911";"59"
;"SILVA (only NR);Archaea;Thermoproteota;Thermoproteia;Desulfurococcales;Ignisphaeraceae;Ignisphaera;";"0.0";"0";"29";"5";"0";"5";"24";"129911";"59"
;"SILVA (only NR);Archaea;Thermoproteota;Thermoproteia;Desulfurococcales;Ignisphaeraceae;Incertae Sedis;";"0.0";"0";"25";"0";"0";"0";"25";"129916";"59"
;"SILVA (only NR);Archaea;Thermoproteota;Thermoproteia;Desulfurococcales;Incertae Sedis;";"0.0";"0";"9";"0";"0";"0";"9";"129916";"59"
;"SILVA (only NR);Archaea;Thermoproteota;Thermoproteia;Desulfurococcales;Incertae Sedis;Incertae Sedis;";"0.0";"0";"9";"0";"0";"0";"9";"129916";"59"
;"SILVA (only NR);Archaea;Thermoproteota;Thermoproteia;Desulfurococcales;Pyrodictiaceae;";"0.0";"0";"30";"2";"0";"2";"28";"129914";"59"
;"SILVA (only NR);Archaea;Thermoproteota;Thermoproteia;Desulfurococcales;Pyrodictiaceae;Hyperthermus;";"0.0";"0";"3";"0";"0";"0";"3";"129916";"59"
;"SILVA (only NR);Archaea;Thermoproteota;Thermoproteia;Desulfurococcales;Pyrodictiaceae;Incertae Sedis;";"0.0";"0";"17";"0";"0";"0";"17";"129916";"59"
;"SILVA (only NR);Archaea;Thermoproteota;Thermoproteia;Desulfurococcales;Pyrodictiaceae;Pyrodictium;";"0.0";"0";"10";"2";"0";"2";"8";"129914";"59"
;"SILVA (only NR);Archaea;Thermoproteota;Thermoproteia;Fervidicoccales;";"0.0";"0";"36";"1";"0";"1";"35";"129915";"59"
;"SILVA (only NR);Archaea;Thermoproteota;Thermoproteia;Fervidicoccales;Fervidicoccaceae;";"0.0";"0";"36";"1";"0";"1";"35";"129915";"59"
;"SILVA (only NR);Archaea;Thermoproteota;Thermoproteia;Fervidicoccales;Fervidicoccaceae;Fervidicoccus;";"0.0";"0";"15";"1";"0";"1";"14";"129915";"59"
;"SILVA (only NR);Archaea;Thermoproteota;Thermoproteia;Fervidicoccales;Fervidicoccaceae;Incertae Sedis;";"0.0";"0";"21";"0";"0";"0";"21";"129916";"59"
;"SILVA (only NR);Archaea;Thermoproteota;Thermoproteia;Gearchaeales;";"0.0";"0";"54";"3";"0";"3";"51";"129913";"59"
;"SILVA (only NR);Archaea;Thermoproteota;Thermoproteia;Gearchaeales;Incertae Sedis;";"0.0";"0";"41";"1";"0";"1";"40";"129915";"59"
;"SILVA (only NR);Archaea;Thermoproteota;Thermoproteia;Gearchaeales;Incertae Sedis;Incertae Sedis;";"0.0";"0";"41";"1";"0";"1";"40";"129915";"59"
;"SILVA (only NR);Archaea;Thermoproteota;Thermoproteia;Gearchaeales;SCGC AAA261-C22;";"0.0";"0";"10";"1";"0";"1";"9";"129915";"59"
;"SILVA (only NR);Archaea;Thermoproteota;Thermoproteia;Gearchaeales;SCGC AAA261-C22;Incertae Sedis;";"0.0";"0";"10";"1";"0";"1";"9";"129915";"59"
;"SILVA (only NR);Archaea;Thermoproteota;Thermoproteia;Gearchaeales;SCGC AAA471-B05;";"0.0";"0";"3";"1";"0";"1";"2";"129915";"59"
;"SILVA (only NR);Archaea;Thermoproteota;Thermoproteia;Gearchaeales;SCGC AAA471-B05;Incertae Sedis;";"0.0";"0";"3";"1";"0";"1";"2";"129915";"59"
;"SILVA (only NR);Archaea;Thermoproteota;Thermoproteia;Incertae Sedis;";"0.0";"0";"5";"0";"0";"0";"5";"129916";"59"
;"SILVA (only NR);Archaea;Thermoproteota;Thermoproteia;Incertae Sedis;Incertae Sedis;";"0.0";"0";"5";"0";"0";"0";"5";"129916";"59"
;"SILVA (only NR);Archaea;Thermoproteota;Thermoproteia;Incertae Sedis;Incertae Sedis;Incertae Sedis;";"0.0";"0";"5";"0";"0";"0";"5";"129916";"59"
;"SILVA (only NR);Archaea;Thermoproteota;Thermoproteia;Sulfolobales;";"0.0";"0";"211";"76";"0";"76";"135";"129840";"59"
;"SILVA (only NR);Archaea;Thermoproteota;Thermoproteia;Sulfolobales;Sulfolobaceae;";"0.0";"0";"211";"76";"0";"76";"135";"129840";"59"
;"SILVA (only NR);Archaea;Thermoproteota;Thermoproteia;Sulfolobales;Sulfolobaceae;Acidianus;";"0.0";"0";"27";"12";"0";"12";"15";"129904";"59"
;"SILVA (only NR);Archaea;Thermoproteota;Thermoproteia;Sulfolobales;Sulfolobaceae;Incertae Sedis;";"0.0";"0";"30";"5";"0";"5";"25";"129911";"59"
;"SILVA (only NR);Archaea;Thermoproteota;Thermoproteia;Sulfolobales;Sulfolobaceae;Metallosphaera;";"0.0";"0";"46";"13";"0";"13";"33";"129903";"59"
;"SILVA (only NR);Archaea;Thermoproteota;Thermoproteia;Sulfolobales;Sulfolobaceae;Saccharolobus;";"0.0";"0";"51";"20";"0";"20";"31";"129896";"59"
;"SILVA (only NR);Archaea;Thermoproteota;Thermoproteia;Sulfolobales;Sulfolobaceae;Stygiolobus;";"0.0";"0";"18";"2";"0";"2";"16";"129914";"59"
;"SILVA (only NR);Archaea;Thermoproteota;Thermoproteia;Sulfolobales;Sulfolobaceae;Sulfodiicoccus;";"0.0";"0";"6";"2";"0";"2";"4";"129914";"59"
;"SILVA (only NR);Archaea;Thermoproteota;Thermoproteia;Sulfolobales;Sulfolobaceae;Sulfolobus;";"0.0";"0";"23";"17";"0";"17";"6";"129899";"59"
;"SILVA (only NR);Archaea;Thermoproteota;Thermoproteia;Sulfolobales;Sulfolobaceae;Sulfuracidifex;";"0.0";"0";"6";"3";"0";"3";"3";"129913";"59"
;"SILVA (only NR);Archaea;Thermoproteota;Thermoproteia;Sulfolobales;Sulfolobaceae;Sulfurisphaera;";"0.0";"0";"4";"2";"0";"2";"2";"129914";"59"
;"SILVA (only NR);Archaea;Thermoproteota;Thermoproteia;Terrestrial Miscellaneous Gp(TMCG);";"0.0";"0";"10";"0";"0";"0";"10";"129916";"59"
;"SILVA (only NR);Archaea;Thermoproteota;Thermoproteia;Terrestrial Miscellaneous Gp(TMCG);Incertae Sedis;";"0.0";"0";"10";"0";"0";"0";"10";"129916";"59"
;"SILVA (only NR);Archaea;Thermoproteota;Thermoproteia;Terrestrial Miscellaneous Gp(TMCG);Incertae Sedis;Incertae Sedis;";"0.0";"0";"10";"0";"0";"0";"10";"129916";"59"
;"SILVA (only NR);Archaea;Thermoproteota;Thermoproteia;Thermoproteales;";"0.0";"0";"156";"38";"0";"38";"118";"129878";"59"
;"SILVA (only NR);Archaea;Thermoproteota;Thermoproteia;Thermoproteales;Thermofilaceae;";"0.0";"0";"46";"4";"0";"4";"42";"129912";"59"
;"SILVA (only NR);Archaea;Thermoproteota;Thermoproteia;Thermoproteales;Thermofilaceae;Thermofilum;";"0.0";"0";"46";"4";"0";"4";"42";"129912";"59"
;"SILVA (only NR);Archaea;Thermoproteota;Thermoproteia;Thermoproteales;Thermoproteaceae;";"0.0";"0";"110";"34";"0";"34";"76";"129882";"59"
;"SILVA (only NR);Archaea;Thermoproteota;Thermoproteia;Thermoproteales;Thermoproteaceae;Caldivirga;";"0.0";"0";"5";"1";"0";"1";"4";"129915";"59"
;"SILVA (only NR);Archaea;Thermoproteota;Thermoproteia;Thermoproteales;Thermoproteaceae;Incertae Sedis;";"0.0";"0";"26";"0";"0";"0";"26";"129916";"59"
;"SILVA (only NR);Archaea;Thermoproteota;Thermoproteia;Thermoproteales;Thermoproteaceae;Pyrobaculum;";"0.0";"0";"32";"15";"0";"15";"17";"129901";"59"
;"SILVA (only NR);Archaea;Thermoproteota;Thermoproteia;Thermoproteales;Thermoproteaceae;Thermocladium;";"0.0";"0";"7";"3";"0";"3";"4";"129913";"59"
;"SILVA (only NR);Archaea;Thermoproteota;Thermoproteia;Thermoproteales;Thermoproteaceae;Thermoproteus;";"0.0";"0";"9";"6";"0";"6";"3";"129910";"59"
;"SILVA (only NR);Archaea;Thermoproteota;Thermoproteia;Thermoproteales;Thermoproteaceae;Vulcanisaeta;";"0.0";"0";"31";"9";"0";"9";"22";"129907";"59"
;"SILVA (only NR);Bacteria;";"0.0";"99.8";"381523";"100041";"3";"100038";"281482";"29875";"56"
;"SILVA (only NR);Bacteria;10bav-F6;";"0.0";"0";"6";"0";"0";"0";"6";"129916";"59"
;"SILVA (only NR);Bacteria;10bav-F6;Incertae Sedis;";"0.0";"0";"6";"0";"0";"0";"6";"129916";"59"
;"SILVA (only NR);Bacteria;10bav-F6;Incertae Sedis;Incertae Sedis;";"0.0";"0";"6";"0";"0";"0";"6";"129916";"59"
;"SILVA (only NR);Bacteria;10bav-F6;Incertae Sedis;Incertae Sedis;Incertae Sedis;";"0.0";"0";"6";"0";"0";"0";"6";"129916";"59"
;"SILVA (only NR);Bacteria;10bav-F6;Incertae Sedis;Incertae Sedis;Incertae Sedis;Incertae Sedis;";"0.0";"0";"6";"0";"0";"0";"6";"129916";"59"
;"SILVA (only NR);Bacteria;Abditibacteriota;";"0.0";"0";"162";"51";"0";"51";"111";"129865";"59"
;"SILVA (only NR);Bacteria;Abditibacteriota;Abditibacteria;";"0.0";"0";"0";"0";"0";"0";"0";"129916";"59"
;"SILVA (only NR);Bacteria;Abditibacteriota;Abditibacteria;Abditibacteriales;";"0.0";"0";"0";"0";"0";"0";"0";"129916";"59"
;"SILVA (only NR);Bacteria;Abditibacteriota;Abditibacteriia;";"0.0";"0";"162";"51";"0";"51";"111";"129865";"59"
;"SILVA (only NR);Bacteria;Abditibacteriota;Abditibacteriia;Abditibacteriales;";"0.0";"0";"162";"51";"0";"51";"111";"129865";"59"
;"SILVA (only NR);Bacteria;Abditibacteriota;Abditibacteriia;Abditibacteriales;Abditibacteriaceae;";"0.0";"0";"162";"51";"0";"51";"111";"129865";"59"
;"SILVA (only NR);Bacteria;Abditibacteriota;Abditibacteriia;Abditibacteriales;Abditibacteriaceae;Abditibacterium;";"0.0";"0";"162";"51";"0";"51";"111";"129865";"59"
;"SILVA (only NR);Bacteria;Acetothermia;";"0.0";"0";"169";"46";"0";"46";"123";"129870";"59"
;"SILVA (only NR);Bacteria;Acetothermia;Acetothermiia;";"0.0";"0";"169";"46";"0";"46";"123";"129870";"59"
;"SILVA (only NR);Bacteria;Acetothermia;Acetothermiia;Incertae Sedis;";"0.0";"0";"95";"21";"0";"21";"74";"129895";"59"
;"SILVA (only NR);Bacteria;Acetothermia;Acetothermiia;Incertae Sedis;Incertae Sedis;";"0.0";"0";"95";"21";"0";"21";"74";"129895";"59"
;"SILVA (only NR);Bacteria;Acetothermia;Acetothermiia;Incertae Sedis;Incertae Sedis;AOM-SR-B11;";"0.0";"0";"70";"12";"0";"12";"58";"129904";"59"
;"SILVA (only NR);Bacteria;Acetothermia;Acetothermiia;Incertae Sedis;Incertae Sedis;Candidatus Bipolaricaulis;";"0.0";"0";"25";"9";"0";"9";"16";"129907";"59"
;"SILVA (only NR);Bacteria;Acetothermia;Acetothermiia;KB1 group;";"0.0";"0";"74";"25";"0";"25";"49";"129891";"59"
;"SILVA (only NR);Bacteria;Acetothermia;Acetothermiia;KB1 group;Incertae Sedis;";"0.0";"0";"74";"25";"0";"25";"49";"129891";"59"
;"SILVA (only NR);Bacteria;Acetothermia;Acetothermiia;KB1 group;Incertae Sedis;Incertae Sedis;";"0.0";"0";"74";"25";"0";"25";"49";"129891";"59"
;"SILVA (only NR);Bacteria;Acidobacteriota;";"0.0";"0";"11560";"3226";"0";"3226";"8334";"126690";"59"
;"SILVA (only NR);Bacteria;Acidobacteriota;AT-s3-28;";"0.0";"0";"27";"6";"0";"6";"21";"129910";"59"
;"SILVA (only NR);Bacteria;Acidobacteriota;AT-s3-28;Incertae Sedis;";"0.0";"0";"27";"6";"0";"6";"21";"129910";"59"
;"SILVA (only NR);Bacteria;Acidobacteriota;AT-s3-28;Incertae Sedis;Incertae Sedis;";"0.0";"0";"27";"6";"0";"6";"21";"129910";"59"
;"SILVA (only NR);Bacteria;Acidobacteriota;AT-s3-28;Incertae Sedis;Incertae Sedis;Incertae Sedis;";"0.0";"0";"27";"6";"0";"6";"21";"129910";"59"
;"SILVA (only NR);Bacteria;Acidobacteriota;Acidobacteriae;";"0.0";"0";"3697";"1041";"0";"1041";"2656";"128875";"59"
;"SILVA (only NR);Bacteria;Acidobacteriota;Acidobacteriae;AKIW659;";"0.0";"0";"29";"4";"0";"4";"25";"129912";"59"
;"SILVA (only NR);Bacteria;Acidobacteriota;Acidobacteriae;AKIW659;Incertae Sedis;";"0.0";"0";"29";"4";"0";"4";"25";"129912";"59"
;"SILVA (only NR);Bacteria;Acidobacteriota;Acidobacteriae;AKIW659;Incertae Sedis;Incertae Sedis;";"0.0";"0";"29";"4";"0";"4";"25";"129912";"59"
;"SILVA (only NR);Bacteria;Acidobacteriota;Acidobacteriae;AMGG11;";"0.0";"0";"5";"0";"0";"0";"5";"129916";"59"
;"SILVA (only NR);Bacteria;Acidobacteriota;Acidobacteriae;AMGG11;Incertae Sedis;";"0.0";"0";"5";"0";"0";"0";"5";"129916";"59"
;"SILVA (only NR);Bacteria;Acidobacteriota;Acidobacteriae;AMGG11;Incertae Sedis;Incertae Sedis;";"0.0";"0";"5";"0";"0";"0";"5";"129916";"59"
;"SILVA (only NR);Bacteria;Acidobacteriota;Acidobacteriae;Bryobacterales;";"0.0";"0";"766";"267";"0";"267";"499";"129649";"59"
;"SILVA (only NR);Bacteria;Acidobacteriota;Acidobacteriae;Bryobacterales;Bryobacteraceae;";"0.0";"0";"766";"267";"0";"267";"499";"129649";"59"
;"SILVA (only NR);Bacteria;Acidobacteriota;Acidobacteriae;Bryobacterales;Bryobacteraceae;Bryobacter;";"0.0";"0";"663";"228";"0";"228";"435";"129688";"59"
;"SILVA (only NR);Bacteria;Acidobacteriota;Acidobacteriae;Bryobacterales;Bryobacteraceae;Paludibaculum;";"0.0";"0";"103";"39";"0";"39";"64";"129877";"59"
;"SILVA (only NR);Bacteria;Acidobacteriota;Acidobacteriae;Elev-16S-1166;";"0.0";"0";"16";"4";"0";"4";"12";"129912";"59"
;"SILVA (only NR);Bacteria;Acidobacteriota;Acidobacteriae;Elev-16S-1166;Incertae Sedis;";"0.0";"0";"16";"4";"0";"4";"12";"129912";"59"
;"SILVA (only NR);Bacteria;Acidobacteriota;Acidobacteriae;Elev-16S-1166;Incertae Sedis;WY65;";"0.0";"0";"16";"4";"0";"4";"12";"129912";"59"
;"SILVA (only NR);Bacteria;Acidobacteriota;Acidobacteriae;GOUTB8;";"0.0";"0";"16";"5";"0";"5";"11";"129911";"59"
;"SILVA (only NR);Bacteria;Acidobacteriota;Acidobacteriae;GOUTB8;Incertae Sedis;";"0.0";"0";"16";"5";"0";"5";"11";"129911";"59"
;"SILVA (only NR);Bacteria;Acidobacteriota;Acidobacteriae;GOUTB8;Incertae Sedis;Incertae Sedis;";"0.0";"0";"16";"5";"0";"5";"11";"129911";"59"
;"SILVA (only NR);Bacteria;Acidobacteriota;Acidobacteriae;Incertae Sedis;";"0.0";"0";"3";"0";"0";"0";"3";"129916";"59"
;"SILVA (only NR);Bacteria;Acidobacteriota;Acidobacteriae;Incertae Sedis;Incertae Sedis;";"0.0";"0";"3";"0";"0";"0";"3";"129916";"59"
;"SILVA (only NR);Bacteria;Acidobacteriota;Acidobacteriae;Incertae Sedis;Incertae Sedis;Incertae Sedis;";"0.0";"0";"3";"0";"0";"0";"3";"129916";"59"
;"SILVA (only NR);Bacteria;Acidobacteriota;Acidobacteriae;OPB3;";"0.0";"0";"2";"0";"0";"0";"2";"129916";"59"
;"SILVA (only NR);Bacteria;Acidobacteriota;Acidobacteriae;OPB3;Incertae Sedis;";"0.0";"0";"2";"0";"0";"0";"2";"129916";"59"
;"SILVA (only NR);Bacteria;Acidobacteriota;Acidobacteriae;OPB3;Incertae Sedis;Incertae Sedis;";"0.0";"0";"2";"0";"0";"0";"2";"129916";"59"
;"SILVA (only NR);Bacteria;Acidobacteriota;Acidobacteriae;PAUC26f;";"0.0";"0";"84";"26";"0";"26";"58";"129890";"59"
;"SILVA (only NR);Bacteria;Acidobacteriota;Acidobacteriae;PAUC26f;Incertae Sedis;";"0.0";"0";"84";"26";"0";"26";"58";"129890";"59"
;"SILVA (only NR);Bacteria;Acidobacteriota;Acidobacteriae;PAUC26f;Incertae Sedis;Incertae Sedis;";"0.0";"0";"84";"26";"0";"26";"58";"129890";"59"
;"SILVA (only NR);Bacteria;Acidobacteriota;Acidobacteriae;Solibacterales;";"0.0";"0";"551";"162";"0";"162";"389";"129754";"59"
;"SILVA (only NR);Bacteria;Acidobacteriota;Acidobacteriae;Solibacterales;Solibacteraceae;";"0.0";"0";"551";"162";"0";"162";"389";"129754";"59"
;"SILVA (only NR);Bacteria;Acidobacteriota;Acidobacteriae;Solibacterales;Solibacteraceae;Candidatus Solibacter;";"0.0";"0";"551";"162";"0";"162";"389";"129754";"59"
;"SILVA (only NR);Bacteria;Acidobacteriota;Acidobacteriae;Subgroup 12;";"0.0";"0";"11";"4";"0";"4";"7";"129912";"59"
;"SILVA (only NR);Bacteria;Acidobacteriota;Acidobacteriae;Subgroup 12;Incertae Sedis;";"0.0";"0";"11";"4";"0";"4";"7";"129912";"59"
;"SILVA (only NR);Bacteria;Acidobacteriota;Acidobacteriae;Subgroup 12;Incertae Sedis;Incertae Sedis;";"0.0";"0";"11";"4";"0";"4";"7";"129912";"59"
;"SILVA (only NR);Bacteria;Acidobacteriota;Acidobacteriae;Subgroup 13;";"0.0";"0";"88";"11";"0";"11";"77";"129905";"59"
;"SILVA (only NR);Bacteria;Acidobacteriota;Acidobacteriae;Subgroup 13;Incertae Sedis;";"0.0";"0";"88";"11";"0";"11";"77";"129905";"59"
;"SILVA (only NR);Bacteria;Acidobacteriota;Acidobacteriae;Subgroup 13;Incertae Sedis;Incertae Sedis;";"0.0";"0";"88";"11";"0";"11";"77";"129905";"59"
;"SILVA (only NR);Bacteria;Acidobacteriota;Acidobacteriae;Subgroup 15;";"0.0";"0";"52";"8";"0";"8";"44";"129908";"59"
;"SILVA (only NR);Bacteria;Acidobacteriota;Acidobacteriae;Subgroup 15;Incertae Sedis;";"0.0";"0";"52";"8";"0";"8";"44";"129908";"59"
;"SILVA (only NR);Bacteria;Acidobacteriota;Acidobacteriae;Subgroup 15;Incertae Sedis;Incertae Sedis;";"0.0";"0";"52";"8";"0";"8";"44";"129908";"59"
;"SILVA (only NR);Bacteria;Acidobacteriota;Acidobacteriae;Subgroup 2;";"0.0";"0";"450";"85";"0";"85";"365";"129831";"59"
;"SILVA (only NR);Bacteria;Acidobacteriota;Acidobacteriae;Subgroup 2;Incertae Sedis;";"0.0";"0";"450";"85";"0";"85";"365";"129831";"59"
;"SILVA (only NR);Bacteria;Acidobacteriota;Acidobacteriae;Subgroup 2;Incertae Sedis;Incertae Sedis;";"0.0";"0";"450";"85";"0";"85";"365";"129831";"59"
;"SILVA (only NR);Bacteria;Acidobacteriota;Acidobacteriae;TSBb06;";"0.0";"0";"2";"0";"0";"0";"2";"129916";"59"
;"SILVA (only NR);Bacteria;Acidobacteriota;Acidobacteriae;TSBb06;Incertae Sedis;";"0.0";"0";"2";"0";"0";"0";"2";"129916";"59"
;"SILVA (only NR);Bacteria;Acidobacteriota;Acidobacteriae;TSBb06;Incertae Sedis;Incertae Sedis;";"0.0";"0";"2";"0";"0";"0";"2";"129916";"59"
;"SILVA (only NR);Bacteria;Acidobacteriota;Acidobacteriae;Terriglobales;";"0.0";"0";"1622";"465";"0";"465";"1157";"129451";"59"
;"SILVA (only NR);Bacteria;Acidobacteriota;Acidobacteriae;Terriglobales;Acidobacteriaceae (Subgroup 1);";"0.0";"0";"740";"231";"0";"231";"509";"129685";"59"
;"SILVA (only NR);Bacteria;Acidobacteriota;Acidobacteriae;Terriglobales;Acidobacteriaceae (Subgroup 1);Acidicapsa;";"0.0";"0";"19";"5";"0";"5";"14";"129911";"59"
;"SILVA (only NR);Bacteria;Acidobacteriota;Acidobacteriae;Terriglobales;Acidobacteriaceae (Subgroup 1);Acidipila;";"0.0";"0";"2";"0";"0";"0";"2";"129916";"59"
;"SILVA (only NR);Bacteria;Acidobacteriota;Acidobacteriae;Terriglobales;Acidobacteriaceae (Subgroup 1);Acidobacterium;";"0.0";"0";"12";"2";"0";"2";"10";"129914";"59"
;"SILVA (only NR);Bacteria;Acidobacteriota;Acidobacteriae;Terriglobales;Acidobacteriaceae (Subgroup 1);Bryocella;";"0.0";"0";"28";"16";"0";"16";"12";"129900";"59"
;"SILVA (only NR);Bacteria;Acidobacteriota;Acidobacteriae;Terriglobales;Acidobacteriaceae (Subgroup 1);Edaphobacter;";"0.0";"0";"52";"17";"0";"17";"35";"129899";"59"
;"SILVA (only NR);Bacteria;Acidobacteriota;Acidobacteriae;Terriglobales;Acidobacteriaceae (Subgroup 1);Granulicella;";"0.0";"0";"190";"93";"0";"93";"97";"129823";"59"
;"SILVA (only NR);Bacteria;Acidobacteriota;Acidobacteriae;Terriglobales;Acidobacteriaceae (Subgroup 1);Incertae Sedis;";"0.0";"0";"258";"61";"0";"61";"197";"129855";"59"
;"SILVA (only NR);Bacteria;Acidobacteriota;Acidobacteriae;Terriglobales;Acidobacteriaceae (Subgroup 1);Occallatibacter;";"0.0";"0";"126";"20";"0";"20";"106";"129896";"59"
;"SILVA (only NR);Bacteria;Acidobacteriota;Acidobacteriae;Terriglobales;Acidobacteriaceae (Subgroup 1);Paracidobacterium;";"0.0";"0";"1";"0";"0";"0";"1";"129916";"59"
;"SILVA (only NR);Bacteria;Acidobacteriota;Acidobacteriae;Terriglobales;Acidobacteriaceae (Subgroup 1);Silvibacterium;";"0.0";"0";"12";"1";"0";"1";"11";"129915";"59"
;"SILVA (only NR);Bacteria;Acidobacteriota;Acidobacteriae;Terriglobales;Acidobacteriaceae (Subgroup 1);Telmatobacter;";"0.0";"0";"4";"2";"0";"2";"2";"129914";"59"
;"SILVA (only NR);Bacteria;Acidobacteriota;Acidobacteriae;Terriglobales;Acidobacteriaceae (Subgroup 1);Terracidiphilus;";"0.0";"0";"9";"5";"0";"5";"4";"129911";"59"
;"SILVA (only NR);Bacteria;Acidobacteriota;Acidobacteriae;Terriglobales;Acidobacteriaceae (Subgroup 1);Terriglobus;";"0.0";"0";"27";"9";"0";"9";"18";"129907";"59"
;"SILVA (only NR);Bacteria;Acidobacteriota;Acidobacteriae;Terriglobales;Incertae Sedis;";"0.0";"0";"792";"207";"0";"207";"585";"129709";"59"
;"SILVA (only NR);Bacteria;Acidobacteriota;Acidobacteriae;Terriglobales;Incertae Sedis;Incertae Sedis;";"0.0";"0";"792";"207";"0";"207";"585";"129709";"59"
;"SILVA (only NR);Bacteria;Acidobacteriota;Acidobacteriae;Terriglobales;Koribacteraceae;";"0.0";"0";"90";"27";"0";"27";"63";"129889";"59"
;"SILVA (only NR);Bacteria;Acidobacteriota;Acidobacteriae;Terriglobales;Koribacteraceae;Candidatus Koribacter;";"0.0";"0";"90";"27";"0";"27";"63";"129889";"59"
;"SILVA (only NR);Bacteria;Acidobacteriota;Aminicenantia;";"0.0";"0";"459";"57";"0";"57";"402";"129859";"59"
;"SILVA (only NR);Bacteria;Acidobacteriota;Aminicenantia;Aminicenantales;";"0.0";"0";"459";"57";"0";"57";"402";"129859";"59"
;"SILVA (only NR);Bacteria;Acidobacteriota;Aminicenantia;Aminicenantales;Aminicenantaceae;";"0.0";"0";"459";"57";"0";"57";"402";"129859";"59"
;"SILVA (only NR);Bacteria;Acidobacteriota;Aminicenantia;Aminicenantales;Aminicenantaceae;Aminicenans;";"0.0";"0";"459";"57";"0";"57";"402";"129859";"59"
;"SILVA (only NR);Bacteria;Acidobacteriota;Blastocatellia;";"0.0";"0";"1873";"524";"0";"524";"1349";"129392";"59"
;"SILVA (only NR);Bacteria;Acidobacteriota;Blastocatellia;11-24;";"0.0";"0";"292";"66";"0";"66";"226";"129850";"59"
;"SILVA (only NR);Bacteria;Acidobacteriota;Blastocatellia;11-24;Incertae Sedis;";"0.0";"0";"292";"66";"0";"66";"226";"129850";"59"
;"SILVA (only NR);Bacteria;Acidobacteriota;Blastocatellia;11-24;Incertae Sedis;Incertae Sedis;";"0.0";"0";"292";"66";"0";"66";"226";"129850";"59"
;"SILVA (only NR);Bacteria;Acidobacteriota;Blastocatellia;Blastocatellales;";"0.0";"0";"647";"196";"0";"196";"451";"129720";"59"
;"SILVA (only NR);Bacteria;Acidobacteriota;Blastocatellia;Blastocatellales;Blastocatellaceae;";"0.0";"0";"647";"196";"0";"196";"451";"129720";"59"
;"SILVA (only NR);Bacteria;Acidobacteriota;Blastocatellia;Blastocatellales;Blastocatellaceae;Aridibacter;";"0.0";"0";"24";"6";"0";"6";"18";"129910";"59"
;"SILVA (only NR);Bacteria;Acidobacteriota;Blastocatellia;Blastocatellales;Blastocatellaceae;Blastocatella;";"0.0";"0";"165";"54";"0";"54";"111";"129862";"59"
;"SILVA (only NR);Bacteria;Acidobacteriota;Blastocatellia;Blastocatellales;Blastocatellaceae;Incertae Sedis;";"0.0";"0";"185";"65";"0";"65";"120";"129851";"59"
;"SILVA (only NR);Bacteria;Acidobacteriota;Blastocatellia;Blastocatellales;Blastocatellaceae;JGI 0001001-H03;";"0.0";"0";"156";"48";"0";"48";"108";"129868";"59"
;"SILVA (only NR);Bacteria;Acidobacteriota;Blastocatellia;Blastocatellales;Blastocatellaceae;OLB17;";"0.0";"0";"9";"1";"0";"1";"8";"129915";"59"
;"SILVA (only NR);Bacteria;Acidobacteriota;Blastocatellia;Blastocatellales;Blastocatellaceae;Stenotrophobacter;";"0.0";"0";"104";"21";"0";"21";"83";"129895";"59"
;"SILVA (only NR);Bacteria;Acidobacteriota;Blastocatellia;Blastocatellales;Blastocatellaceae;Tellurimicrobium;";"0.0";"0";"4";"1";"0";"1";"3";"129915";"59"
;"SILVA (only NR);Bacteria;Acidobacteriota;Blastocatellia;Chloracidobacteriales;";"0.0";"0";"13";"3";"0";"3";"10";"129913";"59"
;"SILVA (only NR);Bacteria;Acidobacteriota;Blastocatellia;Chloracidobacteriales;Chloracidobacteriaceae;";"0.0";"0";"13";"3";"0";"3";"10";"129913";"59"
;"SILVA (only NR);Bacteria;Acidobacteriota;Blastocatellia;Chloracidobacteriales;Chloracidobacteriaceae;Chloracidobacterium;";"0.0";"0";"13";"3";"0";"3";"10";"129913";"59"
;"SILVA (only NR);Bacteria;Acidobacteriota;Blastocatellia;DS-100;";"0.0";"0";"38";"10";"0";"10";"28";"129906";"59"
;"SILVA (only NR);Bacteria;Acidobacteriota;Blastocatellia;DS-100;Incertae Sedis;";"0.0";"0";"38";"10";"0";"10";"28";"129906";"59"
;"SILVA (only NR);Bacteria;Acidobacteriota;Blastocatellia;DS-100;Incertae Sedis;Incertae Sedis;";"0.0";"0";"38";"10";"0";"10";"28";"129906";"59"
;"SILVA (only NR);Bacteria;Acidobacteriota;Blastocatellia;Elev-16S-573;";"0.0";"0";"36";"4";"0";"4";"32";"129912";"59"
;"SILVA (only NR);Bacteria;Acidobacteriota;Blastocatellia;Elev-16S-573;Incertae Sedis;";"0.0";"0";"36";"4";"0";"4";"32";"129912";"59"
;"SILVA (only NR);Bacteria;Acidobacteriota;Blastocatellia;Elev-16S-573;Incertae Sedis;Incertae Sedis;";"0.0";"0";"36";"4";"0";"4";"32";"129912";"59"
;"SILVA (only NR);Bacteria;Acidobacteriota;Blastocatellia;Pyrinomonadales;";"0.0";"0";"847";"245";"0";"245";"602";"129671";"59"
;"SILVA (only NR);Bacteria;Acidobacteriota;Blastocatellia;Pyrinomonadales;Pyrinomonadaceae;";"0.0";"0";"847";"245";"0";"245";"602";"129671";"59"
;"SILVA (only NR);Bacteria;Acidobacteriota;Blastocatellia;Pyrinomonadales;Pyrinomonadaceae;Arenimicrobium;";"0.0";"0";"51";"28";"0";"28";"23";"129888";"59"
;"SILVA (only NR);Bacteria;Acidobacteriota;Blastocatellia;Pyrinomonadales;Pyrinomonadaceae;Brevitalea;";"0.0";"0";"67";"35";"0";"35";"32";"129881";"59"
;"SILVA (only NR);Bacteria;Acidobacteriota;Blastocatellia;Pyrinomonadales;Pyrinomonadaceae;Incertae Sedis;";"0.0";"0";"693";"178";"0";"178";"515";"129738";"59"
;"SILVA (only NR);Bacteria;Acidobacteriota;Blastocatellia;Pyrinomonadales;Pyrinomonadaceae;Pyrinomonas;";"0.0";"0";"4";"1";"0";"1";"3";"129915";"59"
;"SILVA (only NR);Bacteria;Acidobacteriota;Blastocatellia;Pyrinomonadales;Pyrinomonadaceae;RB41;";"0.0";"0";"32";"3";"0";"3";"29";"129913";"59"
;"SILVA (only NR);Bacteria;Acidobacteriota;FFCH5909;";"0.0";"0";"4";"2";"0";"2";"2";"129914";"59"
;"SILVA (only NR);Bacteria;Acidobacteriota;FFCH5909;Incertae Sedis;";"0.0";"0";"4";"2";"0";"2";"2";"129914";"59"
;"SILVA (only NR);Bacteria;Acidobacteriota;FFCH5909;Incertae Sedis;Incertae Sedis;";"0.0";"0";"4";"2";"0";"2";"2";"129914";"59"
;"SILVA (only NR);Bacteria;Acidobacteriota;FFCH5909;Incertae Sedis;Incertae Sedis;Incertae Sedis;";"0.0";"0";"4";"2";"0";"2";"2";"129914";"59"
;"SILVA (only NR);Bacteria;Acidobacteriota;GBS-L1-B05;";"0.0";"0";"3";"0";"0";"0";"3";"129916";"59"
;"SILVA (only NR);Bacteria;Acidobacteriota;GBS-L1-B05;Incertae Sedis;";"0.0";"0";"3";"0";"0";"0";"3";"129916";"59"
;"SILVA (only NR);Bacteria;Acidobacteriota;GBS-L1-B05;Incertae Sedis;Incertae Sedis;";"0.0";"0";"3";"0";"0";"0";"3";"129916";"59"
;"SILVA (only NR);Bacteria;Acidobacteriota;GBS-L1-B05;Incertae Sedis;Incertae Sedis;Incertae Sedis;";"0.0";"0";"3";"0";"0";"0";"3";"129916";"59"
;"SILVA (only NR);Bacteria;Acidobacteriota;Holophagae;";"0.0";"0";"655";"217";"0";"217";"438";"129699";"59"
;"SILVA (only NR);Bacteria;Acidobacteriota;Holophagae;Acanthopleuribacterales;";"0.0";"0";"34";"5";"0";"5";"29";"129911";"59"
;"SILVA (only NR);Bacteria;Acidobacteriota;Holophagae;Acanthopleuribacterales;Acanthopleuribacteraceae;";"0.0";"0";"34";"5";"0";"5";"29";"129911";"59"
;"SILVA (only NR);Bacteria;Acidobacteriota;Holophagae;Acanthopleuribacterales;Acanthopleuribacteraceae;Acanthopleuribacter;";"0.0";"0";"25";"4";"0";"4";"21";"129912";"59"
;"SILVA (only NR);Bacteria;Acidobacteriota;Holophagae;Acanthopleuribacterales;Acanthopleuribacteraceae;Thermotomaculum;";"0.0";"0";"9";"1";"0";"1";"8";"129915";"59"
;"SILVA (only NR);Bacteria;Acidobacteriota;Holophagae;Holophagales;";"0.0";"0";"184";"71";"0";"71";"113";"129845";"59"
;"SILVA (only NR);Bacteria;Acidobacteriota;Holophagae;Holophagales;Holophagaceae;";"0.0";"0";"184";"71";"0";"71";"113";"129845";"59"
;"SILVA (only NR);Bacteria;Acidobacteriota;Holophagae;Holophagales;Holophagaceae;Geothrix;";"0.0";"0";"50";"17";"0";"17";"33";"129899";"59"
;"SILVA (only NR);Bacteria;Acidobacteriota;Holophagae;Holophagales;Holophagaceae;Holophaga;";"0.0";"0";"19";"7";"0";"7";"12";"129909";"59"
;"SILVA (only NR);Bacteria;Acidobacteriota;Holophagae;Holophagales;Holophagaceae;Incertae Sedis;";"0.0";"0";"81";"24";"0";"24";"57";"129892";"59"
;"SILVA (only NR);Bacteria;Acidobacteriota;Holophagae;Holophagales;Holophagaceae;marine group;";"0.0";"0";"34";"23";"0";"23";"11";"129893";"59"
;"SILVA (only NR);Bacteria;Acidobacteriota;Holophagae;Subgroup 7;";"0.0";"0";"437";"141";"0";"141";"296";"129775";"59"
;"SILVA (only NR);Bacteria;Acidobacteriota;Holophagae;Subgroup 7;Incertae Sedis;";"0.0";"0";"437";"141";"0";"141";"296";"129775";"59"
;"SILVA (only NR);Bacteria;Acidobacteriota;Holophagae;Subgroup 7;Incertae Sedis;Incertae Sedis;";"0.0";"0";"437";"141";"0";"141";"296";"129775";"59"
;"SILVA (only NR);Bacteria;Acidobacteriota;Incertae Sedis;";"0.0";"0";"3";"1";"0";"1";"2";"129915";"59"
;"SILVA (only NR);Bacteria;Acidobacteriota;Incertae Sedis;Incertae Sedis;";"0.0";"0";"3";"1";"0";"1";"2";"129915";"59"
;"SILVA (only NR);Bacteria;Acidobacteriota;Incertae Sedis;Incertae Sedis;Incertae Sedis;";"0.0";"0";"3";"1";"0";"1";"2";"129915";"59"
;"SILVA (only NR);Bacteria;Acidobacteriota;Incertae Sedis;Incertae Sedis;Incertae Sedis;Incertae Sedis;";"0.0";"0";"3";"1";"0";"1";"2";"129915";"59"
;"SILVA (only NR);Bacteria;Acidobacteriota;ODP1230B23.02;";"0.0";"0";"13";"2";"0";"2";"11";"129914";"59"
;"SILVA (only NR);Bacteria;Acidobacteriota;ODP1230B23.02;Incertae Sedis;";"0.0";"0";"13";"2";"0";"2";"11";"129914";"59"
;"SILVA (only NR);Bacteria;Acidobacteriota;ODP1230B23.02;Incertae Sedis;Incertae Sedis;";"0.0";"0";"13";"2";"0";"2";"11";"129914";"59"
;"SILVA (only NR);Bacteria;Acidobacteriota;ODP1230B23.02;Incertae Sedis;Incertae Sedis;Incertae Sedis;";"0.0";"0";"13";"2";"0";"2";"11";"129914";"59"
;"SILVA (only NR);Bacteria;Acidobacteriota;Subgroup 11;";"0.0";"0";"52";"9";"0";"9";"43";"129907";"59"
;"SILVA (only NR);Bacteria;Acidobacteriota;Subgroup 11;Incertae Sedis;";"0.0";"0";"52";"9";"0";"9";"43";"129907";"59"
;"SILVA (only NR);Bacteria;Acidobacteriota;Subgroup 11;Incertae Sedis;Incertae Sedis;";"0.0";"0";"52";"9";"0";"9";"43";"129907";"59"
;"SILVA (only NR);Bacteria;Acidobacteriota;Subgroup 11;Incertae Sedis;Incertae Sedis;Incertae Sedis;";"0.0";"0";"52";"9";"0";"9";"43";"129907";"59"
;"SILVA (only NR);Bacteria;Acidobacteriota;Subgroup 18;";"0.0";"0";"131";"14";"0";"14";"117";"129902";"59"
;"SILVA (only NR);Bacteria;Acidobacteriota;Subgroup 18;Incertae Sedis;";"0.0";"0";"131";"14";"0";"14";"117";"129902";"59"
;"SILVA (only NR);Bacteria;Acidobacteriota;Subgroup 18;Incertae Sedis;Incertae Sedis;";"0.0";"0";"131";"14";"0";"14";"117";"129902";"59"
;"SILVA (only NR);Bacteria;Acidobacteriota;Subgroup 18;Incertae Sedis;Incertae Sedis;Incertae Sedis;";"0.0";"0";"131";"14";"0";"14";"117";"129902";"59"
;"SILVA (only NR);Bacteria;Acidobacteriota;Subgroup 19;";"0.0";"0";"3";"0";"0";"0";"3";"129916";"59"
;"SILVA (only NR);Bacteria;Acidobacteriota;Subgroup 19;Incertae Sedis;";"0.0";"0";"3";"0";"0";"0";"3";"129916";"59"
;"SILVA (only NR);Bacteria;Acidobacteriota;Subgroup 19;Incertae Sedis;Incertae Sedis;";"0.0";"0";"3";"0";"0";"0";"3";"129916";"59"
;"SILVA (only NR);Bacteria;Acidobacteriota;Subgroup 19;Incertae Sedis;Incertae Sedis;Incertae Sedis;";"0.0";"0";"3";"0";"0";"0";"3";"129916";"59"
;"SILVA (only NR);Bacteria;Acidobacteriota;Subgroup 20;";"0.0";"0";"5";"1";"0";"1";"4";"129915";"59"
;"SILVA (only NR);Bacteria;Acidobacteriota;Subgroup 20;Incertae Sedis;";"0.0";"0";"5";"1";"0";"1";"4";"129915";"59"
;"SILVA (only NR);Bacteria;Acidobacteriota;Subgroup 20;Incertae Sedis;Incertae Sedis;";"0.0";"0";"5";"1";"0";"1";"4";"129915";"59"
;"SILVA (only NR);Bacteria;Acidobacteriota;Subgroup 20;Incertae Sedis;Incertae Sedis;Incertae Sedis;";"0.0";"0";"5";"1";"0";"1";"4";"129915";"59"
;"SILVA (only NR);Bacteria;Acidobacteriota;Subgroup 21;";"0.0";"0";"178";"45";"0";"45";"133";"129871";"59"
;"SILVA (only NR);Bacteria;Acidobacteriota;Subgroup 21;Incertae Sedis;";"0.0";"0";"178";"45";"0";"45";"133";"129871";"59"
;"SILVA (only NR);Bacteria;Acidobacteriota;Subgroup 21;Incertae Sedis;Incertae Sedis;";"0.0";"0";"178";"45";"0";"45";"133";"129871";"59"
;"SILVA (only NR);Bacteria;Acidobacteriota;Subgroup 21;Incertae Sedis;Incertae Sedis;Incertae Sedis;";"0.0";"0";"178";"45";"0";"45";"133";"129871";"59"
;"SILVA (only NR);Bacteria;Acidobacteriota;Subgroup 22;";"0.0";"0";"337";"74";"0";"74";"263";"129842";"59"
;"SILVA (only NR);Bacteria;Acidobacteriota;Subgroup 22;Incertae Sedis;";"0.0";"0";"337";"74";"0";"74";"263";"129842";"59"
;"SILVA (only NR);Bacteria;Acidobacteriota;Subgroup 22;Incertae Sedis;Incertae Sedis;";"0.0";"0";"337";"74";"0";"74";"263";"129842";"59"
;"SILVA (only NR);Bacteria;Acidobacteriota;Subgroup 22;Incertae Sedis;Incertae Sedis;Incertae Sedis;";"0.0";"0";"337";"74";"0";"74";"263";"129842";"59"
;"SILVA (only NR);Bacteria;Acidobacteriota;Subgroup 25;";"0.0";"0";"59";"10";"0";"10";"49";"129906";"59"
;"SILVA (only NR);Bacteria;Acidobacteriota;Subgroup 25;Incertae Sedis;";"0.0";"0";"59";"10";"0";"10";"49";"129906";"59"
;"SILVA (only NR);Bacteria;Acidobacteriota;Subgroup 25;Incertae Sedis;Incertae Sedis;";"0.0";"0";"59";"10";"0";"10";"49";"129906";"59"
;"SILVA (only NR);Bacteria;Acidobacteriota;Subgroup 25;Incertae Sedis;Incertae Sedis;Incertae Sedis;";"0.0";"0";"59";"10";"0";"10";"49";"129906";"59"
;"SILVA (only NR);Bacteria;Acidobacteriota;Subgroup 26;";"0.0";"0";"58";"17";"0";"17";"41";"129899";"59"
;"SILVA (only NR);Bacteria;Acidobacteriota;Subgroup 26;Incertae Sedis;";"0.0";"0";"58";"17";"0";"17";"41";"129899";"59"
;"SILVA (only NR);Bacteria;Acidobacteriota;Subgroup 26;Incertae Sedis;Incertae Sedis;";"0.0";"0";"58";"17";"0";"17";"41";"129899";"59"
;"SILVA (only NR);Bacteria;Acidobacteriota;Subgroup 26;Incertae Sedis;Incertae Sedis;Incertae Sedis;";"0.0";"0";"58";"17";"0";"17";"41";"129899";"59"
;"SILVA (only NR);Bacteria;Acidobacteriota;Subgroup 5;";"0.0";"0";"255";"65";"0";"65";"190";"129851";"59"
;"SILVA (only NR);Bacteria;Acidobacteriota;Subgroup 5;Incertae Sedis;";"0.0";"0";"255";"65";"0";"65";"190";"129851";"59"
;"SILVA (only NR);Bacteria;Acidobacteriota;Subgroup 5;Incertae Sedis;Incertae Sedis;";"0.0";"0";"255";"65";"0";"65";"190";"129851";"59"
;"SILVA (only NR);Bacteria;Acidobacteriota;Subgroup 5;Incertae Sedis;Incertae Sedis;Incertae Sedis;";"0.0";"0";"255";"65";"0";"65";"190";"129851";"59"
;"SILVA (only NR);Bacteria;Acidobacteriota;Thermoanaerobaculia;";"0.0";"0";"602";"156";"0";"156";"446";"129760";"59"
;"SILVA (only NR);Bacteria;Acidobacteriota;Thermoanaerobaculia;Thermoanaerobaculales;";"0.0";"0";"602";"156";"0";"156";"446";"129760";"59"
;"SILVA (only NR);Bacteria;Acidobacteriota;Thermoanaerobaculia;Thermoanaerobaculales;Thermoanaerobaculaceae;";"0.0";"0";"602";"156";"0";"156";"446";"129760";"59"
;"SILVA (only NR);Bacteria;Acidobacteriota;Thermoanaerobaculia;Thermoanaerobaculales;Thermoanaerobaculaceae;B276-D12;";"0.0";"0";"3";"0";"0";"0";"3";"129916";"59"
;"SILVA (only NR);Bacteria;Acidobacteriota;Thermoanaerobaculia;Thermoanaerobaculales;Thermoanaerobaculaceae;Subgroup 10;";"0.0";"0";"425";"127";"0";"127";"298";"129789";"59"
;"SILVA (only NR);Bacteria;Acidobacteriota;Thermoanaerobaculia;Thermoanaerobaculales;Thermoanaerobaculaceae;Subgroup 23;";"0.0";"0";"129";"19";"0";"19";"110";"129897";"59"
;"SILVA (only NR);Bacteria;Acidobacteriota;Thermoanaerobaculia;Thermoanaerobaculales;Thermoanaerobaculaceae;TPD-58;";"0.0";"0";"18";"6";"0";"6";"12";"129910";"59"
;"SILVA (only NR);Bacteria;Acidobacteriota;Thermoanaerobaculia;Thermoanaerobaculales;Thermoanaerobaculaceae;Thermoanaerobaculum;";"0.0";"0";"27";"4";"0";"4";"23";"129912";"59"
;"SILVA (only NR);Bacteria;Acidobacteriota;Vicinamibacteria;";"0.0";"0";"3118";"978";"0";"978";"2140";"128938";"59"
;"SILVA (only NR);Bacteria;Acidobacteriota;Vicinamibacteria;11B-2;";"0.0";"0";"3";"0";"0";"0";"3";"129916";"59"
;"SILVA (only NR);Bacteria;Acidobacteriota;Vicinamibacteria;11B-2;Incertae Sedis;";"0.0";"0";"3";"0";"0";"0";"3";"129916";"59"
;"SILVA (only NR);Bacteria;Acidobacteriota;Vicinamibacteria;11B-2;Incertae Sedis;Incertae Sedis;";"0.0";"0";"3";"0";"0";"0";"3";"129916";"59"
;"SILVA (only NR);Bacteria;Acidobacteriota;Vicinamibacteria;Subgroup 17;";"0.0";"0";"227";"70";"0";"70";"157";"129846";"59"
;"SILVA (only NR);Bacteria;Acidobacteriota;Vicinamibacteria;Subgroup 17;Incertae Sedis;";"0.0";"0";"227";"70";"0";"70";"157";"129846";"59"
;"SILVA (only NR);Bacteria;Acidobacteriota;Vicinamibacteria;Subgroup 17;Incertae Sedis;Incertae Sedis;";"0.0";"0";"227";"70";"0";"70";"157";"129846";"59"
;"SILVA (only NR);Bacteria;Acidobacteriota;Vicinamibacteria;Subgroup 9;";"0.0";"0";"130";"29";"0";"29";"101";"129887";"59"
;"SILVA (only NR);Bacteria;Acidobacteriota;Vicinamibacteria;Subgroup 9;Incertae Sedis;";"0.0";"0";"130";"29";"0";"29";"101";"129887";"59"
;"SILVA (only NR);Bacteria;Acidobacteriota;Vicinamibacteria;Subgroup 9;Incertae Sedis;Incertae Sedis;";"0.0";"0";"130";"29";"0";"29";"101";"129887";"59"
;"SILVA (only NR);Bacteria;Acidobacteriota;Vicinamibacteria;Vicinamibacterales;";"0.0";"0";"2758";"879";"0";"879";"1879";"129037";"59"
;"SILVA (only NR);Bacteria;Acidobacteriota;Vicinamibacteria;Vicinamibacterales;Incertae Sedis;";"0.0";"0";"1702";"537";"0";"537";"1165";"129379";"59"
;"SILVA (only NR);Bacteria;Acidobacteriota;Vicinamibacteria;Vicinamibacterales;Incertae Sedis;Incertae Sedis;";"0.0";"0";"1702";"537";"0";"537";"1165";"129379";"59"
;"SILVA (only NR);Bacteria;Acidobacteriota;Vicinamibacteria;Vicinamibacterales;Vicinamibacteraceae;";"0.0";"0";"1056";"342";"0";"342";"714";"129574";"59"
;"SILVA (only NR);Bacteria;Acidobacteriota;Vicinamibacteria;Vicinamibacterales;Vicinamibacteraceae;Incertae Sedis;";"0.0";"0";"975";"313";"0";"313";"662";"129603";"59"
;"SILVA (only NR);Bacteria;Acidobacteriota;Vicinamibacteria;Vicinamibacterales;Vicinamibacteraceae;Luteitalea;";"0.0";"0";"57";"23";"0";"23";"34";"129893";"59"
;"SILVA (only NR);Bacteria;Acidobacteriota;Vicinamibacteria;Vicinamibacterales;Vicinamibacteraceae;Vicinamibacter;";"0.0";"0";"24";"6";"0";"6";"18";"129910";"59"
;"SILVA (only NR);Bacteria;Acidobacteriota;c5LKS83;";"0.0";"0";"11";"7";"0";"7";"4";"129909";"59"
;"SILVA (only NR);Bacteria;Acidobacteriota;c5LKS83;Incertae Sedis;";"0.0";"0";"11";"7";"0";"7";"4";"129909";"59"
;"SILVA (only NR);Bacteria;Acidobacteriota;c5LKS83;Incertae Sedis;Incertae Sedis;";"0.0";"0";"11";"7";"0";"7";"4";"129909";"59"
;"SILVA (only NR);Bacteria;Acidobacteriota;c5LKS83;Incertae Sedis;Incertae Sedis;Incertae Sedis;";"0.0";"0";"11";"7";"0";"7";"4";"129909";"59"
;"SILVA (only NR);Bacteria;Acidobacteriota;d142;";"0.0";"0";"17";"0";"0";"0";"17";"129916";"59"
;"SILVA (only NR);Bacteria;Acidobacteriota;d142;Incertae Sedis;";"0.0";"0";"17";"0";"0";"0";"17";"129916";"59"
;"SILVA (only NR);Bacteria;Acidobacteriota;d142;Incertae Sedis;Incertae Sedis;";"0.0";"0";"17";"0";"0";"0";"17";"129916";"59"
;"SILVA (only NR);Bacteria;Acidobacteriota;d142;Incertae Sedis;Incertae Sedis;Incertae Sedis;";"0.0";"0";"17";"0";"0";"0";"17";"129916";"59"
;"SILVA (only NR);Bacteria;Actinomycetota;";"0.0";"0";"36941";"12035";"0";"12035";"24906";"117881";"59"
;"SILVA (only NR);Bacteria;Actinomycetota;Acidimicrobiia;";"0.0";"0";"2771";"879";"0";"879";"1892";"129037";"59"
;"SILVA (only NR);Bacteria;Actinomycetota;Acidimicrobiia;Acidimicrobiales;";"0.0";"0";"607";"177";"0";"177";"430";"129739";"59"
;"SILVA (only NR);Bacteria;Actinomycetota;Acidimicrobiia;Acidimicrobiales;Acidimicrobiaceae;";"0.0";"0";"607";"177";"0";"177";"430";"129739";"59"
;"SILVA (only NR);Bacteria;Actinomycetota;Acidimicrobiia;Acidimicrobiales;Acidimicrobiaceae;Acidiferrimicrobium;";"0.0";"0";"321";"88";"0";"88";"233";"129828";"59"
;"SILVA (only NR);Bacteria;Actinomycetota;Acidimicrobiia;Acidimicrobiales;Acidimicrobiaceae;Acidimicrobium;";"0.0";"0";"9";"3";"0";"3";"6";"129913";"59"
;"SILVA (only NR);Bacteria;Actinomycetota;Acidimicrobiia;Acidimicrobiales;Acidimicrobiaceae;Aciditerrimonas;";"0.0";"0";"4";"2";"0";"2";"2";"129914";"59"
;"SILVA (only NR);Bacteria;Actinomycetota;Acidimicrobiia;Acidimicrobiales;Acidimicrobiaceae;Acidithrix;";"0.0";"0";"13";"3";"0";"3";"10";"129913";"59"
;"SILVA (only NR);Bacteria;Actinomycetota;Acidimicrobiia;Acidimicrobiales;Acidimicrobiaceae;Ferrimicrobium;";"0.0";"0";"9";"1";"0";"1";"8";"129915";"59"
;"SILVA (only NR);Bacteria;Actinomycetota;Acidimicrobiia;Acidimicrobiales;Acidimicrobiaceae;Ferrithrix;";"0.0";"0";"16";"3";"0";"3";"13";"129913";"59"
;"SILVA (only NR);Bacteria;Actinomycetota;Acidimicrobiia;Acidimicrobiales;Acidimicrobiaceae;Incertae Sedis;";"0.0";"0";"235";"77";"0";"77";"158";"129839";"59"
;"SILVA (only NR);Bacteria;Actinomycetota;Acidimicrobiia;Actinomarinales;";"0.0";"0";"666";"176";"0";"176";"490";"129740";"59"
;"SILVA (only NR);Bacteria;Actinomycetota;Acidimicrobiia;Actinomarinales;Actinomarinaceae;";"0.0";"0";"178";"39";"0";"39";"139";"129877";"59"
;"SILVA (only NR);Bacteria;Actinomycetota;Acidimicrobiia;Actinomarinales;Actinomarinaceae;Candidatus Actinomarina;";"0.0";"0";"178";"39";"0";"39";"139";"129877";"59"
;"SILVA (only NR);Bacteria;Actinomycetota;Acidimicrobiia;Actinomarinales;Incertae Sedis;";"0.0";"0";"488";"137";"0";"137";"351";"129779";"59"
;"SILVA (only NR);Bacteria;Actinomycetota;Acidimicrobiia;Actinomarinales;Incertae Sedis;Incertae Sedis;";"0.0";"0";"488";"137";"0";"137";"351";"129779";"59"
;"SILVA (only NR);Bacteria;Actinomycetota;Acidimicrobiia;Incertae Sedis;";"0.0";"0";"2";"1";"0";"1";"1";"129915";"59"
;"SILVA (only NR);Bacteria;Actinomycetota;Acidimicrobiia;Incertae Sedis;Incertae Sedis;";"0.0";"0";"2";"1";"0";"1";"1";"129915";"59"
;"SILVA (only NR);Bacteria;Actinomycetota;Acidimicrobiia;Incertae Sedis;Incertae Sedis;Incertae Sedis;";"0.0";"0";"2";"1";"0";"1";"1";"129915";"59"
;"SILVA (only NR);Bacteria;Actinomycetota;Acidimicrobiia;Microtrichales;";"0.0";"0";"1496";"525";"0";"525";"971";"129391";"59"
;"SILVA (only NR);Bacteria;Actinomycetota;Acidimicrobiia;Microtrichales;Iamiaceae;";"0.0";"0";"144";"60";"0";"60";"84";"129856";"59"
;"SILVA (only NR);Bacteria;Actinomycetota;Acidimicrobiia;Microtrichales;Iamiaceae;Aquihabitans;";"0.0";"0";"67";"21";"0";"21";"46";"129895";"59"
;"SILVA (only NR);Bacteria;Actinomycetota;Acidimicrobiia;Microtrichales;Iamiaceae;Iamia;";"0.0";"0";"77";"39";"0";"39";"38";"129877";"59"
;"SILVA (only NR);Bacteria;Actinomycetota;Acidimicrobiia;Microtrichales;Ilumatobacteraceae;";"0.0";"0";"546";"225";"0";"225";"321";"129691";"59"
;"SILVA (only NR);Bacteria;Actinomycetota;Acidimicrobiia;Microtrichales;Ilumatobacteraceae;CL500-29 marine group;";"0.0";"0";"256";"147";"0";"147";"109";"129769";"59"
;"SILVA (only NR);Bacteria;Actinomycetota;Acidimicrobiia;Microtrichales;Ilumatobacteraceae;Desertimonas;";"0.0";"0";"61";"21";"0";"21";"40";"129895";"59"
;"SILVA (only NR);Bacteria;Actinomycetota;Acidimicrobiia;Microtrichales;Ilumatobacteraceae;Ilumatobacter;";"0.0";"0";"96";"24";"0";"24";"72";"129892";"59"
;"SILVA (only NR);Bacteria;Actinomycetota;Acidimicrobiia;Microtrichales;Ilumatobacteraceae;Incertae Sedis;";"0.0";"0";"133";"33";"0";"33";"100";"129883";"59"
;"SILVA (only NR);Bacteria;Actinomycetota;Acidimicrobiia;Microtrichales;Incertae Sedis;";"0.0";"0";"285";"104";"0";"104";"181";"129812";"59"
;"SILVA (only NR);Bacteria;Actinomycetota;Acidimicrobiia;Microtrichales;Incertae Sedis;Incertae Sedis;";"0.0";"0";"285";"104";"0";"104";"181";"129812";"59"
;"SILVA (only NR);Bacteria;Actinomycetota;Acidimicrobiia;Microtrichales;Microtrichaceae;";"0.0";"0";"521";"136";"0";"136";"385";"129780";"59"
;"SILVA (only NR);Bacteria;Actinomycetota;Acidimicrobiia;Microtrichales;Microtrichaceae;Candidatus Microthrix;";"0.0";"0";"35";"26";"0";"26";"9";"129890";"59"
;"SILVA (only NR);Bacteria;Actinomycetota;Acidimicrobiia;Microtrichales;Microtrichaceae;IMCC26207;";"0.0";"0";"44";"14";"0";"14";"30";"129902";"59"
;"SILVA (only NR);Bacteria;Actinomycetota;Acidimicrobiia;Microtrichales;Microtrichaceae;Incertae Sedis;";"0.0";"0";"135";"37";"0";"37";"98";"129879";"59"
;"SILVA (only NR);Bacteria;Actinomycetota;Acidimicrobiia;Microtrichales;Microtrichaceae;Sva0996 marine group;";"0.0";"0";"307";"59";"0";"59";"248";"129857";"59"
;"SILVA (only NR);Bacteria;Actinomycetota;Actinobacteria;";"0.0";"0";"30682";"10267";"0";"10267";"20415";"119649";"59"
;"SILVA (only NR);Bacteria;Actinomycetota;Actinobacteria;0319-7L14;";"0.0";"0";"35";"13";"0";"13";"22";"129903";"59"
;"SILVA (only NR);Bacteria;Actinomycetota;Actinobacteria;0319-7L14;Incertae Sedis;";"0.0";"0";"35";"13";"0";"13";"22";"129903";"59"
;"SILVA (only NR);Bacteria;Actinomycetota;Actinobacteria;0319-7L14;Incertae Sedis;Incertae Sedis;";"0.0";"0";"35";"13";"0";"13";"22";"129903";"59"
;"SILVA (only NR);Bacteria;Actinomycetota;Actinobacteria;Actinomycetales;";"0.0";"0";"942";"175";"0";"175";"767";"129741";"59"
;"SILVA (only NR);Bacteria;Actinomycetota;Actinobacteria;Actinomycetales;Actinomycetaceae;";"0.0";"0";"918";"171";"0";"171";"747";"129745";"59"
;"SILVA (only NR);Bacteria;Actinomycetota;Actinobacteria;Actinomycetales;Actinomycetaceae;Actinobaculum;";"0.0";"0";"2";"2";"0";"2";"0";"129914";"59"
;"SILVA (only NR);Bacteria;Actinomycetota;Actinobacteria;Actinomycetales;Actinomycetaceae;Actinomyces;";"0.0";"0";"516";"52";"0";"52";"464";"129864";"59"
;"SILVA (only NR);Bacteria;Actinomycetota;Actinobacteria;Actinomycetales;Actinomycetaceae;Actinotignum;";"0.0";"0";"16";"12";"0";"12";"4";"129904";"59"
;"SILVA (only NR);Bacteria;Actinomycetota;Actinobacteria;Actinomycetales;Actinomycetaceae;Arcanobacterium;";"0.0";"0";"30";"15";"0";"15";"15";"129901";"59"
;"SILVA (only NR);Bacteria;Actinomycetota;Actinobacteria;Actinomycetales;Actinomycetaceae;Boudabousia;";"0.0";"0";"5";"2";"0";"2";"3";"129914";"59"
;"SILVA (only NR);Bacteria;Actinomycetota;Actinobacteria;Actinomycetales;Actinomycetaceae;Bowdeniella;";"0.0";"0";"5";"2";"0";"2";"3";"129914";"59"
;"SILVA (only NR);Bacteria;Actinomycetota;Actinobacteria;Actinomycetales;Actinomycetaceae;Buchananella;";"0.0";"0";"3";"0";"0";"0";"3";"129916";"59"
;"SILVA (only NR);Bacteria;Actinomycetota;Actinobacteria;Actinomycetales;Actinomycetaceae;F0332;";"0.0";"0";"49";"3";"0";"3";"46";"129913";"59"
;"SILVA (only NR);Bacteria;Actinomycetota;Actinobacteria;Actinomycetales;Actinomycetaceae;Flaviflexus;";"0.0";"0";"13";"2";"0";"2";"11";"129914";"59"
;"SILVA (only NR);Bacteria;Actinomycetota;Actinobacteria;Actinomycetales;Actinomycetaceae;Gleimia;";"0.0";"0";"14";"6";"0";"6";"8";"129910";"59"
;"SILVA (only NR);Bacteria;Actinomycetota;Actinobacteria;Actinomycetales;Actinomycetaceae;Incertae Sedis;";"0.0";"0";"16";"8";"0";"8";"8";"129908";"59"
;"SILVA (only NR);Bacteria;Actinomycetota;Actinobacteria;Actinomycetales;Actinomycetaceae;Mobiluncus;";"0.0";"0";"34";"18";"0";"18";"16";"129898";"59"
;"SILVA (only NR);Bacteria;Actinomycetota;Actinobacteria;Actinomycetales;Actinomycetaceae;Pauljensenia;";"0.0";"0";"1";"0";"0";"0";"1";"129916";"59"
;"SILVA (only NR);Bacteria;Actinomycetota;Actinobacteria;Actinomycetales;Actinomycetaceae;Schaalia;";"0.0";"0";"141";"26";"0";"26";"115";"129890";"59"
;"SILVA (only NR);Bacteria;Actinomycetota;Actinobacteria;Actinomycetales;Actinomycetaceae;Trueperella;";"0.0";"0";"30";"9";"0";"9";"21";"129907";"59"
;"SILVA (only NR);Bacteria;Actinomycetota;Actinobacteria;Actinomycetales;Actinomycetaceae;Varibaculum;";"0.0";"0";"37";"9";"0";"9";"28";"129907";"59"
;"SILVA (only NR);Bacteria;Actinomycetota;Actinobacteria;Actinomycetales;Actinomycetaceae;Winkia;";"0.0";"0";"6";"5";"0";"5";"1";"129911";"59"
;"SILVA (only NR);Bacteria;Actinomycetota;Actinobacteria;Actinomycetales;Actinomycetales Incertae Sedis;";"0.0";"0";"23";"3";"0";"3";"20";"129913";"59"
;"SILVA (only NR);Bacteria;Actinomycetota;Actinobacteria;Actinomycetales;Actinomycetales Incertae Sedis;Candidatus Ancillula;";"0.0";"0";"23";"3";"0";"3";"20";"129913";"59"
;"SILVA (only NR);Bacteria;Actinomycetota;Actinobacteria;Actinomycetales;Incertae Sedis;";"0.0";"0";"1";"1";"0";"1";"0";"129915";"59"
;"SILVA (only NR);Bacteria;Actinomycetota;Actinobacteria;Actinomycetales;Incertae Sedis;Incertae Sedis;";"0.0";"0";"1";"1";"0";"1";"0";"129915";"59"
;"SILVA (only NR);Bacteria;Actinomycetota;Actinobacteria;Bifidobacteriales;";"0.0";"0";"505";"246";"0";"246";"259";"129670";"59"
;"SILVA (only NR);Bacteria;Actinomycetota;Actinobacteria;Bifidobacteriales;Bifidobacteriaceae;";"0.0";"0";"505";"246";"0";"246";"259";"129670";"59"
;"SILVA (only NR);Bacteria;Actinomycetota;Actinobacteria;Bifidobacteriales;Bifidobacteriaceae;Aeriscardovia;";"0.0";"0";"5";"1";"0";"1";"4";"129915";"59"
;"SILVA (only NR);Bacteria;Actinomycetota;Actinobacteria;Bifidobacteriales;Bifidobacteriaceae;Alloscardovia;";"0.0";"0";"16";"9";"0";"9";"7";"129907";"59"
;"SILVA (only NR);Bacteria;Actinomycetota;Actinobacteria;Bifidobacteriales;Bifidobacteriaceae;Bifidobacterium;";"0.0";"0";"449";"217";"0";"217";"232";"129699";"59"
;"SILVA (only NR);Bacteria;Actinomycetota;Actinobacteria;Bifidobacteriales;Bifidobacteriaceae;Bombiscardovia;";"0.0";"0";"3";"0";"0";"0";"3";"129916";"59"
;"SILVA (only NR);Bacteria;Actinomycetota;Actinobacteria;Bifidobacteriales;Bifidobacteriaceae;Galliscardovia;";"0.0";"0";"1";"0";"0";"0";"1";"129916";"59"
;"SILVA (only NR);Bacteria;Actinomycetota;Actinobacteria;Bifidobacteriales;Bifidobacteriaceae;Gardnerella;";"0.0";"0";"15";"10";"0";"10";"5";"129906";"59"
;"SILVA (only NR);Bacteria;Actinomycetota;Actinobacteria;Bifidobacteriales;Bifidobacteriaceae;Incertae Sedis;";"0.0";"0";"3";"1";"0";"1";"2";"129915";"59"
;"SILVA (only NR);Bacteria;Actinomycetota;Actinobacteria;Bifidobacteriales;Bifidobacteriaceae;Neoscardovia;";"0.0";"0";"1";"0";"0";"0";"1";"129916";"59"
;"SILVA (only NR);Bacteria;Actinomycetota;Actinobacteria;Bifidobacteriales;Bifidobacteriaceae;Parascardovia;";"0.0";"0";"4";"4";"0";"4";"0";"129912";"59"
;"SILVA (only NR);Bacteria;Actinomycetota;Actinobacteria;Bifidobacteriales;Bifidobacteriaceae;Pseudoscardovia;";"0.0";"0";"3";"1";"0";"1";"2";"129915";"59"
;"SILVA (only NR);Bacteria;Actinomycetota;Actinobacteria;Bifidobacteriales;Bifidobacteriaceae;Scardovia;";"0.0";"0";"5";"3";"0";"3";"2";"129913";"59"
;"SILVA (only NR);Bacteria;Actinomycetota;Actinobacteria;Catenulisporales;";"0.0";"0";"36";"18";"0";"18";"18";"129898";"59"
;"SILVA (only NR);Bacteria;Actinomycetota;Actinobacteria;Catenulisporales;Actinospicaceae;";"0.0";"0";"26";"12";"0";"12";"14";"129904";"59"
;"SILVA (only NR);Bacteria;Actinomycetota;Actinobacteria;Catenulisporales;Actinospicaceae;Actinocrinis;";"0.0";"0";"5";"1";"0";"1";"4";"129915";"59"
;"SILVA (only NR);Bacteria;Actinomycetota;Actinobacteria;Catenulisporales;Actinospicaceae;Actinospica;";"0.0";"0";"16";"10";"0";"10";"6";"129906";"59"
;"SILVA (only NR);Bacteria;Actinomycetota;Actinobacteria;Catenulisporales;Actinospicaceae;Incertae Sedis;";"0.0";"0";"5";"1";"0";"1";"4";"129915";"59"
;"SILVA (only NR);Bacteria;Actinomycetota;Actinobacteria;Catenulisporales;Catenulisporaceae;";"0.0";"0";"10";"6";"0";"6";"4";"129910";"59"
;"SILVA (only NR);Bacteria;Actinomycetota;Actinobacteria;Catenulisporales;Catenulisporaceae;Catenulispora;";"0.0";"0";"10";"6";"0";"6";"4";"129910";"59"
;"SILVA (only NR);Bacteria;Actinomycetota;Actinobacteria;Elev-16S-976;";"0.0";"0";"4";"0";"0";"0";"4";"129916";"59"
;"SILVA (only NR);Bacteria;Actinomycetota;Actinobacteria;Elev-16S-976;Incertae Sedis;";"0.0";"0";"4";"0";"0";"0";"4";"129916";"59"
;"SILVA (only NR);Bacteria;Actinomycetota;Actinobacteria;Elev-16S-976;Incertae Sedis;Incertae Sedis;";"0.0";"0";"4";"0";"0";"0";"4";"129916";"59"
;"SILVA (only NR);Bacteria;Actinomycetota;Actinobacteria;Euzebyales;";"0.0";"0";"111";"64";"0";"64";"47";"129852";"59"
;"SILVA (only NR);Bacteria;Actinomycetota;Actinobacteria;Euzebyales;Euzebyaceae;";"0.0";"0";"111";"64";"0";"64";"47";"129852";"59"
;"SILVA (only NR);Bacteria;Actinomycetota;Actinobacteria;Euzebyales;Euzebyaceae;Egibacter;";"0.0";"0";"4";"4";"0";"4";"0";"129912";"59"
;"SILVA (only NR);Bacteria;Actinomycetota;Actinobacteria;Euzebyales;Euzebyaceae;Euzebya;";"0.0";"0";"8";"6";"0";"6";"2";"129910";"59"
;"SILVA (only NR);Bacteria;Actinomycetota;Actinobacteria;Euzebyales;Euzebyaceae;Incertae Sedis;";"0.0";"0";"99";"54";"0";"54";"45";"129862";"59"
;"SILVA (only NR);Bacteria;Actinomycetota;Actinobacteria;FFCH16263;";"0.0";"0";"3";"2";"0";"2";"1";"129914";"59"
;"SILVA (only NR);Bacteria;Actinomycetota;Actinobacteria;FFCH16263;Incertae Sedis;";"0.0";"0";"3";"2";"0";"2";"1";"129914";"59"
;"SILVA (only NR);Bacteria;Actinomycetota;Actinobacteria;FFCH16263;Incertae Sedis;Incertae Sedis;";"0.0";"0";"3";"2";"0";"2";"1";"129914";"59"
;"SILVA (only NR);Bacteria;Actinomycetota;Actinobacteria;Frankiales;";"0.0";"0";"1118";"475";"0";"475";"643";"129441";"59"
;"SILVA (only NR);Bacteria;Actinomycetota;Actinobacteria;Frankiales;Acidothermaceae;";"0.0";"0";"97";"30";"0";"30";"67";"129886";"59"
;"SILVA (only NR);Bacteria;Actinomycetota;Actinobacteria;Frankiales;Acidothermaceae;Acidothermus;";"0.0";"0";"97";"30";"0";"30";"67";"129886";"59"
;"SILVA (only NR);Bacteria;Actinomycetota;Actinobacteria;Frankiales;Cryptosporangiaceae;";"0.0";"0";"17";"12";"0";"12";"5";"129904";"59"
;"SILVA (only NR);Bacteria;Actinomycetota;Actinobacteria;Frankiales;Cryptosporangiaceae;Cryptosporangium;";"0.0";"0";"15";"12";"0";"12";"3";"129904";"59"
;"SILVA (only NR);Bacteria;Actinomycetota;Actinobacteria;Frankiales;Cryptosporangiaceae;Fodinicola;";"0.0";"0";"2";"0";"0";"0";"2";"129916";"59"
;"SILVA (only NR);Bacteria;Actinomycetota;Actinobacteria;Frankiales;Frankiaceae;";"0.0";"0";"140";"56";"0";"56";"84";"129860";"59"
;"SILVA (only NR);Bacteria;Actinomycetota;Actinobacteria;Frankiales;Frankiaceae;Frankia;";"0.0";"0";"46";"21";"0";"21";"25";"129895";"59"
;"SILVA (only NR);Bacteria;Actinomycetota;Actinobacteria;Frankiales;Frankiaceae;Jatrophihabitans;";"0.0";"0";"94";"35";"0";"35";"59";"129881";"59"
;"SILVA (only NR);Bacteria;Actinomycetota;Actinobacteria;Frankiales;Geodermatophilaceae;";"0.0";"0";"239";"107";"0";"107";"132";"129809";"59"
;"SILVA (only NR);Bacteria;Actinomycetota;Actinobacteria;Frankiales;Geodermatophilaceae;Antricoccus;";"0.0";"0";"3";"1";"0";"1";"2";"129915";"59"
;"SILVA (only NR);Bacteria;Actinomycetota;Actinobacteria;Frankiales;Geodermatophilaceae;Blastococcus;";"0.0";"0";"103";"51";"0";"51";"52";"129865";"59"
;"SILVA (only NR);Bacteria;Actinomycetota;Actinobacteria;Frankiales;Geodermatophilaceae;Cumulibacter;";"0.0";"0";"8";"2";"0";"2";"6";"129914";"59"
;"SILVA (only NR);Bacteria;Actinomycetota;Actinobacteria;Frankiales;Geodermatophilaceae;Epidermidibacterium;";"0.0";"0";"1";"0";"0";"0";"1";"129916";"59"
;"SILVA (only NR);Bacteria;Actinomycetota;Actinobacteria;Frankiales;Geodermatophilaceae;Geodermatophilus;";"0.0";"0";"64";"33";"0";"33";"31";"129883";"59"
;"SILVA (only NR);Bacteria;Actinomycetota;Actinobacteria;Frankiales;Geodermatophilaceae;Incertae Sedis;";"0.0";"0";"2";"1";"0";"1";"1";"129915";"59"
;"SILVA (only NR);Bacteria;Actinomycetota;Actinobacteria;Frankiales;Geodermatophilaceae;Klenkia;";"0.0";"0";"14";"4";"0";"4";"10";"129912";"59"
;"SILVA (only NR);Bacteria;Actinomycetota;Actinobacteria;Frankiales;Geodermatophilaceae;Modestobacter;";"0.0";"0";"44";"15";"0";"15";"29";"129901";"59"
;"SILVA (only NR);Bacteria;Actinomycetota;Actinobacteria;Frankiales;Incertae Sedis;";"0.0";"0";"121";"35";"0";"35";"86";"129881";"59"
;"SILVA (only NR);Bacteria;Actinomycetota;Actinobacteria;Frankiales;Incertae Sedis;Incertae Sedis;";"0.0";"0";"121";"35";"0";"35";"86";"129881";"59"
;"SILVA (only NR);Bacteria;Actinomycetota;Actinobacteria;Frankiales;Nakamurellaceae;";"0.0";"0";"84";"30";"0";"30";"54";"129886";"59"
;"SILVA (only NR);Bacteria;Actinomycetota;Actinobacteria;Frankiales;Nakamurellaceae;Nakamurella;";"0.0";"0";"76";"25";"0";"25";"51";"129891";"59"
;"SILVA (only NR);Bacteria;Actinomycetota;Actinobacteria;Frankiales;Nakamurellaceae;Vallicoccus;";"0.0";"0";"8";"5";"0";"5";"3";"129911";"59"
;"SILVA (only NR);Bacteria;Actinomycetota;Actinobacteria;Frankiales;Sporichthyaceae;";"0.0";"0";"420";"205";"0";"205";"215";"129711";"59"
;"SILVA (only NR);Bacteria;Actinomycetota;Actinobacteria;Frankiales;Sporichthyaceae;Candidatus Planktophila;";"0.0";"0";"21";"10";"0";"10";"11";"129906";"59"
;"SILVA (only NR);Bacteria;Actinomycetota;Actinobacteria;Frankiales;Sporichthyaceae;Incertae Sedis;";"0.0";"0";"49";"24";"0";"24";"25";"129892";"59"
;"SILVA (only NR);Bacteria;Actinomycetota;Actinobacteria;Frankiales;Sporichthyaceae;Longivirga;";"0.0";"0";"8";"2";"0";"2";"6";"129914";"59"
;"SILVA (only NR);Bacteria;Actinomycetota;Actinobacteria;Frankiales;Sporichthyaceae;Sporichthya;";"0.0";"0";"13";"8";"0";"8";"5";"129908";"59"
;"SILVA (only NR);Bacteria;Actinomycetota;Actinobacteria;Frankiales;Sporichthyaceae;hgcI clade;";"0.0";"0";"329";"161";"0";"161";"168";"129755";"59"
;"SILVA (only NR);Bacteria;Actinomycetota;Actinobacteria;Glycomycetales;";"0.0";"0";"83";"33";"0";"33";"50";"129883";"59"
;"SILVA (only NR);Bacteria;Actinomycetota;Actinobacteria;Glycomycetales;Glycomycetaceae;";"0.0";"0";"83";"33";"0";"33";"50";"129883";"59"
;"SILVA (only NR);Bacteria;Actinomycetota;Actinobacteria;Glycomycetales;Glycomycetaceae;Glycomyces;";"0.0";"0";"71";"32";"0";"32";"39";"129884";"59"
;"SILVA (only NR);Bacteria;Actinomycetota;Actinobacteria;Glycomycetales;Glycomycetaceae;Haloglycomyces;";"0.0";"0";"1";"0";"0";"0";"1";"129916";"59"
;"SILVA (only NR);Bacteria;Actinomycetota;Actinobacteria;Glycomycetales;Glycomycetaceae;Incertae Sedis;";"0.0";"0";"7";"1";"0";"1";"6";"129915";"59"
;"SILVA (only NR);Bacteria;Actinomycetota;Actinobacteria;Glycomycetales;Glycomycetaceae;Natronoglycomyces;";"0.0";"0";"1";"0";"0";"0";"1";"129916";"59"
;"SILVA (only NR);Bacteria;Actinomycetota;Actinobacteria;Glycomycetales;Glycomycetaceae;Salilacibacter;";"0.0";"0";"2";"0";"0";"0";"2";"129916";"59"
;"SILVA (only NR);Bacteria;Actinomycetota;Actinobacteria;Glycomycetales;Glycomycetaceae;Salininema;";"0.0";"0";"1";"0";"0";"0";"1";"129916";"59"
;"SILVA (only NR);Bacteria;Actinomycetota;Actinobacteria;Incertae Sedis;";"0.0";"0";"16";"6";"0";"6";"10";"129910";"59"
;"SILVA (only NR);Bacteria;Actinomycetota;Actinobacteria;Incertae Sedis;Incertae Sedis;";"0.0";"0";"16";"6";"0";"6";"10";"129910";"59"
;"SILVA (only NR);Bacteria;Actinomycetota;Actinobacteria;Incertae Sedis;Incertae Sedis;Incertae Sedis;";"0.0";"0";"16";"6";"0";"6";"10";"129910";"59"
;"SILVA (only NR);Bacteria;Actinomycetota;Actinobacteria;KIST-JJY010;";"0.0";"0";"5";"1";"0";"1";"4";"129915";"59"
;"SILVA (only NR);Bacteria;Actinomycetota;Actinobacteria;KIST-JJY010;Incertae Sedis;";"0.0";"0";"5";"1";"0";"1";"4";"129915";"59"
;"SILVA (only NR);Bacteria;Actinomycetota;Actinobacteria;KIST-JJY010;Incertae Sedis;Incertae Sedis;";"0.0";"0";"5";"1";"0";"1";"4";"129915";"59"
;"SILVA (only NR);Bacteria;Actinomycetota;Actinobacteria;Kineosporiales;";"0.0";"0";"140";"55";"0";"55";"85";"129861";"59"
;"SILVA (only NR);Bacteria;Actinomycetota;Actinobacteria;Kineosporiales;Kineosporiaceae;";"0.0";"0";"140";"55";"0";"55";"85";"129861";"59"
;"SILVA (only NR);Bacteria;Actinomycetota;Actinobacteria;Kineosporiales;Kineosporiaceae;Angustibacter;";"0.0";"0";"16";"8";"0";"8";"8";"129908";"59"
;"SILVA (only NR);Bacteria;Actinomycetota;Actinobacteria;Kineosporiales;Kineosporiaceae;Incertae Sedis;";"0.0";"0";"12";"5";"0";"5";"7";"129911";"59"
;"SILVA (only NR);Bacteria;Actinomycetota;Actinobacteria;Kineosporiales;Kineosporiaceae;Kineococcus;";"0.0";"0";"41";"18";"0";"18";"23";"129898";"59"
;"SILVA (only NR);Bacteria;Actinomycetota;Actinobacteria;Kineosporiales;Kineosporiaceae;Kineosporia;";"0.0";"0";"29";"10";"0";"10";"19";"129906";"59"
;"SILVA (only NR);Bacteria;Actinomycetota;Actinobacteria;Kineosporiales;Kineosporiaceae;Pseudokineococcus;";"0.0";"0";"5";"2";"0";"2";"3";"129914";"59"
;"SILVA (only NR);Bacteria;Actinomycetota;Actinobacteria;Kineosporiales;Kineosporiaceae;Quadrisphaera;";"0.0";"0";"20";"5";"0";"5";"15";"129911";"59"
;"SILVA (only NR);Bacteria;Actinomycetota;Actinobacteria;Kineosporiales;Kineosporiaceae;Thalassiella;";"0.0";"0";"17";"7";"0";"7";"10";"129909";"59"
;"SILVA (only NR);Bacteria;Actinomycetota;Actinobacteria;Kitasatosporales;";"0.0";"0";"6216";"2814";"0";"2814";"3402";"127102";"59"
;"SILVA (only NR);Bacteria;Actinomycetota;Actinobacteria;Kitasatosporales;Streptomycetaceae;";"0.0";"0";"6216";"2814";"0";"2814";"3402";"127102";"59"
;"SILVA (only NR);Bacteria;Actinomycetota;Actinobacteria;Kitasatosporales;Streptomycetaceae;Allostreptomyces;";"0.0";"0";"3";"3";"0";"3";"0";"129913";"59"
;"SILVA (only NR);Bacteria;Actinomycetota;Actinobacteria;Kitasatosporales;Streptomycetaceae;E1B-B3-114;";"0.0";"0";"2";"1";"0";"1";"1";"129915";"59"
;"SILVA (only NR);Bacteria;Actinomycetota;Actinobacteria;Kitasatosporales;Streptomycetaceae;Embleya;";"0.0";"0";"8";"3";"0";"3";"5";"129913";"59"
;"SILVA (only NR);Bacteria;Actinomycetota;Actinobacteria;Kitasatosporales;Streptomycetaceae;Kitasatospora;";"0.0";"0";"168";"79";"0";"79";"89";"129837";"59"
;"SILVA (only NR);Bacteria;Actinomycetota;Actinobacteria;Kitasatosporales;Streptomycetaceae;Peterkaempfera;";"0.0";"0";"11";"9";"0";"9";"2";"129907";"59"
;"SILVA (only NR);Bacteria;Actinomycetota;Actinobacteria;Kitasatosporales;Streptomycetaceae;Streptacidiphilus;";"0.0";"0";"31";"12";"0";"12";"19";"129904";"59"
;"SILVA (only NR);Bacteria;Actinomycetota;Actinobacteria;Kitasatosporales;Streptomycetaceae;Streptantibioticus;";"0.0";"0";"2";"2";"0";"2";"0";"129914";"59"
;"SILVA (only NR);Bacteria;Actinomycetota;Actinobacteria;Kitasatosporales;Streptomycetaceae;Streptomyces;";"0.0";"0";"5969";"2695";"0";"2695";"3274";"127221";"59"
;"SILVA (only NR);Bacteria;Actinomycetota;Actinobacteria;Kitasatosporales;Streptomycetaceae;Wenjunlia;";"0.0";"0";"10";"7";"0";"7";"3";"129909";"59"
;"SILVA (only NR);Bacteria;Actinomycetota;Actinobacteria;Kitasatosporales;Streptomycetaceae;Yinghuangia;";"0.0";"0";"12";"3";"0";"3";"9";"129913";"59"
;"SILVA (only NR);Bacteria;Actinomycetota;Actinobacteria;Micrococcales;";"0.0";"0";"7474";"2022";"0";"2022";"5452";"127894";"59"
;"SILVA (only NR);Bacteria;Actinomycetota;Actinobacteria;Micrococcales;AKAU3644;";"0.0";"0";"4";"0";"0";"0";"4";"129916";"59"
;"SILVA (only NR);Bacteria;Actinomycetota;Actinobacteria;Micrococcales;AKAU3644;Incertae Sedis;";"0.0";"0";"4";"0";"0";"0";"4";"129916";"59"
;"SILVA (only NR);Bacteria;Actinomycetota;Actinobacteria;Micrococcales;Beutenbergiaceae;";"0.0";"0";"14";"8";"0";"8";"6";"129908";"59"
;"SILVA (only NR);Bacteria;Actinomycetota;Actinobacteria;Micrococcales;Beutenbergiaceae;Beutenbergia;";"0.0";"0";"2";"2";"0";"2";"0";"129914";"59"
;"SILVA (only NR);Bacteria;Actinomycetota;Actinobacteria;Micrococcales;Beutenbergiaceae;Incertae Sedis;";"0.0";"0";"1";"1";"0";"1";"0";"129915";"59"
;"SILVA (only NR);Bacteria;Actinomycetota;Actinobacteria;Micrococcales;Beutenbergiaceae;Litorihabitans;";"0.0";"0";"1";"1";"0";"1";"0";"129915";"59"
;"SILVA (only NR);Bacteria;Actinomycetota;Actinobacteria;Micrococcales;Beutenbergiaceae;Miniimonas;";"0.0";"0";"2";"1";"0";"1";"1";"129915";"59"
;"SILVA (only NR);Bacteria;Actinomycetota;Actinobacteria;Micrococcales;Beutenbergiaceae;Salana;";"0.0";"0";"5";"1";"0";"1";"4";"129915";"59"
;"SILVA (only NR);Bacteria;Actinomycetota;Actinobacteria;Micrococcales;Beutenbergiaceae;Serinibacter;";"0.0";"0";"3";"2";"0";"2";"1";"129914";"59"
;"SILVA (only NR);Bacteria;Actinomycetota;Actinobacteria;Micrococcales;Bogoriellaceae;";"0.0";"0";"56";"21";"0";"21";"35";"129895";"59"
;"SILVA (only NR);Bacteria;Actinomycetota;Actinobacteria;Micrococcales;Bogoriellaceae;Bogoriella;";"0.0";"0";"7";"3";"0";"3";"4";"129913";"59"
;"SILVA (only NR);Bacteria;Actinomycetota;Actinobacteria;Micrococcales;Bogoriellaceae;Georgenia;";"0.0";"0";"49";"18";"0";"18";"31";"129898";"59"
;"SILVA (only NR);Bacteria;Actinomycetota;Actinobacteria;Micrococcales;Brevibacteriaceae;";"0.0";"0";"258";"50";"0";"50";"208";"129866";"59"
;"SILVA (only NR);Bacteria;Actinomycetota;Actinobacteria;Micrococcales;Brevibacteriaceae;Brevibacterium;";"0.0";"0";"255";"50";"0";"50";"205";"129866";"59"
;"SILVA (only NR);Bacteria;Actinomycetota;Actinobacteria;Micrococcales;Brevibacteriaceae;Sediminivirga;";"0.0";"0";"1";"0";"0";"0";"1";"129916";"59"
;"SILVA (only NR);Bacteria;Actinomycetota;Actinobacteria;Micrococcales;Brevibacteriaceae;Spelaeicoccus;";"0.0";"0";"2";"0";"0";"0";"2";"129916";"59"
;"SILVA (only NR);Bacteria;Actinomycetota;Actinobacteria;Micrococcales;Cellulomonadaceae;";"0.0";"0";"230";"75";"0";"75";"155";"129841";"59"
;"SILVA (only NR);Bacteria;Actinomycetota;Actinobacteria;Micrococcales;Cellulomonadaceae;Actinotalea;";"0.0";"0";"26";"11";"0";"11";"15";"129905";"59"
;"SILVA (only NR);Bacteria;Actinomycetota;Actinobacteria;Micrococcales;Cellulomonadaceae;Cellulomonas;";"0.0";"0";"154";"44";"0";"44";"110";"129872";"59"
;"SILVA (only NR);Bacteria;Actinomycetota;Actinobacteria;Micrococcales;Cellulomonadaceae;Incertae Sedis;";"0.0";"0";"1";"0";"0";"0";"1";"129916";"59"
;"SILVA (only NR);Bacteria;Actinomycetota;Actinobacteria;Micrococcales;Cellulomonadaceae;Oerskovia;";"0.0";"0";"22";"9";"0";"9";"13";"129907";"59"
;"SILVA (only NR);Bacteria;Actinomycetota;Actinobacteria;Micrococcales;Cellulomonadaceae;Paraoerskovia;";"0.0";"0";"9";"3";"0";"3";"6";"129913";"59"
;"SILVA (only NR);Bacteria;Actinomycetota;Actinobacteria;Micrococcales;Cellulomonadaceae;Pseudactinotalea;";"0.0";"0";"13";"4";"0";"4";"9";"129912";"59"
;"SILVA (only NR);Bacteria;Actinomycetota;Actinobacteria;Micrococcales;Cellulomonadaceae;Sediminihabitans;";"0.0";"0";"1";"1";"0";"1";"0";"129915";"59"
;"SILVA (only NR);Bacteria;Actinomycetota;Actinobacteria;Micrococcales;Cellulomonadaceae;Tropheryma;";"0.0";"0";"3";"2";"0";"2";"1";"129914";"59"
;"SILVA (only NR);Bacteria;Actinomycetota;Actinobacteria;Micrococcales;Cellulomonadaceae;Tropicihabitans;";"0.0";"0";"1";"1";"0";"1";"0";"129915";"59"
;"SILVA (only NR);Bacteria;Actinomycetota;Actinobacteria;Micrococcales;Demequinaceae;";"0.0";"0";"62";"31";"0";"31";"31";"129885";"59"
;"SILVA (only NR);Bacteria;Actinomycetota;Actinobacteria;Micrococcales;Demequinaceae;Demequina;";"0.0";"0";"57";"28";"0";"28";"29";"129888";"59"
;"SILVA (only NR);Bacteria;Actinomycetota;Actinobacteria;Micrococcales;Demequinaceae;Incertae Sedis;";"0.0";"0";"5";"3";"0";"3";"2";"129913";"59"
;"SILVA (only NR);Bacteria;Actinomycetota;Actinobacteria;Micrococcales;Dermabacteraceae;";"0.0";"0";"188";"64";"0";"64";"124";"129852";"59"
;"SILVA (only NR);Bacteria;Actinomycetota;Actinobacteria;Micrococcales;Dermabacteraceae;Brachybacterium;";"0.0";"0";"148";"52";"0";"52";"96";"129864";"59"
;"SILVA (only NR);Bacteria;Actinomycetota;Actinobacteria;Micrococcales;Dermabacteraceae;Dermabacter;";"0.0";"0";"21";"5";"0";"5";"16";"129911";"59"
;"SILVA (only NR);Bacteria;Actinomycetota;Actinobacteria;Micrococcales;Dermabacteraceae;Devriesea;";"0.0";"0";"2";"1";"0";"1";"1";"129915";"59"
;"SILVA (only NR);Bacteria;Actinomycetota;Actinobacteria;Micrococcales;Dermabacteraceae;Helcobacillus;";"0.0";"0";"13";"6";"0";"6";"7";"129910";"59"
;"SILVA (only NR);Bacteria;Actinomycetota;Actinobacteria;Micrococcales;Dermabacteraceae;Incertae Sedis;";"0.0";"0";"4";"0";"0";"0";"4";"129916";"59"
;"SILVA (only NR);Bacteria;Actinomycetota;Actinobacteria;Micrococcales;Dermacoccaceae;";"0.0";"0";"70";"27";"0";"27";"43";"129889";"59"
;"SILVA (only NR);Bacteria;Actinomycetota;Actinobacteria;Micrococcales;Dermacoccaceae;Allobranchiibius;";"0.0";"0";"3";"2";"0";"2";"1";"129914";"59"
;"SILVA (only NR);Bacteria;Actinomycetota;Actinobacteria;Micrococcales;Dermacoccaceae;Barrientosiimonas;";"0.0";"0";"3";"0";"0";"0";"3";"129916";"59"
;"SILVA (only NR);Bacteria;Actinomycetota;Actinobacteria;Micrococcales;Dermacoccaceae;Branchiibius;";"0.0";"0";"3";"1";"0";"1";"2";"129915";"59"
;"SILVA (only NR);Bacteria;Actinomycetota;Actinobacteria;Micrococcales;Dermacoccaceae;Calidifontibacter;";"0.0";"0";"3";"1";"0";"1";"2";"129915";"59"
;"SILVA (only NR);Bacteria;Actinomycetota;Actinobacteria;Micrococcales;Dermacoccaceae;Demetria;";"0.0";"0";"4";"2";"0";"2";"2";"129914";"59"
;"SILVA (only NR);Bacteria;Actinomycetota;Actinobacteria;Micrococcales;Dermacoccaceae;Dermacoccus;";"0.0";"0";"22";"10";"0";"10";"12";"129906";"59"
;"SILVA (only NR);Bacteria;Actinomycetota;Actinobacteria;Micrococcales;Dermacoccaceae;Flexivirga;";"0.0";"0";"12";"3";"0";"3";"9";"129913";"59"
;"SILVA (only NR);Bacteria;Actinomycetota;Actinobacteria;Micrococcales;Dermacoccaceae;Incertae Sedis;";"0.0";"0";"1";"0";"0";"0";"1";"129916";"59"
;"SILVA (only NR);Bacteria;Actinomycetota;Actinobacteria;Micrococcales;Dermacoccaceae;Kytococcus;";"0.0";"0";"12";"4";"0";"4";"8";"129912";"59"
;"SILVA (only NR);Bacteria;Actinomycetota;Actinobacteria;Micrococcales;Dermacoccaceae;Luteipulveratus;";"0.0";"0";"3";"2";"0";"2";"1";"129914";"59"
;"SILVA (only NR);Bacteria;Actinomycetota;Actinobacteria;Micrococcales;Dermacoccaceae;Rudaeicoccus;";"0.0";"0";"1";"0";"0";"0";"1";"129916";"59"
;"SILVA (only NR);Bacteria;Actinomycetota;Actinobacteria;Micrococcales;Dermacoccaceae;Yimella;";"0.0";"0";"3";"2";"0";"2";"1";"129914";"59"
;"SILVA (only NR);Bacteria;Actinomycetota;Actinobacteria;Micrococcales;Dermatophilaceae;";"0.0";"0";"86";"20";"0";"20";"66";"129896";"59"
;"SILVA (only NR);Bacteria;Actinomycetota;Actinobacteria;Micrococcales;Dermatophilaceae;Austwickia;";"0.0";"0";"4";"4";"0";"4";"0";"129912";"59"
;"SILVA (only NR);Bacteria;Actinomycetota;Actinobacteria;Micrococcales;Dermatophilaceae;Dermatophilus;";"0.0";"0";"6";"2";"0";"2";"4";"129914";"59"
;"SILVA (only NR);Bacteria;Actinomycetota;Actinobacteria;Micrococcales;Dermatophilaceae;Incertae Sedis;";"0.0";"0";"60";"2";"0";"2";"58";"129914";"59"
;"SILVA (only NR);Bacteria;Actinomycetota;Actinobacteria;Micrococcales;Dermatophilaceae;Kineosphaera;";"0.0";"0";"4";"3";"0";"3";"1";"129913";"59"
;"SILVA (only NR);Bacteria;Actinomycetota;Actinobacteria;Micrococcales;Dermatophilaceae;Mobilicoccus;";"0.0";"0";"8";"6";"0";"6";"2";"129910";"59"
;"SILVA (only NR);Bacteria;Actinomycetota;Actinobacteria;Micrococcales;Dermatophilaceae;Piscicoccus;";"0.0";"0";"2";"1";"0";"1";"1";"129915";"59"
;"SILVA (only NR);Bacteria;Actinomycetota;Actinobacteria;Micrococcales;Dermatophilaceae;Tonsilliphilus;";"0.0";"0";"2";"2";"0";"2";"0";"129914";"59"
;"SILVA (only NR);Bacteria;Actinomycetota;Actinobacteria;Micrococcales;Incertae Sedis;";"0.0";"0";"13";"0";"0";"0";"13";"129916";"59"
;"SILVA (only NR);Bacteria;Actinomycetota;Actinobacteria;Micrococcales;Incertae Sedis;Incertae Sedis;";"0.0";"0";"13";"0";"0";"0";"13";"129916";"59"
;"SILVA (only NR);Bacteria;Actinomycetota;Actinobacteria;Micrococcales;Intrasporangiaceae;";"0.0";"0";"457";"161";"0";"161";"296";"129755";"59"
;"SILVA (only NR);Bacteria;Actinomycetota;Actinobacteria;Micrococcales;Intrasporangiaceae;Aquipuribacter;";"0.0";"0";"9";"4";"0";"4";"5";"129912";"59"
;"SILVA (only NR);Bacteria;Actinomycetota;Actinobacteria;Micrococcales;Intrasporangiaceae;Arsenicicoccus;";"0.0";"0";"5";"3";"0";"3";"2";"129913";"59"
;"SILVA (only NR);Bacteria;Actinomycetota;Actinobacteria;Micrococcales;Intrasporangiaceae;Fodinibacter;";"0.0";"0";"2";"0";"0";"0";"2";"129916";"59"
;"SILVA (only NR);Bacteria;Actinomycetota;Actinobacteria;Micrococcales;Intrasporangiaceae;Humibacillus;";"0.0";"0";"7";"2";"0";"2";"5";"129914";"59"
;"SILVA (only NR);Bacteria;Actinomycetota;Actinobacteria;Micrococcales;Intrasporangiaceae;Incertae Sedis;";"0.0";"0";"18";"6";"0";"6";"12";"129910";"59"
;"SILVA (only NR);Bacteria;Actinomycetota;Actinobacteria;Micrococcales;Intrasporangiaceae;Intrasporangium;";"0.0";"0";"22";"14";"0";"14";"8";"129902";"59"
;"SILVA (only NR);Bacteria;Actinomycetota;Actinobacteria;Micrococcales;Intrasporangiaceae;Janibacter;";"0.0";"0";"68";"18";"0";"18";"50";"129898";"59"
;"SILVA (only NR);Bacteria;Actinomycetota;Actinobacteria;Micrococcales;Intrasporangiaceae;Knoellia;";"0.0";"0";"35";"9";"0";"9";"26";"129907";"59"
;"SILVA (only NR);Bacteria;Actinomycetota;Actinobacteria;Micrococcales;Intrasporangiaceae;Kribbia;";"0.0";"0";"2";"1";"0";"1";"1";"129915";"59"
;"SILVA (only NR);Bacteria;Actinomycetota;Actinobacteria;Micrococcales;Intrasporangiaceae;Lapillicoccus;";"0.0";"0";"19";"8";"0";"8";"11";"129908";"59"
;"SILVA (only NR);Bacteria;Actinomycetota;Actinobacteria;Micrococcales;Intrasporangiaceae;Marihabitans;";"0.0";"0";"2";"1";"0";"1";"1";"129915";"59"
;"SILVA (only NR);Bacteria;Actinomycetota;Actinobacteria;Micrococcales;Intrasporangiaceae;Ornithinibacter;";"0.0";"0";"10";"7";"0";"7";"3";"129909";"59"
;"SILVA (only NR);Bacteria;Actinomycetota;Actinobacteria;Micrococcales;Intrasporangiaceae;Ornithinicoccus;";"0.0";"0";"18";"7";"0";"7";"11";"129909";"59"
;"SILVA (only NR);Bacteria;Actinomycetota;Actinobacteria;Micrococcales;Intrasporangiaceae;Ornithinimicrobium;";"0.0";"0";"41";"9";"0";"9";"32";"129907";"59"
;"SILVA (only NR);Bacteria;Actinomycetota;Actinobacteria;Micrococcales;Intrasporangiaceae;Oryzihumus;";"0.0";"0";"20";"5";"0";"5";"15";"129911";"59"
;"SILVA (only NR);Bacteria;Actinomycetota;Actinobacteria;Micrococcales;Intrasporangiaceae;Oryzobacter;";"0.0";"0";"7";"2";"0";"2";"5";"129914";"59"
;"SILVA (only NR);Bacteria;Actinomycetota;Actinobacteria;Micrococcales;Intrasporangiaceae;Pedococcus-Phycicoccus;";"0.0";"0";"34";"11";"0";"11";"23";"129905";"59"
;"SILVA (only NR);Bacteria;Actinomycetota;Actinobacteria;Micrococcales;Intrasporangiaceae;Serinicoccus;";"0.0";"0";"12";"3";"0";"3";"9";"129913";"59"
;"SILVA (only NR);Bacteria;Actinomycetota;Actinobacteria;Micrococcales;Intrasporangiaceae;Terrabacter;";"0.0";"0";"35";"12";"0";"12";"23";"129904";"59"
;"SILVA (only NR);Bacteria;Actinomycetota;Actinobacteria;Micrococcales;Intrasporangiaceae;Terracoccus;";"0.0";"0";"1";"1";"0";"1";"0";"129915";"59"
;"SILVA (only NR);Bacteria;Actinomycetota;Actinobacteria;Micrococcales;Intrasporangiaceae;Tetrasphaera;";"0.0";"0";"90";"38";"0";"38";"52";"129878";"59"
;"SILVA (only NR);Bacteria;Actinomycetota;Actinobacteria;Micrococcales;Jonesiaceae;";"0.0";"0";"13";"6";"0";"6";"7";"129910";"59"
;"SILVA (only NR);Bacteria;Actinomycetota;Actinobacteria;Micrococcales;Jonesiaceae;Jonesia;";"0.0";"0";"13";"6";"0";"6";"7";"129910";"59"
;"SILVA (only NR);Bacteria;Actinomycetota;Actinobacteria;Micrococcales;Microbacteriaceae;";"0.0";"0";"2679";"792";"0";"792";"1887";"129124";"59"
;"SILVA (only NR);Bacteria;Actinomycetota;Actinobacteria;Micrococcales;Microbacteriaceae;Agreia;";"0.0";"0";"5";"4";"0";"4";"1";"129912";"59"
;"SILVA (only NR);Bacteria;Actinomycetota;Actinobacteria;Micrococcales;Microbacteriaceae;Agrococcus;";"0.0";"0";"78";"25";"0";"25";"53";"129891";"59"
;"SILVA (only NR);Bacteria;Actinomycetota;Actinobacteria;Micrococcales;Microbacteriaceae;Agromyces;";"0.0";"0";"177";"71";"0";"71";"106";"129845";"59"
;"SILVA (only NR);Bacteria;Actinomycetota;Actinobacteria;Micrococcales;Microbacteriaceae;Allohumibacter;";"0.0";"0";"1";"0";"0";"0";"1";"129916";"59"
;"SILVA (only NR);Bacteria;Actinomycetota;Actinobacteria;Micrococcales;Microbacteriaceae;Alpinimonas;";"0.0";"0";"1";"1";"0";"1";"0";"129915";"59"
;"SILVA (only NR);Bacteria;Actinomycetota;Actinobacteria;Micrococcales;Microbacteriaceae;Amnibacterium;";"0.0";"0";"15";"2";"0";"2";"13";"129914";"59"
;"SILVA (only NR);Bacteria;Actinomycetota;Actinobacteria;Micrococcales;Microbacteriaceae;Aurantimicrobium;";"0.0";"0";"19";"12";"0";"12";"7";"129904";"59"
;"SILVA (only NR);Bacteria;Actinomycetota;Actinobacteria;Micrococcales;Microbacteriaceae;Candidatus Aquiluna;";"0.0";"0";"50";"17";"0";"17";"33";"129899";"59"
;"SILVA (only NR);Bacteria;Actinomycetota;Actinobacteria;Micrococcales;Microbacteriaceae;Candidatus Flaviluna;";"0.0";"0";"3";"0";"0";"0";"3";"129916";"59"
;"SILVA (only NR);Bacteria;Actinomycetota;Actinobacteria;Micrococcales;Microbacteriaceae;Candidatus Limnoluna;";"0.0";"0";"11";"2";"0";"2";"9";"129914";"59"
;"SILVA (only NR);Bacteria;Actinomycetota;Actinobacteria;Micrococcales;Microbacteriaceae;Candidatus Planktoluna;";"0.0";"0";"17";"7";"0";"7";"10";"129909";"59"
;"SILVA (only NR);Bacteria;Actinomycetota;Actinobacteria;Micrococcales;Microbacteriaceae;Canibacter;";"0.0";"0";"13";"5";"0";"5";"8";"129911";"59"
;"SILVA (only NR);Bacteria;Actinomycetota;Actinobacteria;Micrococcales;Microbacteriaceae;Chryseoglobus;";"0.0";"0";"11";"2";"0";"2";"9";"129914";"59"
;"SILVA (only NR);Bacteria;Actinomycetota;Actinobacteria;Micrococcales;Microbacteriaceae;Clavibacter;";"0.0";"0";"46";"22";"0";"22";"24";"129894";"59"
;"SILVA (only NR);Bacteria;Actinomycetota;Actinobacteria;Micrococcales;Microbacteriaceae;Cnuibacter;";"0.0";"0";"4";"3";"0";"3";"1";"129913";"59"
;"SILVA (only NR);Bacteria;Actinomycetota;Actinobacteria;Micrococcales;Microbacteriaceae;Compostimonas;";"0.0";"0";"1";"0";"0";"0";"1";"129916";"59"
;"SILVA (only NR);Bacteria;Actinomycetota;Actinobacteria;Micrococcales;Microbacteriaceae;Conyzicola;";"0.0";"0";"11";"4";"0";"4";"7";"129912";"59"
;"SILVA (only NR);Bacteria;Actinomycetota;Actinobacteria;Micrococcales;Microbacteriaceae;Cryobacterium;";"0.0";"0";"57";"16";"0";"16";"41";"129900";"59"
;"SILVA (only NR);Bacteria;Actinomycetota;Actinobacteria;Micrococcales;Microbacteriaceae;Cryocola;";"0.0";"0";"2";"1";"0";"1";"1";"129915";"59"
;"SILVA (only NR);Bacteria;Actinomycetota;Actinobacteria;Micrococcales;Microbacteriaceae;Curtobacterium;";"0.0";"0";"139";"37";"0";"37";"102";"129879";"59"
;"SILVA (only NR);Bacteria;Actinomycetota;Actinobacteria;Micrococcales;Microbacteriaceae;DS001;";"0.0";"0";"2";"2";"0";"2";"0";"129914";"59"
;"SILVA (only NR);Bacteria;Actinomycetota;Actinobacteria;Micrococcales;Microbacteriaceae;Diaminobutyricibacter;";"0.0";"0";"1";"0";"0";"0";"1";"129916";"59"
;"SILVA (only NR);Bacteria;Actinomycetota;Actinobacteria;Micrococcales;Microbacteriaceae;Diaminobutyricimonas;";"0.0";"0";"7";"3";"0";"3";"4";"129913";"59"
;"SILVA (only NR);Bacteria;Actinomycetota;Actinobacteria;Micrococcales;Microbacteriaceae;Frigoribacterium;";"0.0";"0";"27";"10";"0";"10";"17";"129906";"59"
;"SILVA (only NR);Bacteria;Actinomycetota;Actinobacteria;Micrococcales;Microbacteriaceae;Frondihabitans;";"0.0";"0";"19";"6";"0";"6";"13";"129910";"59"
;"SILVA (only NR);Bacteria;Actinomycetota;Actinobacteria;Micrococcales;Microbacteriaceae;Galbitalea;";"0.0";"0";"23";"7";"0";"7";"16";"129909";"59"
;"SILVA (only NR);Bacteria;Actinomycetota;Actinobacteria;Micrococcales;Microbacteriaceae;Glaciibacter;";"0.0";"0";"4";"4";"0";"4";"0";"129912";"59"
;"SILVA (only NR);Bacteria;Actinomycetota;Actinobacteria;Micrococcales;Microbacteriaceae;Glaciihabitans;";"0.0";"0";"6";"0";"0";"0";"6";"129916";"59"
;"SILVA (only NR);Bacteria;Actinomycetota;Actinobacteria;Micrococcales;Microbacteriaceae;Gryllotalpicola;";"0.0";"0";"17";"2";"0";"2";"15";"129914";"59"
;"SILVA (only NR);Bacteria;Actinomycetota;Actinobacteria;Micrococcales;Microbacteriaceae;Gulosibacter;";"0.0";"0";"8";"2";"0";"2";"6";"129914";"59"
;"SILVA (only NR);Bacteria;Actinomycetota;Actinobacteria;Micrococcales;Microbacteriaceae;Herbiconiux;";"0.0";"0";"15";"4";"0";"4";"11";"129912";"59"
;"SILVA (only NR);Bacteria;Actinomycetota;Actinobacteria;Micrococcales;Microbacteriaceae;Homoserinibacter;";"0.0";"0";"5";"0";"0";"0";"5";"129916";"59"
;"SILVA (only NR);Bacteria;Actinomycetota;Actinobacteria;Micrococcales;Microbacteriaceae;Homoserinimonas;";"0.0";"0";"3";"1";"0";"1";"2";"129915";"59"
;"SILVA (only NR);Bacteria;Actinomycetota;Actinobacteria;Micrococcales;Microbacteriaceae;Huakuichenia;";"0.0";"0";"7";"2";"0";"2";"5";"129914";"59"
;"SILVA (only NR);Bacteria;Actinomycetota;Actinobacteria;Micrococcales;Microbacteriaceae;Humibacter;";"0.0";"0";"12";"3";"0";"3";"9";"129913";"59"
;"SILVA (only NR);Bacteria;Actinomycetota;Actinobacteria;Micrococcales;Microbacteriaceae;Incertae Sedis;";"0.0";"0";"76";"20";"0";"20";"56";"129896";"59"
;"SILVA (only NR);Bacteria;Actinomycetota;Actinobacteria;Micrococcales;Microbacteriaceae;Klugiella;";"0.0";"0";"4";"2";"0";"2";"2";"129914";"59"
;"SILVA (only NR);Bacteria;Actinomycetota;Actinobacteria;Micrococcales;Microbacteriaceae;Labedella;";"0.0";"0";"5";"3";"0";"3";"2";"129913";"59"
;"SILVA (only NR);Bacteria;Actinomycetota;Actinobacteria;Micrococcales;Microbacteriaceae;Lacisediminihabitans;";"0.0";"0";"7";"1";"0";"1";"6";"129915";"59"
;"SILVA (only NR);Bacteria;Actinomycetota;Actinobacteria;Micrococcales;Microbacteriaceae;Leifsonia;";"0.0";"0";"99";"36";"0";"36";"63";"129880";"59"
;"SILVA (only NR);Bacteria;Actinomycetota;Actinobacteria;Micrococcales;Microbacteriaceae;Leucobacter;";"0.0";"0";"203";"47";"0";"47";"156";"129869";"59"
;"SILVA (only NR);Bacteria;Actinomycetota;Actinobacteria;Micrococcales;Microbacteriaceae;Luethyella;";"0.0";"0";"1";"1";"0";"1";"0";"129915";"59"
;"SILVA (only NR);Bacteria;Actinomycetota;Actinobacteria;Micrococcales;Microbacteriaceae;Lysinibacter;";"0.0";"0";"2";"0";"0";"0";"2";"129916";"59"
;"SILVA (only NR);Bacteria;Actinomycetota;Actinobacteria;Micrococcales;Microbacteriaceae;Lysinimonas;";"0.0";"0";"4";"3";"0";"3";"1";"129913";"59"
;"SILVA (only NR);Bacteria;Actinomycetota;Actinobacteria;Micrococcales;Microbacteriaceae;ML602J-51;";"0.0";"0";"9";"1";"0";"1";"8";"129915";"59"
;"SILVA (only NR);Bacteria;Actinomycetota;Actinobacteria;Micrococcales;Microbacteriaceae;MWH-Ta3;";"0.0";"0";"5";"2";"0";"2";"3";"129914";"59"
;"SILVA (only NR);Bacteria;Actinomycetota;Actinobacteria;Micrococcales;Microbacteriaceae;Marisediminicola;";"0.0";"0";"12";"4";"0";"4";"8";"129912";"59"
;"SILVA (only NR);Bacteria;Actinomycetota;Actinobacteria;Micrococcales;Microbacteriaceae;Microbacterium;";"0.0";"0";"1150";"298";"0";"298";"852";"129618";"59"
;"SILVA (only NR);Bacteria;Actinomycetota;Actinobacteria;Micrococcales;Microbacteriaceae;Microcella;";"0.0";"0";"11";"7";"0";"7";"4";"129909";"59"
;"SILVA (only NR);Bacteria;Actinomycetota;Actinobacteria;Micrococcales;Microbacteriaceae;Microterricola;";"0.0";"0";"5";"3";"0";"3";"2";"129913";"59"
;"SILVA (only NR);Bacteria;Actinomycetota;Actinobacteria;Micrococcales;Microbacteriaceae;Mycetocola;";"0.0";"0";"32";"13";"0";"13";"19";"129903";"59"
;"SILVA (only NR);Bacteria;Actinomycetota;Actinobacteria;Micrococcales;Microbacteriaceae;Naasia;";"0.0";"0";"4";"1";"0";"1";"3";"129915";"59"
;"SILVA (only NR);Bacteria;Actinomycetota;Actinobacteria;Micrococcales;Microbacteriaceae;Okibacterium;";"0.0";"0";"10";"5";"0";"5";"5";"129911";"59"
;"SILVA (only NR);Bacteria;Actinomycetota;Actinobacteria;Micrococcales;Microbacteriaceae;Parafrigoribacterium;";"0.0";"0";"38";"3";"0";"3";"35";"129913";"59"
;"SILVA (only NR);Bacteria;Actinomycetota;Actinobacteria;Micrococcales;Microbacteriaceae;Planctomonas;";"0.0";"0";"7";"2";"0";"2";"5";"129914";"59"
;"SILVA (only NR);Bacteria;Actinomycetota;Actinobacteria;Micrococcales;Microbacteriaceae;Plantibacter;";"0.0";"0";"19";"3";"0";"3";"16";"129913";"59"
;"SILVA (only NR);Bacteria;Actinomycetota;Actinobacteria;Micrococcales;Microbacteriaceae;Pontimonas;";"0.0";"0";"3";"1";"0";"1";"2";"129915";"59"
;"SILVA (only NR);Bacteria;Actinomycetota;Actinobacteria;Micrococcales;Microbacteriaceae;Pseudoclavibacter;";"0.0";"0";"41";"9";"0";"9";"32";"129907";"59"
;"SILVA (only NR);Bacteria;Actinomycetota;Actinobacteria;Micrococcales;Microbacteriaceae;Pseudolysinimonas;";"0.0";"0";"12";"4";"0";"4";"8";"129912";"59"
;"SILVA (only NR);Bacteria;Actinomycetota;Actinobacteria;Micrococcales;Microbacteriaceae;Rathayibacter;";"0.0";"0";"27";"17";"0";"17";"10";"129899";"59"
;"SILVA (only NR);Bacteria;Actinomycetota;Actinobacteria;Micrococcales;Microbacteriaceae;Rhodoglobus;";"0.0";"0";"8";"3";"0";"3";"5";"129913";"59"
;"SILVA (only NR);Bacteria;Actinomycetota;Actinobacteria;Micrococcales;Microbacteriaceae;Rhodoluna;";"0.0";"0";"18";"7";"0";"7";"11";"129909";"59"
;"SILVA (only NR);Bacteria;Actinomycetota;Actinobacteria;Micrococcales;Microbacteriaceae;Rudaibacter;";"0.0";"0";"1";"0";"0";"0";"1";"129916";"59"
;"SILVA (only NR);Bacteria;Actinomycetota;Actinobacteria;Micrococcales;Microbacteriaceae;SV1-3;";"0.0";"0";"3";"0";"0";"0";"3";"129916";"59"
;"SILVA (only NR);Bacteria;Actinomycetota;Actinobacteria;Micrococcales;Microbacteriaceae;Salinibacterium;";"0.0";"0";"21";"7";"0";"7";"14";"129909";"59"
;"SILVA (only NR);Bacteria;Actinomycetota;Actinobacteria;Micrococcales;Microbacteriaceae;Schumannella;";"0.0";"0";"5";"2";"0";"2";"3";"129914";"59"
;"SILVA (only NR);Bacteria;Actinomycetota;Actinobacteria;Micrococcales;Microbacteriaceae;Subtercola;";"0.0";"0";"18";"10";"0";"10";"8";"129906";"59"
;"SILVA (only NR);Bacteria;Actinomycetota;Actinobacteria;Micrococcales;Microbacteriaceae;Terrimesophilobacter;";"0.0";"0";"2";"0";"0";"0";"2";"129916";"59"
;"SILVA (only NR);Bacteria;Actinomycetota;Actinobacteria;Micrococcales;Micrococcaceae;";"0.0";"0";"3001";"669";"0";"669";"2332";"129247";"59"
;"SILVA (only NR);Bacteria;Actinomycetota;Actinobacteria;Micrococcales;Micrococcaceae;Acaricomes;";"0.0";"0";"3";"2";"0";"2";"1";"129914";"59"
;"SILVA (only NR);Bacteria;Actinomycetota;Actinobacteria;Micrococcales;Micrococcaceae;Arthrobacter;";"0.0";"0";"683";"194";"0";"194";"489";"129722";"59"
;"SILVA (only NR);Bacteria;Actinomycetota;Actinobacteria;Micrococcales;Micrococcaceae;Auritidibacter;";"0.0";"0";"4";"4";"0";"4";"0";"129912";"59"
;"SILVA (only NR);Bacteria;Actinomycetota;Actinobacteria;Micrococcales;Micrococcaceae;Citricoccus;";"0.0";"0";"34";"7";"0";"7";"27";"129909";"59"
;"SILVA (only NR);Bacteria;Actinomycetota;Actinobacteria;Micrococcales;Micrococcaceae;Enteractinococcus;";"0.0";"0";"17";"5";"0";"5";"12";"129911";"59"
;"SILVA (only NR);Bacteria;Actinomycetota;Actinobacteria;Micrococcales;Micrococcaceae;Falsarthrobacter;";"0.0";"0";"2";"0";"0";"0";"2";"129916";"59"
;"SILVA (only NR);Bacteria;Actinomycetota;Actinobacteria;Micrococcales;Micrococcaceae;Garicola;";"0.0";"0";"10";"2";"0";"2";"8";"129914";"59"
;"SILVA (only NR);Bacteria;Actinomycetota;Actinobacteria;Micrococcales;Micrococcaceae;Glutamicibacter;";"0.0";"0";"170";"39";"0";"39";"131";"129877";"59"
;"SILVA (only NR);Bacteria;Actinomycetota;Actinobacteria;Micrococcales;Micrococcaceae;Haematomicrobium;";"0.0";"0";"1";"0";"0";"0";"1";"129916";"59"
;"SILVA (only NR);Bacteria;Actinomycetota;Actinobacteria;Micrococcales;Micrococcaceae;Incertae Sedis;";"0.0";"0";"16";"3";"0";"3";"13";"129913";"59"
;"SILVA (only NR);Bacteria;Actinomycetota;Actinobacteria;Micrococcales;Micrococcaceae;Kocuria;";"0.0";"0";"336";"72";"0";"72";"264";"129844";"59"
;"SILVA (only NR);Bacteria;Actinomycetota;Actinobacteria;Micrococcales;Micrococcaceae;Micrococcus;";"0.0";"0";"328";"73";"0";"73";"255";"129843";"59"
;"SILVA (only NR);Bacteria;Actinomycetota;Actinobacteria;Micrococcales;Micrococcaceae;Neomicrococcus;";"0.0";"0";"6";"3";"0";"3";"3";"129913";"59"
;"SILVA (only NR);Bacteria;Actinomycetota;Actinobacteria;Micrococcales;Micrococcaceae;Nesterenkonia;";"0.0";"0";"77";"32";"0";"32";"45";"129884";"59"
;"SILVA (only NR);Bacteria;Actinomycetota;Actinobacteria;Micrococcales;Micrococcaceae;Paenarthrobacter;";"0.0";"0";"144";"39";"0";"39";"105";"129877";"59"
;"SILVA (only NR);Bacteria;Actinomycetota;Actinobacteria;Micrococcales;Micrococcaceae;Paeniglutamicibacter;";"0.0";"0";"62";"19";"0";"19";"43";"129897";"59"
;"SILVA (only NR);Bacteria;Actinomycetota;Actinobacteria;Micrococcales;Micrococcaceae;Pseudarthrobacter;";"0.0";"0";"439";"127";"0";"127";"312";"129789";"59"
;"SILVA (only NR);Bacteria;Actinomycetota;Actinobacteria;Micrococcales;Micrococcaceae;Pseudoglutamicibacter;";"0.0";"0";"4";"2";"0";"2";"2";"129914";"59"
;"SILVA (only NR);Bacteria;Actinomycetota;Actinobacteria;Micrococcales;Micrococcaceae;Renibacterium;";"0.0";"0";"8";"4";"0";"4";"4";"129912";"59"
;"SILVA (only NR);Bacteria;Actinomycetota;Actinobacteria;Micrococcales;Micrococcaceae;Rothia;";"0.0";"0";"582";"16";"0";"16";"566";"129900";"59"
;"SILVA (only NR);Bacteria;Actinomycetota;Actinobacteria;Micrococcales;Micrococcaceae;Sinomonas;";"0.0";"0";"41";"8";"0";"8";"33";"129908";"59"
;"SILVA (only NR);Bacteria;Actinomycetota;Actinobacteria;Micrococcales;Micrococcaceae;Specibacter;";"0.0";"0";"10";"7";"0";"7";"3";"129909";"59"
;"SILVA (only NR);Bacteria;Actinomycetota;Actinobacteria;Micrococcales;Micrococcaceae;Tersicoccus;";"0.0";"0";"4";"1";"0";"1";"3";"129915";"59"
;"SILVA (only NR);Bacteria;Actinomycetota;Actinobacteria;Micrococcales;Micrococcaceae;Yaniella;";"0.0";"0";"8";"4";"0";"4";"4";"129912";"59"
;"SILVA (only NR);Bacteria;Actinomycetota;Actinobacteria;Micrococcales;Micrococcaceae;Zhihengliuella;";"0.0";"0";"12";"6";"0";"6";"6";"129910";"59"
;"SILVA (only NR);Bacteria;Actinomycetota;Actinobacteria;Micrococcales;Micrococcales Incertae Sedis;";"0.0";"0";"28";"5";"0";"5";"23";"129911";"59"
;"SILVA (only NR);Bacteria;Actinomycetota;Actinobacteria;Micrococcales;Micrococcales Incertae Sedis;Luteimicrobium;";"0.0";"0";"7";"3";"0";"3";"4";"129913";"59"
;"SILVA (only NR);Bacteria;Actinomycetota;Actinobacteria;Micrococcales;Micrococcales Incertae Sedis;Populibacterium;";"0.0";"0";"18";"1";"0";"1";"17";"129915";"59"
;"SILVA (only NR);Bacteria;Actinomycetota;Actinobacteria;Micrococcales;Micrococcales Incertae Sedis;Timonella;";"0.0";"0";"3";"1";"0";"1";"2";"129915";"59"
;"SILVA (only NR);Bacteria;Actinomycetota;Actinobacteria;Micrococcales;Promicromonosporaceae;";"0.0";"0";"251";"77";"0";"77";"174";"129839";"59"
;"SILVA (only NR);Bacteria;Actinomycetota;Actinobacteria;Micrococcales;Promicromonosporaceae;Antribacter;";"0.0";"0";"3";"1";"0";"1";"2";"129915";"59"
;"SILVA (only NR);Bacteria;Actinomycetota;Actinobacteria;Micrococcales;Promicromonosporaceae;Cellulosimicrobium;";"0.0";"0";"84";"23";"0";"23";"61";"129893";"59"
;"SILVA (only NR);Bacteria;Actinomycetota;Actinobacteria;Micrococcales;Promicromonosporaceae;Incertae Sedis;";"0.0";"0";"2";"1";"0";"1";"1";"129915";"59"
;"SILVA (only NR);Bacteria;Actinomycetota;Actinobacteria;Micrococcales;Promicromonosporaceae;Isoptericola;";"0.0";"0";"68";"28";"0";"28";"40";"129888";"59"
;"SILVA (only NR);Bacteria;Actinomycetota;Actinobacteria;Micrococcales;Promicromonosporaceae;Krasilnikoviella;";"0.0";"0";"3";"2";"0";"2";"1";"129914";"59"
;"SILVA (only NR);Bacteria;Actinomycetota;Actinobacteria;Micrococcales;Promicromonosporaceae;Myceligenerans;";"0.0";"0";"12";"2";"0";"2";"10";"129914";"59"
;"SILVA (only NR);Bacteria;Actinomycetota;Actinobacteria;Micrococcales;Promicromonosporaceae;Promicromonospora;";"0.0";"0";"73";"16";"0";"16";"57";"129900";"59"
;"SILVA (only NR);Bacteria;Actinomycetota;Actinobacteria;Micrococcales;Promicromonosporaceae;Xylanimonas;";"0.0";"0";"6";"4";"0";"4";"2";"129912";"59"
;"SILVA (only NR);Bacteria;Actinomycetota;Actinobacteria;Micrococcales;Rarobacteraceae;";"0.0";"0";"6";"5";"0";"5";"1";"129911";"59"
;"SILVA (only NR);Bacteria;Actinomycetota;Actinobacteria;Micrococcales;Rarobacteraceae;Rarobacter;";"0.0";"0";"6";"5";"0";"5";"1";"129911";"59"
;"SILVA (only NR);Bacteria;Actinomycetota;Actinobacteria;Micrococcales;Ruaniaceae;";"0.0";"0";"9";"4";"0";"4";"5";"129912";"59"
;"SILVA (only NR);Bacteria;Actinomycetota;Actinobacteria;Micrococcales;Ruaniaceae;Occultella;";"0.0";"0";"1";"0";"0";"0";"1";"129916";"59"
;"SILVA (only NR);Bacteria;Actinomycetota;Actinobacteria;Micrococcales;Ruaniaceae;Ruania;";"0.0";"0";"8";"4";"0";"4";"4";"129912";"59"
;"SILVA (only NR);Bacteria;Actinomycetota;Actinobacteria;Micrococcales;Sanguibacteraceae;";"0.0";"0";"49";"7";"0";"7";"42";"129909";"59"
;"SILVA (only NR);Bacteria;Actinomycetota;Actinobacteria;Micrococcales;Sanguibacteraceae;Flavimobilis;";"0.0";"0";"19";"3";"0";"3";"16";"129913";"59"
;"SILVA (only NR);Bacteria;Actinomycetota;Actinobacteria;Micrococcales;Sanguibacteraceae;Incertae Sedis;";"0.0";"0";"9";"0";"0";"0";"9";"129916";"59"
;"SILVA (only NR);Bacteria;Actinomycetota;Actinobacteria;Micrococcales;Sanguibacteraceae;Sanguibacter;";"0.0";"0";"21";"4";"0";"4";"17";"129912";"59"
;"SILVA (only NR);Bacteria;Actinomycetota;Actinobacteria;Micromonosporales;";"0.0";"0";"1197";"572";"0";"572";"625";"129344";"59"
;"SILVA (only NR);Bacteria;Actinomycetota;Actinobacteria;Micromonosporales;Micromonosporaceae;";"0.0";"0";"1197";"572";"0";"572";"625";"129344";"59"
;"SILVA (only NR);Bacteria;Actinomycetota;Actinobacteria;Micromonosporales;Micromonosporaceae;Actinocatenispora;";"0.0";"0";"8";"1";"0";"1";"7";"129915";"59"
;"SILVA (only NR);Bacteria;Actinomycetota;Actinobacteria;Micromonosporales;Micromonosporaceae;Actinoplanes;";"0.0";"0";"224";"134";"0";"134";"90";"129782";"59"
;"SILVA (only NR);Bacteria;Actinomycetota;Actinobacteria;Micromonosporales;Micromonosporaceae;Actinorhabdospora;";"0.0";"0";"1";"1";"0";"1";"0";"129915";"59"
;"SILVA (only NR);Bacteria;Actinomycetota;Actinobacteria;Micromonosporales;Micromonosporaceae;Allocatelliglobosispora;";"0.0";"0";"4";"1";"0";"1";"3";"129915";"59"
;"SILVA (only NR);Bacteria;Actinomycetota;Actinobacteria;Micromonosporales;Micromonosporaceae;Allorhizocola;";"0.0";"0";"23";"9";"0";"9";"14";"129907";"59"
;"SILVA (only NR);Bacteria;Actinomycetota;Actinobacteria;Micromonosporales;Micromonosporaceae;Asanoa;";"0.0";"0";"23";"17";"0";"17";"6";"129899";"59"
;"SILVA (only NR);Bacteria;Actinomycetota;Actinobacteria;Micromonosporales;Micromonosporaceae;Catellatospora;";"0.0";"0";"16";"13";"0";"13";"3";"129903";"59"
;"SILVA (only NR);Bacteria;Actinomycetota;Actinobacteria;Micromonosporales;Micromonosporaceae;Catelliglobosispora;";"0.0";"0";"2";"2";"0";"2";"0";"129914";"59"
;"SILVA (only NR);Bacteria;Actinomycetota;Actinobacteria;Micromonosporales;Micromonosporaceae;Catenuloplanes;";"0.0";"0";"19";"8";"0";"8";"11";"129908";"59"
;"SILVA (only NR);Bacteria;Actinomycetota;Actinobacteria;Micromonosporales;Micromonosporaceae;Couchioplanes;";"0.0";"0";"5";"1";"0";"1";"4";"129915";"59"
;"SILVA (only NR);Bacteria;Actinomycetota;Actinobacteria;Micromonosporales;Micromonosporaceae;Dactylosporangium;";"0.0";"0";"41";"22";"0";"22";"19";"129894";"59"
;"SILVA (only NR);Bacteria;Actinomycetota;Actinobacteria;Micromonosporales;Micromonosporaceae;Hamadaea;";"0.0";"0";"9";"5";"0";"5";"4";"129911";"59"
;"SILVA (only NR);Bacteria;Actinomycetota;Actinobacteria;Micromonosporales;Micromonosporaceae;Incertae Sedis;";"0.0";"0";"68";"22";"0";"22";"46";"129894";"59"
;"SILVA (only NR);Bacteria;Actinomycetota;Actinobacteria;Micromonosporales;Micromonosporaceae;Jidongwangia;";"0.0";"0";"4";"2";"0";"2";"2";"129914";"59"
;"SILVA (only NR);Bacteria;Actinomycetota;Actinobacteria;Micromonosporales;Micromonosporaceae;Krasilnikovia;";"0.0";"0";"8";"6";"0";"6";"2";"129910";"59"
;"SILVA (only NR);Bacteria;Actinomycetota;Actinobacteria;Micromonosporales;Micromonosporaceae;Longispora;";"0.0";"0";"21";"7";"0";"7";"14";"129909";"59"
;"SILVA (only NR);Bacteria;Actinomycetota;Actinobacteria;Micromonosporales;Micromonosporaceae;Luedemannella;";"0.0";"0";"34";"11";"0";"11";"23";"129905";"59"
;"SILVA (only NR);Bacteria;Actinomycetota;Actinobacteria;Micromonosporales;Micromonosporaceae;Mangrovihabitans;";"0.0";"0";"8";"6";"0";"6";"2";"129910";"59"
;"SILVA (only NR);Bacteria;Actinomycetota;Actinobacteria;Micromonosporales;Micromonosporaceae;Micromonospora;";"0.0";"0";"536";"236";"0";"236";"300";"129680";"59"
;"SILVA (only NR);Bacteria;Actinomycetota;Actinobacteria;Micromonosporales;Micromonosporaceae;Phytohabitans;";"0.0";"0";"13";"11";"0";"11";"2";"129905";"59"
;"SILVA (only NR);Bacteria;Actinomycetota;Actinobacteria;Micromonosporales;Micromonosporaceae;Phytomonospora;";"0.0";"0";"2";"2";"0";"2";"0";"129914";"59"
;"SILVA (only NR);Bacteria;Actinomycetota;Actinobacteria;Micromonosporales;Micromonosporaceae;Pilimelia;";"0.0";"0";"5";"2";"0";"2";"3";"129914";"59"
;"SILVA (only NR);Bacteria;Actinomycetota;Actinobacteria;Micromonosporales;Micromonosporaceae;Planosporangium;";"0.0";"0";"5";"2";"0";"2";"3";"129914";"59"
;"SILVA (only NR);Bacteria;Actinomycetota;Actinobacteria;Micromonosporales;Micromonosporaceae;Plantactinospora;";"0.0";"0";"21";"10";"0";"10";"11";"129906";"59"
;"SILVA (only NR);Bacteria;Actinomycetota;Actinobacteria;Micromonosporales;Micromonosporaceae;Polymorphospora;";"0.0";"0";"1";"1";"0";"1";"0";"129915";"59"
;"SILVA (only NR);Bacteria;Actinomycetota;Actinobacteria;Micromonosporales;Micromonosporaceae;Pseudosporangium;";"0.0";"0";"2";"2";"0";"2";"0";"129914";"59"
;"SILVA (only NR);Bacteria;Actinomycetota;Actinobacteria;Micromonosporales;Micromonosporaceae;Rhizocola;";"0.0";"0";"4";"0";"0";"0";"4";"129916";"59"
;"SILVA (only NR);Bacteria;Actinomycetota;Actinobacteria;Micromonosporales;Micromonosporaceae;Rugosimonospora;";"0.0";"0";"3";"0";"0";"0";"3";"129916";"59"
;"SILVA (only NR);Bacteria;Actinomycetota;Actinobacteria;Micromonosporales;Micromonosporaceae;Salinispora;";"0.0";"0";"36";"15";"0";"15";"21";"129901";"59"
;"SILVA (only NR);Bacteria;Actinomycetota;Actinobacteria;Micromonosporales;Micromonosporaceae;Spirilliplanes;";"0.0";"0";"2";"1";"0";"1";"1";"129915";"59"
;"SILVA (only NR);Bacteria;Actinomycetota;Actinobacteria;Micromonosporales;Micromonosporaceae;Stackebrandtia;";"0.0";"0";"9";"5";"0";"5";"4";"129911";"59"
;"SILVA (only NR);Bacteria;Actinomycetota;Actinobacteria;Micromonosporales;Micromonosporaceae;Verrucosispora;";"0.0";"0";"28";"10";"0";"10";"18";"129906";"59"
;"SILVA (only NR);Bacteria;Actinomycetota;Actinobacteria;Micromonosporales;Micromonosporaceae;Virgisporangium;";"0.0";"0";"12";"7";"0";"7";"5";"129909";"59"
;"SILVA (only NR);Bacteria;Actinomycetota;Actinobacteria;Mycobacteriales;";"0.0";"0";"6456";"1880";"0";"1880";"4576";"128036";"59"
;"SILVA (only NR);Bacteria;Actinomycetota;Actinobacteria;Mycobacteriales;Corynebacteriaceae;";"0.0";"0";"3111";"452";"0";"452";"2659";"129464";"59"
;"SILVA (only NR);Bacteria;Actinomycetota;Actinobacteria;Mycobacteriales;Corynebacteriaceae;Corynebacterium;";"0.0";"0";"2967";"447";"0";"447";"2520";"129469";"59"
;"SILVA (only NR);Bacteria;Actinomycetota;Actinobacteria;Mycobacteriales;Corynebacteriaceae;Incertae Sedis;";"0.0";"0";"2";"1";"0";"1";"1";"129915";"59"
;"SILVA (only NR);Bacteria;Actinomycetota;Actinobacteria;Mycobacteriales;Corynebacteriaceae;Lawsonella;";"0.0";"0";"142";"4";"0";"4";"138";"129912";"59"
;"SILVA (only NR);Bacteria;Actinomycetota;Actinobacteria;Mycobacteriales;Dietziaceae;";"0.0";"0";"120";"31";"0";"31";"89";"129885";"59"
;"SILVA (only NR);Bacteria;Actinomycetota;Actinobacteria;Mycobacteriales;Dietziaceae;Dietzia;";"0.0";"0";"120";"31";"0";"31";"89";"129885";"59"
;"SILVA (only NR);Bacteria;Actinomycetota;Actinobacteria;Mycobacteriales;Incertae Sedis;";"0.0";"0";"5";"3";"0";"3";"2";"129913";"59"
;"SILVA (only NR);Bacteria;Actinomycetota;Actinobacteria;Mycobacteriales;Incertae Sedis;Incertae Sedis;";"0.0";"0";"5";"3";"0";"3";"2";"129913";"59"
;"SILVA (only NR);Bacteria;Actinomycetota;Actinobacteria;Mycobacteriales;Mycobacteriaceae;";"0.0";"0";"1535";"741";"0";"741";"794";"129175";"59"
;"SILVA (only NR);Bacteria;Actinomycetota;Actinobacteria;Mycobacteriales;Mycobacteriaceae;Hoyosella;";"0.0";"0";"6";"2";"0";"2";"4";"129914";"59"
;"SILVA (only NR);Bacteria;Actinomycetota;Actinobacteria;Mycobacteriales;Mycobacteriaceae;Lolliginicoccus;";"0.0";"0";"1";"1";"0";"1";"0";"129915";"59"
;"SILVA (only NR);Bacteria;Actinomycetota;Actinobacteria;Mycobacteriales;Mycobacteriaceae;Mycobacterium;";"0.0";"0";"1528";"738";"0";"738";"790";"129178";"59"
;"SILVA (only NR);Bacteria;Actinomycetota;Actinobacteria;Mycobacteriales;Mycobacteriales Incertae Sedis;";"0.0";"0";"6";"5";"0";"5";"1";"129911";"59"
;"SILVA (only NR);Bacteria;Actinomycetota;Actinobacteria;Mycobacteriales;Mycobacteriales Incertae Sedis;Tomitella;";"0.0";"0";"6";"5";"0";"5";"1";"129911";"59"
;"SILVA (only NR);Bacteria;Actinomycetota;Actinobacteria;Mycobacteriales;Nocardiaceae;";"0.0";"0";"1618";"623";"0";"623";"995";"129293";"59"
;"SILVA (only NR);Bacteria;Actinomycetota;Actinobacteria;Mycobacteriales;Nocardiaceae;Aldersonia;";"0.0";"0";"1";"0";"0";"0";"1";"129916";"59"
;"SILVA (only NR);Bacteria;Actinomycetota;Actinobacteria;Mycobacteriales;Nocardiaceae;Gordonia;";"0.0";"0";"240";"82";"0";"82";"158";"129834";"59"
;"SILVA (only NR);Bacteria;Actinomycetota;Actinobacteria;Mycobacteriales;Nocardiaceae;Incertae Sedis;";"0.0";"0";"1";"0";"0";"0";"1";"129916";"59"
;"SILVA (only NR);Bacteria;Actinomycetota;Actinobacteria;Mycobacteriales;Nocardiaceae;Millisia;";"0.0";"0";"1";"1";"0";"1";"0";"129915";"59"
;"SILVA (only NR);Bacteria;Actinomycetota;Actinobacteria;Mycobacteriales;Nocardiaceae;Nocardia;";"0.0";"0";"681";"294";"0";"294";"387";"129622";"59"
;"SILVA (only NR);Bacteria;Actinomycetota;Actinobacteria;Mycobacteriales;Nocardiaceae;Rhodococcus;";"0.0";"0";"644";"227";"0";"227";"417";"129689";"59"
;"SILVA (only NR);Bacteria;Actinomycetota;Actinobacteria;Mycobacteriales;Nocardiaceae;Skermania;";"0.0";"0";"4";"2";"0";"2";"2";"129914";"59"
;"SILVA (only NR);Bacteria;Actinomycetota;Actinobacteria;Mycobacteriales;Nocardiaceae;Smaragdicoccus;";"0.0";"0";"8";"5";"0";"5";"3";"129911";"59"
;"SILVA (only NR);Bacteria;Actinomycetota;Actinobacteria;Mycobacteriales;Nocardiaceae;Williamsia;";"0.0";"0";"38";"12";"0";"12";"26";"129904";"59"
;"SILVA (only NR);Bacteria;Actinomycetota;Actinobacteria;Mycobacteriales;Segniliparaceae;";"0.0";"0";"10";"3";"0";"3";"7";"129913";"59"
;"SILVA (only NR);Bacteria;Actinomycetota;Actinobacteria;Mycobacteriales;Segniliparaceae;Incertae Sedis;";"0.0";"0";"4";"1";"0";"1";"3";"129915";"59"
;"SILVA (only NR);Bacteria;Actinomycetota;Actinobacteria;Mycobacteriales;Segniliparaceae;Segniliparus;";"0.0";"0";"6";"2";"0";"2";"4";"129914";"59"
;"SILVA (only NR);Bacteria;Actinomycetota;Actinobacteria;Mycobacteriales;Tsukamurellaceae;";"0.0";"0";"51";"22";"0";"22";"29";"129894";"59"
;"SILVA (only NR);Bacteria;Actinomycetota;Actinobacteria;Mycobacteriales;Tsukamurellaceae;Tsukamurella;";"0.0";"0";"51";"22";"0";"22";"29";"129894";"59"
;"SILVA (only NR);Bacteria;Actinomycetota;Actinobacteria;Nitriliruptorales;";"0.0";"0";"66";"47";"0";"47";"19";"129869";"59"
;"SILVA (only NR);Bacteria;Actinomycetota;Actinobacteria;Nitriliruptorales;Nitriliruptoraceae;";"0.0";"0";"66";"47";"0";"47";"19";"129869";"59"
;"SILVA (only NR);Bacteria;Actinomycetota;Actinobacteria;Nitriliruptorales;Nitriliruptoraceae;Egicoccus;";"0.0";"0";"8";"6";"0";"6";"2";"129910";"59"
;"SILVA (only NR);Bacteria;Actinomycetota;Actinobacteria;Nitriliruptorales;Nitriliruptoraceae;Incertae Sedis;";"0.0";"0";"51";"38";"0";"38";"13";"129878";"59"
;"SILVA (only NR);Bacteria;Actinomycetota;Actinobacteria;Nitriliruptorales;Nitriliruptoraceae;Nitriliruptor;";"0.0";"0";"3";"0";"0";"0";"3";"129916";"59"
;"SILVA (only NR);Bacteria;Actinomycetota;Actinobacteria;Nitriliruptorales;Nitriliruptoraceae;YC-ZSS-LKJ90;";"0.0";"0";"4";"3";"0";"3";"1";"129913";"59"
;"SILVA (only NR);Bacteria;Actinomycetota;Actinobacteria;PeM15;";"0.0";"0";"95";"46";"0";"46";"49";"129870";"59"
;"SILVA (only NR);Bacteria;Actinomycetota;Actinobacteria;PeM15;Incertae Sedis;";"0.0";"0";"95";"46";"0";"46";"49";"129870";"59"
;"SILVA (only NR);Bacteria;Actinomycetota;Actinobacteria;PeM15;Incertae Sedis;Incertae Sedis;";"0.0";"0";"95";"46";"0";"46";"49";"129870";"59"
;"SILVA (only NR);Bacteria;Actinomycetota;Actinobacteria;Propionibacteriales;";"0.0";"0";"3584";"738";"0";"738";"2846";"129178";"59"
;"SILVA (only NR);Bacteria;Actinomycetota;Actinobacteria;Propionibacteriales;Nocardioidaceae;";"0.0";"0";"1197";"416";"0";"416";"781";"129500";"59"
;"SILVA (only NR);Bacteria;Actinomycetota;Actinobacteria;Propionibacteriales;Nocardioidaceae;Actinopolymorpha;";"0.0";"0";"10";"1";"0";"1";"9";"129915";"59"
;"SILVA (only NR);Bacteria;Actinomycetota;Actinobacteria;Propionibacteriales;Nocardioidaceae;Aeromicrobium;";"0.0";"0";"94";"39";"0";"39";"55";"129877";"59"
;"SILVA (only NR);Bacteria;Actinomycetota;Actinobacteria;Propionibacteriales;Nocardioidaceae;Flindersiella;";"0.0";"0";"4";"0";"0";"0";"4";"129916";"59"
;"SILVA (only NR);Bacteria;Actinomycetota;Actinobacteria;Propionibacteriales;Nocardioidaceae;Incertae Sedis;";"0.0";"0";"83";"2";"0";"2";"81";"129914";"59"
;"SILVA (only NR);Bacteria;Actinomycetota;Actinobacteria;Propionibacteriales;Nocardioidaceae;Kribbella;";"0.0";"0";"81";"30";"0";"30";"51";"129886";"59"
;"SILVA (only NR);Bacteria;Actinomycetota;Actinobacteria;Propionibacteriales;Nocardioidaceae;Marmoricola;";"0.0";"0";"75";"32";"0";"32";"43";"129884";"59"
;"SILVA (only NR);Bacteria;Actinomycetota;Actinobacteria;Propionibacteriales;Nocardioidaceae;Mumia;";"0.0";"0";"7";"3";"0";"3";"4";"129913";"59"
;"SILVA (only NR);Bacteria;Actinomycetota;Actinobacteria;Propionibacteriales;Nocardioidaceae;Nocardioides;";"0.0";"0";"839";"308";"0";"308";"531";"129608";"59"
;"SILVA (only NR);Bacteria;Actinomycetota;Actinobacteria;Propionibacteriales;Nocardioidaceae;Tenggerimyces;";"0.0";"0";"3";"1";"0";"1";"2";"129915";"59"
;"SILVA (only NR);Bacteria;Actinomycetota;Actinobacteria;Propionibacteriales;Nocardioidaceae;Thermasporomyces;";"0.0";"0";"1";"0";"0";"0";"1";"129916";"59"
;"SILVA (only NR);Bacteria;Actinomycetota;Actinobacteria;Propionibacteriales;Propionibacteriaceae;";"0.0";"0";"2387";"322";"0";"322";"2065";"129594";"59"
;"SILVA (only NR);Bacteria;Actinomycetota;Actinobacteria;Propionibacteriales;Propionibacteriaceae;Acidipropionibacterium;";"0.0";"0";"21";"10";"0";"10";"11";"129906";"59"
;"SILVA (only NR);Bacteria;Actinomycetota;Actinobacteria;Propionibacteriales;Propionibacteriaceae;Aestuariimicrobium;";"0.0";"0";"24";"10";"0";"10";"14";"129906";"59"
;"SILVA (only NR);Bacteria;Actinomycetota;Actinobacteria;Propionibacteriales;Propionibacteriaceae;Arachnia;";"0.0";"0";"76";"2";"0";"2";"74";"129914";"59"
;"SILVA (only NR);Bacteria;Actinomycetota;Actinobacteria;Propionibacteriales;Propionibacteriaceae;Auraticoccus;";"0.0";"0";"4";"1";"0";"1";"3";"129915";"59"
;"SILVA (only NR);Bacteria;Actinomycetota;Actinobacteria;Propionibacteriales;Propionibacteriaceae;Brooklawnia;";"0.0";"0";"8";"4";"0";"4";"4";"129912";"59"
;"SILVA (only NR);Bacteria;Actinomycetota;Actinobacteria;Propionibacteriales;Propionibacteriaceae;Cutibacterium;";"0.0";"0";"1643";"59";"0";"59";"1584";"129857";"59"
;"SILVA (only NR);Bacteria;Actinomycetota;Actinobacteria;Propionibacteriales;Propionibacteriaceae;Granulicoccus;";"0.0";"0";"3";"1";"0";"1";"2";"129915";"59"
;"SILVA (only NR);Bacteria;Actinomycetota;Actinobacteria;Propionibacteriales;Propionibacteriaceae;Haloactinopolyspora;";"0.0";"0";"32";"3";"0";"3";"29";"129913";"59"
;"SILVA (only NR);Bacteria;Actinomycetota;Actinobacteria;Propionibacteriales;Propionibacteriaceae;Incertae Sedis;";"0.0";"0";"116";"32";"0";"32";"84";"129884";"59"
;"SILVA (only NR);Bacteria;Actinomycetota;Actinobacteria;Propionibacteriales;Propionibacteriaceae;Jiangella;";"0.0";"0";"21";"9";"0";"9";"12";"129907";"59"
;"SILVA (only NR);Bacteria;Actinomycetota;Actinobacteria;Propionibacteriales;Propionibacteriaceae;Luteococcus;";"0.0";"0";"13";"2";"0";"2";"11";"129914";"59"
;"SILVA (only NR);Bacteria;Actinomycetota;Actinobacteria;Propionibacteriales;Propionibacteriaceae;Mariniluteicoccus;";"0.0";"0";"10";"7";"0";"7";"3";"129909";"59"
;"SILVA (only NR);Bacteria;Actinomycetota;Actinobacteria;Propionibacteriales;Propionibacteriaceae;Microlunatus;";"0.0";"0";"175";"74";"0";"74";"101";"129842";"59"
;"SILVA (only NR);Bacteria;Actinomycetota;Actinobacteria;Propionibacteriales;Propionibacteriaceae;Micropruina;";"0.0";"0";"12";"6";"0";"6";"6";"129910";"59"
;"SILVA (only NR);Bacteria;Actinomycetota;Actinobacteria;Propionibacteriales;Propionibacteriaceae;Naumannella;";"0.0";"0";"3";"2";"0";"2";"1";"129914";"59"
;"SILVA (only NR);Bacteria;Actinomycetota;Actinobacteria;Propionibacteriales;Propionibacteriaceae;Phytoactinopolyspora;";"0.0";"0";"10";"6";"0";"6";"4";"129910";"59"
;"SILVA (only NR);Bacteria;Actinomycetota;Actinobacteria;Propionibacteriales;Propionibacteriaceae;Propionibacterium;";"0.0";"0";"61";"39";"0";"39";"22";"129877";"59"
;"SILVA (only NR);Bacteria;Actinomycetota;Actinobacteria;Propionibacteriales;Propionibacteriaceae;Propionicicella;";"0.0";"0";"30";"11";"0";"11";"19";"129905";"59"
;"SILVA (only NR);Bacteria;Actinomycetota;Actinobacteria;Propionibacteriales;Propionibacteriaceae;Propioniciclava;";"0.0";"0";"30";"7";"0";"7";"23";"129909";"59"
;"SILVA (only NR);Bacteria;Actinomycetota;Actinobacteria;Propionibacteriales;Propionibacteriaceae;Propionicimonas;";"0.0";"0";"13";"6";"0";"6";"7";"129910";"59"
;"SILVA (only NR);Bacteria;Actinomycetota;Actinobacteria;Propionibacteriales;Propionibacteriaceae;Propioniferax;";"0.0";"0";"3";"3";"0";"3";"0";"129913";"59"
;"SILVA (only NR);Bacteria;Actinomycetota;Actinobacteria;Propionibacteriales;Propionibacteriaceae;Propionimicrobium;";"0.0";"0";"6";"1";"0";"1";"5";"129915";"59"
;"SILVA (only NR);Bacteria;Actinomycetota;Actinobacteria;Propionibacteriales;Propionibacteriaceae;Raineyella;";"0.0";"0";"11";"4";"0";"4";"7";"129912";"59"
;"SILVA (only NR);Bacteria;Actinomycetota;Actinobacteria;Propionibacteriales;Propionibacteriaceae;Tessaracoccus;";"0.0";"0";"62";"23";"0";"23";"39";"129893";"59"
;"SILVA (only NR);Bacteria;Actinomycetota;Actinobacteria;Pseudonocardiales;";"0.0";"0";"1367";"569";"0";"569";"798";"129347";"59"
;"SILVA (only NR);Bacteria;Actinomycetota;Actinobacteria;Pseudonocardiales;Pseudonocardiaceae;";"0.0";"0";"1367";"569";"0";"569";"798";"129347";"59"
;"SILVA (only NR);Bacteria;Actinomycetota;Actinobacteria;Pseudonocardiales;Pseudonocardiaceae;Actinoalloteichus;";"0.0";"0";"14";"12";"0";"12";"2";"129904";"59"
;"SILVA (only NR);Bacteria;Actinomycetota;Actinobacteria;Pseudonocardiales;Pseudonocardiaceae;Actinokineospora;";"0.0";"0";"37";"22";"0";"22";"15";"129894";"59"
;"SILVA (only NR);Bacteria;Actinomycetota;Actinobacteria;Pseudonocardiales;Pseudonocardiaceae;Actinomycetospora;";"0.0";"0";"40";"16";"0";"16";"24";"129900";"59"
;"SILVA (only NR);Bacteria;Actinomycetota;Actinobacteria;Pseudonocardiales;Pseudonocardiaceae;Actinophytocola;";"0.0";"0";"49";"13";"0";"13";"36";"129903";"59"
;"SILVA (only NR);Bacteria;Actinomycetota;Actinobacteria;Pseudonocardiales;Pseudonocardiaceae;Actinopolyspora;";"0.0";"0";"31";"15";"0";"15";"16";"129901";"59"
;"SILVA (only NR);Bacteria;Actinomycetota;Actinobacteria;Pseudonocardiales;Pseudonocardiaceae;Actinorectispora;";"0.0";"0";"4";"1";"0";"1";"3";"129915";"59"
;"SILVA (only NR);Bacteria;Actinomycetota;Actinobacteria;Pseudonocardiales;Pseudonocardiaceae;Actinosynnema;";"0.0";"0";"12";"9";"0";"9";"3";"129907";"59"
;"SILVA (only NR);Bacteria;Actinomycetota;Actinobacteria;Pseudonocardiales;Pseudonocardiaceae;Allokutzneria;";"0.0";"0";"5";"3";"0";"3";"2";"129913";"59"
;"SILVA (only NR);Bacteria;Actinomycetota;Actinobacteria;Pseudonocardiales;Pseudonocardiaceae;Amycolatopsis;";"0.0";"0";"266";"123";"0";"123";"143";"129793";"59"
;"SILVA (only NR);Bacteria;Actinomycetota;Actinobacteria;Pseudonocardiales;Pseudonocardiaceae;Bounagaea;";"0.0";"0";"1";"0";"0";"0";"1";"129916";"59"
;"SILVA (only NR);Bacteria;Actinomycetota;Actinobacteria;Pseudonocardiales;Pseudonocardiaceae;Crossiella;";"0.0";"0";"142";"13";"0";"13";"129";"129903";"59"
;"SILVA (only NR);Bacteria;Actinomycetota;Actinobacteria;Pseudonocardiales;Pseudonocardiaceae;Gandjariella;";"0.0";"0";"1";"0";"0";"0";"1";"129916";"59"
;"SILVA (only NR);Bacteria;Actinomycetota;Actinobacteria;Pseudonocardiales;Pseudonocardiaceae;Goodfellowiella;";"0.0";"0";"4";"3";"0";"3";"1";"129913";"59"
;"SILVA (only NR);Bacteria;Actinomycetota;Actinobacteria;Pseudonocardiales;Pseudonocardiaceae;Haloactinomyces;";"0.0";"0";"2";"2";"0";"2";"0";"129914";"59"
;"SILVA (only NR);Bacteria;Actinomycetota;Actinobacteria;Pseudonocardiales;Pseudonocardiaceae;Haloechinothrix;";"0.0";"0";"1";"1";"0";"1";"0";"129915";"59"
;"SILVA (only NR);Bacteria;Actinomycetota;Actinobacteria;Pseudonocardiales;Pseudonocardiaceae;Halopolyspora;";"0.0";"0";"4";"2";"0";"2";"2";"129914";"59"
;"SILVA (only NR);Bacteria;Actinomycetota;Actinobacteria;Pseudonocardiales;Pseudonocardiaceae;Halosaccharopolyspora;";"0.0";"0";"3";"1";"0";"1";"2";"129915";"59"
;"SILVA (only NR);Bacteria;Actinomycetota;Actinobacteria;Pseudonocardiales;Pseudonocardiaceae;Herbihabitans;";"0.0";"0";"4";"1";"0";"1";"3";"129915";"59"
;"SILVA (only NR);Bacteria;Actinomycetota;Actinobacteria;Pseudonocardiales;Pseudonocardiaceae;Incertae Sedis;";"0.0";"0";"4";"1";"0";"1";"3";"129915";"59"
;"SILVA (only NR);Bacteria;Actinomycetota;Actinobacteria;Pseudonocardiales;Pseudonocardiaceae;Kibdelosporangium;";"0.0";"0";"24";"13";"0";"13";"11";"129903";"59"
;"SILVA (only NR);Bacteria;Actinomycetota;Actinobacteria;Pseudonocardiales;Pseudonocardiaceae;Kutzneria;";"0.0";"0";"6";"4";"0";"4";"2";"129912";"59"
;"SILVA (only NR);Bacteria;Actinomycetota;Actinobacteria;Pseudonocardiales;Pseudonocardiaceae;Labedaea;";"0.0";"0";"1";"0";"0";"0";"1";"129916";"59"
;"SILVA (only NR);Bacteria;Actinomycetota;Actinobacteria;Pseudonocardiales;Pseudonocardiaceae;Lentzea;";"0.0";"0";"74";"34";"0";"34";"40";"129882";"59"
;"SILVA (only NR);Bacteria;Actinomycetota;Actinobacteria;Pseudonocardiales;Pseudonocardiaceae;Longimycelium;";"0.0";"0";"8";"1";"0";"1";"7";"129915";"59"
;"SILVA (only NR);Bacteria;Actinomycetota;Actinobacteria;Pseudonocardiales;Pseudonocardiaceae;Prauserella;";"0.0";"0";"26";"11";"0";"11";"15";"129905";"59"
;"SILVA (only NR);Bacteria;Actinomycetota;Actinobacteria;Pseudonocardiales;Pseudonocardiaceae;Pseudonocardia;";"0.0";"0";"359";"150";"0";"150";"209";"129766";"59"
;"SILVA (only NR);Bacteria;Actinomycetota;Actinobacteria;Pseudonocardiales;Pseudonocardiaceae;Saccharomonospora;";"0.0";"0";"71";"41";"0";"41";"30";"129875";"59"
;"SILVA (only NR);Bacteria;Actinomycetota;Actinobacteria;Pseudonocardiales;Pseudonocardiaceae;Saccharopolyspora;";"0.0";"0";"93";"35";"0";"35";"58";"129881";"59"
;"SILVA (only NR);Bacteria;Actinomycetota;Actinobacteria;Pseudonocardiales;Pseudonocardiaceae;Saccharothrix;";"0.0";"0";"58";"26";"0";"26";"32";"129890";"59"
;"SILVA (only NR);Bacteria;Actinomycetota;Actinobacteria;Pseudonocardiales;Pseudonocardiaceae;Salinifilum;";"0.0";"0";"1";"0";"0";"0";"1";"129916";"59"
;"SILVA (only NR);Bacteria;Actinomycetota;Actinobacteria;Pseudonocardiales;Pseudonocardiaceae;Sciscionella;";"0.0";"0";"3";"3";"0";"3";"0";"129913";"59"
;"SILVA (only NR);Bacteria;Actinomycetota;Actinobacteria;Pseudonocardiales;Pseudonocardiaceae;Solihabitans;";"0.0";"0";"1";"0";"0";"0";"1";"129916";"59"
;"SILVA (only NR);Bacteria;Actinomycetota;Actinobacteria;Pseudonocardiales;Pseudonocardiaceae;Streptoalloteichus;";"0.0";"0";"4";"4";"0";"4";"0";"129912";"59"
;"SILVA (only NR);Bacteria;Actinomycetota;Actinobacteria;Pseudonocardiales;Pseudonocardiaceae;Tamaricihabitans;";"0.0";"0";"1";"0";"0";"0";"1";"129916";"59"
;"SILVA (only NR);Bacteria;Actinomycetota;Actinobacteria;Pseudonocardiales;Pseudonocardiaceae;Thermocrispum;";"0.0";"0";"8";"6";"0";"6";"2";"129910";"59"
;"SILVA (only NR);Bacteria;Actinomycetota;Actinobacteria;Pseudonocardiales;Pseudonocardiaceae;Thermotunica;";"0.0";"0";"2";"1";"0";"1";"1";"129915";"59"
;"SILVA (only NR);Bacteria;Actinomycetota;Actinobacteria;Pseudonocardiales;Pseudonocardiaceae;Umezawaea;";"0.0";"0";"3";"2";"0";"2";"1";"129914";"59"
;"SILVA (only NR);Bacteria;Actinomycetota;Actinobacteria;Streptosporangiales;";"0.0";"0";"1229";"491";"0";"491";"738";"129425";"59"
;"SILVA (only NR);Bacteria;Actinomycetota;Actinobacteria;Streptosporangiales;Incertae Sedis;";"0.0";"0";"2";"0";"0";"0";"2";"129916";"59"
;"SILVA (only NR);Bacteria;Actinomycetota;Actinobacteria;Streptosporangiales;Incertae Sedis;Bailinhaonella;";"0.0";"0";"1";"0";"0";"0";"1";"129916";"59"
;"SILVA (only NR);Bacteria;Actinomycetota;Actinobacteria;Streptosporangiales;Incertae Sedis;Incertae Sedis;";"0.0";"0";"1";"0";"0";"0";"1";"129916";"59"
;"SILVA (only NR);Bacteria;Actinomycetota;Actinobacteria;Streptosporangiales;Nocardiopsidaceae;";"0.0";"0";"355";"133";"0";"133";"222";"129783";"59"
;"SILVA (only NR);Bacteria;Actinomycetota;Actinobacteria;Streptosporangiales;Nocardiopsidaceae;Actinorugispora;";"0.0";"0";"1";"1";"0";"1";"0";"129915";"59"
;"SILVA (only NR);Bacteria;Actinomycetota;Actinobacteria;Streptosporangiales;Nocardiopsidaceae;Allonocardiopsis;";"0.0";"0";"1";"1";"0";"1";"0";"129915";"59"
;"SILVA (only NR);Bacteria;Actinomycetota;Actinobacteria;Streptosporangiales;Nocardiopsidaceae;Allosalinactinospora;";"0.0";"0";"2";"1";"0";"1";"1";"129915";"59"
;"SILVA (only NR);Bacteria;Actinomycetota;Actinobacteria;Streptosporangiales;Nocardiopsidaceae;Haloactinospora;";"0.0";"0";"1";"0";"0";"0";"1";"129916";"59"
;"SILVA (only NR);Bacteria;Actinomycetota;Actinobacteria;Streptosporangiales;Nocardiopsidaceae;Incertae Sedis;";"0.0";"0";"4";"1";"0";"1";"3";"129915";"59"
;"SILVA (only NR);Bacteria;Actinomycetota;Actinobacteria;Streptosporangiales;Nocardiopsidaceae;Lipingzhangella;";"0.0";"0";"5";"2";"0";"2";"3";"129914";"59"
;"SILVA (only NR);Bacteria;Actinomycetota;Actinobacteria;Streptosporangiales;Nocardiopsidaceae;Marinactinospora;";"0.0";"0";"3";"1";"0";"1";"2";"129915";"59"
;"SILVA (only NR);Bacteria;Actinomycetota;Actinobacteria;Streptosporangiales;Nocardiopsidaceae;Marinateneraspora;";"0.0";"0";"1";"0";"0";"0";"1";"129916";"59"
;"SILVA (only NR);Bacteria;Actinomycetota;Actinobacteria;Streptosporangiales;Nocardiopsidaceae;Murinocardiopsis;";"0.0";"0";"1";"0";"0";"0";"1";"129916";"59"
;"SILVA (only NR);Bacteria;Actinomycetota;Actinobacteria;Streptosporangiales;Nocardiopsidaceae;Nocardiopsis;";"0.0";"0";"292";"102";"0";"102";"190";"129814";"59"
;"SILVA (only NR);Bacteria;Actinomycetota;Actinobacteria;Streptosporangiales;Nocardiopsidaceae;Salinactinospora;";"0.0";"0";"1";"0";"0";"0";"1";"129916";"59"
;"SILVA (only NR);Bacteria;Actinomycetota;Actinobacteria;Streptosporangiales;Nocardiopsidaceae;Spinactinospora;";"0.0";"0";"1";"0";"0";"0";"1";"129916";"59"
;"SILVA (only NR);Bacteria;Actinomycetota;Actinobacteria;Streptosporangiales;Nocardiopsidaceae;Streptomonospora;";"0.0";"0";"23";"14";"0";"14";"9";"129902";"59"
;"SILVA (only NR);Bacteria;Actinomycetota;Actinobacteria;Streptosporangiales;Nocardiopsidaceae;Thermobifida;";"0.0";"0";"19";"10";"0";"10";"9";"129906";"59"
;"SILVA (only NR);Bacteria;Actinomycetota;Actinobacteria;Streptosporangiales;Streptosporangiaceae;";"0.0";"0";"497";"201";"0";"201";"296";"129715";"59"
;"SILVA (only NR);Bacteria;Actinomycetota;Actinobacteria;Streptosporangiales;Streptosporangiaceae;Acrocarpospora;";"0.0";"0";"11";"6";"0";"6";"5";"129910";"59"
;"SILVA (only NR);Bacteria;Actinomycetota;Actinobacteria;Streptosporangiales;Streptosporangiaceae;Herbidospora;";"0.0";"0";"8";"5";"0";"5";"3";"129911";"59"
;"SILVA (only NR);Bacteria;Actinomycetota;Actinobacteria;Streptosporangiales;Streptosporangiaceae;Incertae Sedis;";"0.0";"0";"8";"4";"0";"4";"4";"129912";"59"
;"SILVA (only NR);Bacteria;Actinomycetota;Actinobacteria;Streptosporangiales;Streptosporangiaceae;Microbispora;";"0.0";"0";"54";"14";"0";"14";"40";"129902";"59"
;"SILVA (only NR);Bacteria;Actinomycetota;Actinobacteria;Streptosporangiales;Streptosporangiaceae;Microtetraspora;";"0.0";"0";"8";"2";"0";"2";"6";"129914";"59"
;"SILVA (only NR);Bacteria;Actinomycetota;Actinobacteria;Streptosporangiales;Streptosporangiaceae;Nonomuraea;";"0.0";"0";"195";"96";"0";"96";"99";"129820";"59"
;"SILVA (only NR);Bacteria;Actinomycetota;Actinobacteria;Streptosporangiales;Streptosporangiaceae;Planobispora;";"0.0";"0";"4";"1";"0";"1";"3";"129915";"59"
;"SILVA (only NR);Bacteria;Actinomycetota;Actinobacteria;Streptosporangiales;Streptosporangiaceae;Planomonospora;";"0.0";"0";"10";"2";"0";"2";"8";"129914";"59"
;"SILVA (only NR);Bacteria;Actinomycetota;Actinobacteria;Streptosporangiales;Streptosporangiaceae;Planotetraspora;";"0.0";"0";"14";"5";"0";"5";"9";"129911";"59"
;"SILVA (only NR);Bacteria;Actinomycetota;Actinobacteria;Streptosporangiales;Streptosporangiaceae;Sinosporangium;";"0.0";"0";"3";"1";"0";"1";"2";"129915";"59"
;"SILVA (only NR);Bacteria;Actinomycetota;Actinobacteria;Streptosporangiales;Streptosporangiaceae;Sphaerimonospora;";"0.0";"0";"6";"1";"0";"1";"5";"129915";"59"
;"SILVA (only NR);Bacteria;Actinomycetota;Actinobacteria;Streptosporangiales;Streptosporangiaceae;Sphaerisporangium;";"0.0";"0";"48";"15";"0";"15";"33";"129901";"59"
;"SILVA (only NR);Bacteria;Actinomycetota;Actinobacteria;Streptosporangiales;Streptosporangiaceae;Spongiactinospora;";"0.0";"0";"4";"1";"0";"1";"3";"129915";"59"
;"SILVA (only NR);Bacteria;Actinomycetota;Actinobacteria;Streptosporangiales;Streptosporangiaceae;Streptosporangium;";"0.0";"0";"116";"41";"0";"41";"75";"129875";"59"
;"SILVA (only NR);Bacteria;Actinomycetota;Actinobacteria;Streptosporangiales;Streptosporangiaceae;Thermoactinospora;";"0.0";"0";"1";"1";"0";"1";"0";"129915";"59"
;"SILVA (only NR);Bacteria;Actinomycetota;Actinobacteria;Streptosporangiales;Streptosporangiaceae;Thermocatellispora;";"0.0";"0";"3";"3";"0";"3";"0";"129913";"59"
;"SILVA (only NR);Bacteria;Actinomycetota;Actinobacteria;Streptosporangiales;Streptosporangiaceae;Thermopolyspora;";"0.0";"0";"4";"3";"0";"3";"1";"129913";"59"
;"SILVA (only NR);Bacteria;Actinomycetota;Actinobacteria;Streptosporangiales;Streptosporangiales Incertae Sedis;";"0.0";"0";"6";"0";"0";"0";"6";"129916";"59"
;"SILVA (only NR);Bacteria;Actinomycetota;Actinobacteria;Streptosporangiales;Streptosporangiales Incertae Sedis;Motilibacter;";"0.0";"0";"6";"0";"0";"0";"6";"129916";"59"
;"SILVA (only NR);Bacteria;Actinomycetota;Actinobacteria;Streptosporangiales;Thermomonosporaceae;";"0.0";"0";"369";"157";"0";"157";"212";"129759";"59"
;"SILVA (only NR);Bacteria;Actinomycetota;Actinobacteria;Streptosporangiales;Thermomonosporaceae;Actinoallomurus;";"0.0";"0";"43";"12";"0";"12";"31";"129904";"59"
;"SILVA (only NR);Bacteria;Actinomycetota;Actinobacteria;Streptosporangiales;Thermomonosporaceae;Actinocorallia;";"0.0";"0";"26";"18";"0";"18";"8";"129898";"59"
;"SILVA (only NR);Bacteria;Actinomycetota;Actinobacteria;Streptosporangiales;Thermomonosporaceae;Actinomadura;";"0.0";"0";"250";"98";"0";"98";"152";"129818";"59"
;"SILVA (only NR);Bacteria;Actinomycetota;Actinobacteria;Streptosporangiales;Thermomonosporaceae;Incertae Sedis;";"0.0";"0";"10";"2";"0";"2";"8";"129914";"59"
;"SILVA (only NR);Bacteria;Actinomycetota;Actinobacteria;Streptosporangiales;Thermomonosporaceae;Spirillospora;";"0.0";"0";"8";"5";"0";"5";"3";"129911";"59"
;"SILVA (only NR);Bacteria;Actinomycetota;Actinobacteria;Streptosporangiales;Thermomonosporaceae;Thermobispora;";"0.0";"0";"9";"7";"0";"7";"2";"129909";"59"
;"SILVA (only NR);Bacteria;Actinomycetota;Actinobacteria;Streptosporangiales;Thermomonosporaceae;Thermomonospora;";"0.0";"0";"9";"5";"0";"5";"4";"129911";"59"
;"SILVA (only NR);Bacteria;Actinomycetota;Actinobacteria;Streptosporangiales;Thermomonosporaceae;Thermostaphylospora;";"0.0";"0";"11";"8";"0";"8";"3";"129908";"59"
;"SILVA (only NR);Bacteria;Actinomycetota;Actinobacteria;Streptosporangiales;Thermomonosporaceae;[Streptomyces] thermoautotrophicus;";"0.0";"0";"3";"2";"0";"2";"1";"129914";"59"
;"SILVA (only NR);Bacteria;Actinomycetota;Coriobacteriia;";"0.0";"0";"1162";"193";"0";"193";"969";"129723";"59"
;"SILVA (only NR);Bacteria;Actinomycetota;Coriobacteriia;CG2-30-50-142;";"0.0";"0";"8";"2";"0";"2";"6";"129914";"59"
;"SILVA (only NR);Bacteria;Actinomycetota;Coriobacteriia;CG2-30-50-142;Incertae Sedis;";"0.0";"0";"8";"2";"0";"2";"6";"129914";"59"
;"SILVA (only NR);Bacteria;Actinomycetota;Coriobacteriia;CG2-30-50-142;Incertae Sedis;Incertae Sedis;";"0.0";"0";"8";"2";"0";"2";"6";"129914";"59"
;"SILVA (only NR);Bacteria;Actinomycetota;Coriobacteriia;Coriobacteriales;";"0.0";"0";"1040";"169";"0";"169";"871";"129747";"59"
;"SILVA (only NR);Bacteria;Actinomycetota;Coriobacteriia;Coriobacteriales;Atopobiaceae;";"0.0";"0";"211";"68";"0";"68";"143";"129848";"59"
;"SILVA (only NR);Bacteria;Actinomycetota;Coriobacteriia;Coriobacteriales;Atopobiaceae;Atopobium;";"0.0";"0";"18";"5";"0";"5";"13";"129911";"59"
;"SILVA (only NR);Bacteria;Actinomycetota;Coriobacteriia;Coriobacteriales;Atopobiaceae;Coriobacteriaceae UCG-002;";"0.0";"0";"17";"1";"0";"1";"16";"129915";"59"
;"SILVA (only NR);Bacteria;Actinomycetota;Coriobacteriia;Coriobacteriales;Atopobiaceae;Coriobacteriaceae UCG-003;";"0.0";"0";"9";"1";"0";"1";"8";"129915";"59"
;"SILVA (only NR);Bacteria;Actinomycetota;Coriobacteriia;Coriobacteriales;Atopobiaceae;Fannyhessea;";"0.0";"0";"11";"4";"0";"4";"7";"129912";"59"
;"SILVA (only NR);Bacteria;Actinomycetota;Coriobacteriia;Coriobacteriales;Atopobiaceae;Incertae Sedis;";"0.0";"0";"21";"7";"0";"7";"14";"129909";"59"
;"SILVA (only NR);Bacteria;Actinomycetota;Coriobacteriia;Coriobacteriales;Atopobiaceae;Lancefieldella;";"0.0";"0";"34";"4";"0";"4";"30";"129912";"59"
;"SILVA (only NR);Bacteria;Actinomycetota;Coriobacteriia;Coriobacteriales;Atopobiaceae;Olsenella;";"0.0";"0";"75";"36";"0";"36";"39";"129880";"59"
;"SILVA (only NR);Bacteria;Actinomycetota;Coriobacteriia;Coriobacteriales;Atopobiaceae;Parolsenella;";"0.0";"0";"15";"4";"0";"4";"11";"129912";"59"
;"SILVA (only NR);Bacteria;Actinomycetota;Coriobacteriia;Coriobacteriales;Atopobiaceae;Tractidigestivibacter;";"0.0";"0";"11";"6";"0";"6";"5";"129910";"59"
;"SILVA (only NR);Bacteria;Actinomycetota;Coriobacteriia;Coriobacteriales;Coriobacteriaceae;";"0.0";"0";"351";"36";"0";"36";"315";"129880";"59"
;"SILVA (only NR);Bacteria;Actinomycetota;Coriobacteriia;Coriobacteriales;Coriobacteriaceae;Collinsella;";"0.0";"0";"334";"24";"0";"24";"310";"129892";"59"
;"SILVA (only NR);Bacteria;Actinomycetota;Coriobacteriia;Coriobacteriales;Coriobacteriaceae;Coriobacterium;";"0.0";"0";"8";"6";"0";"6";"2";"129910";"59"
;"SILVA (only NR);Bacteria;Actinomycetota;Coriobacteriia;Coriobacteriales;Coriobacteriaceae;Enorma;";"0.0";"0";"9";"6";"0";"6";"3";"129910";"59"
;"SILVA (only NR);Bacteria;Actinomycetota;Coriobacteriia;Coriobacteriales;Coriobacteriales Incertae Sedis;";"0.0";"0";"68";"13";"0";"13";"55";"129903";"59"
;"SILVA (only NR);Bacteria;Actinomycetota;Coriobacteriia;Coriobacteriales;Coriobacteriales Incertae Sedis;Incertae Sedis;";"0.0";"0";"44";"4";"0";"4";"40";"129912";"59"
;"SILVA (only NR);Bacteria;Actinomycetota;Coriobacteriia;Coriobacteriales;Coriobacteriales Incertae Sedis;Phoenicibacter;";"0.0";"0";"8";"2";"0";"2";"6";"129914";"59"
;"SILVA (only NR);Bacteria;Actinomycetota;Coriobacteriia;Coriobacteriales;Coriobacteriales Incertae Sedis;Raoultibacter;";"0.0";"0";"16";"7";"0";"7";"9";"129909";"59"
;"SILVA (only NR);Bacteria;Actinomycetota;Coriobacteriia;Coriobacteriales;Eggerthellaceae;";"0.0";"0";"387";"49";"0";"49";"338";"129867";"59"
;"SILVA (only NR);Bacteria;Actinomycetota;Coriobacteriia;Coriobacteriales;Eggerthellaceae;Adlercreutzia;";"0.0";"0";"152";"2";"0";"2";"150";"129914";"59"
;"SILVA (only NR);Bacteria;Actinomycetota;Coriobacteriia;Coriobacteriales;Eggerthellaceae;Asaccharobacter;";"0.0";"0";"2";"0";"0";"0";"2";"129916";"59"
;"SILVA (only NR);Bacteria;Actinomycetota;Coriobacteriia;Coriobacteriales;Eggerthellaceae;Berryella;";"0.0";"0";"13";"5";"0";"5";"8";"129911";"59"
;"SILVA (only NR);Bacteria;Actinomycetota;Coriobacteriia;Coriobacteriales;Eggerthellaceae;CHKCI002;";"0.0";"0";"2";"1";"0";"1";"1";"129915";"59"
;"SILVA (only NR);Bacteria;Actinomycetota;Coriobacteriia;Coriobacteriales;Eggerthellaceae;Cryptobacterium;";"0.0";"0";"3";"1";"0";"1";"2";"129915";"59"
;"SILVA (only NR);Bacteria;Actinomycetota;Coriobacteriia;Coriobacteriales;Eggerthellaceae;Denitrobacterium;";"0.0";"0";"4";"2";"0";"2";"2";"129914";"59"
;"SILVA (only NR);Bacteria;Actinomycetota;Coriobacteriia;Coriobacteriales;Eggerthellaceae;Eggerthella;";"0.0";"0";"32";"8";"0";"8";"24";"129908";"59"
;"SILVA (only NR);Bacteria;Actinomycetota;Coriobacteriia;Coriobacteriales;Eggerthellaceae;Enteroscipio;";"0.0";"0";"2";"1";"0";"1";"1";"129915";"59"
;"SILVA (only NR);Bacteria;Actinomycetota;Coriobacteriia;Coriobacteriales;Eggerthellaceae;Gordonibacter;";"0.0";"0";"23";"11";"0";"11";"12";"129905";"59"
;"SILVA (only NR);Bacteria;Actinomycetota;Coriobacteriia;Coriobacteriales;Eggerthellaceae;Incertae Sedis;";"0.0";"0";"72";"5";"0";"5";"67";"129911";"59"
;"SILVA (only NR);Bacteria;Actinomycetota;Coriobacteriia;Coriobacteriales;Eggerthellaceae;Paraeggerthella;";"0.0";"0";"7";"0";"0";"0";"7";"129916";"59"
;"SILVA (only NR);Bacteria;Actinomycetota;Coriobacteriia;Coriobacteriales;Eggerthellaceae;Senegalimassilia;";"0.0";"0";"24";"2";"0";"2";"22";"129914";"59"
;"SILVA (only NR);Bacteria;Actinomycetota;Coriobacteriia;Coriobacteriales;Eggerthellaceae;Slackia;";"0.0";"0";"51";"11";"0";"11";"40";"129905";"59"
;"SILVA (only NR);Bacteria;Actinomycetota;Coriobacteriia;Coriobacteriales;Incertae Sedis;";"0.0";"0";"23";"3";"0";"3";"20";"129913";"59"
;"SILVA (only NR);Bacteria;Actinomycetota;Coriobacteriia;Coriobacteriales;Incertae Sedis;Incertae Sedis;";"0.0";"0";"23";"3";"0";"3";"20";"129913";"59"
;"SILVA (only NR);Bacteria;Actinomycetota;Coriobacteriia;FS118-23B-02;";"0.0";"0";"11";"3";"0";"3";"8";"129913";"59"
;"SILVA (only NR);Bacteria;Actinomycetota;Coriobacteriia;FS118-23B-02;Incertae Sedis;";"0.0";"0";"11";"3";"0";"3";"8";"129913";"59"
;"SILVA (only NR);Bacteria;Actinomycetota;Coriobacteriia;FS118-23B-02;Incertae Sedis;Incertae Sedis;";"0.0";"0";"11";"3";"0";"3";"8";"129913";"59"
;"SILVA (only NR);Bacteria;Actinomycetota;Coriobacteriia;OPB41;";"0.0";"0";"103";"19";"0";"19";"84";"129897";"59"
;"SILVA (only NR);Bacteria;Actinomycetota;Coriobacteriia;OPB41;Incertae Sedis;";"0.0";"0";"103";"19";"0";"19";"84";"129897";"59"
;"SILVA (only NR);Bacteria;Actinomycetota;Coriobacteriia;OPB41;Incertae Sedis;Incertae Sedis;";"0.0";"0";"103";"19";"0";"19";"84";"129897";"59"
;"SILVA (only NR);Bacteria;Actinomycetota;MB-A2-108;";"0.0";"0";"194";"66";"0";"66";"128";"129850";"59"
;"SILVA (only NR);Bacteria;Actinomycetota;MB-A2-108;Incertae Sedis;";"0.0";"0";"194";"66";"0";"66";"128";"129850";"59"
;"SILVA (only NR);Bacteria;Actinomycetota;MB-A2-108;Incertae Sedis;Incertae Sedis;";"0.0";"0";"194";"66";"0";"66";"128";"129850";"59"
;"SILVA (only NR);Bacteria;Actinomycetota;MB-A2-108;Incertae Sedis;Incertae Sedis;Incertae Sedis;";"0.0";"0";"194";"66";"0";"66";"128";"129850";"59"
;"SILVA (only NR);Bacteria;Actinomycetota;RBG-16-55-12;";"0.0";"0";"32";"6";"0";"6";"26";"129910";"59"
;"SILVA (only NR);Bacteria;Actinomycetota;RBG-16-55-12;Incertae Sedis;";"0.0";"0";"32";"6";"0";"6";"26";"129910";"59"
;"SILVA (only NR);Bacteria;Actinomycetota;RBG-16-55-12;Incertae Sedis;Incertae Sedis;";"0.0";"0";"32";"6";"0";"6";"26";"129910";"59"
;"SILVA (only NR);Bacteria;Actinomycetota;RBG-16-55-12;Incertae Sedis;Incertae Sedis;Incertae Sedis;";"0.0";"0";"32";"6";"0";"6";"26";"129910";"59"
;"SILVA (only NR);Bacteria;Actinomycetota;Rubrobacteria;";"0.0";"0";"261";"90";"0";"90";"171";"129826";"59"
;"SILVA (only NR);Bacteria;Actinomycetota;Rubrobacteria;Rubrobacterales;";"0.0";"0";"261";"90";"0";"90";"171";"129826";"59"
;"SILVA (only NR);Bacteria;Actinomycetota;Rubrobacteria;Rubrobacterales;Rubrobacteriaceae;";"0.0";"0";"261";"90";"0";"90";"171";"129826";"59"
;"SILVA (only NR);Bacteria;Actinomycetota;Rubrobacteria;Rubrobacterales;Rubrobacteriaceae;Rubrobacter;";"0.0";"0";"261";"90";"0";"90";"171";"129826";"59"
;"SILVA (only NR);Bacteria;Actinomycetota;Thermoleophilia;";"0.0";"0";"1750";"521";"0";"521";"1229";"129395";"59"
;"SILVA (only NR);Bacteria;Actinomycetota;Thermoleophilia;Gaiellales;";"0.0";"0";"1029";"290";"0";"290";"739";"129626";"59"
;"SILVA (only NR);Bacteria;Actinomycetota;Thermoleophilia;Gaiellales;Gaiellaceae;";"0.0";"0";"203";"71";"0";"71";"132";"129845";"59"
;"SILVA (only NR);Bacteria;Actinomycetota;Thermoleophilia;Gaiellales;Gaiellaceae;Gaiella;";"0.0";"0";"203";"71";"0";"71";"132";"129845";"59"
;"SILVA (only NR);Bacteria;Actinomycetota;Thermoleophilia;Gaiellales;Incertae Sedis;";"0.0";"0";"826";"219";"0";"219";"607";"129697";"59"
;"SILVA (only NR);Bacteria;Actinomycetota;Thermoleophilia;Gaiellales;Incertae Sedis;Incertae Sedis;";"0.0";"0";"826";"219";"0";"219";"607";"129697";"59"
;"SILVA (only NR);Bacteria;Actinomycetota;Thermoleophilia;Incertae Sedis;";"0.0";"0";"24";"13";"0";"13";"11";"129903";"59"
;"SILVA (only NR);Bacteria;Actinomycetota;Thermoleophilia;Incertae Sedis;Incertae Sedis;";"0.0";"0";"24";"13";"0";"13";"11";"129903";"59"
;"SILVA (only NR);Bacteria;Actinomycetota;Thermoleophilia;Incertae Sedis;Incertae Sedis;Incertae Sedis;";"0.0";"0";"24";"13";"0";"13";"11";"129903";"59"
;"SILVA (only NR);Bacteria;Actinomycetota;Thermoleophilia;Solirubrobacterales;";"0.0";"0";"692";"217";"0";"217";"475";"129699";"59"
;"SILVA (only NR);Bacteria;Actinomycetota;Thermoleophilia;Solirubrobacterales;67-14;";"0.0";"0";"327";"89";"0";"89";"238";"129827";"59"
;"SILVA (only NR);Bacteria;Actinomycetota;Thermoleophilia;Solirubrobacterales;67-14;Incertae Sedis;";"0.0";"0";"327";"89";"0";"89";"238";"129827";"59"
;"SILVA (only NR);Bacteria;Actinomycetota;Thermoleophilia;Solirubrobacterales;Solirubrobacteraceae;";"0.0";"0";"365";"128";"0";"128";"237";"129788";"59"
;"SILVA (only NR);Bacteria;Actinomycetota;Thermoleophilia;Solirubrobacterales;Solirubrobacteraceae;Baekduia;";"0.0";"0";"40";"7";"0";"7";"33";"129909";"59"
;"SILVA (only NR);Bacteria;Actinomycetota;Thermoleophilia;Solirubrobacterales;Solirubrobacteraceae;Conexibacter;";"0.0";"0";"58";"17";"0";"17";"41";"129899";"59"
;"SILVA (only NR);Bacteria;Actinomycetota;Thermoleophilia;Solirubrobacterales;Solirubrobacteraceae;Incertae Sedis;";"0.0";"0";"37";"14";"0";"14";"23";"129902";"59"
;"SILVA (only NR);Bacteria;Actinomycetota;Thermoleophilia;Solirubrobacterales;Solirubrobacteraceae;JCM 18997;";"0.0";"0";"5";"1";"0";"1";"4";"129915";"59"
;"SILVA (only NR);Bacteria;Actinomycetota;Thermoleophilia;Solirubrobacterales;Solirubrobacteraceae;Paraconexibacter;";"0.0";"0";"12";"3";"0";"3";"9";"129913";"59"
;"SILVA (only NR);Bacteria;Actinomycetota;Thermoleophilia;Solirubrobacterales;Solirubrobacteraceae;Parviterribacter;";"0.0";"0";"13";"8";"0";"8";"5";"129908";"59"
;"SILVA (only NR);Bacteria;Actinomycetota;Thermoleophilia;Solirubrobacterales;Solirubrobacteraceae;Patulibacter;";"0.0";"0";"17";"6";"0";"6";"11";"129910";"59"
;"SILVA (only NR);Bacteria;Actinomycetota;Thermoleophilia;Solirubrobacterales;Solirubrobacteraceae;Solirubrobacter;";"0.0";"0";"183";"72";"0";"72";"111";"129844";"59"
;"SILVA (only NR);Bacteria;Actinomycetota;Thermoleophilia;Thermophilales;";"0.0";"0";"5";"1";"0";"1";"4";"129915";"59"
;"SILVA (only NR);Bacteria;Actinomycetota;Thermoleophilia;Thermophilales;Thermoleophilaceae;";"0.0";"0";"5";"1";"0";"1";"4";"129915";"59"
;"SILVA (only NR);Bacteria;Actinomycetota;Thermoleophilia;Thermophilales;Thermoleophilaceae;Thermoleophilum;";"0.0";"0";"5";"1";"0";"1";"4";"129915";"59"
;"SILVA (only NR);Bacteria;Actinomycetota;WCHB1-81;";"0.0";"0";"89";"13";"0";"13";"76";"129903";"59"
;"SILVA (only NR);Bacteria;Actinomycetota;WCHB1-81;Incertae Sedis;";"0.0";"0";"89";"13";"0";"13";"76";"129903";"59"
;"SILVA (only NR);Bacteria;Actinomycetota;WCHB1-81;Incertae Sedis;Incertae Sedis;";"0.0";"0";"89";"13";"0";"13";"76";"129903";"59"
;"SILVA (only NR);Bacteria;Actinomycetota;WCHB1-81;Incertae Sedis;Incertae Sedis;Incertae Sedis;";"0.0";"0";"89";"13";"0";"13";"76";"129903";"59"
;"SILVA (only NR);Bacteria;Aerophobota;";"0.0";"0";"70";"9";"0";"9";"61";"129907";"59"
;"SILVA (only NR);Bacteria;Aerophobota;Aerophobia;";"0.0";"0";"70";"9";"0";"9";"61";"129907";"59"
;"SILVA (only NR);Bacteria;Aerophobota;Aerophobia;Aerophobales;";"0.0";"0";"70";"9";"0";"9";"61";"129907";"59"
;"SILVA (only NR);Bacteria;Aerophobota;Aerophobia;Aerophobales;Aerophobaceae;";"0.0";"0";"70";"9";"0";"9";"61";"129907";"59"
;"SILVA (only NR);Bacteria;Aerophobota;Aerophobia;Aerophobales;Aerophobaceae;Aerophobus;";"0.0";"0";"70";"9";"0";"9";"61";"129907";"59"
;"SILVA (only NR);Bacteria;AncK6;";"0.0";"0";"23";"5";"0";"5";"18";"129911";"59"
;"SILVA (only NR);Bacteria;AncK6;Incertae Sedis;";"0.0";"0";"23";"5";"0";"5";"18";"129911";"59"
;"SILVA (only NR);Bacteria;AncK6;Incertae Sedis;Incertae Sedis;";"0.0";"0";"23";"5";"0";"5";"18";"129911";"59"
;"SILVA (only NR);Bacteria;AncK6;Incertae Sedis;Incertae Sedis;Incertae Sedis;";"0.0";"0";"23";"5";"0";"5";"18";"129911";"59"
;"SILVA (only NR);Bacteria;AncK6;Incertae Sedis;Incertae Sedis;Incertae Sedis;Incertae Sedis;";"0.0";"0";"23";"5";"0";"5";"18";"129911";"59"
;"SILVA (only NR);Bacteria;Apal-E12;";"0.0";"0";"3";"0";"0";"0";"3";"129916";"59"
;"SILVA (only NR);Bacteria;Apal-E12;Incertae Sedis;";"0.0";"0";"3";"0";"0";"0";"3";"129916";"59"
;"SILVA (only NR);Bacteria;Apal-E12;Incertae Sedis;Incertae Sedis;";"0.0";"0";"3";"0";"0";"0";"3";"129916";"59"
;"SILVA (only NR);Bacteria;Apal-E12;Incertae Sedis;Incertae Sedis;Incertae Sedis;";"0.0";"0";"3";"0";"0";"0";"3";"129916";"59"
;"SILVA (only NR);Bacteria;Apal-E12;Incertae Sedis;Incertae Sedis;Incertae Sedis;Incertae Sedis;";"0.0";"0";"3";"0";"0";"0";"3";"129916";"59"
;"SILVA (only NR);Bacteria;Aquificota;";"0.0";"0";"253";"55";"0";"55";"198";"129861";"59"
;"SILVA (only NR);Bacteria;Aquificota;Aquificia;";"0.0";"0";"226";"50";"0";"50";"176";"129866";"59"
;"SILVA (only NR);Bacteria;Aquificota;Aquificia;Aquificales;";"0.0";"0";"130";"24";"0";"24";"106";"129892";"59"
;"SILVA (only NR);Bacteria;Aquificota;Aquificia;Aquificales;Aquificaceae;";"0.0";"0";"90";"17";"0";"17";"73";"129899";"59"
;"SILVA (only NR);Bacteria;Aquificota;Aquificia;Aquificales;Aquificaceae;Aquifex;";"0.0";"0";"3";"2";"0";"2";"1";"129914";"59"
;"SILVA (only NR);Bacteria;Aquificota;Aquificia;Aquificales;Aquificaceae;Hydrogenivirga;";"0.0";"0";"5";"1";"0";"1";"4";"129915";"59"
;"SILVA (only NR);Bacteria;Aquificota;Aquificia;Aquificales;Aquificaceae;Hydrogenobacter;";"0.0";"0";"14";"7";"0";"7";"7";"129909";"59"
;"SILVA (only NR);Bacteria;Aquificota;Aquificia;Aquificales;Aquificaceae;Incertae Sedis;";"0.0";"0";"4";"0";"0";"0";"4";"129916";"59"
;"SILVA (only NR);Bacteria;Aquificota;Aquificia;Aquificales;Aquificaceae;Thermocrinis;";"0.0";"0";"48";"4";"0";"4";"44";"129912";"59"
;"SILVA (only NR);Bacteria;Aquificota;Aquificia;Aquificales;Aquificaceae;Thermothrix;";"0.0";"0";"16";"3";"0";"3";"13";"129913";"59"
;"SILVA (only NR);Bacteria;Aquificota;Aquificia;Aquificales;Hydrogenobaculaceae;";"0.0";"0";"40";"7";"0";"7";"33";"129909";"59"
;"SILVA (only NR);Bacteria;Aquificota;Aquificia;Aquificales;Hydrogenobaculaceae;Hydrogenobaculum;";"0.0";"0";"40";"7";"0";"7";"33";"129909";"59"
;"SILVA (only NR);Bacteria;Aquificota;Aquificia;Hydrogenothermales;";"0.0";"0";"96";"26";"0";"26";"70";"129890";"59"
;"SILVA (only NR);Bacteria;Aquificota;Aquificia;Hydrogenothermales;Hydrogenothermaceae;";"0.0";"0";"96";"26";"0";"26";"70";"129890";"59"
;"SILVA (only NR);Bacteria;Aquificota;Aquificia;Hydrogenothermales;Hydrogenothermaceae;Hydrogenothermus;";"0.0";"0";"7";"5";"0";"5";"2";"129911";"59"
;"SILVA (only NR);Bacteria;Aquificota;Aquificia;Hydrogenothermales;Hydrogenothermaceae;Incertae Sedis;";"0.0";"0";"10";"2";"0";"2";"8";"129914";"59"
;"SILVA (only NR);Bacteria;Aquificota;Aquificia;Hydrogenothermales;Hydrogenothermaceae;Persephonella;";"0.0";"0";"16";"3";"0";"3";"13";"129913";"59"
;"SILVA (only NR);Bacteria;Aquificota;Aquificia;Hydrogenothermales;Hydrogenothermaceae;Sulfurihydrogenibium;";"0.0";"0";"54";"12";"0";"12";"42";"129904";"59"
;"SILVA (only NR);Bacteria;Aquificota;Aquificia;Hydrogenothermales;Hydrogenothermaceae;Venenivibrio;";"0.0";"0";"9";"4";"0";"4";"5";"129912";"59"
;"SILVA (only NR);Bacteria;Aquificota;Desulfurobacteriia;";"0.0";"0";"27";"5";"0";"5";"22";"129911";"59"
;"SILVA (only NR);Bacteria;Aquificota;Desulfurobacteriia;Desulfurobacteriales;";"0.0";"0";"27";"5";"0";"5";"22";"129911";"59"
;"SILVA (only NR);Bacteria;Aquificota;Desulfurobacteriia;Desulfurobacteriales;Desulfurobacteriaceae;";"0.0";"0";"27";"5";"0";"5";"22";"129911";"59"
;"SILVA (only NR);Bacteria;Aquificota;Desulfurobacteriia;Desulfurobacteriales;Desulfurobacteriaceae;Balnearium;";"0.0";"0";"2";"0";"0";"0";"2";"129916";"59"
;"SILVA (only NR);Bacteria;Aquificota;Desulfurobacteriia;Desulfurobacteriales;Desulfurobacteriaceae;Desulfurobacterium;";"0.0";"0";"18";"3";"0";"3";"15";"129913";"59"
;"SILVA (only NR);Bacteria;Aquificota;Desulfurobacteriia;Desulfurobacteriales;Desulfurobacteriaceae;Phorcysia;";"0.0";"0";"1";"0";"0";"0";"1";"129916";"59"
;"SILVA (only NR);Bacteria;Aquificota;Desulfurobacteriia;Desulfurobacteriales;Desulfurobacteriaceae;Thermovibrio;";"0.0";"0";"6";"2";"0";"2";"4";"129914";"59"
;"SILVA (only NR);Bacteria;Armatimonadota;";"0.0";"0";"776";"215";"0";"215";"561";"129701";"59"
;"SILVA (only NR);Bacteria;Armatimonadota;Armatimonadia;";"0.0";"0";"156";"50";"0";"50";"106";"129866";"59"
;"SILVA (only NR);Bacteria;Armatimonadota;Armatimonadia;Armatimonadales;";"0.0";"0";"156";"50";"0";"50";"106";"129866";"59"
;"SILVA (only NR);Bacteria;Armatimonadota;Armatimonadia;Armatimonadales;Armatimonadaceae;";"0.0";"0";"156";"50";"0";"50";"106";"129866";"59"
;"SILVA (only NR);Bacteria;Armatimonadota;Armatimonadia;Armatimonadales;Armatimonadaceae;Armatimonas;";"0.0";"0";"12";"7";"0";"7";"5";"129909";"59"
;"SILVA (only NR);Bacteria;Armatimonadota;Armatimonadia;Armatimonadales;Armatimonadaceae;Incertae Sedis;";"0.0";"0";"144";"43";"0";"43";"101";"129873";"59"
;"SILVA (only NR);Bacteria;Armatimonadota;Chthonomonadia;";"0.0";"0";"88";"19";"0";"19";"69";"129897";"59"
;"SILVA (only NR);Bacteria;Armatimonadota;Chthonomonadia;Chthonomonadales;";"0.0";"0";"88";"19";"0";"19";"69";"129897";"59"
;"SILVA (only NR);Bacteria;Armatimonadota;Chthonomonadia;Chthonomonadales;Chthonomonadaceae;";"0.0";"0";"34";"8";"0";"8";"26";"129908";"59"
;"SILVA (only NR);Bacteria;Armatimonadota;Chthonomonadia;Chthonomonadales;Chthonomonadaceae;Chthonomonas;";"0.0";"0";"34";"8";"0";"8";"26";"129908";"59"
;"SILVA (only NR);Bacteria;Armatimonadota;Chthonomonadia;Chthonomonadales;Incertae Sedis;";"0.0";"0";"54";"11";"0";"11";"43";"129905";"59"
;"SILVA (only NR);Bacteria;Armatimonadota;Chthonomonadia;Chthonomonadales;Incertae Sedis;Incertae Sedis;";"0.0";"0";"54";"11";"0";"11";"43";"129905";"59"
;"SILVA (only NR);Bacteria;Armatimonadota;DG-56;";"0.0";"0";"21";"4";"0";"4";"17";"129912";"59"
;"SILVA (only NR);Bacteria;Armatimonadota;DG-56;Incertae Sedis;";"0.0";"0";"21";"4";"0";"4";"17";"129912";"59"
;"SILVA (only NR);Bacteria;Armatimonadota;DG-56;Incertae Sedis;Incertae Sedis;";"0.0";"0";"21";"4";"0";"4";"17";"129912";"59"
;"SILVA (only NR);Bacteria;Armatimonadota;DG-56;Incertae Sedis;Incertae Sedis;Incertae Sedis;";"0.0";"0";"21";"4";"0";"4";"17";"129912";"59"
;"SILVA (only NR);Bacteria;Armatimonadota;Fimbriimonadia;";"0.0";"0";"220";"68";"0";"68";"152";"129848";"59"
;"SILVA (only NR);Bacteria;Armatimonadota;Fimbriimonadia;Fimbriimonadales;";"0.0";"0";"220";"68";"0";"68";"152";"129848";"59"
;"SILVA (only NR);Bacteria;Armatimonadota;Fimbriimonadia;Fimbriimonadales;Fimbriimonadaceae;";"0.0";"0";"172";"60";"0";"60";"112";"129856";"59"
;"SILVA (only NR);Bacteria;Armatimonadota;Fimbriimonadia;Fimbriimonadales;Fimbriimonadaceae;Fimbriimonas;";"0.0";"0";"7";"2";"0";"2";"5";"129914";"59"
;"SILVA (only NR);Bacteria;Armatimonadota;Fimbriimonadia;Fimbriimonadales;Fimbriimonadaceae;Incertae Sedis;";"0.0";"0";"165";"58";"0";"58";"107";"129858";"59"
;"SILVA (only NR);Bacteria;Armatimonadota;Fimbriimonadia;Fimbriimonadales;Incertae Sedis;";"0.0";"0";"48";"8";"0";"8";"40";"129908";"59"
;"SILVA (only NR);Bacteria;Armatimonadota;Fimbriimonadia;Fimbriimonadales;Incertae Sedis;Incertae Sedis;";"0.0";"0";"48";"8";"0";"8";"40";"129908";"59"
;"SILVA (only NR);Bacteria;Armatimonadota;Incertae Sedis;";"0.0";"0";"291";"74";"0";"74";"217";"129842";"59"
;"SILVA (only NR);Bacteria;Armatimonadota;Incertae Sedis;Incertae Sedis;";"0.0";"0";"291";"74";"0";"74";"217";"129842";"59"
;"SILVA (only NR);Bacteria;Armatimonadota;Incertae Sedis;Incertae Sedis;Incertae Sedis;";"0.0";"0";"291";"74";"0";"74";"217";"129842";"59"
;"SILVA (only NR);Bacteria;Armatimonadota;Incertae Sedis;Incertae Sedis;Incertae Sedis;Incertae Sedis;";"0.0";"0";"291";"74";"0";"74";"217";"129842";"59"
;"SILVA (only NR);Bacteria;Atribacterota;";"0.0";"0";"391";"52";"0";"52";"339";"129864";"59"
;"SILVA (only NR);Bacteria;Atribacterota;Caldatribacteriia;";"0.0";"0";"48";"22";"0";"22";"26";"129894";"59"
;"SILVA (only NR);Bacteria;Atribacterota;Caldatribacteriia;Caldatribacteriales;";"0.0";"0";"48";"22";"0";"22";"26";"129894";"59"
;"SILVA (only NR);Bacteria;Atribacterota;Caldatribacteriia;Caldatribacteriales;Caldatribacteriaceae;";"0.0";"0";"48";"22";"0";"22";"26";"129894";"59"
;"SILVA (only NR);Bacteria;Atribacterota;Caldatribacteriia;Caldatribacteriales;Caldatribacteriaceae;Candidatus Caldatribacterium;";"0.0";"0";"48";"22";"0";"22";"26";"129894";"59"
;"SILVA (only NR);Bacteria;Atribacterota;JS1;";"0.0";"0";"343";"30";"0";"30";"313";"129886";"59"
;"SILVA (only NR);Bacteria;Atribacterota;JS1;Incertae Sedis;";"0.0";"0";"343";"30";"0";"30";"313";"129886";"59"
;"SILVA (only NR);Bacteria;Atribacterota;JS1;Incertae Sedis;Incertae Sedis;";"0.0";"0";"343";"30";"0";"30";"313";"129886";"59"
;"SILVA (only NR);Bacteria;Atribacterota;JS1;Incertae Sedis;Incertae Sedis;Incertae Sedis;";"0.0";"0";"343";"30";"0";"30";"313";"129886";"59"
;"SILVA (only NR);Bacteria;BHI80-139;";"0.0";"0";"41";"3";"0";"3";"38";"129913";"59"
;"SILVA (only NR);Bacteria;BHI80-139;Incertae Sedis;";"0.0";"0";"41";"3";"0";"3";"38";"129913";"59"
;"SILVA (only NR);Bacteria;BHI80-139;Incertae Sedis;Incertae Sedis;";"0.0";"0";"41";"3";"0";"3";"38";"129913";"59"
;"SILVA (only NR);Bacteria;BHI80-139;Incertae Sedis;Incertae Sedis;Incertae Sedis;";"0.0";"0";"41";"3";"0";"3";"38";"129913";"59"
;"SILVA (only NR);Bacteria;BHI80-139;Incertae Sedis;Incertae Sedis;Incertae Sedis;Incertae Sedis;";"0.0";"0";"41";"3";"0";"3";"38";"129913";"59"
;"SILVA (only NR);Bacteria;Bacillota;";"0.0";"0";"100532";"19669";"0";"19669";"80863";"110247";"59"
;"SILVA (only NR);Bacteria;Bacillota;BRH-c20a;";"0.0";"0";"32";"3";"0";"3";"29";"129913";"59"
;"SILVA (only NR);Bacteria;Bacillota;BRH-c20a;Incertae Sedis;";"0.0";"0";"32";"3";"0";"3";"29";"129913";"59"
;"SILVA (only NR);Bacteria;Bacillota;BRH-c20a;Incertae Sedis;Incertae Sedis;";"0.0";"0";"32";"3";"0";"3";"29";"129913";"59"
;"SILVA (only NR);Bacteria;Bacillota;BRH-c20a;Incertae Sedis;Incertae Sedis;Incertae Sedis;";"0.0";"0";"32";"3";"0";"3";"29";"129913";"59"
;"SILVA (only NR);Bacteria;Bacillota;Bacilli;";"0.0";"0";"42704";"10894";"0";"10894";"31810";"119022";"59"
;"SILVA (only NR);Bacteria;Bacillota;Bacilli;Acholeplasmatales;";"0.0";"0";"752";"239";"0";"239";"513";"129677";"59"
;"SILVA (only NR);Bacteria;Bacillota;Bacilli;Acholeplasmatales;Acholeplasmataceae;";"0.0";"0";"752";"239";"0";"239";"513";"129677";"59"
;"SILVA (only NR);Bacteria;Bacillota;Bacilli;Acholeplasmatales;Acholeplasmataceae;Acholeplasma;";"0.0";"0";"203";"42";"0";"42";"161";"129874";"59"
;"SILVA (only NR);Bacteria;Bacillota;Bacilli;Acholeplasmatales;Acholeplasmataceae;Anaeroplasma;";"0.0";"0";"63";"8";"0";"8";"55";"129908";"59"
;"SILVA (only NR);Bacteria;Bacillota;Bacilli;Acholeplasmatales;Acholeplasmataceae;Candidatus Phytoplasma;";"0.0";"0";"468";"189";"0";"189";"279";"129727";"59"
;"SILVA (only NR);Bacteria;Bacillota;Bacilli;Acholeplasmatales;Acholeplasmataceae;DMI;";"0.0";"0";"4";"0";"0";"0";"4";"129916";"59"
;"SILVA (only NR);Bacteria;Bacillota;Bacilli;Acholeplasmatales;Acholeplasmataceae;EMP-G18;";"0.0";"0";"4";"0";"0";"0";"4";"129916";"59"
;"SILVA (only NR);Bacteria;Bacillota;Bacilli;Acholeplasmatales;Acholeplasmataceae;EUB33-2;";"0.0";"0";"5";"0";"0";"0";"5";"129916";"59"
;"SILVA (only NR);Bacteria;Bacillota;Bacilli;Acholeplasmatales;Acholeplasmataceae;NED5E9;";"0.0";"0";"3";"0";"0";"0";"3";"129916";"59"
;"SILVA (only NR);Bacteria;Bacillota;Bacilli;Acholeplasmatales;Acholeplasmataceae;T2WK15B57;";"0.0";"0";"2";"0";"0";"0";"2";"129916";"59"
;"SILVA (only NR);Bacteria;Bacillota;Bacilli;Alicyclobacillales;";"0.0";"0";"327";"110";"0";"110";"217";"129806";"59"
;"SILVA (only NR);Bacteria;Bacillota;Bacilli;Alicyclobacillales;Alicyclobacillaceae;";"0.0";"0";"327";"110";"0";"110";"217";"129806";"59"
;"SILVA (only NR);Bacteria;Bacillota;Bacilli;Alicyclobacillales;Alicyclobacillaceae;Acidibacillus;";"0.0";"0";"36";"8";"0";"8";"28";"129908";"59"
;"SILVA (only NR);Bacteria;Bacillota;Bacilli;Alicyclobacillales;Alicyclobacillaceae;Alicyclobacillus;";"0.0";"0";"161";"69";"0";"69";"92";"129847";"59"
;"SILVA (only NR);Bacteria;Bacillota;Bacilli;Alicyclobacillales;Alicyclobacillaceae;Effusibacillus;";"0.0";"0";"23";"2";"0";"2";"21";"129914";"59"
;"SILVA (only NR);Bacteria;Bacillota;Bacilli;Alicyclobacillales;Alicyclobacillaceae;Tumebacillus;";"0.0";"0";"107";"31";"0";"31";"76";"129885";"59"
;"SILVA (only NR);Bacteria;Bacillota;Bacilli;Aneurinibacillales;";"0.0";"0";"67";"29";"0";"29";"38";"129887";"59"
;"SILVA (only NR);Bacteria;Bacillota;Bacilli;Aneurinibacillales;Aneurinibacillaceae;";"0.0";"0";"67";"29";"0";"29";"38";"129887";"59"
;"SILVA (only NR);Bacteria;Bacillota;Bacilli;Aneurinibacillales;Aneurinibacillaceae;Aneurinibacillus;";"0.0";"0";"67";"29";"0";"29";"38";"129887";"59"
;"SILVA (only NR);Bacteria;Bacillota;Bacilli;Bacillales;";"0.0";"0";"15844";"4200";"0";"4200";"11644";"125716";"59"
;"SILVA (only NR);Bacteria;Bacillota;Bacilli;Bacillales;Bacillaceae;";"0.0";"0";"13752";"3683";"0";"3683";"10069";"126233";"59"
;"SILVA (only NR);Bacteria;Bacillota;Bacilli;Bacillales;Bacillaceae;Aeribacillus;";"0.0";"0";"51";"10";"0";"10";"41";"129906";"59"
;"SILVA (only NR);Bacteria;Bacillota;Bacilli;Bacillales;Bacillaceae;Alkalibacillus;";"0.0";"0";"17";"6";"0";"6";"11";"129910";"59"
;"SILVA (only NR);Bacteria;Bacillota;Bacilli;Bacillales;Bacillaceae;Alkalicoccobacillus;";"0.0";"0";"22";"4";"0";"4";"18";"129912";"59"
;"SILVA (only NR);Bacteria;Bacillota;Bacilli;Bacillales;Bacillaceae;Alkalihalobacillus;";"0.0";"0";"27";"12";"0";"12";"15";"129904";"59"
;"SILVA (only NR);Bacteria;Bacillota;Bacilli;Bacillales;Bacillaceae;Alkalihalobacterium;";"0.0";"0";"6";"2";"0";"2";"4";"129914";"59"
;"SILVA (only NR);Bacteria;Bacillota;Bacilli;Bacillales;Bacillaceae;Alkalihalophilus;";"0.0";"0";"34";"14";"0";"14";"20";"129902";"59"
;"SILVA (only NR);Bacteria;Bacillota;Bacilli;Bacillales;Bacillaceae;Alkalilactibacillus;";"0.0";"0";"9";"3";"0";"3";"6";"129913";"59"
;"SILVA (only NR);Bacteria;Bacillota;Bacilli;Bacillales;Bacillaceae;Allobacillus;";"0.0";"0";"7";"5";"0";"5";"2";"129911";"59"
;"SILVA (only NR);Bacteria;Bacillota;Bacilli;Bacillales;Bacillaceae;Amphibacillus;";"0.0";"0";"22";"9";"0";"9";"13";"129907";"59"
;"SILVA (only NR);Bacteria;Bacillota;Bacilli;Bacillales;Bacillaceae;Anaerobacillus;";"0.0";"0";"43";"18";"0";"18";"25";"129898";"59"
;"SILVA (only NR);Bacteria;Bacillota;Bacilli;Bacillales;Bacillaceae;Anoxybacillus;";"0.0";"0";"753";"31";"0";"31";"722";"129885";"59"
;"SILVA (only NR);Bacteria;Bacillota;Bacilli;Bacillales;Bacillaceae;Aquibacillus;";"0.0";"0";"10";"3";"0";"3";"7";"129913";"59"
;"SILVA (only NR);Bacteria;Bacillota;Bacilli;Bacillales;Bacillaceae;Aquisalibacillus;";"0.0";"0";"4";"0";"0";"0";"4";"129916";"59"
;"SILVA (only NR);Bacteria;Bacillota;Bacilli;Bacillales;Bacillaceae;Aureibacillus;";"0.0";"0";"4";"1";"0";"1";"3";"129915";"59"
;"SILVA (only NR);Bacteria;Bacillota;Bacilli;Bacillales;Bacillaceae;Bacillus;";"0.0";"0";"7505";"2139";"0";"2139";"5366";"127777";"59"
;"SILVA (only NR);Bacteria;Bacillota;Bacilli;Bacillales;Bacillaceae;Caldibacillus;";"0.0";"0";"15";"14";"0";"14";"1";"129902";"59"
;"SILVA (only NR);Bacteria;Bacillota;Bacilli;Bacillales;Bacillaceae;Calditerricola;";"0.0";"0";"4";"0";"0";"0";"4";"129916";"59"
;"SILVA (only NR);Bacteria;Bacillota;Bacilli;Bacillales;Bacillaceae;Cerasibacillus;";"0.0";"0";"8";"1";"0";"1";"7";"129915";"59"
;"SILVA (only NR);Bacteria;Bacillota;Bacilli;Bacillales;Bacillaceae;Compostibacillus;";"0.0";"0";"4";"1";"0";"1";"3";"129915";"59"
;"SILVA (only NR);Bacteria;Bacillota;Bacilli;Bacillales;Bacillaceae;Cytobacillus;";"0.0";"0";"27";"8";"0";"8";"19";"129908";"59"
;"SILVA (only NR);Bacteria;Bacillota;Bacilli;Bacillales;Bacillaceae;Desertibacillus;";"0.0";"0";"1";"0";"0";"0";"1";"129916";"59"
;"SILVA (only NR);Bacteria;Bacillota;Bacilli;Bacillales;Bacillaceae;Ectobacillus;";"0.0";"0";"27";"6";"0";"6";"21";"129910";"59"
;"SILVA (only NR);Bacteria;Bacillota;Bacilli;Bacillales;Bacillaceae;Falsibacillus;";"0.0";"0";"2";"1";"0";"1";"1";"129915";"59"
;"SILVA (only NR);Bacteria;Bacillota;Bacilli;Bacillales;Bacillaceae;Ferdinandcohnia;";"0.0";"0";"34";"12";"0";"12";"22";"129904";"59"
;"SILVA (only NR);Bacteria;Bacillota;Bacilli;Bacillales;Bacillaceae;Fermentibacillus;";"0.0";"0";"4";"1";"0";"1";"3";"129915";"59"
;"SILVA (only NR);Bacteria;Bacillota;Bacilli;Bacillales;Bacillaceae;Fictibacillus;";"0.0";"0";"86";"14";"0";"14";"72";"129902";"59"
;"SILVA (only NR);Bacteria;Bacillota;Bacilli;Bacillales;Bacillaceae;Filobacillus;";"0.0";"0";"3";"1";"0";"1";"2";"129915";"59"
;"SILVA (only NR);Bacteria;Bacillota;Bacilli;Bacillales;Bacillaceae;Geobacillus;";"0.0";"0";"496";"144";"0";"144";"352";"129772";"59"
;"SILVA (only NR);Bacteria;Bacillota;Bacilli;Bacillales;Bacillaceae;Gottfriedia;";"0.0";"0";"52";"12";"0";"12";"40";"129904";"59"
;"SILVA (only NR);Bacteria;Bacillota;Bacilli;Bacillales;Bacillaceae;Gracilibacillus;";"0.0";"0";"48";"17";"0";"17";"31";"129899";"59"
;"SILVA (only NR);Bacteria;Bacillota;Bacilli;Bacillales;Bacillaceae;Halalkalibacillus;";"0.0";"0";"3";"1";"0";"1";"2";"129915";"59"
;"SILVA (only NR);Bacteria;Bacillota;Bacilli;Bacillales;Bacillaceae;Halalkalibacter;";"0.0";"0";"106";"51";"0";"51";"55";"129865";"59"
;"SILVA (only NR);Bacteria;Bacillota;Bacilli;Bacillales;Bacillaceae;Halalkalibacterium;";"0.0";"0";"49";"19";"0";"19";"30";"129897";"59"
;"SILVA (only NR);Bacteria;Bacillota;Bacilli;Bacillales;Bacillaceae;Halobacillus;";"0.0";"0";"164";"46";"0";"46";"118";"129870";"59"
;"SILVA (only NR);Bacteria;Bacillota;Bacilli;Bacillales;Bacillaceae;Halolactibacillus;";"0.0";"0";"33";"8";"0";"8";"25";"129908";"59"
;"SILVA (only NR);Bacteria;Bacillota;Bacilli;Bacillales;Bacillaceae;Heyndrickxia;";"0.0";"0";"30";"13";"0";"13";"17";"129903";"59"
;"SILVA (only NR);Bacteria;Bacillota;Bacilli;Bacillales;Bacillaceae;Incertae Sedis;";"0.0";"0";"76";"20";"0";"20";"56";"129896";"59"
;"SILVA (only NR);Bacteria;Bacillota;Bacilli;Bacillales;Bacillaceae;Lederbergia;";"0.0";"0";"48";"12";"0";"12";"36";"129904";"59"
;"SILVA (only NR);Bacteria;Bacillota;Bacilli;Bacillales;Bacillaceae;Lentibacillus;";"0.0";"0";"21";"8";"0";"8";"13";"129908";"59"
;"SILVA (only NR);Bacteria;Bacillota;Bacilli;Bacillales;Bacillaceae;Litchfieldia;";"0.0";"0";"69";"28";"0";"28";"41";"129888";"59"
;"SILVA (only NR);Bacteria;Bacillota;Bacilli;Bacillales;Bacillaceae;Lottiidibacillus;";"0.0";"0";"2";"0";"0";"0";"2";"129916";"59"
;"SILVA (only NR);Bacteria;Bacillota;Bacilli;Bacillales;Bacillaceae;Margalitia;";"0.0";"0";"1";"1";"0";"1";"0";"129915";"59"
;"SILVA (only NR);Bacteria;Bacillota;Bacilli;Bacillales;Bacillaceae;Melghiribacillus;";"0.0";"0";"2";"1";"0";"1";"1";"129915";"59"
;"SILVA (only NR);Bacteria;Bacillota;Bacilli;Bacillales;Bacillaceae;Mesobacillus;";"0.0";"0";"186";"57";"0";"57";"129";"129859";"59"
;"SILVA (only NR);Bacteria;Bacillota;Bacilli;Bacillales;Bacillaceae;Metabacillus;";"0.0";"0";"225";"45";"0";"45";"180";"129871";"59"
;"SILVA (only NR);Bacteria;Bacillota;Bacilli;Bacillales;Bacillaceae;Microaerobacter;";"0.0";"0";"1";"1";"0";"1";"0";"129915";"59"
;"SILVA (only NR);Bacteria;Bacillota;Bacilli;Bacillales;Bacillaceae;Natronobacillus;";"0.0";"0";"1";"0";"0";"0";"1";"129916";"59"
;"SILVA (only NR);Bacteria;Bacillota;Bacilli;Bacillales;Bacillaceae;Neobacillus;";"0.0";"0";"353";"109";"0";"109";"244";"129807";"59"
;"SILVA (only NR);Bacteria;Bacillota;Bacilli;Bacillales;Bacillaceae;Niallia;";"0.0";"0";"288";"63";"0";"63";"225";"129853";"59"
;"SILVA (only NR);Bacteria;Bacillota;Bacilli;Bacillales;Bacillaceae;Oceanobacillus;";"0.0";"0";"194";"71";"0";"71";"123";"129845";"59"
;"SILVA (only NR);Bacteria;Bacillota;Bacilli;Bacillales;Bacillaceae;Ornithinibacillus;";"0.0";"0";"24";"6";"0";"6";"18";"129910";"59"
;"SILVA (only NR);Bacteria;Bacillota;Bacilli;Bacillales;Bacillaceae;Parageobacillus;";"0.0";"0";"99";"53";"0";"53";"46";"129863";"59"
;"SILVA (only NR);Bacteria;Bacillota;Bacilli;Bacillales;Bacillaceae;Paraliobacillus;";"0.0";"0";"10";"5";"0";"5";"5";"129911";"59"
;"SILVA (only NR);Bacteria;Bacillota;Bacilli;Bacillales;Bacillaceae;Paucisalibacillus;";"0.0";"0";"10";"2";"0";"2";"8";"129914";"59"
;"SILVA (only NR);Bacteria;Bacillota;Bacilli;Bacillales;Bacillaceae;Pelagirhabdus;";"0.0";"0";"3";"1";"0";"1";"2";"129915";"59"
;"SILVA (only NR);Bacteria;Bacillota;Bacilli;Bacillales;Bacillaceae;Peribacillus;";"0.0";"0";"374";"96";"0";"96";"278";"129820";"59"
;"SILVA (only NR);Bacteria;Bacillota;Bacilli;Bacillales;Bacillaceae;Piscibacillus;";"0.0";"0";"11";"5";"0";"5";"6";"129911";"59"
;"SILVA (only NR);Bacteria;Bacillota;Bacilli;Bacillales;Bacillaceae;Polygonibacillus;";"0.0";"0";"28";"12";"0";"12";"16";"129904";"59"
;"SILVA (only NR);Bacteria;Bacillota;Bacilli;Bacillales;Bacillaceae;Pontibacillus;";"0.0";"0";"27";"4";"0";"4";"23";"129912";"59"
;"SILVA (only NR);Bacteria;Bacillota;Bacilli;Bacillales;Bacillaceae;Priestia;";"0.0";"0";"1021";"188";"0";"188";"833";"129728";"59"
;"SILVA (only NR);Bacteria;Bacillota;Bacilli;Bacillales;Bacillaceae;Pseudalkalibacillus;";"0.0";"0";"13";"5";"0";"5";"8";"129911";"59"
;"SILVA (only NR);Bacteria;Bacillota;Bacilli;Bacillales;Bacillaceae;Pseudogracilibacillus;";"0.0";"0";"18";"5";"0";"5";"13";"129911";"59"
;"SILVA (only NR);Bacteria;Bacillota;Bacilli;Bacillales;Bacillaceae;Pueribacillus;";"0.0";"0";"7";"2";"0";"2";"5";"129914";"59"
;"SILVA (only NR);Bacteria;Bacillota;Bacilli;Bacillales;Bacillaceae;Rossellomorea;";"0.0";"0";"292";"50";"0";"50";"242";"129866";"59"
;"SILVA (only NR);Bacteria;Bacillota;Bacilli;Bacillales;Bacillaceae;Saccharococcus;";"0.0";"0";"2";"2";"0";"2";"0";"129914";"59"
;"SILVA (only NR);Bacteria;Bacillota;Bacilli;Bacillales;Bacillaceae;Salimicrobium;";"0.0";"0";"26";"6";"0";"6";"20";"129910";"59"
;"SILVA (only NR);Bacteria;Bacillota;Bacilli;Bacillales;Bacillaceae;Salinibacillus;";"0.0";"0";"4";"0";"0";"0";"4";"129916";"59"
;"SILVA (only NR);Bacteria;Bacillota;Bacilli;Bacillales;Bacillaceae;Salirhabdus;";"0.0";"0";"6";"2";"0";"2";"4";"129914";"59"
;"SILVA (only NR);Bacteria;Bacillota;Bacilli;Bacillales;Bacillaceae;Saliterribacillus;";"0.0";"0";"3";"0";"0";"0";"3";"129916";"59"
;"SILVA (only NR);Bacteria;Bacillota;Bacilli;Bacillales;Bacillaceae;Schinkia;";"0.0";"0";"34";"7";"0";"7";"27";"129909";"59"
;"SILVA (only NR);Bacteria;Bacillota;Bacilli;Bacillales;Bacillaceae;Sediminibacillus;";"0.0";"0";"7";"1";"0";"1";"6";"129915";"59"
;"SILVA (only NR);Bacteria;Bacillota;Bacilli;Bacillales;Bacillaceae;Shouchella;";"0.0";"0";"93";"30";"0";"30";"63";"129886";"59"
;"SILVA (only NR);Bacteria;Bacillota;Bacilli;Bacillales;Bacillaceae;Siminovitchia;";"0.0";"0";"40";"15";"0";"15";"25";"129901";"59"
;"SILVA (only NR);Bacteria;Bacillota;Bacilli;Bacillales;Bacillaceae;Sinibacillus;";"0.0";"0";"4";"1";"0";"1";"3";"129915";"59"
;"SILVA (only NR);Bacteria;Bacillota;Bacilli;Bacillales;Bacillaceae;Streptohalobacillus;";"0.0";"0";"1";"0";"0";"0";"1";"129916";"59"
;"SILVA (only NR);Bacteria;Bacillota;Bacilli;Bacillales;Bacillaceae;Sutcliffiella;";"0.0";"0";"91";"31";"0";"31";"60";"129885";"59"
;"SILVA (only NR);Bacteria;Bacillota;Bacilli;Bacillales;Bacillaceae;Swionibacillus;";"0.0";"0";"3";"0";"0";"0";"3";"129916";"59"
;"SILVA (only NR);Bacteria;Bacillota;Bacilli;Bacillales;Bacillaceae;Tenuibacillus;";"0.0";"0";"3";"1";"0";"1";"2";"129915";"59"
;"SILVA (only NR);Bacteria;Bacillota;Bacilli;Bacillales;Bacillaceae;Tepidibacillus;";"0.0";"0";"7";"0";"0";"0";"7";"129916";"59"
;"SILVA (only NR);Bacteria;Bacillota;Bacilli;Bacillales;Bacillaceae;Terribacillus;";"0.0";"0";"22";"6";"0";"6";"16";"129910";"59"
;"SILVA (only NR);Bacteria;Bacillota;Bacilli;Bacillales;Bacillaceae;Thalassobacillus;";"0.0";"0";"20";"4";"0";"4";"16";"129912";"59"
;"SILVA (only NR);Bacteria;Bacillota;Bacilli;Bacillales;Bacillaceae;Thermolongibacillus;";"0.0";"0";"2";"0";"0";"0";"2";"129916";"59"
;"SILVA (only NR);Bacteria;Bacillota;Bacilli;Bacillales;Bacillaceae;Ureibacillus;";"0.0";"0";"28";"12";"0";"12";"16";"129904";"59"
;"SILVA (only NR);Bacteria;Bacillota;Bacilli;Bacillales;Bacillaceae;Virgibacillus;";"0.0";"0";"176";"63";"0";"63";"113";"129853";"59"
;"SILVA (only NR);Bacteria;Bacillota;Bacilli;Bacillales;Bacillaceae;Vulcanibacillus;";"0.0";"0";"17";"10";"0";"10";"7";"129906";"59"
;"SILVA (only NR);Bacteria;Bacillota;Bacilli;Bacillales;Bacillaceae;Weizmannia;";"0.0";"0";"49";"15";"0";"15";"34";"129901";"59"
;"SILVA (only NR);Bacteria;Bacillota;Bacilli;Bacillales;Incertae Sedis;";"0.0";"0";"1";"0";"0";"0";"1";"129916";"59"
;"SILVA (only NR);Bacteria;Bacillota;Bacilli;Bacillales;Incertae Sedis;Incertae Sedis;";"0.0";"0";"1";"0";"0";"0";"1";"129916";"59"
;"SILVA (only NR);Bacteria;Bacillota;Bacilli;Bacillales;Marinococcaceae;";"0.0";"0";"105";"25";"0";"25";"80";"129891";"59"
;"SILVA (only NR);Bacteria;Bacillota;Bacilli;Bacillales;Marinococcaceae;Aidingibacillus;";"0.0";"0";"1";"0";"0";"0";"1";"129916";"59"
;"SILVA (only NR);Bacteria;Bacillota;Bacilli;Bacillales;Marinococcaceae;Aliibacillus;";"0.0";"0";"1";"0";"0";"0";"1";"129916";"59"
;"SILVA (only NR);Bacteria;Bacillota;Bacilli;Bacillales;Marinococcaceae;Alteribacillus;";"0.0";"0";"19";"6";"0";"6";"13";"129910";"59"
;"SILVA (only NR);Bacteria;Bacillota;Bacilli;Bacillales;Marinococcaceae;Geomicrobium;";"0.0";"0";"9";"5";"0";"5";"4";"129911";"59"
;"SILVA (only NR);Bacteria;Bacillota;Bacilli;Bacillales;Marinococcaceae;Incertae Sedis;";"0.0";"0";"3";"1";"0";"1";"2";"129915";"59"
;"SILVA (only NR);Bacteria;Bacillota;Bacilli;Bacillales;Marinococcaceae;Marinococcus;";"0.0";"0";"47";"6";"0";"6";"41";"129910";"59"
;"SILVA (only NR);Bacteria;Bacillota;Bacilli;Bacillales;Marinococcaceae;Natribacillus;";"0.0";"0";"5";"1";"0";"1";"4";"129915";"59"
;"SILVA (only NR);Bacteria;Bacillota;Bacilli;Bacillales;Marinococcaceae;Salibacterium;";"0.0";"0";"11";"4";"0";"4";"7";"129912";"59"
;"SILVA (only NR);Bacteria;Bacillota;Bacilli;Bacillales;Marinococcaceae;Salsuginibacillus;";"0.0";"0";"5";"1";"0";"1";"4";"129915";"59"
;"SILVA (only NR);Bacteria;Bacillota;Bacilli;Bacillales;Marinococcaceae;Sinobaca;";"0.0";"0";"4";"1";"0";"1";"3";"129915";"59"
;"SILVA (only NR);Bacteria;Bacillota;Bacilli;Bacillales;Planococcaceae;";"0.0";"0";"1802";"434";"0";"434";"1368";"129482";"59"
;"SILVA (only NR);Bacteria;Bacillota;Bacilli;Bacillales;Planococcaceae;Bhargavaea;";"0.0";"0";"30";"10";"0";"10";"20";"129906";"59"
;"SILVA (only NR);Bacteria;Bacillota;Bacilli;Bacillales;Planococcaceae;Caryophanon;";"0.0";"0";"9";"4";"0";"4";"5";"129912";"59"
;"SILVA (only NR);Bacteria;Bacillota;Bacilli;Bacillales;Planococcaceae;Chryseomicrobium;";"0.0";"0";"29";"6";"0";"6";"23";"129910";"59"
;"SILVA (only NR);Bacteria;Bacillota;Bacilli;Bacillales;Planococcaceae;Chungangia;";"0.0";"0";"6";"2";"0";"2";"4";"129914";"59"
;"SILVA (only NR);Bacteria;Bacillota;Bacilli;Bacillales;Planococcaceae;Domibacillus;";"0.0";"0";"42";"8";"0";"8";"34";"129908";"59"
;"SILVA (only NR);Bacteria;Bacillota;Bacilli;Bacillales;Planococcaceae;Incertae Sedis;";"0.0";"0";"65";"6";"0";"6";"59";"129910";"59"
;"SILVA (only NR);Bacteria;Bacillota;Bacilli;Bacillales;Planococcaceae;Indiicoccus;";"0.0";"0";"2";"0";"0";"0";"2";"129916";"59"
;"SILVA (only NR);Bacteria;Bacillota;Bacilli;Bacillales;Planococcaceae;Jeotgalibacillus;";"0.0";"0";"31";"15";"0";"15";"16";"129901";"59"
;"SILVA (only NR);Bacteria;Bacillota;Bacilli;Bacillales;Planococcaceae;Kurthia;";"0.0";"0";"55";"9";"0";"9";"46";"129907";"59"
;"SILVA (only NR);Bacteria;Bacillota;Bacilli;Bacillales;Planococcaceae;Lysinibacillus;";"0.0";"0";"707";"154";"0";"154";"553";"129762";"59"
;"SILVA (only NR);Bacteria;Bacillota;Bacilli;Bacillales;Planococcaceae;Metasolibacillus;";"0.0";"0";"1";"1";"0";"1";"0";"129915";"59"
;"SILVA (only NR);Bacteria;Bacillota;Bacilli;Bacillales;Planococcaceae;Paenisporosarcina;";"0.0";"0";"47";"12";"0";"12";"35";"129904";"59"
;"SILVA (only NR);Bacteria;Bacillota;Bacilli;Bacillales;Planococcaceae;Planococcus;";"0.0";"0";"329";"101";"0";"101";"228";"129815";"59"
;"SILVA (only NR);Bacteria;Bacillota;Bacilli;Bacillales;Planococcaceae;Psychrobacillus;";"0.0";"0";"64";"8";"0";"8";"56";"129908";"59"
;"SILVA (only NR);Bacteria;Bacillota;Bacilli;Bacillales;Planococcaceae;Rummeliibacillus;";"0.0";"0";"31";"9";"0";"9";"22";"129907";"59"
;"SILVA (only NR);Bacteria;Bacillota;Bacilli;Bacillales;Planococcaceae;Savagea;";"0.0";"0";"3";"1";"0";"1";"2";"129915";"59"
;"SILVA (only NR);Bacteria;Bacillota;Bacilli;Bacillales;Planococcaceae;Solibacillus;";"0.0";"0";"132";"27";"0";"27";"105";"129889";"59"
;"SILVA (only NR);Bacteria;Bacillota;Bacilli;Bacillales;Planococcaceae;Sporosarcina;";"0.0";"0";"207";"57";"0";"57";"150";"129859";"59"
;"SILVA (only NR);Bacteria;Bacillota;Bacilli;Bacillales;Planococcaceae;Viridibacillus;";"0.0";"0";"10";"4";"0";"4";"6";"129912";"59"
;"SILVA (only NR);Bacteria;Bacillota;Bacilli;Bacillales;Planococcaceae;[Renibacterium] salmoninarum group;";"0.0";"0";"2";"0";"0";"0";"2";"129916";"59"
;"SILVA (only NR);Bacteria;Bacillota;Bacilli;Bacillales;Salisediminibacteriaceae;";"0.0";"0";"91";"28";"0";"28";"63";"129888";"59"
;"SILVA (only NR);Bacteria;Bacillota;Bacilli;Bacillales;Salisediminibacteriaceae;Alkalicoccus;";"0.0";"0";"13";"3";"0";"3";"10";"129913";"59"
;"SILVA (only NR);Bacteria;Bacillota;Bacilli;Bacillales;Salisediminibacteriaceae;Alteribacter;";"0.0";"0";"13";"3";"0";"3";"10";"129913";"59"
;"SILVA (only NR);Bacteria;Bacillota;Bacilli;Bacillales;Salisediminibacteriaceae;Evansella;";"0.0";"0";"22";"6";"0";"6";"16";"129910";"59"
;"SILVA (only NR);Bacteria;Bacillota;Bacilli;Bacillales;Salisediminibacteriaceae;Salipaludibacillus;";"0.0";"0";"26";"10";"0";"10";"16";"129906";"59"
;"SILVA (only NR);Bacteria;Bacillota;Bacilli;Bacillales;Salisediminibacteriaceae;Salisediminibacterium;";"0.0";"0";"15";"6";"0";"6";"9";"129910";"59"
;"SILVA (only NR);Bacteria;Bacillota;Bacilli;Bacillales;Salisediminibacteriaceae;Texcoconibacillus;";"0.0";"0";"2";"0";"0";"0";"2";"129916";"59"
;"SILVA (only NR);Bacteria;Bacillota;Bacilli;Bacillales;Sporolactobacillaceae;";"0.0";"0";"93";"30";"0";"30";"63";"129886";"59"
;"SILVA (only NR);Bacteria;Bacillota;Bacilli;Bacillales;Sporolactobacillaceae;Caenibacillus;";"0.0";"0";"2";"1";"0";"1";"1";"129915";"59"
;"SILVA (only NR);Bacteria;Bacillota;Bacilli;Bacillales;Sporolactobacillaceae;Camelliibacillus;";"0.0";"0";"1";"0";"0";"0";"1";"129916";"59"
;"SILVA (only NR);Bacteria;Bacillota;Bacilli;Bacillales;Sporolactobacillaceae;Incertae Sedis;";"0.0";"0";"3";"0";"0";"0";"3";"129916";"59"
;"SILVA (only NR);Bacteria;Bacillota;Bacilli;Bacillales;Sporolactobacillaceae;Pullulanibacillus;";"0.0";"0";"12";"8";"0";"8";"4";"129908";"59"
;"SILVA (only NR);Bacteria;Bacillota;Bacilli;Bacillales;Sporolactobacillaceae;Scopulibacillus;";"0.0";"0";"4";"1";"0";"1";"3";"129915";"59"
;"SILVA (only NR);Bacteria;Bacillota;Bacilli;Bacillales;Sporolactobacillaceae;Sporolactobacillus;";"0.0";"0";"67";"19";"0";"19";"48";"129897";"59"
;"SILVA (only NR);Bacteria;Bacillota;Bacilli;Bacillales;Sporolactobacillaceae;Terrilactibacillus;";"0.0";"0";"3";"1";"0";"1";"2";"129915";"59"
;"SILVA (only NR);Bacteria;Bacillota;Bacilli;Bacillales;Sporolactobacillaceae;Tuberibacillus;";"0.0";"0";"1";"0";"0";"0";"1";"129916";"59"
;"SILVA (only NR);Bacteria;Bacillota;Bacilli;Brevibacillales;";"0.0";"0";"405";"118";"0";"118";"287";"129798";"59"
;"SILVA (only NR);Bacteria;Bacillota;Bacilli;Brevibacillales;Brevibacillaceae;";"0.0";"0";"405";"118";"0";"118";"287";"129798";"59"
;"SILVA (only NR);Bacteria;Bacillota;Bacilli;Brevibacillales;Brevibacillaceae;Brevibacillus;";"0.0";"0";"405";"118";"0";"118";"287";"129798";"59"
;"SILVA (only NR);Bacteria;Bacillota;Bacilli;Caldalkalibacillales;";"0.0";"0";"7";"1";"0";"1";"6";"129915";"59"
;"SILVA (only NR);Bacteria;Bacillota;Bacilli;Caldalkalibacillales;Caldalkalibacillaceae;";"0.0";"0";"7";"1";"0";"1";"6";"129915";"59"
;"SILVA (only NR);Bacteria;Bacillota;Bacilli;Caldalkalibacillales;Caldalkalibacillaceae;Caldalkalibacillus;";"0.0";"0";"7";"1";"0";"1";"6";"129915";"59"
;"SILVA (only NR);Bacteria;Bacillota;Bacilli;Desulfuribacillales;";"0.0";"0";"11";"4";"0";"4";"7";"129912";"59"
;"SILVA (only NR);Bacteria;Bacillota;Bacilli;Desulfuribacillales;Desulfuribacillaceae;";"0.0";"0";"11";"4";"0";"4";"7";"129912";"59"
;"SILVA (only NR);Bacteria;Bacillota;Bacilli;Desulfuribacillales;Desulfuribacillaceae;Desulfuribacillus;";"0.0";"0";"11";"4";"0";"4";"7";"129912";"59"
;"SILVA (only NR);Bacteria;Bacillota;Bacilli;Erysipelotrichales;";"0.0";"0";"2343";"226";"0";"226";"2117";"129690";"59"
;"SILVA (only NR);Bacteria;Bacillota;Bacilli;Erysipelotrichales;Erysipelatoclostridiaceae;";"0.0";"0";"743";"64";"0";"64";"679";"129852";"59"
;"SILVA (only NR);Bacteria;Bacillota;Bacilli;Erysipelotrichales;Erysipelatoclostridiaceae;Asteroleplasma;";"0.0";"0";"18";"5";"0";"5";"13";"129911";"59"
;"SILVA (only NR);Bacteria;Bacillota;Bacilli;Erysipelotrichales;Erysipelatoclostridiaceae;Catenibacterium;";"0.0";"0";"130";"1";"0";"1";"129";"129915";"59"
;"SILVA (only NR);Bacteria;Bacillota;Bacilli;Erysipelotrichales;Erysipelatoclostridiaceae;Coprobacillus;";"0.0";"0";"10";"2";"0";"2";"8";"129914";"59"
;"SILVA (only NR);Bacteria;Bacillota;Bacilli;Erysipelotrichales;Erysipelatoclostridiaceae;Eggerthia;";"0.0";"0";"10";"8";"0";"8";"2";"129908";"59"
;"SILVA (only NR);Bacteria;Bacillota;Bacilli;Erysipelotrichales;Erysipelatoclostridiaceae;Erysipelotrichaceae UCG-002;";"0.0";"0";"40";"4";"0";"4";"36";"129912";"59"
;"SILVA (only NR);Bacteria;Bacillota;Bacilli;Erysipelotrichales;Erysipelatoclostridiaceae;Erysipelotrichaceae UCG-003;";"0.0";"0";"118";"8";"0";"8";"110";"129908";"59"
;"SILVA (only NR);Bacteria;Bacillota;Bacilli;Erysipelotrichales;Erysipelatoclostridiaceae;Incertae Sedis;";"0.0";"0";"23";"1";"0";"1";"22";"129915";"59"
;"SILVA (only NR);Bacteria;Bacillota;Bacilli;Erysipelotrichales;Erysipelatoclostridiaceae;Kandleria;";"0.0";"0";"2";"0";"0";"0";"2";"129916";"59"
;"SILVA (only NR);Bacteria;Bacillota;Bacilli;Erysipelotrichales;Erysipelatoclostridiaceae;Longibaculum;";"0.0";"0";"40";"5";"0";"5";"35";"129911";"59"
;"SILVA (only NR);Bacteria;Bacillota;Bacilli;Erysipelotrichales;Erysipelatoclostridiaceae;Massiliomicrobiota;";"0.0";"0";"50";"8";"0";"8";"42";"129908";"59"
;"SILVA (only NR);Bacteria;Bacillota;Bacilli;Erysipelotrichales;Erysipelatoclostridiaceae;Sharpea;";"0.0";"0";"7";"0";"0";"0";"7";"129916";"59"
;"SILVA (only NR);Bacteria;Bacillota;Bacilli;Erysipelotrichales;Erysipelatoclostridiaceae;Tannockella;";"0.0";"0";"2";"0";"0";"0";"2";"129916";"59"
;"SILVA (only NR);Bacteria;Bacillota;Bacilli;Erysipelotrichales;Erysipelatoclostridiaceae;Thomasclavelia;";"0.0";"0";"106";"7";"0";"7";"99";"129909";"59"
;"SILVA (only NR);Bacteria;Bacillota;Bacilli;Erysipelotrichales;Erysipelatoclostridiaceae;UCG-004;";"0.0";"0";"187";"15";"0";"15";"172";"129901";"59"
;"SILVA (only NR);Bacteria;Bacillota;Bacilli;Erysipelotrichales;Erysipelotrichaceae;";"0.0";"0";"1589";"162";"0";"162";"1427";"129754";"59"
;"SILVA (only NR);Bacteria;Bacillota;Bacilli;Erysipelotrichales;Erysipelotrichaceae;Absiella;";"0.0";"0";"2";"0";"0";"0";"2";"129916";"59"
;"SILVA (only NR);Bacteria;Bacillota;Bacilli;Erysipelotrichales;Erysipelotrichaceae;Allobaculum;";"0.0";"0";"16";"8";"0";"8";"8";"129908";"59"
;"SILVA (only NR);Bacteria;Bacillota;Bacilli;Erysipelotrichales;Erysipelotrichaceae;Amedibacillus;";"0.0";"0";"3";"0";"0";"0";"3";"129916";"59"
;"SILVA (only NR);Bacteria;Bacillota;Bacilli;Erysipelotrichales;Erysipelotrichaceae;Anaerorhabdus;";"0.0";"0";"44";"10";"0";"10";"34";"129906";"59"
;"SILVA (only NR);Bacteria;Bacillota;Bacilli;Erysipelotrichales;Erysipelotrichaceae;Breznakia;";"0.0";"0";"10";"1";"0";"1";"9";"129915";"59"
;"SILVA (only NR);Bacteria;Bacillota;Bacilli;Erysipelotrichales;Erysipelotrichaceae;Bulleidia;";"0.0";"0";"4";"1";"0";"1";"3";"129915";"59"
;"SILVA (only NR);Bacteria;Bacillota;Bacilli;Erysipelotrichales;Erysipelotrichaceae;Catenisphaera;";"0.0";"0";"21";"4";"0";"4";"17";"129912";"59"
;"SILVA (only NR);Bacteria;Bacillota;Bacilli;Erysipelotrichales;Erysipelotrichaceae;Culicoidibacter;";"0.0";"0";"40";"7";"0";"7";"33";"129909";"59"
;"SILVA (only NR);Bacteria;Bacillota;Bacilli;Erysipelotrichales;Erysipelotrichaceae;Dielma;";"0.0";"0";"26";"3";"0";"3";"23";"129913";"59"
;"SILVA (only NR);Bacteria;Bacillota;Bacilli;Erysipelotrichales;Erysipelotrichaceae;Dubosiella;";"0.0";"0";"73";"3";"0";"3";"70";"129913";"59"
;"SILVA (only NR);Bacteria;Bacillota;Bacilli;Erysipelotrichales;Erysipelotrichaceae;Erysipelothrix;";"0.0";"0";"190";"49";"0";"49";"141";"129867";"59"
;"SILVA (only NR);Bacteria;Bacillota;Bacilli;Erysipelotrichales;Erysipelotrichaceae;Erysipelotrichaceae UCG-006;";"0.0";"0";"17";"1";"0";"1";"16";"129915";"59"
;"SILVA (only NR);Bacteria;Bacillota;Bacilli;Erysipelotrichales;Erysipelotrichaceae;Erysipelotrichaceae UCG-007;";"0.0";"0";"18";"12";"0";"12";"6";"129904";"59"
;"SILVA (only NR);Bacteria;Bacillota;Bacilli;Erysipelotrichales;Erysipelotrichaceae;Erysipelotrichaceae UCG-008;";"0.0";"0";"2";"0";"0";"0";"2";"129916";"59"
;"SILVA (only NR);Bacteria;Bacillota;Bacilli;Erysipelotrichales;Erysipelotrichaceae;Erysipelotrichaceae UCG-009;";"0.0";"0";"14";"1";"0";"1";"13";"129915";"59"
;"SILVA (only NR);Bacteria;Bacillota;Bacilli;Erysipelotrichales;Erysipelotrichaceae;Faecalibaculum;";"0.0";"0";"424";"2";"0";"2";"422";"129914";"59"
;"SILVA (only NR);Bacteria;Bacillota;Bacilli;Erysipelotrichales;Erysipelotrichaceae;Faecalicoccus;";"0.0";"0";"5";"1";"0";"1";"4";"129915";"59"
;"SILVA (only NR);Bacteria;Bacillota;Bacilli;Erysipelotrichales;Erysipelotrichaceae;Faecalitalea;";"0.0";"0";"43";"2";"0";"2";"41";"129914";"59"
;"SILVA (only NR);Bacteria;Bacillota;Bacilli;Erysipelotrichales;Erysipelotrichaceae;Holdemanella;";"0.0";"0";"182";"7";"0";"7";"175";"129909";"59"
;"SILVA (only NR);Bacteria;Bacillota;Bacilli;Erysipelotrichales;Erysipelotrichaceae;Holdemania;";"0.0";"0";"7";"2";"0";"2";"5";"129914";"59"
;"SILVA (only NR);Bacteria;Bacillota;Bacilli;Erysipelotrichales;Erysipelotrichaceae;Ileibacterium;";"0.0";"0";"7";"1";"0";"1";"6";"129915";"59"
;"SILVA (only NR);Bacteria;Bacillota;Bacilli;Erysipelotrichales;Erysipelotrichaceae;Incertae Sedis;";"0.0";"0";"97";"14";"0";"14";"83";"129902";"59"
;"SILVA (only NR);Bacteria;Bacillota;Bacilli;Erysipelotrichales;Erysipelotrichaceae;Longicatena;";"0.0";"0";"1";"0";"0";"0";"1";"129916";"59"
;"SILVA (only NR);Bacteria;Bacillota;Bacilli;Erysipelotrichales;Erysipelotrichaceae;Merdibacter;";"0.0";"0";"5";"1";"0";"1";"4";"129915";"59"
;"SILVA (only NR);Bacteria;Bacillota;Bacilli;Erysipelotrichales;Erysipelotrichaceae;Solobacterium;";"0.0";"0";"89";"7";"0";"7";"82";"129909";"59"
;"SILVA (only NR);Bacteria;Bacillota;Bacilli;Erysipelotrichales;Erysipelotrichaceae;Turicibacter;";"0.0";"0";"144";"17";"0";"17";"127";"129899";"59"
;"SILVA (only NR);Bacteria;Bacillota;Bacilli;Erysipelotrichales;Erysipelotrichaceae;[Clostridium] innocuum group;";"0.0";"0";"105";"8";"0";"8";"97";"129908";"59"
;"SILVA (only NR);Bacteria;Bacillota;Bacilli;Erysipelotrichales;Incertae Sedis;";"0.0";"0";"11";"0";"0";"0";"11";"129916";"59"
;"SILVA (only NR);Bacteria;Bacillota;Bacilli;Erysipelotrichales;Incertae Sedis;Incertae Sedis;";"0.0";"0";"11";"0";"0";"0";"11";"129916";"59"
;"SILVA (only NR);Bacteria;Bacillota;Bacilli;Exiguobacterales;";"0.0";"0";"317";"79";"0";"79";"238";"129837";"59"
;"SILVA (only NR);Bacteria;Bacillota;Bacilli;Exiguobacterales;Exiguobacteraceae;";"0.0";"0";"317";"79";"0";"79";"238";"129837";"59"
;"SILVA (only NR);Bacteria;Bacillota;Bacilli;Exiguobacterales;Exiguobacteraceae;Exiguobacterium;";"0.0";"0";"317";"79";"0";"79";"238";"129837";"59"
;"SILVA (only NR);Bacteria;Bacillota;Bacilli;Haloplasmatales;";"0.0";"0";"28";"6";"0";"6";"22";"129910";"59"
;"SILVA (only NR);Bacteria;Bacillota;Bacilli;Haloplasmatales;Haloplasmataceae;";"0.0";"0";"28";"6";"0";"6";"22";"129910";"59"
;"SILVA (only NR);Bacteria;Bacillota;Bacilli;Haloplasmatales;Haloplasmataceae;Haloplasma;";"0.0";"0";"28";"6";"0";"6";"22";"129910";"59"
;"SILVA (only NR);Bacteria;Bacillota;Bacilli;Incertae Sedis;";"0.0";"0";"7";"4";"0";"4";"3";"129912";"59"
;"SILVA (only NR);Bacteria;Bacillota;Bacilli;Incertae Sedis;Incertae Sedis;";"0.0";"0";"7";"4";"0";"4";"3";"129912";"59"
;"SILVA (only NR);Bacteria;Bacillota;Bacilli;Incertae Sedis;Incertae Sedis;Incertae Sedis;";"0.0";"0";"7";"4";"0";"4";"3";"129912";"59"
;"SILVA (only NR);Bacteria;Bacillota;Bacilli;Izemoplasmatales;";"0.0";"0";"107";"15";"0";"15";"92";"129901";"59"
;"SILVA (only NR);Bacteria;Bacillota;Bacilli;Izemoplasmatales;Incertae Sedis;";"0.0";"0";"69";"9";"0";"9";"60";"129907";"59"
;"SILVA (only NR);Bacteria;Bacillota;Bacilli;Izemoplasmatales;Incertae Sedis;Incertae Sedis;";"0.0";"0";"69";"9";"0";"9";"60";"129907";"59"
;"SILVA (only NR);Bacteria;Bacillota;Bacilli;Izemoplasmatales;Izemoplasmataceae;";"0.0";"0";"38";"6";"0";"6";"32";"129910";"59"
;"SILVA (only NR);Bacteria;Bacillota;Bacilli;Izemoplasmatales;Izemoplasmataceae;Incertae Sedis;";"0.0";"0";"15";"1";"0";"1";"14";"129915";"59"
;"SILVA (only NR);Bacteria;Bacillota;Bacilli;Izemoplasmatales;Izemoplasmataceae;Izimaplasma;";"0.0";"0";"23";"5";"0";"5";"18";"129911";"59"
;"SILVA (only NR);Bacteria;Bacillota;Bacilli;Kyrpidiales;";"0.0";"0";"20";"4";"0";"4";"16";"129912";"59"
;"SILVA (only NR);Bacteria;Bacillota;Bacilli;Kyrpidiales;Kyrpidiaceae;";"0.0";"0";"20";"4";"0";"4";"16";"129912";"59"
;"SILVA (only NR);Bacteria;Bacillota;Bacilli;Kyrpidiales;Kyrpidiaceae;Kyrpidia;";"0.0";"0";"20";"4";"0";"4";"16";"129912";"59"
;"SILVA (only NR);Bacteria;Bacillota;Bacilli;Lactobacillales;";"0.0";"0";"13176";"3489";"0";"3489";"9687";"126427";"59"
;"SILVA (only NR);Bacteria;Bacillota;Bacilli;Lactobacillales;Aerococcaceae;";"0.0";"0";"264";"57";"0";"57";"207";"129859";"59"
;"SILVA (only NR);Bacteria;Bacillota;Bacilli;Lactobacillales;Aerococcaceae;Abiotrophia;";"0.0";"0";"43";"2";"0";"2";"41";"129914";"59"
;"SILVA (only NR);Bacteria;Bacillota;Bacilli;Lactobacillales;Aerococcaceae;Aerococcus;";"0.0";"0";"113";"20";"0";"20";"93";"129896";"59"
;"SILVA (only NR);Bacteria;Bacillota;Bacilli;Lactobacillales;Aerococcaceae;Aerosphaera;";"0.0";"0";"11";"1";"0";"1";"10";"129915";"59"
;"SILVA (only NR);Bacteria;Bacillota;Bacilli;Lactobacillales;Aerococcaceae;Atopobacter;";"0.0";"0";"1";"1";"0";"1";"0";"129915";"59"
;"SILVA (only NR);Bacteria;Bacillota;Bacilli;Lactobacillales;Aerococcaceae;Bavariicoccus;";"0.0";"0";"3";"1";"0";"1";"2";"129915";"59"
;"SILVA (only NR);Bacteria;Bacillota;Bacilli;Lactobacillales;Aerococcaceae;Dolosicoccus;";"0.0";"0";"2";"1";"0";"1";"1";"129915";"59"
;"SILVA (only NR);Bacteria;Bacillota;Bacilli;Lactobacillales;Aerococcaceae;Eremococcus;";"0.0";"0";"7";"3";"0";"3";"4";"129913";"59"
;"SILVA (only NR);Bacteria;Bacillota;Bacilli;Lactobacillales;Aerococcaceae;Facklamia;";"0.0";"0";"42";"16";"0";"16";"26";"129900";"59"
;"SILVA (only NR);Bacteria;Bacillota;Bacilli;Lactobacillales;Aerococcaceae;Globicatella;";"0.0";"0";"14";"6";"0";"6";"8";"129910";"59"
;"SILVA (only NR);Bacteria;Bacillota;Bacilli;Lactobacillales;Aerococcaceae;Ignavigranum;";"0.0";"0";"17";"4";"0";"4";"13";"129912";"59"
;"SILVA (only NR);Bacteria;Bacillota;Bacilli;Lactobacillales;Aerococcaceae;Incertae Sedis;";"0.0";"0";"11";"2";"0";"2";"9";"129914";"59"
;"SILVA (only NR);Bacteria;Bacillota;Bacilli;Lactobacillales;Carnobacteriaceae;";"0.0";"0";"772";"123";"0";"123";"649";"129793";"59"
;"SILVA (only NR);Bacteria;Bacillota;Bacilli;Lactobacillales;Carnobacteriaceae;Alkalibacterium;";"0.0";"0";"40";"13";"0";"13";"27";"129903";"59"
;"SILVA (only NR);Bacteria;Bacillota;Bacilli;Lactobacillales;Carnobacteriaceae;Allofustis;";"0.0";"0";"4";"3";"0";"3";"1";"129913";"59"
;"SILVA (only NR);Bacteria;Bacillota;Bacilli;Lactobacillales;Carnobacteriaceae;Alloiococcus;";"0.0";"0";"26";"5";"0";"5";"21";"129911";"59"
;"SILVA (only NR);Bacteria;Bacillota;Bacilli;Lactobacillales;Carnobacteriaceae;Atopococcus;";"0.0";"0";"8";"4";"0";"4";"4";"129912";"59"
;"SILVA (only NR);Bacteria;Bacillota;Bacilli;Lactobacillales;Carnobacteriaceae;Atopostipes;";"0.0";"0";"60";"6";"0";"6";"54";"129910";"59"
;"SILVA (only NR);Bacteria;Bacillota;Bacilli;Lactobacillales;Carnobacteriaceae;Carnobacterium;";"0.0";"0";"68";"29";"0";"29";"39";"129887";"59"
;"SILVA (only NR);Bacteria;Bacillota;Bacilli;Lactobacillales;Carnobacteriaceae;Desemzia;";"0.0";"0";"27";"9";"0";"9";"18";"129907";"59"
;"SILVA (only NR);Bacteria;Bacillota;Bacilli;Lactobacillales;Carnobacteriaceae;Dolosigranulum;";"0.0";"0";"125";"4";"0";"4";"121";"129912";"59"
;"SILVA (only NR);Bacteria;Bacillota;Bacilli;Lactobacillales;Carnobacteriaceae;Granulicatella;";"0.0";"0";"225";"10";"0";"10";"215";"129906";"59"
;"SILVA (only NR);Bacteria;Bacillota;Bacilli;Lactobacillales;Carnobacteriaceae;Incertae Sedis;";"0.0";"0";"27";"6";"0";"6";"21";"129910";"59"
;"SILVA (only NR);Bacteria;Bacillota;Bacilli;Lactobacillales;Carnobacteriaceae;Isobaculum;";"0.0";"0";"1";"1";"0";"1";"0";"129915";"59"
;"SILVA (only NR);Bacteria;Bacillota;Bacilli;Lactobacillales;Carnobacteriaceae;Jeotgalibaca;";"0.0";"0";"44";"2";"0";"2";"42";"129914";"59"
;"SILVA (only NR);Bacteria;Bacillota;Bacilli;Lactobacillales;Carnobacteriaceae;Lacticigenium;";"0.0";"0";"5";"1";"0";"1";"4";"129915";"59"
;"SILVA (only NR);Bacteria;Bacillota;Bacilli;Lactobacillales;Carnobacteriaceae;Marinilactibacillus;";"0.0";"0";"33";"8";"0";"8";"25";"129908";"59"
;"SILVA (only NR);Bacteria;Bacillota;Bacilli;Lactobacillales;Carnobacteriaceae;Nostocoida;";"0.0";"0";"1";"0";"0";"0";"1";"129916";"59"
;"SILVA (only NR);Bacteria;Bacillota;Bacilli;Lactobacillales;Carnobacteriaceae;Pisciglobus;";"0.0";"0";"3";"1";"0";"1";"2";"129915";"59"
;"SILVA (only NR);Bacteria;Bacillota;Bacilli;Lactobacillales;Carnobacteriaceae;Trichococcus;";"0.0";"0";"75";"21";"0";"21";"54";"129895";"59"
;"SILVA (only NR);Bacteria;Bacillota;Bacilli;Lactobacillales;Catellicoccaceae;";"0.0";"0";"7";"3";"0";"3";"4";"129913";"59"
;"SILVA (only NR);Bacteria;Bacillota;Bacilli;Lactobacillales;Catellicoccaceae;Catellicoccus;";"0.0";"0";"7";"3";"0";"3";"4";"129913";"59"
;"SILVA (only NR);Bacteria;Bacillota;Bacilli;Lactobacillales;Enterococcaceae;";"0.0";"0";"1600";"575";"0";"575";"1025";"129341";"59"
;"SILVA (only NR);Bacteria;Bacillota;Bacilli;Lactobacillales;Enterococcaceae;Enterococcus;";"0.0";"0";"1551";"555";"0";"555";"996";"129361";"59"
;"SILVA (only NR);Bacteria;Bacillota;Bacilli;Lactobacillales;Enterococcaceae;Incertae Sedis;";"0.0";"0";"1";"0";"0";"0";"1";"129916";"59"
;"SILVA (only NR);Bacteria;Bacillota;Bacilli;Lactobacillales;Enterococcaceae;Melissococcus;";"0.0";"0";"9";"5";"0";"5";"4";"129911";"59"
;"SILVA (only NR);Bacteria;Bacillota;Bacilli;Lactobacillales;Enterococcaceae;Tetragenococcus;";"0.0";"0";"39";"15";"0";"15";"24";"129901";"59"
;"SILVA (only NR);Bacteria;Bacillota;Bacilli;Lactobacillales;Incertae Sedis;";"0.0";"0";"17";"4";"0";"4";"13";"129912";"59"
;"SILVA (only NR);Bacteria;Bacillota;Bacilli;Lactobacillales;Incertae Sedis;Incertae Sedis;";"0.0";"0";"17";"4";"0";"4";"13";"129912";"59"
;"SILVA (only NR);Bacteria;Bacillota;Bacilli;Lactobacillales;Lactobacillaceae;";"0.0";"0";"4740";"1342";"0";"1342";"3398";"128574";"59"
;"SILVA (only NR);Bacteria;Bacillota;Bacilli;Lactobacillales;Lactobacillaceae;Agrilactobacillus;";"0.0";"0";"3";"1";"0";"1";"2";"129915";"59"
;"SILVA (only NR);Bacteria;Bacillota;Bacilli;Lactobacillales;Lactobacillaceae;Amylolactobacillus;";"0.0";"0";"10";"5";"0";"5";"5";"129911";"59"
;"SILVA (only NR);Bacteria;Bacillota;Bacilli;Lactobacillales;Lactobacillaceae;Apilactobacillus;";"0.0";"0";"42";"12";"0";"12";"30";"129904";"59"
;"SILVA (only NR);Bacteria;Bacillota;Bacilli;Lactobacillales;Lactobacillaceae;Bombilactobacillus;";"0.0";"0";"19";"2";"0";"2";"17";"129914";"59"
;"SILVA (only NR);Bacteria;Bacillota;Bacilli;Lactobacillales;Lactobacillaceae;Companilactobacillus;";"0.0";"0";"73";"42";"0";"42";"31";"129874";"59"
;"SILVA (only NR);Bacteria;Bacillota;Bacilli;Lactobacillales;Lactobacillaceae;Dellaglioa;";"0.0";"0";"2";"1";"0";"1";"1";"129915";"59"
;"SILVA (only NR);Bacteria;Bacillota;Bacilli;Lactobacillales;Lactobacillaceae;Fructilactobacillus;";"0.0";"0";"31";"14";"0";"14";"17";"129902";"59"
;"SILVA (only NR);Bacteria;Bacillota;Bacilli;Lactobacillales;Lactobacillaceae;Fructobacillus;";"0.0";"0";"23";"7";"0";"7";"16";"129909";"59"
;"SILVA (only NR);Bacteria;Bacillota;Bacilli;Lactobacillales;Lactobacillaceae;Furfurilactobacillus;";"0.0";"0";"12";"2";"0";"2";"10";"129914";"59"
;"SILVA (only NR);Bacteria;Bacillota;Bacilli;Lactobacillales;Lactobacillaceae;HT002;";"0.0";"0";"12";"1";"0";"1";"11";"129915";"59"
;"SILVA (only NR);Bacteria;Bacillota;Bacilli;Lactobacillales;Lactobacillaceae;Holzapfeliella;";"0.0";"0";"1";"1";"0";"1";"0";"129915";"59"
;"SILVA (only NR);Bacteria;Bacillota;Bacilli;Lactobacillales;Lactobacillaceae;Incertae Sedis;";"0.0";"0";"14";"0";"0";"0";"14";"129916";"59"
;"SILVA (only NR);Bacteria;Bacillota;Bacilli;Lactobacillales;Lactobacillaceae;Lacticaseibacillus;";"0.0";"0";"411";"146";"0";"146";"265";"129770";"59"
;"SILVA (only NR);Bacteria;Bacillota;Bacilli;Lactobacillales;Lactobacillaceae;Lactiplantibacillus;";"0.0";"0";"671";"216";"0";"216";"455";"129700";"59"
;"SILVA (only NR);Bacteria;Bacillota;Bacilli;Lactobacillales;Lactobacillaceae;Lactobacillus;";"0.0";"0";"1068";"260";"0";"260";"808";"129656";"59"
;"SILVA (only NR);Bacteria;Bacillota;Bacilli;Lactobacillales;Lactobacillaceae;Lapidilactobacillus;";"0.0";"0";"4";"2";"0";"2";"2";"129914";"59"
;"SILVA (only NR);Bacteria;Bacillota;Bacilli;Lactobacillales;Lactobacillaceae;Latilactobacillus;";"0.0";"0";"130";"41";"0";"41";"89";"129875";"59"
;"SILVA (only NR);Bacteria;Bacillota;Bacilli;Lactobacillales;Lactobacillaceae;Lentilactobacillus;";"0.0";"0";"120";"36";"0";"36";"84";"129880";"59"
;"SILVA (only NR);Bacteria;Bacillota;Bacilli;Lactobacillales;Lactobacillaceae;Leuconostoc;";"0.0";"0";"336";"117";"0";"117";"219";"129799";"59"
;"SILVA (only NR);Bacteria;Bacillota;Bacilli;Lactobacillales;Lactobacillaceae;Levilactobacillus;";"0.0";"0";"158";"58";"0";"58";"100";"129858";"59"
;"SILVA (only NR);Bacteria;Bacillota;Bacilli;Lactobacillales;Lactobacillaceae;Ligilactobacillus;";"0.0";"0";"328";"54";"0";"54";"274";"129862";"59"
;"SILVA (only NR);Bacteria;Bacillota;Bacilli;Lactobacillales;Lactobacillaceae;Limosilactobacillus;";"0.0";"0";"616";"119";"0";"119";"497";"129797";"59"
;"SILVA (only NR);Bacteria;Bacillota;Bacilli;Lactobacillales;Lactobacillaceae;Liquorilactobacillus;";"0.0";"0";"37";"15";"0";"15";"22";"129901";"59"
;"SILVA (only NR);Bacteria;Bacillota;Bacilli;Lactobacillales;Lactobacillaceae;Loigolactobacillus;";"0.0";"0";"45";"17";"0";"17";"28";"129899";"59"
;"SILVA (only NR);Bacteria;Bacillota;Bacilli;Lactobacillales;Lactobacillaceae;Oenococcus;";"0.0";"0";"16";"7";"0";"7";"9";"129909";"59"
;"SILVA (only NR);Bacteria;Bacillota;Bacilli;Lactobacillales;Lactobacillaceae;Paralactobacillus;";"0.0";"0";"3";"0";"0";"0";"3";"129916";"59"
;"SILVA (only NR);Bacteria;Bacillota;Bacilli;Lactobacillales;Lactobacillaceae;Paucilactobacillus;";"0.0";"0";"25";"15";"0";"15";"10";"129901";"59"
;"SILVA (only NR);Bacteria;Bacillota;Bacilli;Lactobacillales;Lactobacillaceae;Pediococcus;";"0.0";"0";"229";"64";"0";"64";"165";"129852";"59"
;"SILVA (only NR);Bacteria;Bacillota;Bacilli;Lactobacillales;Lactobacillaceae;Periweissella;";"0.0";"0";"8";"5";"0";"5";"3";"129911";"59"
;"SILVA (only NR);Bacteria;Bacillota;Bacilli;Lactobacillales;Lactobacillaceae;Schleiferilactobacillus;";"0.0";"0";"14";"7";"0";"7";"7";"129909";"59"
;"SILVA (only NR);Bacteria;Bacillota;Bacilli;Lactobacillales;Lactobacillaceae;Secundilactobacillus;";"0.0";"0";"30";"17";"0";"17";"13";"129899";"59"
;"SILVA (only NR);Bacteria;Bacillota;Bacilli;Lactobacillales;Lactobacillaceae;Weissella;";"0.0";"0";"248";"58";"0";"58";"190";"129858";"59"
;"SILVA (only NR);Bacteria;Bacillota;Bacilli;Lactobacillales;Lactobacillaceae;[Bacillus];";"0.0";"0";"1";"0";"0";"0";"1";"129916";"59"
;"SILVA (only NR);Bacteria;Bacillota;Bacilli;Lactobacillales;Listeriaceae;";"0.0";"0";"337";"264";"0";"264";"73";"129652";"59"
;"SILVA (only NR);Bacteria;Bacillota;Bacilli;Lactobacillales;Listeriaceae;Brochothrix;";"0.0";"0";"30";"6";"0";"6";"24";"129910";"59"
;"SILVA (only NR);Bacteria;Bacillota;Bacilli;Lactobacillales;Listeriaceae;Listeria;";"0.0";"0";"307";"258";"0";"258";"49";"129658";"59"
;"SILVA (only NR);Bacteria;Bacillota;Bacilli;Lactobacillales;P5D1-392;";"0.0";"0";"22";"3";"0";"3";"19";"129913";"59"
;"SILVA (only NR);Bacteria;Bacillota;Bacilli;Lactobacillales;P5D1-392;Incertae Sedis;";"0.0";"0";"22";"3";"0";"3";"19";"129913";"59"
;"SILVA (only NR);Bacteria;Bacillota;Bacilli;Lactobacillales;Streptococcaceae;";"0.0";"0";"5371";"1105";"0";"1105";"4266";"128811";"59"
;"SILVA (only NR);Bacteria;Bacillota;Bacilli;Lactobacillales;Streptococcaceae;Floricoccus;";"0.0";"0";"5";"3";"0";"3";"2";"129913";"59"
;"SILVA (only NR);Bacteria;Bacillota;Bacilli;Lactobacillales;Streptococcaceae;Lactococcus;";"0.0";"0";"420";"143";"0";"143";"277";"129773";"59"
;"SILVA (only NR);Bacteria;Bacillota;Bacilli;Lactobacillales;Streptococcaceae;Lactovum;";"0.0";"0";"15";"0";"0";"0";"15";"129916";"59"
;"SILVA (only NR);Bacteria;Bacillota;Bacilli;Lactobacillales;Streptococcaceae;Pilibacter;";"0.0";"0";"7";"0";"0";"0";"7";"129916";"59"
;"SILVA (only NR);Bacteria;Bacillota;Bacilli;Lactobacillales;Streptococcaceae;Streptococcus;";"0.0";"0";"4924";"959";"0";"959";"3965";"128957";"59"
;"SILVA (only NR);Bacteria;Bacillota;Bacilli;Lactobacillales;Vagococcaceae;";"0.0";"0";"46";"13";"0";"13";"33";"129903";"59"
;"SILVA (only NR);Bacteria;Bacillota;Bacilli;Lactobacillales;Vagococcaceae;Vagococcus;";"0.0";"0";"46";"13";"0";"13";"33";"129903";"59"
;"SILVA (only NR);Bacteria;Bacillota;Bacilli;Mycoplasmatales;";"0.0";"0";"1050";"624";"0";"624";"426";"129292";"59"
;"SILVA (only NR);Bacteria;Bacillota;Bacilli;Mycoplasmatales;Mycoplasmataceae;";"0.0";"0";"1050";"624";"0";"624";"426";"129292";"59"
;"SILVA (only NR);Bacteria;Bacillota;Bacilli;Mycoplasmatales;Mycoplasmataceae;Candidatus Bacilloplasma;";"0.0";"0";"13";"8";"0";"8";"5";"129908";"59"
;"SILVA (only NR);Bacteria;Bacillota;Bacilli;Mycoplasmatales;Mycoplasmataceae;Candidatus Hepatoplasma;";"0.0";"0";"34";"14";"0";"14";"20";"129902";"59"
;"SILVA (only NR);Bacteria;Bacillota;Bacilli;Mycoplasmatales;Mycoplasmataceae;Candidatus Lumbricincola;";"0.0";"0";"5";"1";"0";"1";"4";"129915";"59"
;"SILVA (only NR);Bacteria;Bacillota;Bacilli;Mycoplasmatales;Mycoplasmataceae;Candidatus Spiroplasma;";"0.0";"0";"2";"1";"0";"1";"1";"129915";"59"
;"SILVA (only NR);Bacteria;Bacillota;Bacilli;Mycoplasmatales;Mycoplasmataceae;Entomoplasma;";"0.0";"0";"5";"2";"0";"2";"3";"129914";"59"
;"SILVA (only NR);Bacteria;Bacillota;Bacilli;Mycoplasmatales;Mycoplasmataceae;Eperythrozoon;";"0.0";"0";"90";"32";"0";"32";"58";"129884";"59"
;"SILVA (only NR);Bacteria;Bacillota;Bacilli;Mycoplasmatales;Mycoplasmataceae;Incertae Sedis;";"0.0";"0";"16";"6";"0";"6";"10";"129910";"59"
;"SILVA (only NR);Bacteria;Bacillota;Bacilli;Mycoplasmatales;Mycoplasmataceae;Malacoplasma;";"0.0";"0";"13";"4";"0";"4";"9";"129912";"59"
;"SILVA (only NR);Bacteria;Bacillota;Bacilli;Mycoplasmatales;Mycoplasmataceae;Mesomycoplasma;";"0.0";"0";"55";"40";"0";"40";"15";"129876";"59"
;"SILVA (only NR);Bacteria;Bacillota;Bacilli;Mycoplasmatales;Mycoplasmataceae;Mesoplasma;";"0.0";"0";"48";"38";"0";"38";"10";"129878";"59"
;"SILVA (only NR);Bacteria;Bacillota;Bacilli;Mycoplasmatales;Mycoplasmataceae;Metamycoplasma;";"0.0";"0";"2";"2";"0";"2";"0";"129914";"59"
;"SILVA (only NR);Bacteria;Bacillota;Bacilli;Mycoplasmatales;Mycoplasmataceae;Mycoplasma;";"0.0";"0";"183";"97";"0";"97";"86";"129819";"59"
;"SILVA (only NR);Bacteria;Bacillota;Bacilli;Mycoplasmatales;Mycoplasmataceae;Mycoplasmoides;";"0.0";"0";"91";"79";"0";"79";"12";"129837";"59"
;"SILVA (only NR);Bacteria;Bacillota;Bacilli;Mycoplasmatales;Mycoplasmataceae;Mycoplasmopsis;";"0.0";"0";"173";"118";"0";"118";"55";"129798";"59"
;"SILVA (only NR);Bacteria;Bacillota;Bacilli;Mycoplasmatales;Mycoplasmataceae;Spiroplasma;";"0.0";"0";"154";"91";"0";"91";"63";"129825";"59"
;"SILVA (only NR);Bacteria;Bacillota;Bacilli;Mycoplasmatales;Mycoplasmataceae;Ureaplasma;";"0.0";"0";"107";"43";"0";"43";"64";"129873";"59"
;"SILVA (only NR);Bacteria;Bacillota;Bacilli;Mycoplasmatales;Mycoplasmataceae;Williamsoniiplasma;";"0.0";"0";"6";"6";"0";"6";"0";"129910";"59"
;"SILVA (only NR);Bacteria;Bacillota;Bacilli;Mycoplasmatales;Mycoplasmataceae;[Mycoplasma] group;";"0.0";"0";"42";"41";"0";"41";"1";"129875";"59"
;"SILVA (only NR);Bacteria;Bacillota;Bacilli;Mycoplasmatales;Mycoplasmataceae;type III;";"0.0";"0";"11";"1";"0";"1";"10";"129915";"59"
;"SILVA (only NR);Bacteria;Bacillota;Bacilli;Paenibacillales;";"0.0";"0";"2551";"761";"0";"761";"1790";"129155";"59"
;"SILVA (only NR);Bacteria;Bacillota;Bacilli;Paenibacillales;Paenibacillaceae;";"0.0";"0";"2551";"761";"0";"761";"1790";"129155";"59"
;"SILVA (only NR);Bacteria;Bacillota;Bacilli;Paenibacillales;Paenibacillaceae;Ammoniibacillus;";"0.0";"0";"4";"4";"0";"4";"0";"129912";"59"
;"SILVA (only NR);Bacteria;Bacillota;Bacilli;Paenibacillales;Paenibacillaceae;Ammoniphilus;";"0.0";"0";"24";"12";"0";"12";"12";"129904";"59"
;"SILVA (only NR);Bacteria;Bacillota;Bacilli;Paenibacillales;Paenibacillaceae;Chengkuizengella;";"0.0";"0";"4";"3";"0";"3";"1";"129913";"59"
;"SILVA (only NR);Bacteria;Bacillota;Bacilli;Paenibacillales;Paenibacillaceae;Cohnella;";"0.0";"0";"154";"30";"0";"30";"124";"129886";"59"
;"SILVA (only NR);Bacteria;Bacillota;Bacilli;Paenibacillales;Paenibacillaceae;Fontibacillus;";"0.0";"0";"9";"3";"0";"3";"6";"129913";"59"
;"SILVA (only NR);Bacteria;Bacillota;Bacilli;Paenibacillales;Paenibacillaceae;Gorillibacterium;";"0.0";"0";"3";"2";"0";"2";"1";"129914";"59"
;"SILVA (only NR);Bacteria;Bacillota;Bacilli;Paenibacillales;Paenibacillaceae;Incertae Sedis;";"0.0";"0";"36";"14";"0";"14";"22";"129902";"59"
;"SILVA (only NR);Bacteria;Bacillota;Bacilli;Paenibacillales;Paenibacillaceae;Marinicrinis;";"0.0";"0";"4";"2";"0";"2";"2";"129914";"59"
;"SILVA (only NR);Bacteria;Bacillota;Bacilli;Paenibacillales;Paenibacillaceae;Oxalophagus;";"0.0";"0";"3";"2";"0";"2";"1";"129914";"59"
;"SILVA (only NR);Bacteria;Bacillota;Bacilli;Paenibacillales;Paenibacillaceae;Paenibacillus;";"0.0";"0";"2253";"659";"0";"659";"1594";"129257";"59"
;"SILVA (only NR);Bacteria;Bacillota;Bacilli;Paenibacillales;Paenibacillaceae;Paludirhabdus;";"0.0";"0";"2";"0";"0";"0";"2";"129916";"59"
;"SILVA (only NR);Bacteria;Bacillota;Bacilli;Paenibacillales;Paenibacillaceae;Saccharibacillus;";"0.0";"0";"18";"7";"0";"7";"11";"129909";"59"
;"SILVA (only NR);Bacteria;Bacillota;Bacilli;Paenibacillales;Paenibacillaceae;Thermobacillus;";"0.0";"0";"32";"21";"0";"21";"11";"129895";"59"
;"SILVA (only NR);Bacteria;Bacillota;Bacilli;Paenibacillales;Paenibacillaceae;Xylanibacillus;";"0.0";"0";"5";"2";"0";"2";"3";"129914";"59"
;"SILVA (only NR);Bacteria;Bacillota;Bacilli;RF39;";"0.0";"0";"635";"64";"0";"64";"571";"129852";"59"
;"SILVA (only NR);Bacteria;Bacillota;Bacilli;RF39;Incertae Sedis;";"0.0";"0";"635";"64";"0";"64";"571";"129852";"59"
;"SILVA (only NR);Bacteria;Bacillota;Bacilli;RF39;Incertae Sedis;Incertae Sedis;";"0.0";"0";"635";"64";"0";"64";"571";"129852";"59"
;"SILVA (only NR);Bacteria;Bacillota;Bacilli;RsaHf231;";"0.0";"0";"8";"2";"0";"2";"6";"129914";"59"
;"SILVA (only NR);Bacteria;Bacillota;Bacilli;RsaHf231;Incertae Sedis;";"0.0";"0";"8";"2";"0";"2";"6";"129914";"59"
;"SILVA (only NR);Bacteria;Bacillota;Bacilli;RsaHf231;Incertae Sedis;Incertae Sedis;";"0.0";"0";"8";"2";"0";"2";"6";"129914";"59"
;"SILVA (only NR);Bacteria;Bacillota;Bacilli;Staphylococcales;";"0.0";"0";"4825";"849";"0";"849";"3976";"129067";"59"
;"SILVA (only NR);Bacteria;Bacillota;Bacilli;Staphylococcales;Gemellaceae;";"0.0";"0";"355";"24";"0";"24";"331";"129892";"59"
;"SILVA (only NR);Bacteria;Bacillota;Bacilli;Staphylococcales;Gemellaceae;Gemella;";"0.0";"0";"355";"24";"0";"24";"331";"129892";"59"
;"SILVA (only NR);Bacteria;Bacillota;Bacilli;Staphylococcales;Staphylococcaceae;";"0.0";"0";"4470";"825";"0";"825";"3645";"129091";"59"
;"SILVA (only NR);Bacteria;Bacillota;Bacilli;Staphylococcales;Staphylococcaceae;Aliicoccus;";"0.0";"0";"4";"3";"0";"3";"1";"129913";"59"
;"SILVA (only NR);Bacteria;Bacillota;Bacilli;Staphylococcales;Staphylococcaceae;Auricoccus-Abyssicoccus;";"0.0";"0";"5";"2";"0";"2";"3";"129914";"59"
;"SILVA (only NR);Bacteria;Bacillota;Bacilli;Staphylococcales;Staphylococcaceae;Corticicoccus;";"0.0";"0";"2";"0";"0";"0";"2";"129916";"59"
;"SILVA (only NR);Bacteria;Bacillota;Bacilli;Staphylococcales;Staphylococcaceae;Incertae Sedis;";"0.0";"0";"7";"0";"0";"0";"7";"129916";"59"
;"SILVA (only NR);Bacteria;Bacillota;Bacilli;Staphylococcales;Staphylococcaceae;Jeotgalicoccus;";"0.0";"0";"60";"14";"0";"14";"46";"129902";"59"
;"SILVA (only NR);Bacteria;Bacillota;Bacilli;Staphylococcales;Staphylococcaceae;Macrococcus;";"0.0";"0";"36";"14";"0";"14";"22";"129902";"59"
;"SILVA (only NR);Bacteria;Bacillota;Bacilli;Staphylococcales;Staphylococcaceae;Mammaliicoccus;";"0.0";"0";"148";"15";"0";"15";"133";"129901";"59"
;"SILVA (only NR);Bacteria;Bacillota;Bacilli;Staphylococcales;Staphylococcaceae;Nosocomiicoccus;";"0.0";"0";"18";"4";"0";"4";"14";"129912";"59"
;"SILVA (only NR);Bacteria;Bacillota;Bacilli;Staphylococcales;Staphylococcaceae;Salinicoccus;";"0.0";"0";"69";"19";"0";"19";"50";"129897";"59"
;"SILVA (only NR);Bacteria;Bacillota;Bacilli;Staphylococcales;Staphylococcaceae;Staphylococcus;";"0.0";"0";"4121";"754";"0";"754";"3367";"129162";"59"
;"SILVA (only NR);Bacteria;Bacillota;Bacilli;Thermicanales;";"0.0";"0";"41";"5";"0";"5";"36";"129911";"59"
;"SILVA (only NR);Bacteria;Bacillota;Bacilli;Thermicanales;Thermicanaceae;";"0.0";"0";"41";"5";"0";"5";"36";"129911";"59"
;"SILVA (only NR);Bacteria;Bacillota;Bacilli;Thermicanales;Thermicanaceae;Hydrogenibacillus;";"0.0";"0";"5";"4";"0";"4";"1";"129912";"59"
;"SILVA (only NR);Bacteria;Bacillota;Bacilli;Thermicanales;Thermicanaceae;Thermicanus;";"0.0";"0";"36";"1";"0";"1";"35";"129915";"59"
;"SILVA (only NR);Bacteria;Bacillota;Bacilli;Thermoactinomycetales;";"0.0";"0";"183";"65";"0";"65";"118";"129851";"59"
;"SILVA (only NR);Bacteria;Bacillota;Bacilli;Thermoactinomycetales;Thermoactinomycetaceae;";"0.0";"0";"183";"65";"0";"65";"118";"129851";"59"
;"SILVA (only NR);Bacteria;Bacillota;Bacilli;Thermoactinomycetales;Thermoactinomycetaceae;Baia;";"0.0";"0";"1";"1";"0";"1";"0";"129915";"59"
;"SILVA (only NR);Bacteria;Bacillota;Bacilli;Thermoactinomycetales;Thermoactinomycetaceae;Croceifilum;";"0.0";"0";"1";"0";"0";"0";"1";"129916";"59"
;"SILVA (only NR);Bacteria;Bacillota;Bacilli;Thermoactinomycetales;Thermoactinomycetaceae;Desmospora;";"0.0";"0";"2";"1";"0";"1";"1";"129915";"59"
;"SILVA (only NR);Bacteria;Bacillota;Bacilli;Thermoactinomycetales;Thermoactinomycetaceae;Geothermomicrobium;";"0.0";"0";"4";"1";"0";"1";"3";"129915";"59"
;"SILVA (only NR);Bacteria;Bacillota;Bacilli;Thermoactinomycetales;Thermoactinomycetaceae;Hazenella;";"0.0";"0";"3";"2";"0";"2";"1";"129914";"59"
;"SILVA (only NR);Bacteria;Bacillota;Bacilli;Thermoactinomycetales;Thermoactinomycetaceae;Incertae Sedis;";"0.0";"0";"24";"9";"0";"9";"15";"129907";"59"
;"SILVA (only NR);Bacteria;Bacillota;Bacilli;Thermoactinomycetales;Thermoactinomycetaceae;Kroppenstedtia;";"0.0";"0";"13";"2";"0";"2";"11";"129914";"59"
;"SILVA (only NR);Bacteria;Bacillota;Bacilli;Thermoactinomycetales;Thermoactinomycetaceae;Laceyella;";"0.0";"0";"17";"8";"0";"8";"9";"129908";"59"
;"SILVA (only NR);Bacteria;Bacillota;Bacilli;Thermoactinomycetales;Thermoactinomycetaceae;Lihuaxuella;";"0.0";"0";"3";"2";"0";"2";"1";"129914";"59"
;"SILVA (only NR);Bacteria;Bacillota;Bacilli;Thermoactinomycetales;Thermoactinomycetaceae;Marininema;";"0.0";"0";"2";"2";"0";"2";"0";"129914";"59"
;"SILVA (only NR);Bacteria;Bacillota;Bacilli;Thermoactinomycetales;Thermoactinomycetaceae;Marinithermofilum;";"0.0";"0";"2";"0";"0";"0";"2";"129916";"59"
;"SILVA (only NR);Bacteria;Bacillota;Bacilli;Thermoactinomycetales;Thermoactinomycetaceae;Mechercharimyces;";"0.0";"0";"4";"0";"0";"0";"4";"129916";"59"
;"SILVA (only NR);Bacteria;Bacillota;Bacilli;Thermoactinomycetales;Thermoactinomycetaceae;Melghirimyces;";"0.0";"0";"3";"1";"0";"1";"2";"129915";"59"
;"SILVA (only NR);Bacteria;Bacillota;Bacilli;Thermoactinomycetales;Thermoactinomycetaceae;Novibacillus;";"0.0";"0";"7";"3";"0";"3";"4";"129913";"59"
;"SILVA (only NR);Bacteria;Bacillota;Bacilli;Thermoactinomycetales;Thermoactinomycetaceae;Paludifilum;";"0.0";"0";"2";"0";"0";"0";"2";"129916";"59"
;"SILVA (only NR);Bacteria;Bacillota;Bacilli;Thermoactinomycetales;Thermoactinomycetaceae;Pasteuria;";"0.0";"0";"23";"3";"0";"3";"20";"129913";"59"
;"SILVA (only NR);Bacteria;Bacillota;Bacilli;Thermoactinomycetales;Thermoactinomycetaceae;Planifilum;";"0.0";"0";"14";"8";"0";"8";"6";"129908";"59"
;"SILVA (only NR);Bacteria;Bacillota;Bacilli;Thermoactinomycetales;Thermoactinomycetaceae;Polycladomyces;";"0.0";"0";"3";"0";"0";"0";"3";"129916";"59"
;"SILVA (only NR);Bacteria;Bacillota;Bacilli;Thermoactinomycetales;Thermoactinomycetaceae;Risungbinella;";"0.0";"0";"4";"1";"0";"1";"3";"129915";"59"
;"SILVA (only NR);Bacteria;Bacillota;Bacilli;Thermoactinomycetales;Thermoactinomycetaceae;Salinithrix;";"0.0";"0";"1";"0";"0";"0";"1";"129916";"59"
;"SILVA (only NR);Bacteria;Bacillota;Bacilli;Thermoactinomycetales;Thermoactinomycetaceae;Seinonella;";"0.0";"0";"2";"1";"0";"1";"1";"129915";"59"
;"SILVA (only NR);Bacteria;Bacillota;Bacilli;Thermoactinomycetales;Thermoactinomycetaceae;Shimazuella;";"0.0";"0";"18";"4";"0";"4";"14";"129912";"59"
;"SILVA (only NR);Bacteria;Bacillota;Bacilli;Thermoactinomycetales;Thermoactinomycetaceae;Staphylospora;";"0.0";"0";"1";"0";"0";"0";"1";"129916";"59"
;"SILVA (only NR);Bacteria;Bacillota;Bacilli;Thermoactinomycetales;Thermoactinomycetaceae;Thermoactinomyces;";"0.0";"0";"20";"10";"0";"10";"10";"129906";"59"
;"SILVA (only NR);Bacteria;Bacillota;Bacilli;Thermoactinomycetales;Thermoactinomycetaceae;Thermoflavimicrobium;";"0.0";"0";"7";"4";"0";"4";"3";"129912";"59"
;"SILVA (only NR);Bacteria;Bacillota;Bacilli;Thermoactinomycetales;Thermoactinomycetaceae;Trigonala;";"0.0";"0";"2";"2";"0";"2";"0";"129914";"59"
;"SILVA (only NR);Bacteria;Bacillota;Clostridia;";"0.0";"0";"50636";"7077";"0";"7077";"43559";"122839";"59"
;"SILVA (only NR);Bacteria;Bacillota;Clostridia;Caldicoprobacterales;";"0.0";"0";"121";"30";"0";"30";"91";"129886";"59"
;"SILVA (only NR);Bacteria;Bacillota;Clostridia;Caldicoprobacterales;Caldicoprobacteraceae;";"0.0";"0";"121";"30";"0";"30";"91";"129886";"59"
;"SILVA (only NR);Bacteria;Bacillota;Clostridia;Caldicoprobacterales;Caldicoprobacteraceae;Caldicoprobacter;";"0.0";"0";"121";"30";"0";"30";"91";"129886";"59"
;"SILVA (only NR);Bacteria;Bacillota;Clostridia;Christensenellales;";"0.0";"0";"2472";"621";"0";"621";"1851";"129295";"59"
;"SILVA (only NR);Bacteria;Bacillota;Clostridia;Christensenellales;Christensenellaceae;";"0.0";"0";"2472";"621";"0";"621";"1851";"129295";"59"
;"SILVA (only NR);Bacteria;Bacillota;Clostridia;Christensenellales;Christensenellaceae;Christensenella;";"0.0";"0";"10";"8";"0";"8";"2";"129908";"59"
;"SILVA (only NR);Bacteria;Bacillota;Clostridia;Christensenellales;Christensenellaceae;Christensenellaceae R-7 group;";"0.0";"0";"2301";"586";"0";"586";"1715";"129330";"59"
;"SILVA (only NR);Bacteria;Bacillota;Clostridia;Christensenellales;Christensenellaceae;Incertae Sedis;";"0.0";"0";"161";"27";"0";"27";"134";"129889";"59"
;"SILVA (only NR);Bacteria;Bacillota;Clostridia;Clostridia UCG-014;";"0.0";"0";"1146";"206";"0";"206";"940";"129710";"59"
;"SILVA (only NR);Bacteria;Bacillota;Clostridia;Clostridia UCG-014;Incertae Sedis;";"0.0";"0";"1146";"206";"0";"206";"940";"129710";"59"
;"SILVA (only NR);Bacteria;Bacillota;Clostridia;Clostridia UCG-014;Incertae Sedis;Incertae Sedis;";"0.0";"0";"1146";"206";"0";"206";"940";"129710";"59"
;"SILVA (only NR);Bacteria;Bacillota;Clostridia;Clostridia vadinBB60 group;";"0.0";"0";"432";"69";"0";"69";"363";"129847";"59"
;"SILVA (only NR);Bacteria;Bacillota;Clostridia;Clostridia vadinBB60 group;Incertae Sedis;";"0.0";"0";"432";"69";"0";"69";"363";"129847";"59"
;"SILVA (only NR);Bacteria;Bacillota;Clostridia;Clostridia vadinBB60 group;Incertae Sedis;Incertae Sedis;";"0.0";"0";"432";"69";"0";"69";"363";"129847";"59"
;"SILVA (only NR);Bacteria;Bacillota;Clostridia;Clostridiales;";"0.0";"0";"2914";"700";"0";"700";"2214";"129216";"59"
;"SILVA (only NR);Bacteria;Bacillota;Clostridia;Clostridiales;Caloramatoraceae;";"0.0";"0";"247";"41";"0";"41";"206";"129875";"59"
;"SILVA (only NR);Bacteria;Bacillota;Clostridia;Clostridiales;Caloramatoraceae;Caloramator;";"0.0";"0";"92";"14";"0";"14";"78";"129902";"59"
;"SILVA (only NR);Bacteria;Bacillota;Clostridia;Clostridiales;Caloramatoraceae;Fervidicella;";"0.0";"0";"2";"1";"0";"1";"1";"129915";"59"
;"SILVA (only NR);Bacteria;Bacillota;Clostridia;Clostridiales;Caloramatoraceae;Fonticella;";"0.0";"0";"66";"11";"0";"11";"55";"129905";"59"
;"SILVA (only NR);Bacteria;Bacillota;Clostridia;Clostridiales;Caloramatoraceae;Incertae Sedis;";"0.0";"0";"44";"6";"0";"6";"38";"129910";"59"
;"SILVA (only NR);Bacteria;Bacillota;Clostridia;Clostridiales;Caloramatoraceae;Thermobrachium;";"0.0";"0";"43";"9";"0";"9";"34";"129907";"59"
;"SILVA (only NR);Bacteria;Bacillota;Clostridia;Clostridiales;Clostridiaceae;";"0.0";"0";"2571";"644";"0";"644";"1927";"129272";"59"
;"SILVA (only NR);Bacteria;Bacillota;Clostridia;Clostridiales;Clostridiaceae;Candidatus Arthromitus;";"0.0";"0";"34";"9";"0";"9";"25";"129907";"59"
;"SILVA (only NR);Bacteria;Bacillota;Clostridia;Clostridiales;Clostridiaceae;Clostridium;";"0.0";"0";"2224";"584";"0";"584";"1640";"129332";"59"
;"SILVA (only NR);Bacteria;Bacillota;Clostridia;Clostridiales;Clostridiaceae;Haloimpatiens;";"0.0";"0";"20";"3";"0";"3";"17";"129913";"59"
;"SILVA (only NR);Bacteria;Bacillota;Clostridia;Clostridiales;Clostridiaceae;Hathewaya;";"0.0";"0";"10";"5";"0";"5";"5";"129911";"59"
;"SILVA (only NR);Bacteria;Bacillota;Clostridia;Clostridiales;Clostridiaceae;Incertae Sedis;";"0.0";"0";"40";"9";"0";"9";"31";"129907";"59"
;"SILVA (only NR);Bacteria;Bacillota;Clostridia;Clostridiales;Clostridiaceae;Oceanirhabdus;";"0.0";"0";"3";"0";"0";"0";"3";"129916";"59"
;"SILVA (only NR);Bacteria;Bacillota;Clostridia;Clostridiales;Clostridiaceae;Proteiniclasticum;";"0.0";"0";"63";"22";"0";"22";"41";"129894";"59"
;"SILVA (only NR);Bacteria;Bacillota;Clostridia;Clostridiales;Clostridiaceae;Sarcina;";"0.0";"0";"168";"9";"0";"9";"159";"129907";"59"
;"SILVA (only NR);Bacteria;Bacillota;Clostridia;Clostridiales;Clostridiaceae;Youngiibacter;";"0.0";"0";"9";"3";"0";"3";"6";"129913";"59"
;"SILVA (only NR);Bacteria;Bacillota;Clostridia;Clostridiales;Incertae Sedis;";"0.0";"0";"34";"4";"0";"4";"30";"129912";"59"
;"SILVA (only NR);Bacteria;Bacillota;Clostridia;Clostridiales;Incertae Sedis;Incertae Sedis;";"0.0";"0";"34";"4";"0";"4";"30";"129912";"59"
;"SILVA (only NR);Bacteria;Bacillota;Clostridia;Clostridiales;Oxobacteraceae;";"0.0";"0";"62";"11";"0";"11";"51";"129905";"59"
;"SILVA (only NR);Bacteria;Bacillota;Clostridia;Clostridiales;Oxobacteraceae;Oxobacter;";"0.0";"0";"62";"11";"0";"11";"51";"129905";"59"
;"SILVA (only NR);Bacteria;Bacillota;Clostridia;Eubacteriales;";"0.0";"0";"247";"79";"0";"79";"168";"129837";"59"
;"SILVA (only NR);Bacteria;Bacillota;Clostridia;Eubacteriales;Alkalibacteraceae;";"0.0";"0";"15";"5";"0";"5";"10";"129911";"59"
;"SILVA (only NR);Bacteria;Bacillota;Clostridia;Eubacteriales;Alkalibacteraceae;Alkalibacter;";"0.0";"0";"10";"4";"0";"4";"6";"129912";"59"
;"SILVA (only NR);Bacteria;Bacillota;Clostridia;Eubacteriales;Alkalibacteraceae;Alkalibaculum;";"0.0";"0";"5";"1";"0";"1";"4";"129915";"59"
;"SILVA (only NR);Bacteria;Bacillota;Clostridia;Eubacteriales;Anaerofustaceae;";"0.0";"0";"37";"11";"0";"11";"26";"129905";"59"
;"SILVA (only NR);Bacteria;Bacillota;Clostridia;Eubacteriales;Anaerofustaceae;Anaerofustis;";"0.0";"0";"37";"11";"0";"11";"26";"129905";"59"
;"SILVA (only NR);Bacteria;Bacillota;Clostridia;Eubacteriales;Eubacteriaceae;";"0.0";"0";"177";"60";"0";"60";"117";"129856";"59"
;"SILVA (only NR);Bacteria;Bacillota;Clostridia;Eubacteriales;Eubacteriaceae;Acetobacterium;";"0.0";"0";"92";"43";"0";"43";"49";"129873";"59"
;"SILVA (only NR);Bacteria;Bacillota;Clostridia;Eubacteriales;Eubacteriaceae;Eubacterium;";"0.0";"0";"56";"10";"0";"10";"46";"129906";"59"
;"SILVA (only NR);Bacteria;Bacillota;Clostridia;Eubacteriales;Eubacteriaceae;Incertae Sedis;";"0.0";"0";"15";"2";"0";"2";"13";"129914";"59"
;"SILVA (only NR);Bacteria;Bacillota;Clostridia;Eubacteriales;Eubacteriaceae;Pseudoramibacter;";"0.0";"0";"14";"5";"0";"5";"9";"129911";"59"
;"SILVA (only NR);Bacteria;Bacillota;Clostridia;Eubacteriales;Garciellaceae;";"0.0";"0";"18";"3";"0";"3";"15";"129913";"59"
;"SILVA (only NR);Bacteria;Bacillota;Clostridia;Eubacteriales;Garciellaceae;Garciella;";"0.0";"0";"8";"1";"0";"1";"7";"129915";"59"
;"SILVA (only NR);Bacteria;Bacillota;Clostridia;Eubacteriales;Garciellaceae;Irregularibacter;";"0.0";"0";"9";"1";"0";"1";"8";"129915";"59"
;"SILVA (only NR);Bacteria;Bacillota;Clostridia;Eubacteriales;Garciellaceae;Rhabdanaerobium;";"0.0";"0";"1";"1";"0";"1";"0";"129915";"59"
;"SILVA (only NR);Bacteria;Bacillota;Clostridia;Incertae Sedis;";"0.0";"0";"246";"38";"0";"38";"208";"129878";"59"
;"SILVA (only NR);Bacteria;Bacillota;Clostridia;Incertae Sedis;Gracilibacteraceae;";"0.0";"0";"52";"14";"0";"14";"38";"129902";"59"
;"SILVA (only NR);Bacteria;Bacillota;Clostridia;Incertae Sedis;Gracilibacteraceae;Gracilibacter;";"0.0";"0";"52";"14";"0";"14";"38";"129902";"59"
;"SILVA (only NR);Bacteria;Bacillota;Clostridia;Incertae Sedis;Incertae Sedis;";"0.0";"0";"194";"24";"0";"24";"170";"129892";"59"
;"SILVA (only NR);Bacteria;Bacillota;Clostridia;Incertae Sedis;Incertae Sedis;Incertae Sedis;";"0.0";"0";"98";"16";"0";"16";"82";"129900";"59"
;"SILVA (only NR);Bacteria;Bacillota;Clostridia;Incertae Sedis;Incertae Sedis;Lutispora;";"0.0";"0";"96";"8";"0";"8";"88";"129908";"59"
;"SILVA (only NR);Bacteria;Bacillota;Clostridia;Lachnospirales;";"0.0";"0";"23121";"2142";"0";"2142";"20979";"127774";"59"
;"SILVA (only NR);Bacteria;Bacillota;Clostridia;Lachnospirales;Defluviitaleaceae;";"0.0";"0";"136";"46";"0";"46";"90";"129870";"59"
;"SILVA (only NR);Bacteria;Bacillota;Clostridia;Lachnospirales;Defluviitaleaceae;Defluviitalea;";"0.0";"0";"33";"19";"0";"19";"14";"129897";"59"
;"SILVA (only NR);Bacteria;Bacillota;Clostridia;Lachnospirales;Defluviitaleaceae;Defluviitaleaceae UCG-011;";"0.0";"0";"103";"27";"0";"27";"76";"129889";"59"
;"SILVA (only NR);Bacteria;Bacillota;Clostridia;Lachnospirales;Incertae Sedis;";"0.0";"0";"11";"2";"0";"2";"9";"129914";"59"
;"SILVA (only NR);Bacteria;Bacillota;Clostridia;Lachnospirales;Incertae Sedis;Incertae Sedis;";"0.0";"0";"11";"2";"0";"2";"9";"129914";"59"
;"SILVA (only NR);Bacteria;Bacillota;Clostridia;Lachnospirales;Lachnospiraceae;";"0.0";"0";"22974";"2094";"0";"2094";"20880";"127822";"59"
;"SILVA (only NR);Bacteria;Bacillota;Clostridia;Lachnospirales;Lachnospiraceae;A2;";"0.0";"0";"175";"5";"0";"5";"170";"129911";"59"
;"SILVA (only NR);Bacteria;Bacillota;Clostridia;Lachnospirales;Lachnospiraceae;ASF356;";"0.0";"0";"30";"3";"0";"3";"27";"129913";"59"
;"SILVA (only NR);Bacteria;Bacillota;Clostridia;Lachnospirales;Lachnospiraceae;Acetatifactor;";"0.0";"0";"25";"0";"0";"0";"25";"129916";"59"
;"SILVA (only NR);Bacteria;Bacillota;Clostridia;Lachnospirales;Lachnospiraceae;Acetitomaculum;";"0.0";"0";"182";"39";"0";"39";"143";"129877";"59"
;"SILVA (only NR);Bacteria;Bacillota;Clostridia;Lachnospirales;Lachnospiraceae;Agathobacter;";"0.0";"0";"769";"15";"0";"15";"754";"129901";"59"
;"SILVA (only NR);Bacteria;Bacillota;Clostridia;Lachnospirales;Lachnospiraceae;Anaerobium;";"0.0";"0";"3";"1";"0";"1";"2";"129915";"59"
;"SILVA (only NR);Bacteria;Bacillota;Clostridia;Lachnospirales;Lachnospiraceae;Anaerobutyricum;";"0.0";"0";"448";"21";"0";"21";"427";"129895";"59"
;"SILVA (only NR);Bacteria;Bacillota;Clostridia;Lachnospirales;Lachnospiraceae;Anaerocolumna;";"0.0";"0";"46";"10";"0";"10";"36";"129906";"59"
;"SILVA (only NR);Bacteria;Bacillota;Clostridia;Lachnospirales;Lachnospiraceae;Anaeromicropila;";"0.0";"0";"10";"5";"0";"5";"5";"129911";"59"
;"SILVA (only NR);Bacteria;Bacillota;Clostridia;Lachnospirales;Lachnospiraceae;Anaerosporobacter;";"0.0";"0";"10";"0";"0";"0";"10";"129916";"59"
;"SILVA (only NR);Bacteria;Bacillota;Clostridia;Lachnospirales;Lachnospiraceae;Anaerostipes;";"0.0";"0";"483";"32";"0";"32";"451";"129884";"59"
;"SILVA (only NR);Bacteria;Bacillota;Clostridia;Lachnospirales;Lachnospiraceae;Anaerotaenia;";"0.0";"0";"6";"1";"0";"1";"5";"129915";"59"
;"SILVA (only NR);Bacteria;Bacillota;Clostridia;Lachnospirales;Lachnospiraceae;Anaerotignum;";"0.0";"0";"37";"19";"0";"19";"18";"129897";"59"
;"SILVA (only NR);Bacteria;Bacillota;Clostridia;Lachnospirales;Lachnospiraceae;Blautia;";"0.0";"0";"3075";"136";"0";"136";"2939";"129780";"59"
;"SILVA (only NR);Bacteria;Bacillota;Clostridia;Lachnospirales;Lachnospiraceae;Butyribacter;";"0.0";"0";"376";"10";"0";"10";"366";"129906";"59"
;"SILVA (only NR);Bacteria;Bacillota;Clostridia;Lachnospirales;Lachnospiraceae;Butyrivibrio;";"0.0";"0";"303";"109";"0";"109";"194";"129807";"59"
;"SILVA (only NR);Bacteria;Bacillota;Clostridia;Lachnospirales;Lachnospiraceae;CAG-56;";"0.0";"0";"30";"2";"0";"2";"28";"129914";"59"
;"SILVA (only NR);Bacteria;Bacillota;Clostridia;Lachnospirales;Lachnospiraceae;CHKCI001;";"0.0";"0";"5";"1";"0";"1";"4";"129915";"59"
;"SILVA (only NR);Bacteria;Bacillota;Clostridia;Lachnospirales;Lachnospiraceae;Caecibacterium;";"0.0";"0";"4";"0";"0";"0";"4";"129916";"59"
;"SILVA (only NR);Bacteria;Bacillota;Clostridia;Lachnospirales;Lachnospiraceae;Catenibacillus;";"0.0";"0";"8";"2";"0";"2";"6";"129914";"59"
;"SILVA (only NR);Bacteria;Bacillota;Clostridia;Lachnospirales;Lachnospiraceae;Catonella;";"0.0";"0";"51";"13";"0";"13";"38";"129903";"59"
;"SILVA (only NR);Bacteria;Bacillota;Clostridia;Lachnospirales;Lachnospiraceae;Cellulosilyticum;";"0.0";"0";"41";"14";"0";"14";"27";"129902";"59"
;"SILVA (only NR);Bacteria;Bacillota;Clostridia;Lachnospirales;Lachnospiraceae;Coprococcus;";"0.0";"0";"372";"40";"0";"40";"332";"129876";"59"
;"SILVA (only NR);Bacteria;Bacillota;Clostridia;Lachnospirales;Lachnospiraceae;Cuneatibacter;";"0.0";"0";"1";"0";"0";"0";"1";"129916";"59"
;"SILVA (only NR);Bacteria;Bacillota;Clostridia;Lachnospirales;Lachnospiraceae;Dorea;";"0.0";"0";"409";"16";"0";"16";"393";"129900";"59"
;"SILVA (only NR);Bacteria;Bacillota;Clostridia;Lachnospirales;Lachnospiraceae;Eisenbergiella;";"0.0";"0";"74";"7";"0";"7";"67";"129909";"59"
;"SILVA (only NR);Bacteria;Bacillota;Clostridia;Lachnospirales;Lachnospiraceae;Enterocloster;";"0.0";"0";"452";"28";"0";"28";"424";"129888";"59"
;"SILVA (only NR);Bacteria;Bacillota;Clostridia;Lachnospirales;Lachnospiraceae;Epulopiscium;";"0.0";"0";"193";"16";"0";"16";"177";"129900";"59"
;"SILVA (only NR);Bacteria;Bacillota;Clostridia;Lachnospirales;Lachnospiraceae;Extibacter;";"0.0";"0";"195";"19";"0";"19";"176";"129897";"59"
;"SILVA (only NR);Bacteria;Bacillota;Clostridia;Lachnospirales;Lachnospiraceae;FD2005;";"0.0";"0";"22";"6";"0";"6";"16";"129910";"59"
;"SILVA (only NR);Bacteria;Bacillota;Clostridia;Lachnospirales;Lachnospiraceae;Faecalicatena;";"0.0";"0";"47";"18";"0";"18";"29";"129898";"59"
[truncated: 13,386 more rows]
