# Supplementary material for: Redox gradients define the ecological niche of ciliates with denitrifying endosymbionts in anoxic lake waters
Source: ISME J. 2026 Mar 1;20(1):wrag043. doi: 10.1093/ismejo/wrag043 (PMC13037464; doi:10.1093/ismejo/wrag043)
Supplement: wrag043_Supplementary_materials [file wrag043_supplementary_materials.zip › Supplementary file 6.fa]

>16S_rRNA_bac___EJBY_1
TTTAAGAGTTTGATCCTGGCTCAGATTGAACGCTGGCGGCATGCTTGACACATGCAAGTCGTACGGTAACAGATTTTTTTCGGAAAATGCTGACGAGTGGCGAACGGGTGAGTAATACATAGGAATCTACCTAAAAGAGGGGGATAGTTTATGGAAACATTTAGTAATACCCCATATTTCTTAGCAGAGAAAGCAGGGGACTTTTTTAAAGCCTTGCGCTTTTAGATGAGCCTATGCCAGATTAGCTAGTTGGTGAGGTAATTGCTCACCAAGGCAATGATCTGTAGTTGGTTTGAGAGAATGATCAACCACACTGGGATTGAGATACGGCCCAGACTCCTACGGGAGGCAGCAGTGTGGAATATTGGACAATGGGCGAAAGCCTGATCCAGCAATGCCGCGTGTGTGAAGAAGGCCTTAGGGTTGTAAAACACTTTCAGCAGAGAAGAAGTATTAATTGCTAATATCAATTGATATTGACGTTATTTGCAGAAGAAGTACTGGCTAACTCTGTGCCAGCAGCCGCGGTAATACAGAGAGTGCGAGCGTTAATCGGAATTATTGGGCGTAAAGGGTGTGTAGGTGGATGAAAAAGTTAAATGTGAAATCCCTAGGCTTAACTTAGGAACTGCATTTAATACTTTTCGTCTAGAGTATTGTAGAGGAAAGTAGAATTTCCGGTGTAGCGGTGAAATGCGTAGATATCGGAAGGAATACCAGAAGCGAAGGCGACTTTCTGGACAAATACTGACACTGATACACGAAAGCGTGGGGAGCAAACAGGATTAGATACCCTGGTAGTCCACGCTGTAAACGATGAAAACTTGCTGTTAGGCATGTAAATATGTTTAGTGGCGTAGCTAACGCGTTAAGTATTCCGCCTGGGGAGTATGATCGCAAGATTGGAACTCAAAGGAATTGACGGGGGCCCGCACAAGCGGTGGAGCATGTGGTTTAATTCGATGATACACGAAGAACCTTACCTACCCTTGATCTCCATAACTAAATAGAGATATTTGGGTGCCTTCGGGAATTGGATGACAGGTGCTGCATGGCTGTCGTCAGCTCGTGTTGTGAGATGTTGGGTTAAGTCCCGTAACGAGCGCAACCCTCATCCTTAGTTACTAACAAGTAAAGTTGAGCACTTTAAGGAAACTGCCGGCGATAATCCGGAGGAAGGTGAGGACGACGTCAAGTCATTATGGCCTTTATGGGTAGGGCTACACACGTGCTACAATGGTTAATACAAAGGGTCGCGAAATTGTGAAATGAAGCAAATCCTCAAAAGTTAATCGTAGTCCGGATTGGAGTCTGCAACTCGACTCCATGAAGTTGGAATCGCTAGTAATCGTGGATCAGAATGCCGCGGTGAATACGTTCTCGGGCCTTGTACACACCGCCCGTCACACCATGGGAGTGGGCTGTACCAGAAGCAGTATACTTAACTCGCAAGAGAGGGTTGCTACCACGGTATGGTTCATGACTGGGGTGAAGTCGTAACAAGGTAGCCGTAGGGGAACTTGCGGCTGGATCACCTCCT
>16S_rRNA_bac___ESTL_1
TGAAGAGTTTGATCCTGGCTCAGATTGAACGCTAGCGGCATGCTTTACACATGCAAGTCGTACGGTAACAGGTCTTTTTCGGAAGATGCTGACGAGTGGCGAACGGGTGAGTAATACGTAGGAATCTACCTGAAAGAGAGGAATAGTTAGTGGAAACATTAAGTAATACCTCATATCTCCGTTGAGGAAAAAGCAGGGGACTTTTTAAGCCTTGCGCTTTCAGAGGAGCTTACGTCGGATTAACTAGTTGGTAGGGTAAAGGCCTACCAAGGTGACGATCCGTAGCTGGTCTGAGAGGATGATCAGCCACACTGGGATTGAGATACGGCCCAGACTCCTACGGGAGGCAGCAGTGGGGAATCTTGGACAATGGGCGAAAGCCTGATCCAGCAATGCCGCGTGTGTGAAGAAGGCCTTAGGGTTGTAAAGCACTTTCAGCAATGAAGAAGTTTTATTAGTTAATACCTAATATTATTGACGTTAGTTGCAGAAGAAGTACTGGCTAACTCTGTGCCAGCAGCCGCGGTAATACAGAGAGTGCAAGCGTTAATCGGAATTATTGGGCGTAAAGGGTGTGTAGGTTGTTAAAAAAGTTAGATGTGAAATCCCTGGGCGCAACCTAGGAATTGCATTTAATACTTTTTATCTAGAGTATTGTAGGGGGAAGTGGAATTTCCGGTGTAGCGGTGAAATGCGTAGATATCGGAAGGAACACCAGTGGCGAAGGCGACTTCCTGGACAAATACTGACACTGAGACACGAAAGCGTGGGGAGCAAACAGGATTAGATACCCTGGTAGTCCACGCTGTAAACGATGAAAACTTGCTGTTAGGCATTTATATATGTTTAGTGGCGTAGCTAACGCGTTAAGTTTTCCGCCTGGGGAGTACGATCGCAAGGTTAAAACTCAAAGGAATTGACGGGGGCCCGCACAAGCGGTGGAGCATGTGGTTTAATTCGATGCTACACGAAGAACCTTACCTACCCTTGATCTCCAAAACCAAGTAGAGATATTTGGGTGCCTTAGGGAATTGGATGACAGGTGCTGCATGGCTGTCGTCAGCTCGTGTTGTGAGATGTTGGGTTAAGTCCCGTAACGAGCGCAACCCTTATCCTTAGTTACTAACAAGTAATGTTGAGCACTTTAAGGAAACTGCCGGCGATAATCCGGAGGAAGGTGAGGACGACGTCAAGTCATTATGGCCTTTATGGGTAGGGCTACACACGTGCTACAATGGTTGATACAAAGGGTCGCGAAATCGCGAGGTGGAGCAAATCTTTTAAAGTCAATTGTAGTCCGGATTGGAGTCTGCAACTCGACTCCATGAAGTTGGAATCGCTAGTAATCGTGGATCAGAATGCCACGGTGAATACGTTCTCGGGCCTTGTACACACCGCCCGTCACACCATGGGAGTGAATTGTACCAGAAGCAATGTGCTTAACTGTATAGAGGGTAGTTGCCACGGTATGATTCATGACTGGGGTGAAGTCGTAACAAGGTAGCCGTAGGGGAACTTGCGGCTGGATCACCTCCT
>16S_rRNA_bac___HKWW_1
TAAGAGTTTGATCCTGGCTCAGATTGAACGCTGGCGGCATGCTTAACACATGCAAGTCGTACGGTAACAGATTTTTTTCGGAAAATGCTGACGAGTGGCGAACGGGTGAGTAATACATAG
GAATCTACCTAGAAGAGGGGGATAGTTTATGGAAGCATTTAGTAATACCCCATATGTCTTTAGAGGCAAAGCAGGGGACTTTTTTTAAGCCTTGCGCTTTTAGATGAGCCTATGCCAGAT
TAGCTAGTTGGTAGGGTAAATGCCTACCAAGGCAATGATCTGTAGTTGGTTTGAGAGAATGATCAGCCACACTGGGATTGAGATACGGCCCAGACTCCTACGGGAGGCAGCAGTGTGGAA
TATTGGACAATGGGCGAAAGCCTGATCCAGCAATGCCGCGTGTGTGAAGAAGGCCTTAGGGTTGTAAAACACTTTCGGTAATGAAGAAGTACTAGTTGCTAATATCAGTTAGTATTGACG
TTAGTTACAGAAGAAGTACTGGCTAACTCTGTGCCAGCAGCCGCGGTAATACAGAGAGTGCGAGCGTTAATCGGAATTATTGGGCGTAAAGGGTGTGTAGGTTGATAGAAAAGTTAAATG
TGAAATCCTCAGGCTTAACCTGAGAACTGCATTTAATACTCTCTGTCTAGAGTATTGTAGAGGAAAGTAGAATTTCCGGTGTAGCGGTGAAATGCGTAGATATCGGAAGGAATACCAGAT
GCGAAGGCGACTTTCTGGACAAATACTGACACTGAGACACGAAAGCGTGGGGAGCAAACAGGATTAGATACCCTGGTAGTCCACGCTGTAAACGATGAAAACTTGCTGTTAGGCATGTAA
ATATGTTTAGTGGCGTAGCTAACGCGTTAAGTTTTCCGCCTGGGGAGTATGATCGCAAGGTTAAAACTCAAAGGAATTGACGGGGGCCCGCACAAGCGGTGGAGCATGTGGTTTAATTCG
ATGATACACGAAGAACCTTACCTACTCTTGATCTCCATAACTAAATAGAGATATTTGGGTGCCTTTTGGAATTGGATGACAGGTGCTGCATGGCTGTCGTCAGCTCGTGTTGTGAGATGT
TGGGTTAAGTCCCGTAACGAGCGCAACCCTCATCCTTAGTTACTAACAAGTAAAGTTGAGCACTCTAAGGAAACTGCCGGCGATAATCCGGAGGAAGGTGAGGATGACGTCAAGTCATTA
TGGCCTTTATGAGTAGGGCTACACACGTGCTACAATGGTTAATACAAAGGGTAGCGAAATCGTGAGATGGAGCAAATCTCGAAAGTTAATCGTAGTCCGGATTGGAGTCTGCAACTCGAC
TCCATGAAGTTGGAATCGCTAGTAATCATGGATCAGAATGCCATGGTGAATACGTTCTCGGGCCTTGTACACACCGCCCGTCACACCATGGGAGTGGGCTGTACCAGAAGCAATTTTCTT
AACTCGAAAGAGAGGGTAATTATCACGGTATGGTTCATGACTGGGGTGAAGTCGTAACAAGGTAGCCGTAGGGGAACTTGCGGCTGGATCACCTCCTT
>16S_rRNA_bac___HKWW_2
TTTAAGAGTTTGATCCTGGCTCAGATTGAACGCTGGCGGCATGCTTAACACATGCAAGTCGTACGGTAACAGGTTTTTTTCGGAAAATGCTGACGAGTGGCGAACGGGTGAGTAATACAT
AGGAATCTACCTAAAAGAGGGGGATAGTTTGTGGAAACATTTAGTAATACCCCATATTTCTTAGCTGAGAAAGCAGGGGACTTTAGGGCCTTGCGCTTTTAGATGAGCCTATGTCAGATT
AGCTAGTTGGTGTGGTAATTGCTCACCAAGGCAATGATCTGTAGTTGGTTTGAGAGAATGATCAACCACACTGGGATTGAGATACGGCCCAGACTCCTACGGGAGGCAGCAGTGTGGAAT
ATTGGACAATGGGCGAAAGCCTGATCCAGCAATGCCGCGTGTGTGAAGAAGGCCTTAGGGTTGTAAAACACTTTCAGCAATGAAGAAGTAATAAATGCTAATATCATTTATTTTTGACGT
TAGTTGCAGAAGAAGTACTGGCTAACTCTGTGCCAGCAGCCGCGGTAATACAGAGAGTGCGAGCGTTAATCGGAATTATTGGGCGTAAAGGGTGTGTAGGTGGATAAAAAAGTTAAATGT
GAAATCCCTAAGCTTAACTTAGGAACTGCATTTAATACTTTTTATCTAGAGTATTGTAGAGGAAAGTAGAATTTCCGGTGTAGCGGTGAAATGCGTAGATATCGGAAGGAATACCAGAAG
CGAAGGCGACTTTCTGGGCAAATACTGACACTGAGACACGAAAGCGTGGGGAGCAAACAGGATTAGATACCCTGGTAGTCCACGCTGTAAACGATGAAAACTTGCTGTTAGGCATGTAAA
TATGTTTAGTGGCGTAGCTAACGCGTTAAGTTTTCCGCCTGGGGAGTATGATCGCAAGGTTAAAACTCAAAGGAATTGACGGGGGCCCGCACAAGCGGTGGAGCATGTGGTTTAATTCGA
TGATACACGAAGAACCTTACCTACCCTTGATCTCCATAACTAAATAGAGATATTTGGGTGCCTTCGGGAATTGGATGACAGGTGCTGCATGGCTGTCGTCAGCTCGTGTTGTGAGATGTT
GGGTTAAGTCCCGTAACGAGCGCAACCCTCATTCTTAGTTACTAACAAGTTAAGTTGAGCACTCTAAGAAAACTGCCGGCGATAATCCGGAGGAAGGTGAGGACGACGTCAAGTCATTAT
GGCCTTTATGGGTAGGGCTACACACGTGCTACAATGGTTAATACAAAGGGTAGCAAAATCGTGAGATGGAGCAAATCCTCTAAAGTTAATCGTAGTCCGGATTGGAGTCTGCAACTCGAC
TCCATGAAGTTGGAATCGCTAGTAATCGTGGATCAGAATGCCGCGGTGAATACGTTCTCGGGCCTTGTACACACCGCCCGTCACACCATGGGAGTGGGCTGTACCAGAAGCAATTTTCTT
AACTCGTAAGAGAGGGTGATTACCACGGTATGGTTCATGACTGGGGTGAAGTCGTAACAAGGTAGCCGTAGGGGAACTTGCGGCTGGATCACCTCCT
>16S_rRNA_bac___HKWW_3
TTTAAGAGTTTGATCCTGGCTCAGATTGAACGCTAGCGGCATGCTTTATACATGCAAGTCGTACGGTAACAAGTTTTTTTCGGAAAATGTTGACGAGTGGCGAACGGGTGAGTAATACAT
AGGAATCTACCTAAGAGAATGGGATAGTTAGTGGAAACATTAAGTAATACCGTATATTTCTTTTATAGAAAAAGCAGGGGACTTTTTTTTAAGAGCCTTGCGCTTTTAGATGAGCCTATG
TCAGATTAGTTAGTTGGTGAGGTAAAGGCTCACCAAGACGATGATCTGTAGTTGATTTTAGAGAATGATCAGCCACACTGGGATTGAGATACGGCCCAGACTTCTACGGAAGGCAGCAGT
AGGGAATATTGGACAATGGGCGCAAGCCTGATCCAGCAATGCCGCGTGTGTGAAGAAGGCCTTAGGGTTGTAAAGCACTTTCAGCAATGAAGAAGTTTATCATGCTAATATCATGATATA
TTGACGTTAGTTGCAGAAGAAGTACTGGCTAACTCTGTGCCAGCAGCCGCGGTAATACAGAGAGTGCAAGCGTTAATCGGAATTATTGGGCGTAAAGGGTGTGTAGGTGGATAAAAAAGT
TAAATGTGAAATCCCTAGGCTTAACTTAGGAATTGCATTTAATACTTTTTATCTAGAGTATTGTAGGGGAAAGTAGAATTTCCGGTGTAGCGGTGAAATGCGTAGATATCGGAAGGAATA
CCAGAAGCGAAGGCGACTTTCTGGACAAATACTGACACTGAGACACGAAAGCGTGGGGAGCAAACAGGATTAGATACCCTGGTAGTCCACGCCGTAAACGATGAAAACTTGCTGTTAGAC
ATGTAAATATGTTTAGTGGCGTAGCTAACGCGTTAAGTTTTCCGCCTGGGGAGTATGATCGCAAGGTTAAAACTCAAAGGAATTGACGGGGGCCCGCACAAGCGGTGGAGCATGTGGTTT
AATTCGATGCTACACGAAGAACCTTACCTACTCTTGATCTCCATAACTAAATAGAGATATTTGGGTGCCTTAGGGAATTGGATGACAGGTGCTGCATGGCTGTCGTCAGCTCGTGTTGTG
AGATGTTGGGTTAAGTCCCGTAACGAGCGCAACCCTCATCCTTAGTTACTAACAAGTAATGTTGAGCACTCTAAGGAAACTGCCGGCGATAATCCGGAGGAAGGCGAGGACGACGTCAAG
TCATTATGGCCTTTATGAGTAGGGCTACACACGTGCTACAATGGTTAATACAAAGGGCAGCGAAATCGCGAGATGAAGCAAATCTTTTAAAGTTAATCGTAGTCCGGATTGGAGTCTGCA
ACTCGACTCCATGAAGTTGGAATCGCTAGTAATCGTGGATCAGAATGCCACGGTGAATACGTTCTCGGGCCTTGTACACACCGCCCGTCACACCATGGGAGTGAATTGTACCAGAAGTAT
CTTTCTTAACTTAATTGAGGGTGGTTGCCACGGTATGATTCATGACTGGGGTGAAGTCGTAACAAGGTAGCCGTAGGGGAACTTGCGGCTGGATCACCTCCT
>16S_rRNA_bac___INWW_1
TTTAAGAGTTTGATCCTGGCTCAGATTGAACGCTGGCGGCATGCTTAACACATGCAAGTCGTACGGTAACAGACTTTTTTCGGAAAGTGCTGACGAGTGGCGAACGGGTGAGTAATACAT
AGGAATCTACCTAAAAGAGGGGGATAGTTTATGGAAACATTTAGTAATACCCCATATTTCCTAGCAGAGAAAGCAGGGGACTTTTTAAGCCTTGCGCTTTTAGATGAGCCTATGTCAGAT
TAGCTAGTTGGTGAGGTAAATGCTCACCAAGGCGATGATCTGTAGTTGATTTGAGAGAATGATCAACCACACTGGGATTGAGATACGGCCCAGACTCCTACGGGAGGCAGCAGTGTGGAA
TATTGGACAATGGGCGAAAGCCTGATCCAGCAATGCCGCGTGTGTGAAGAAGGCCTTAGGGTTGTAAAACACTTTCAGCAGAGAAGAAGTGCTAAATGCTAATACCATTTAGTGTTGACG
TTATTTGCAGAAGAAGTACTGGCTAACTCTGTGCCAGCAGCCGCGGTAATACAGAGAGTGCGAGCGTTAATCGGAATTATTGGGCGTAAAGGGTGTGTAGGTGGATAAAAAAGTTAAATG
TGAAATCCCTAAGCTTAACTTAGGAACTGCGTTTGATACTATTTGTCTAGAGTATTATAGAGGAAAGTAGAATTTCCGGTGTAGCGGTGAAATGCGTAGATATCGGAAGGAATACCAGAA
GCGAAGGCGACTTTCTGGATAAATACTGACACTGAGACACGAAAGCGTGGGGAGCAAACAGGATTAGATACCCTGGTAGTCCACGCTGTAAACGATGAAAACTTGCTGTTAGGCATGTAA
ATATGTTTAGTGGCGTAGCTAACGCGTTAAGTTTTCCGCCTGGGGAGTATGATCGCAAGGTTAAAACTCAAAGGAATTGACGGGGGCCCGCACAAGCGGTGGAGCATGTGGTTTAATTCG
ATGATACACGAAGAACCTTACCTACCCTTGATCTCCATAACTAAATAGAGATATTTGGGTGCCTTCGGGAATTGGATGACAGGTGCTGCATGGCTGTCGTCAGCTCGTGTTGTGAGATGT
TGGGTTAAGTCCCGTAACGAGCGCAACCCTCATCCTTAGTTACTAACAAGTTAAGTTGAGCACTCTAAGGAAACTGCCGGCGATAATCCGGAGGAAGGTGAGGACGACGTCAAGTCATTA
TGGCCTTTATGGGTAGGGCTACACACGTGCTACAATGGTTAATACAAAGGGTGGCGAAATTGTGAAATGGAGCAAATCCTAGAAAGTTAATCGTAGTCCGGATTGGAGTCTGCAACTCGA
CTCCATGAAGTTGGAATCGCTAGTAATCGCGGATCAGAATGCCGCGGTGAATACGTTCTCGGGCCTTGTACACACCGCCCGTCACACCATGGGAGTGGGTTGTACCAGAAGCGATATGCT
TAACTTGTAAAAGAGGGCTATTACGACGGTATGATTCATGACTGGGGTGAAGTCGTAACAAGGTAGCCGTAGGGGAACTTGCGGCTGGATCACCTCCT
>16S_rRNA_bac___MARI_1
TTTAAGAGTTTGATCCTGGCTCAGATTGAACGCTGGCGGCATGCTTGACACATGCAAGTCGAACGGTAACAGGTTTTTTTCGGAAAATGCTGACGAGTGGCGAACGGGTGAGTAATACATAGGAATCTACCTAAAAGAGGGGGATAGTTTTTGGAAACATTTAGTAATACCCCATATTTCCTAGCAGAGAAAGCAGGGGACTTTTAAGCCTTGCGCTTTTAGATGAGCCTATGCCAGATTAGCTAGTTGGTGAGGTAATTGCTCACCAAGGCAATGATCTGTAGTTGATTTGAGAGAATGATCAACCACACTGGGATTGAGATACGGCCCAGACTCCTACGGGAGGCAGCAGTGTGGAATATTGGACAATGGGCGAAAGCCTGATCCAGCAATGCCGCGTGTGTGAAGAAGGCCTTAGGGTTGTAAAACACTTTCAGCAGGGAAGAAGTATTAATTGCTAATACCAATTAGTATTGACGTTACTTGCAGAAGAAGTACTGGCTAACTCTGTGCCAGCAGCCGCGGTAATACAGAGAGTGCGAGCGTTAATCGGAATTATTGGGCGTAAAGGGTGTGTAGGTGGGTGAAAAAGTTAAATGTGAAATCCCTAGGCTTAACTTAGGAACTGCATTTAAAACTAATCGCCTAGAGTATTGTAGAGGAAAGTAGAATTTCCGGTGTAGCGGTGAAATGCGTAGATATCGGAAGGAATACCAGAAGCGAAGGCGACTTTCTGGACAAATACTGACACTGAGACACGAAAGCGTGGGGAGCAAACAGGATTAGATACCCTGGTAGTCCACGCTGTAAACGATGAAAACTTGCTGTTAGGCATGTAAATATGTTTAGTGGCGTAGCTAACGCGTTAAGTTTTCCGCCTGGGGAGTATGATCGCAAGGTTAAAACTCAAAGGAATTGACGGGGGCCCGCACAAGCGGTGGAGCATGTGGTTTAATTCGATGATACACGAAGAACCTTACCTACCCTTGATCTCCATTACTAAGTAGAGATACTTGGGTGCCTTCGGGAATTGGATGACAGGTGCTGCATGGCTGTCGTCAGCTCGTGTTGTGAGATGTTGGGTTAAGTCCCGTAACGAGCGCAACCCTCATCCTTAGTTACTAACAAGTAAAGTTGAGCACTCTAAGGAAACTGCCGGCGATAATCCGGAGGAAGGTGAGGACGACGTCAAGTCATTATGGCCTTTATGGGTAGGGCTACACACGTGCTACAATGGTTAATACAAAGGGTAGCGAAATTGTGAAATGGAGCAAATCCTCAAAAGTTAATCGTAGTCCGGATTGGAGTCTGCAACTCGACTCCATGAAGTTGGAATCGCTAGTAATCGTGGATCAGAATGCCACGGTGAATACGTTCTCGGGCCTTGTACACACCGCCCGTCACACCATGGGAGTGGGTTGTACCAGAAGCAATATACTTAACTTGAAAGAGAGAGTTATTACCACGGTATGGTTCATGACTGGGGTGAAGTCGTAACAAGGTAGCCGTAGGGGAACTTGCGGCTGGATCACCTCCT
>16S_rRNA_bac___MICH_1
CGAAGAGTTTGATCCTGGCTCAGATTGAACGCTAGCGGCATGCTTTACACATGCAAGTCGAACGGTAGCAGGTCTTTTTCGGAAGATGCTGACGAGTGGCGAACGGGTGAGTAATGCGTAGGAATCTACCTGAAAGAGAGGAATAGTTAGTGGAAACATTAAGTAATACCTCATATATCCGTATAGGAAAAAGCAGGGGACTTTTTATAAGCCTTGCGCTTTCAGAGGAGCTTACGTCGGATTAACTAGTTGGTAGGGTAAAGGCCTACCAAGGTAACGATCCGTAGCTGGTCTGAGAGGATGATCAGCCACACTGGGATTGAGATACGGCCCAGACTCCTACGGGAGGCAGCAGTGGGGAATATTGGACAATGGGCGCAAGCCTGATCCAGCAATGCCGCGTGTGTGAAGAAGGCCTTAGGGTTGTAAAGCACTTTCAGCAATGAAGAAGTTGTATTGGCTAATATCCAATATAATTGACGTTAGTTGCAGAAGAAGTACTGGCTAACTCTGTGCCAGCAGCCGCGGTAATACAGAGAGTGCAAGCGTTAATCGGAATTATTGGGCGTAAAGGGTGTGTAGGTTGTTAAAAAAGTTAGATGTGAAATCCCTGGGCTTAACCTAGGAATTGCATTTAATACTTTTTATCTAGAGTATTGTAGGGGGAAGTGGAATTTCCGGTGTAGCGGTGAAATGCGTAGATATCGGAAGGAACACCAGTGGCGAAGGCGACTTCCTGGACAAATACTGACACTGAGACACGAAAGCGTGGGGAGCAAACAGGATTAGATACCCTGGTAGTCCACGCTGTAAACGATGAAAACTTGCTGTTAGACATTTATATATGTTTGGTGGCGTAGCTAACGCGTTAAGTTTTCCGCCTGGGGAGTACGATCGCAAGGTTAAAACTCAAAGGAATTGACGGGGGCCCGCACAAGCGGTGGAGCATGTGGTTTAATTCGATGCTACACGAAGAACCTTACCTACCCTTGATCTCCAAAACCAAGTAGAGATATTTGGGTGCCTTAGGGAATTGGATGACAGGTGCTGCATGGCTGTCGTCAGCTCGTGTTGTGAGATGTTGGGTTAAGTCCCGTAACGAGCGCAACCCTTATCCTTAGTTACTAACAAGTAATGTTGAGCACTTTAAGGAAACTGCCGGCGATAATCCGGAGGAAGGTGAGGACGACGTCAAGTCATTATGGCCTTTATGGGTAGGGCTACACACGTGCTACAATGGTTGATACAAAGGGTCGCGAAATCGCGAGGTGGAGCAAATCTTTTAAAGTCAATTGTAGTCCGGATTGGAGTCTGCAACTCGACTCCATGAAGTTGGAATCGCTAGTAATCGTGGATCAGAATGCCACGGTGAATACGTTCTCGGGCCTTGTACACACCGCCCGTCACACCATGGGAGTGAATTGTACCAGAAGCAATGCGCTTAACTGGAAACAGAGAGTAGTTGCCACGGTATGATTCATGACTGGGGTGAAGTCGTAACAAGGTAGCCGTAGGGGAACTTGCGGCTGGATCACCTCCT
>16S_rRNA_bac___MYWW_1
TTTAAGAGTTTGATCCTGGCTCAGATTGAACGCTGGCGGCATGCTTAACACATGCAAGTCGTACGGTAACAGACTTTCTTCGGAAAGTGCTGACGAGTGGCGAACGGGTGAGTAATACAT
AGGAATCTACCTAAAAGAGGGGGATAGTTTATGGAAACATTTAGTAATACCCCATATTTCCTAGCAGAGAAAGCAGGGGACTTTTTAGCCTTGCGCTTTTAGATGAGCCTATGTCAGATT
AGTTAGTTGGTGAGGTAACTGCTCACCAAGGCAATGATCTGTAGTTGATTTGAGAGAATGATCAACCACACTGGGATTGAGATACGGCCCAGACTCCTACGGGAGGCAGCAGTGTGGAAT
ATTGGACAATGGGCGAAAGCCTGATCCAGCAATGCCGCGTGTGTGAAGAAGGCCTTAGGGTTGTAAAACACTTTCAGCAGAGAAGAAGTATTAAATGCTAATATCATTTAGTATTGACGT
TATTTGCAGAAGAAGTACTGGCTAACTCTGTGCCAGCAGCCGCGGTAATACAGAGAGTGCGAGCGTTAATCGGAATTATTGGGCGTAAAGGGTGTGTAGGTGGATAAGAAAGTTAAATGT
GAAATCCCTAAGCTTAACTTAGGAACTGCATTTAATACTTTTTGTCTAGAGTATTATAGAGGAAAGTAGAATTTCCGGTGTAGCGGTGAAATGCGTAGATATCGGAAGGAATACCAGAAG
CGAAGGCGACTTTCTGGATAAATACTGACACTGAGACACGAAAGCGTGGGGAGCAAACAGGATTAGATACCCTGGTAGTCCACGCTGTAAACGATGAAAACTTGCTGTTAGGCATATAAA
TATGTTTAGTGGCGTAGCTAACGCGTTAAGTTTTCCGCCTGGGGAGTATGATCGCAAGGTTAAAACTCAAAGGAATTGACGGGGGCCCGCACAAGCGGTGGAGCATGTGGTTTAATTCGA
TGATACACGAAGAACCTTACCTACCCTTGATCTCCATTACTGAATAGAGATATTTGGGTGCCTTCGGGAATTGGATGACAGGTGCTGCATGGCTGTCGTCAGCTCGTGTTGTGAGATGTT
GGGTTAAGTCCCGTAACGAGCGCAACCCTCATCCTTAGTTACTAACAAGTTAAGTTGAGAACTCTAAGGAAACTGCCGGCGATAATCCGGAGGAAGGTGAGGACGACGTCAAGTCATTAT
GGCCTTTATGGGTAGGGCTACACACGTGCTACAATGGTTAATACAAAGGGTAGCGAAATCGTGAGATGGAGCAAATCCTCAAAAGTTAATCGTAGTCCGGATTGGAGTCTGCAACTCGAC
TCCATGAAGTTGGAATCGCTAGTAATCGCGGATCAGAATGCCGCGGTGAATACGTTCTCGGGCCTTGTACACACCGCCCGTCACACCATGGGAGTGGGTTGTACCAGAAGCGGTACGCTT
AACTCGAAAGAGAGGGTTATCACGACGGTATGATTCATGACTGGGGTGAAGTCGTAACAAGGTAGCCGTAGGGGAACTTGCGGCTGGATCACCTCCT
>16S_rRNA_bac___NJWW_1
TTTAAGAGTTTGATCCTGGCTCAGATTGAACGCTGGCGGCATGCTTGACACATGCAAGTCGAACGGTAACAGATTTTCTTCGGAAAATGCTGACGAGTGGCGAACGGGTGAGTAATACATAGGAATCTACCTAGAAGAGGGGGATAGTTTTTGGAAACATTAAGTAATACCCCATATTTCCTAGCGGAAAAAGCAGGGGACTTTTAAGCCTTGCGCTTTTAGATGAGCCTATGCCAGATTAGCTAGTTGGTGAGGTAATTGCTCACCAAGGCAATGATCTGTAGTTGGTTTGAGAGAATGATCAACCACACTGGGATTGAGATACGGCCCAGACTCCTACGGGAGGCAGCAGTGTGGAATATTGGACAATGGGCGAAAGCCTGATCCAGCAATGCCGCGTGTGTGAAGAAGGCCTTAGGGTTGTAAAACACTTTCAGCAATGAAGAAGTGTTAAATGCTAATATCATTTAATATTGACGTTAGTTGCAGAAGAAGTACTGGCTAACTCTGTGCCAGCAGCCGCGGTAATACAGAGAGTGCGAGCGTTAGTCGGAATTATTGGGCGTAAAGGGTGTGTAGGTGGATAAAAAAGTTAAATGTGAAATCCCTAGGCTTAACTTAGGAACTGCATTTAATACTTTTTGTCTAGAGTATTGTAGAGGAAAGTAGAATTTCCGGTGTAGCGGTGAAATGCGTAGATATCGGAAGGAATACCAGAAGCGAAGGCGACTTTCTGGACAAATACTGACACTGAGACACGAAAGCGTGGGGAGCAAACAGGATTAGATACCCTGGTAGTCCACGCTGTAAACGATGAAAACTTGCTGTTAGGCATATAAATATGTTTAGTGGCGTAGCTAACGCGTTAAGTTTTCCGCCTGGGGAGTATGATCGCAAGGTTAAAACTCAAAGGAATTGACGGGGGCCCGCACAAGCGGTGGAGCATGTGGTTTAATTCGATGATACACGAAGAACCTTACCTACCCTTGATCTTCATTACCGAATAGAGATATTTGGGTGCCTTCGGGAATTGAATGACAGGTGCTGCATGGCTGTCGTCAGCTCGTGTTGTGAGATGTTGGGTTAAGTCCCGTAACGAGCGCAACCCTCATCCTTAGTTACTAACAAGTAAAGTTGAGCACTCTAAGGAAACTGCCGGCGATAATCCGGAGGAAGGTGAGGACGACGTCAAGTCATTATGGCCTTTATGGGTAGGGCTACACACGTGCTACAATGGTTAATACAAAAGGTAGCGAAATTGTGAAATGGAGCAAATCCTCAAAAGTTAATCGTAGTCCGGATTGGAGTCTGCAACTCGACTCCATGAAGTTGGAATCGCTAGTAATCGTGGATCAGAATGCCGCGGTGAATACGTTCTCGGGCCTTGTACACACCGCCCGTCACACCATGGGAGTGGGCTGTACCAGAAGCAATATTCTTAACTCGTAAGAGATGGTTATTACCACGGTATGGTTCATGACTGGGGTGAAGTCGTAACAAGGTAGCCGTAGGGGAACTTGCGGCTGGATCACCTCCT
>16S_rRNA_bac___NLWW_1
TTTAAGAGTTTGATCCTGGCTCAGATTGAACGCTAGCGGCATGCCTAACACATGCAAGTCGTACGGTAACAGGTTTCCTTCGGGGAATGCTGACGAGTGGCGAACGGGTGAGTAATGCGT
GGGAATCTACCTAAAAGAAGGGAATAGTTAATGGAAACATTAAGTAATACCCTATAATTCTTACGAGACAAAGCAGGGGACTTTAGTAATAAAGCCTTGCGCTTTTAGATGAGCCCACGT
CAGATTAGCTAGTTGGTAAGGTAAATGCTTACCAAGGCAATGATCTGTAGCTGATTTTAGAAGATGATCAGCCACACTGGGATTGAGATACGGCCCAGACTCCTACGGGAGGCAGCAGTG
GGGAATCTTGGACAATGGGCGCAAGCCTGATCCAGCAATGCCGCGTGTGTGAAGAAGGCCTTAGGGTTGTAAAACACTTTCAGCAATGAAGAAGCATTTCGACAGTAATACAGTTGTTGT
GTTGACGTTAATTGTAGAAGAAGTACTGGCTAACTCTGTGCCAGCAGCCGCGGTAATACAGAGAGTGCAAGCGTTAATCGGAATTATTGGGTGTAAAGGGTGTGTAGGTGGATAAAAAAG
TTATATGTGAAAGCCCTAGGCTTAACCTAGGAATTGCATCTAATACTTTTTGTCTAGAGTATTGTAGAGGGAAGTAGAATTTCCGGTGTAGCGGTGAAATGCGTAGATATCGGAAGGAAT
ACCAGAGGCGAAGGCGGCTTCCTGGACAATTACTGACACTGAGACACGAAAGCGTGGGGAGCAAACAGGATTAGATACCCTGGTAGTCCATGCCGTAAACGATGAAAACTTGCTGTTAGA
TATATAAATGTATTTAGTGGCGTAGCTAACGCGTTAAGTTTTCCACCTGGGGAGTACGATCGCAAGGTTAAAACTCAAAGGAATTGACGGGGGCCCGCACAAGCGGTGGAGCATGTGGTT
TAATTCGATGCTACACGAAAAACCTTACCTACCCTTGATCTCCGTAACTGAATAGAGATATTCGGGTGCCTTCGGGAAACGGATGACAGGTGCTGCATGGCTGTCGTCAGCTCGTGTTGT
GAAATGTTGGGTTAAGTCCCGTAACGAGCGCAACCCTCATCCTTAGTTACTAACAAGTAAAGTTGAGGACTTTAAGGAAACTGCCGGCTATAATCCGGAGGAAGGCGAGGATGACGTCAA
GTCATTATGGCCTTTATGGGTAGGGCTACACACGTGCTACAATGGTTAATACAAAGGGTTAGCGAAATTGTGAAATGGAGCAAATCTTCTAAAGTTAATCGTAGTCCGGATTGGAGTCTG
CAACTTGACTCCATGAAGTTGGAATCGCTAGTAATCGTGGATCAGCATGCCACGGTGAATACGTTCTCGGGCCTTGTACACACCGCCCGTCACACCATGGAAGTGAATTGTACCAGAAGT
AGTTTACTTAACTTTTAGAGAGTTATTACCACGGTATGATTCATGACTGGGGTGAAGTCGTAACAAGGTAGCCGTAGGGGAACTTGCGGCTGGATCACCTCCT
>16S_rRNA_bac___NZWW_1
GACGAGTTTGATCCTGGCTCAGATTGAACGCTAGCGGCATGCCTAACACATGCAAGTCGAACGGTAACAGATTTTTGAAAAAAAATGCTGACGAGTGGCAAACGGGTGAGTAATGCGTGAGAATCTACCTTAAAGAGTAGAATAGTCATTGGAAACTTTGAGTAATACTACATAATATCCTAACGGAGAAAGCAGGGGACTTTTATAGCCTTGCGCTTTTAGATGAGCTCACGTCGGATTAATTAGTTGGTGAGGTAAACGCTTACCAAGATTGTGATCCGTAGCTGGTTTGAGAGAATGATCAGCCACACTGGGATTGAGATACGGCCCAGACTCCTACGGGAGGCAGCAGTGGGGAATATTGGACAATGGGCGAAAGCCTGATCCAGCAATGCCGCGTGTGTGAAGAAGGCCTTAGGGTTGTAAAGCACTTTCAGTAATGAAGAAGTAATAAATGCTAATATCATTTATTATTGACGTTAGTTACAGAAGAAGTACTGGCTAACTCTGTGCCAGCAGCCGCGGTAATACAGAGAGTGCAAGCGTTAATCGGAATTATTGGGCGTAAAGGGTGTGTAGGTGGTTAAAATAGTTAAATGTGAAATCCCAAAGCTTAACTTTGGAACTGCGTTTAATACTTTTTGACTAGAGTATTGTAGGGGAAAGTAGAATTTTCGGTGTAGCGGTGAAATGCGTAGATATCGAAAGGAATACCAGAGGCGAAGGCGACTTTCTGGGCAAATACTGACACTGAAACACGAAAGCGTGGGGAGCAAACAGGATTAGATACCCTGGTAGTCCACGCCGTAAACTATGAAAACTTGCTGTTAGACATGTAAATATGTTTAGTGGCGTAGCTAACGCGTTAAGTTTTCCGCCTGGGGAGTACGATCGCAAGGTTAAAACTCAAAGGAATTGACGGGGGCCCGCACAAGCGGTGGAGCATGTGGTTTAATTCGATGATACCCGAAGAACCTTACCTACTTTTGATCTCCATAACTAAACAGAGATGTTTGGGTGCCTTAGGGAAATGGATGACAGGTGTTGCATGGCTGTCGTCAGCTCGTGTTGTGAGATGTTGGGTTAAGTCCCGTAACGAGCGCAACCCTCGTCCTTAGTTACTAACAAGTAAAGTTGAGCACTTTAAGGAAACTGCCGGCGATAATCCGGAGGAAGGTGGGGATGATGTCAAGTCATTATGGCCTTTATGAGTAGGGCTACACACGTGCTACAATGGTTAATACAAAAGGTGGCCAAGTTGTGAAACGGAGCAAATCCTCTAAAGTTAATCGTAGTCCGGATTGGAGTCTGCAACTCGACTCCATGAAGTTGGAATCGCTAGTAATCGTGGATCAGAATGCCACGGTGAATACGTTCTCGGGCCTTGTACACACCGCCCGTCACACCATGGAAGTGGGTTGTACCAGAATTAGTTTTCCTAACTATTTTTTAGAGGGTGATTATTAAGGTATGATTCATGACTGGGGTGAAGTCGTAACAAGGTAGCCGTAGGGGAACTTGCGGCTGGATCACCTCCT
>16S_rRNA_bac___ODNW_1
TTTAAGAGTTTGATCCTGGCTCAGATTGAACGCTGGCGGCATGCTTGACACATGCAAGTCGTACGGTAACAGATTTTTTTCGGAAAATGCTGACGAGTGGCGAACGGGTGAGTAATACATAGGAATCTACCTAAAAGAGGGGGATAGTTTTTGGAAACATTTAGTAATACCCCATATTTCCTAGCAGAGAAAGCAGGGGACTTTTAAGCCTTGCGCTTTTAGATGAGCCTATGCCAGATTAGCTAGTTGGTGAGGTAATTGCTCACCAAGGCAATGATCTGTAGTTGATTTGAGAGAATGATCAACCACACTGGGATTGAGATACGGCCCAGACTCCTACGGGAGGCAGCAGTGTGGAATATTGGACAATGGGCGAAAGCCTGATCCAGCAATGCCGCGTGTGTGAAGAAGGCCTTAGGGTTGTAAAACACTTTCAGCAGGGAAGAAGTATTAATTGCTAATATCAATTAGTATTGACGTTACTTGCAGAAGAAGTACTGGCTAACTCTGTGCCAGCAGCCGCGGTAATACAGAGAGTGCGAGCGTTAATCGGAATTATTGGGCGTAAAGGGTGTGTAGGTGGATAAAAAAGTTAAATGTGAAATCCCTAGGCTTAACTTAGGAACTGCATTTAAAACTAATCGCCTAGAGTATTGTAGAGGAAAGTAGAATTTCCGGTGTAGCGGTGAAATGCGTAGATATCGGAAGGAATACCAGAAGCGAAGGCGACTTTCTGGACAAATACTGACACTGAGACACGAAAGCGTGGGGAGCAAACAGGATTAGATACCCTGGTAGTCCACGCTGTAAACGATGAAAACTTGCTGTTAGGCATGTAAATATGTTTAGTGGCGTAGCTAACGCGTTAAGTTTTCCGCCTGGGGAGTATGATCGCAAGGTTAAAACTCAAAGGAATTGACGGGGGCCCGCACAAGCGGTGGAGCATGTGGTTTAATTCGATGATACACGAAGAACCTTACCTACCCTTGATCTTCATTACTAAATAGAGATATTTGGGTGCCTTCGGGAATTGAATGACAGGTGCTGCATGGCTGTCGTCAGCTCGTGTTGTGAGATGTTGGGTTAAGTCCCGTAACGAGCGCAACCCTCATCCTTAGTTACTAACAAGTAAAGTTGAGCACTCTAAGGAAACTGCCGGCGATAATCCGGAGGAAGGTGAGGACGACGTCAAGTCATTATGGCCTTTATGGGTAGGGCTACACACGTGCTACAATGGTTAATACAAAGGGTAGCGAAATTGTGAAATGGAGCAAATCCTCAAAAGTTAATCGTAGTCCGGATTGGAGTCTGCAACTCGACTCCATGAAGTTGGAATCGCTAGTAATCGTGGATCAGAATGCCACGGTGAATACGTTCTCGGGCCTTGTACACACCGCCCGTCACACCATGGGAGTGGGTTGTACCAGAAGCAATATACTTAACTTGAAAGAGAGAGTTATTACCACGGTATGGTTCATGACTGGGGTGAAGTCGTAACAAGGTAGCCGTAGGGGAACTTGCGGCTGGATCACCTCCT
>16S_rRNA_bac___SUWW_1
TTTAAGAGTTTGATCCTGGCTCAGATTGAACGCTAGCGGCATGCCTTACACATGCAAGTCGTACGGTAACAGGTTTTTTTCGAAAAATGCTGACGAGTGGCGAACGGGTGAGTAATGCGT
GGGAATCTACCTAAAAGAAGGGAATAGTTAATGGAAACATTAAGTAATACCCTATAATTCTTCAGAGATAAAGCAGGGGACTGTTATTAATGGCCTTGCGCTTTTAGATGAGCCCACGTC
AGATTAGCTAGTTGGTAGGGTAAATGCCTACCAAGGCTATGATCTGTAGCTGATTTTAGAGGATGATCAGCCACACTGGGATTGAGATACGGCCCAGACTCCTACGGGAGGCAGCAGTGG
GGAATCTTGGACAATGGGCGAAAGCCTGATCCAGCAATGCCGCGTGTGTGAAGAAGGCCTTAGGGTTGTAAAACACTTTCAGCAATGAAGAAGTAATAAATTCTAATAAAGTTTGTTATT
GACGTTAGTTGCAAAAGAAGTACTGGCTAACTCTGTGCCAGCAGCCGCGGTAATACAGAGAGTGCAAGCGTTAATCGGAATTATTGGGTGTAAAGGGTGTGTAGGTGGATAAAAAAGTTA
TATGTGAAATCCCTAAGCTCAACTTAGGAACTGCGTATGATACTTTTTATCTAGAGTATTACAGAGGAAAGTAGAATTTCCGGTGTAGCGGTGAAATGCGTAGATATCGGAAGGAATACC
AGAGGCGAAGGCGACTTTCTGGGTAATTACTGACACTGATACACGAAAGCGTGGGGAGCAAACAGGATTAGATACCCTGGTAGTCCATGCTGTAAACGATGAAAACTTGCTGTTAGGCAT
ATAAATATGTTTAGTGGCGTAGCTAACGCGTTAAGTTTTCCACCTGGGGAGTACGATCGCAAGGTTAAAACTCAAAGGAATTGACGGGGGCCCGCACAAGCGGTGGAGCATGTGGTTTAA
TTCGATGCTACACGAAAAACCTTACCTACTCTTGATCTCCATTGCTAAGTAGAGATATTTAGGTGCCTTCGGGAATTGGATGACAGGTGCTGCATGGCTGTCGTCAGCTCGTGTTGTGAG
ATGTTGGGTTAAGTCCCGTAACGAGCGCAACCCTCATTCTTAGTTGCTAACAAGTTGTGTTGAGGACTCTAAGAAAACTGCCGGCGATAATCCGGAGGAAGGCGAGGACGACGTCAAGTC
ATTATGGCCTTTATGGGTAGGGCTACACACGTGCTACAATGGTTAATACAAAAGGTTAGCGAAATTGTGAAATGGAGCAAATCCTGTAAAGTTAATCGTAGTCCGGATTGAAGTCTGCAA
CTCGACTTCATGAAGTTGGAATCGCTAGTAATCGTGGATCAGCATGCCACGGTGAATACGTTCTCGGGCCTTGTACACACCGCCCGTCACACCATGGAAGTGGATTGTACCAGAAGTGAT
GTATTTAACCTTTTATTTGGAGAGTGCTAACCACGGTATGATTCATGACTGGGGTGAAGTCGTAACAAGGTAGCCGTAGGGGAACTTGCGGCTGGATCACCTCCT
>16S_rRNA_bac___USWW_1
TTTAAGAGTTTGATCCTGGCTCAGATTGAACGCTGGCGGCATGCTTGACACATGCAAGTCGTACGGTAACAGATTTTTTTCGGAAAATGCTGACGAGTGGCGAACGGGTGAGTAATACATAGGAATCTACCTAAAAGAGGGGGATAGTTTTTGGAAACATTTAGTAATACCCCATATTTCCTAGCAGAGAAAGCAGGGGACTGTTAAGCCTTGCGCTTTTAGATGAGCCTATGCCAGATTAGCTAGTTGGTGAGGTAATTGCTCACCAAGGCAATGATCTGTAGTTGATTTGAGAGAATGATCAACCACACTGGGATTGAGATACGGCCCAGACTCCTACGGGAGGCAGCAGTGTGGAATATTGGACAATGGGCGAAAGCCTGATCCAGCAATGCCGCGTGTGTGAAGAAGGCCTTAGGGTTGTAAAACACTTTCAGCAGAGAAGAAGTATTAATTGCTAATATCAATTGATATTGACGTTATTTGCAGAAGAAGTACTGGCTAACTCTGTGCCAGCAGCCGCGGTAATACAGAGAGTGCGAGCGTTAATCGGAATTATTGGGCGTAAAGGGTGTGTAGGTGGGTAAAAAAGTTAAATGTGAAATCCCTAGGCTTAACTTAGGAACTGCATTTAAAACTAATTACCTAGAGTATTGTAGAGGAAAGTAGAATTTCCGGTGTAGCGGTGAAATGCGTAGATATCGGAAGGAATACCAGAAGCGAAGGCGACTTTCTGGACAAATACTGACACTGAGACACGAAAGCGTGGGGAGCAAACAGGATTAGATACCCTGGTAGTCCACGCTGTAAACGATGAAAACTTGCTGTTAGGCATATAAATATGTTTAGTGGCGTAGCTAACGCGTTAAGTTTTCCGCCTGGGGAGTATGATCGCAAGGTTAAAACTCAAAGGAATTGACGGGGGCCCGCACAAGCGGTGGAGCATGTGGTTTAATTCGATGATACACGAAGAACCTTACCTACCCTTGATCTTCATTACTAAATAGAGATATTTGGGTGCCTTCGGGAATTGAATGACAGGTGCTGCATGGCTGTCGTCAGCTCGTGTTGTGAGATGTTGGGTTAAGTCCCGTAACGAGCGCAACCCTCATCCTTAGTTACTAACAAGTAAAGTTGAGCACTCTAAGGAAACTGCCGGCGATAATCCGGAGGAAGGTGAGGACGACGTCAAGTCATTATGGCCTTTATGGGTAGGGCTACACACGTGCTACAATGGTTAATACAAAGGGTAGCGAAATTGTGAAATGGAGCAAATCCTAAAAAGTTAATCGTAGTCCGGATTGGAGTCTGCAACTCGACTCCATGAAGTTGGAATCGCTAGTAATCGTGGATCAGAATGCCACGGTGAATACGTTCTCGGGCCTTGTACACACCGCCCGTCACACCATGGGAGTGGGCTGCACCAGAAGCAATATACTTAACTTGTAAAAGAGAGTTATTACCACGGTATGGTTCATGACTGGGGTGAAGTCGTAACAAGGTAGCCGTAGGGGAACTTGCGGCTGGATCACCTCCT
>Ca._Azoamicus_ciliaticola_Lugano
TCGAAGAGTTTGATCCTGGCTCAGATTGAACGCTGGCGGCATGCTTTACACATGCAAGTCGAACGGTAGCAGGTCTTTTTCGGAAGATGCTGACGAGTGGCGGACGGGTGAGTAATGCGTAGGAATCTACCTGAGAGAGAGGAATAGTTAATGGAAGCATTAAGTAATACCTCATATCTCCGTTAAGGAAAAAGCAGGGGACTTTTTAAGCCTTGCGCTTTCAGAGGAGCTTACGTCGGATTAACTAGTTGGTAGGGTAAAGGCCTACCAAGGCGACGATCCGTAGCTGGTCTGAGAGGATGATCAGCCACACTGGGACTGAGATACGGCCCAGACTCCTACGGGAGGCAGCAGTGGGGAATATTGGACAATGGGCGAAAGCCTGATCCAGCAATGCCGCGTGTGTGAAGAAGGCCTTAGGGTTGTAAAGCACTTTCAGCAATGAAGAAGTTATATTAGCTAATATCTAATATGATTGACGTTAGTTGCAGAAGAAGTACTGGCTAACTCTGTGCCAGCAGCCGCGGTAATACAGAGAGTGCAAGCGTTAATCGGAATTATTGGGCGTAAAGGGTGTGTAGGTTGTTAAAAAAGTTAGATGTGAAATCCCTGGGCGTAACCTAGGAATTGCATTTAATACTTTTTATCTAGAGTATTGTAGGGGGAAGTGGAATTTCCGGTGTAGCGGTGAAATGCGTAGATATCGGAAGGAACACCAGTGGCGAAGGCGACTTCCTGGACAAATACTGACACTGAAACACGAAAGCGTGGGGAGCAAACAGGATTAGATACCCTGGTAGTCCACGCTGTAAACGATGAAAACTTGCTGTTAGGCATTTATATATGTTTAGTGGCGTAGCTAACGCGTTAAGTTTTCCGCCTGGGGAGTACGATCGCAAGGTTAAAACTCAAAGGAATTGACGGGGGCCCGCACAAGCGGTGGAGCATGTGGTTTAATTCGATGCTACACGAAGAACCTTACCTACCCTTGATCTCCAAAACCAAGTAGAGATATTTGGGTGCCTTAGGGAATTGGATGACAGGTGCTGCATGGCTGTCGTCAGCTCGTGTTGTGAGATGTTGGGTTAAGTCCCGTAACGAGCGCAACCCTTATCCTTAGTTACTAACAAGTAATGTTGAGCACTTTAAGGAAACTGCCGGCGATAATCCGGAGGAAGGTGAGGACGACGTCAAGTCATTATGGCCTTTATGGGTAGGGCTACACACGTGCTACAATGGTTGATACAAAGGGTCGCGAAATCGCGAGGTGGAGCAAATCTTTTAAAGTCAATTGTAGTCCGGATTGGAGTCTGCAACTCGACTCCATGAAGTTGGAATCGCTAGTAATCGTGGATCAGAATGCCACGGTGAATACGTTCTCGGGCCTTGTACACACCGCCCGTCACACCATGGGAGTGAATTGTACCAGAAGCAATGTGCTTAACTTTTTTGGGGGTAGTTGCCACGGTATGATTCATGACTGGGGTGAAGTCGTAACAAGGTAGCCGTAGGGGAACCTGCGGCTGGATCACCTCCTT
>ENA|Z32636|Z32636.1 L.brunensis (441-1) gene for 16S ribosomal RNA
CTCAGATTGAACGCTGGCGGCATGCTTAACACATGCAAGTCGAACGGCAGCATTTTCTAG
CTTGCTAGAAAGATGGCGAGTGGCGAACGGGTGAGTAACGCGTAGGAATATGCCTTAAAG
AGTGGGATAACATGGGGAAACTCATGCTAATACCGCATAATTTCTTAGGAAAAAAGCTGG
GGACCGTAAGGCCTGGCGCTTTAAGATTAGCCTGCGTCCGATTAGCTAGTTGGTGGGGTA
AGGGCCTACCAAGGCGACGATCGGTAGCTGGTCTGAGAGGATGGCCAGCCACACTGGGAC
TGAGACACGGCCCAGACTCCTACGGGAGGCAGCAGTGGGGAATATTGGACAATGGGGGGA
ACCCTGATCCAGCAATGCCGCGTGTGTGAAGAAGGCCTGAGGGTTGTAAAGCACTTTCAG
TGGGGAGGAGTGGTTGATAGGTTAAGAGCTAATTGATTAGACGTTACCCACAGAAGAAGC
ACCGGCTAACTCCGTGCCAGCAGCCGCGGTAATACGGAGGGTGCAAGCGTTAATCGGAAT
TACTGGGCGTAAAGGGTGCGTAGGTGGTTTAATAAGTTAACTGTGAAATCCCTGGGCTTA
ACCTGGGAACTGCAGTTAAGACTGTTAGACTCGAGTATGGGAGAGGGTAGTGGAATTTCC
GGTGTAGCGGTGAAATGCGTAGAGATCGGAAGGAACACCAGTGGCGAAGGCGGCTACCTG
GCCTAATACTGACACTGAGGCACGAAAGCGTGGGGAGCAAACAGGATTAGATACCCTGGT
AGTCCACGCTGTAAACGATGTCAACTAGTGTTGGTATAAATGTGATTAGTGGCGAGCAAA
CGCGATAAGTTGACCGCCTGGGGAGTACGGTCGCAAGATTAAAACTCAAAGGAATTGACG
GGGGCCCGCACAAGCGGTGGAGCATGTGGTTTAATTCGATGCAACGCGAAGAACCTTACC
TACCCTTGACATACAGTGAATTTTGCAGAGATGCATTAGTGCCTTCGGGAACACTGATAC
AGGTGCTGCATGGCTGTCGTCAGCTCGTGTCGTGAGATGTTGGGTTAAGTCCCGTAACGA
GCGCAACCCTTGTCCTTAGTTGCCAGCATGTAATGGTGGGGACTCTAAGGAGACTGCCGG
TGACAAACCGGAGGAAGGCGGGGATGACGTCAAGTCATCATGGCCTTACGGGTAGGGCTA
CACACGTGCTACAATGGCCGGTACAGAGGGCAGCGAAGGGGTGACCTGGAGCAAATCTTT
TAAAGCTGGTCGTAGTCCGGATTGGAGTCTGCAACTCGACTCCATGAAGTCGGAATCGCT
AGTAATCGCGAATCAGCATGTCGCGGTGAATACGTTCCCGGGCCTTGTACACACCGCCCG
TCACACCATGGGAGTGGGTTGCACCAGAAGTAGATAGTCTAACCTTCGGGGGGACGTTTA
CCACGGTGTGATTCATGACTGGGGTGAAGTCGT
>ENA|AM747393|AM747393.1 Legionella dresdeniensis 16S rRNA gene for 16S ribosomal RNA, type strain W03-356T
GATCATGGCTCAGATTGAACGCTGGCGGCATGCTTAACACATGCAAGTCGAACGGCAGCA
CGGCCTAGCTTGCTAGGTGGGTGGCGAGTGGCGAACGGGTGAGTAACGCGTAGGAATATG
CCTTAAAGTGGGGGACAACCTGGGGAAACTCAGGCTAATACCGCATATGTTCTTAGGAAT
AAAGCTGGGGACCATTTGGCCTGGCGCTTTAAGATTAGCCTGCGTCCGATTAGCTAGTTG
GTGGGGTAAGGGCCTACCAAGGCGACGATCGGTAGCTGGTCTGAGAGGATGACCAGCCAC
ACTGGGACTGAGACACGGCCCAGACTCCTACGGGAGGCAGCAGTGGGGAATATTGGACAA
TGGGGGCAACCCTGATCCAGCAATGCCGCGTGTGTGAAGAAGGCCTGAGGGTTGTAAAGC
ACTTTCAGTGGGGAGGAGGGTTGTTAGGTTAAGAGCTGAATGACTGGACGTTACCCACAG
AAGAAGCACCGGCTAACTCCGTGCCAGCAGCCGCGGTAATACGGAGGGTGCGAGCGTTAA
TCGGAATTACTGGGCGTAAAGGGTGCGTAGGTGGTTGTATAAGTTATCTGTGAAATCCCC
GGGCTTAACCTGGGCAGGTCAGATAAGACTGTRTGACTCGAGTATGGGAGAGGGTAGTGG
AATTTCCGGTGTAGCGGTGAAATGCGTAGAGATCGGAAGGAACACCAGTGGCGAAGGCGG
CTACCTGGCCTAATACTGACACTGAGGCACGAAAGCGTGGGGAGCAAACAGGATTAGATA
CCCTGGTAGTCCACGCTGTAAACGATGTCAACTAGCTGTTGGTCTTATGAATGAGATTAG
TGGCGCAGCAAACGCGATAAGTTGACCGCCTGGGGAGTACGGTCGCAAGATTAAAACTCA
AAGGAATTGACGGGGGCCCGCACAAGCGGTGGAGCATGTGGTTTAATTCGATGCAACGCG
AAGAACCTTACCTACCCTTGACATACAGTGAATTTTGCAGAGATGTGGAAGTGCCTTCGG
GAACACTGATACAGGTGCTGCATGGCTGTCGTCAGCTCGTGTCGTGAGATGTTGGGTTAA
GTCCCGTAACGAGCGCAACCCTTATTCCTAGTTGCCAGCACGTAAAGGTGGGGACTCTAG
GGAGACTGCCGGTGACAAACCGGAGGAAGGCGGGGATGACGTCAAGTCATCATGGCCCTT
ACGGGTAGGGCTACACACGTGCTACAATGGCCGGTACAGAGGGCAGCGAAGGGGCGACCT
GGAGCAAATCCTTAAAAGCTGGTCGTAGTCCGGATTGGAGTCTGCAACTCGACTCCATGA
AGTCGGAATCGCTAGTAATCGCGAATCAGCATGTCGCGGTGAATACGTTCCCGGGCCTTG
TACACACCGCCCGTCACACCATGGGAGTGGGTTGCACCAGAAGTAGATAGTCTAACCTTA
GGGGGGACGTTTACCACGGTGTGATTCATGACTGGGGTGAAGTCGTAACAAGGT
>ENA|Z32643|Z32643.1 L.rubrilucens (WA-270A-C2) gene for 16S ribosomal RNA
AGTTTGATCCTGGCTCAGATTGAACGCTGGCGGCATGCTTAACACATGCAAGTCGAACGG
CAGCACGGTCTAGCTTGCTAGATGGGTGGCGAGTGGCGAACGGGTGAGTAACGCGTAGGA
ATATACCTTAAAGTGGGGGACAACTTGGGGAAACTCAAGCTAATACCGCATAGATCTCTG
AGGAGAGAAGCTGGGGACCTTCGGGCCTGGCGCTTTAAGATTAGCCTGCGTCCGATTAGC
TAGTTGGTGGGGTAAGGGCCTACCAAGGCGACGATCGGTAGCTGGTCTGAGAGGATGACC
AGCCACACTGGAACTGAGACACGGTCCAGACTCCTACGGGAGGCAGCAGTGGGGAATATT
GGACAATGGGGGGAACCCTGATCCAGCAATGCCGCGTGTGTGAAGAAGGCCTGAGGGTTG
TAAAGCACTTTCAGTGGGGAGGAGGGTTGACAGGTTAAGAGCTGGTTGACTGGACGTTAC
CCACAGAAGAAGCACCGGCTAACTCCGTGCCAGCAGCCGCGGTAATACGGAGGGTGCGAG
CGTTAATCGGAATTACTGGGCGTAAAGGGTGCGTAGGTGGTTTGATAAGTTATCTGTGAA
AGCCCTGGGCTCAACCTGGGAACTGCAGATAAGACTGTTGAACTCGAGTATAGGAGAGGG
TAGTGGAATTTCCGGTGTAGCGGTGAAATGCGTAGAGATCGGAAGGAACACCAGTGGCGA
AGGCGGCTACCTGGCCTAATACTGACACTGAGGCACGAAAGCGTGGGGAGCAAACAGGAT
TAGATACCCTGGTAGTCCACGCTGTAAACGATGTCAACTAGCTGTTGGTCTTATGAATGA
GATTAGTGGCGCAGCAAACGCGATAAGTTGACCGCCTGGGGAGTACGGTCGCAAGATTAA
AACTCAAAGGAATTGACGGGGGCCCGCACAAGCGGTGGAGCATGTGGTTTAATTCGATGC
AACGCGAAGAACCTTACCTACCCTTGACATACAGTGAACCTTTCAGAGATGAGAGGGTGC
CTTCGGGAGCACTGATACAGGTGCTGCATGGCTGTCGTCAGCTCGTGTCGTGAGATGTTG
GGTTAAGTCCCGTAACGAGCGCAACCCTTATCCTTAGTTGCCAACGCGTAGAGGCGGGAA
CTCTAGGGAGACTGCCGGTGACAAACCGGAGGAAGGCGGGGATGACGTCAAGTCATCATG
GCCTTACGGGTAGGGCTACACACGTGCTACAATGGCCGGTACAGAGGGAAGCGAAGGGGC
GACCTGGAGCCAATCTTTAAAAGCCGGTCGTAGTCCGGATTGGAGTCTGCAACTCGACTC
CATGAAGTCGGAATCGCTAGTAATCGCGAATCAGCATGTCGCGGTGAATACGCCCGGGCC
TTGTACACACCGCCCGTCACACCATGGGAGTGGGTTGCACCAGAAGTAGATAGTCTAACT
TCGGGGGGACGTTTAC
>ENA|JF779686|JF779686.1 Legionella tunisiensis strain LegM 16S ribosomal RNA gene, partial sequence.
AGAGTTTGATCCTGGCTCAGATTGAACGCTGGCGGCATGCTTAACACATGCAAGTCGAAC
GGCAGCACGGTCTAGCTTGCTAGACTGGTGGCGAGTGGCGCACGGGTGAGTAACGCGTAG
GAATATGCCTTGAAGAGGGGGATAACTTGGGGAAACTCAAGCTAATACCGCATAAGCTCT
AAGGAGGAAAGCTGGGGACCGCAAGGCCTGGCGCTTCAAGATTAGCCTGCGTCCGATTAG
CTAGTTGGTGGGGTAAGGGCCTACCAAGGCGACGATCGGTAGCTGGTCTGAGAGGATGGC
CAGCCACACTGGGACTGAGACACGGCCCAGACTCCTACGGGAGGCAGCAGTGGGGAATAT
TGGACAATGGGGGGAACCCTGATCCAGCAATGCCGCGTGTGTGAAGAAGGCCTGAGGGTT
GTAAAGCACTTTCAGTGGGGAGGAGGGCTGACAGGTTAAGAGCTAGTTAGTTGGACGTTA
CCCACAGAAGAAGCACCGGCTAACTCCGTGCCAGCAGCCGCGGTAATACGGAGGGTGCAA
GCGTTAATCGGAATTACTGGGCGTAAAGGGTGCGTAGGTGGTTGTATAAGTTAACTGTGA
AATCCCCGGGCTCAACCTGGGCAGGTCAGTTAAGACTGTATAACTCGAGTATGGGAGAGG
GTAGTGGAATTTCCGGTGTAGCGGTGAAATGCGTAGAGATCGGAAGGAACACCAGTGGCG
AAGGCGGCTACCTGGCCCAATACTGACACTGAGGCACGAAAGCGTGGGGAGCAAACAGGA
TTAGATACCCTGGTAGTCCACGCCGTAAACGATGTCAACTAGCTGTTGGCCTTATGAATG
AGGTTAGTGGCGCAGCAAACGCGATAAGTTGACCGCCTGGGGAGTACGGTCGCAAGATTA
AAACTCAAAGGAATTGACGGGGGCCCGCACAAGCGGTGGAGCATGTGGTTTAATTCGATG
CAACGCGAAGAACCTTACCTACCCTTGACATACAGTGAATTTTGCAGAGATGTGAGAGTG
CCTTCGGGAACACTGATACAGGTGCTGCATGGCTGTCGTCAGCTCGTGTCGTGAGATGTT
GGGTTAAGTCCCGTAACGAGCGCAACCCTTGTCCTTAGTTGCCAGCACGTAAAGGTGGGA
ACTCTAAGGAGACTGCCGGTGACAAACCGGAGGAAGGCGGGGACGACGTCAAGTCATCAT
GGCCCTTACGGGTAGGGCTACACACGTGCTACAATGGCCGGTACAGAGGGCAGCGAAGCG
GTGACGTGGAGCAAATCTTTTAAAGCTGGTCGTAGTCCGGATTGGAGTCTGCAACTCGAC
TCCATGAAGTCGGAATCGCTAGTAATCGCGAATCAGCATGTCGCGGTGAATACGTTCCCG
GGCCTTGTACACACCGCCCGTCACACCATGGGAGTGGGTTGCACCAGAAGTAGATAGTCT
AACCTTCGGGGGGACGTTTACCACGGTGTGATTCATGACTGGGGTGAAGTCGTAACAAGG
TAGCCGT
>ENA|KF537554|KF537554.1 Legionella pneumophila subsp. pneumophila strain WOC14 11 16S ribosomal RNA gene, partial sequence.
GTCGAACGGCAGCATTGTCTAGCTTGCTAGACAGATGGCGAGTGGCGAACGGGTGAGTAA
CGCGTAGGAATATGCCTTGAAGAGGGGGACAACTTGGGGAAACTCAAGCTAATACCGCAT
AATGTCTGAGGACGAAAGCTGGGGACCTTCGGGCCTGGCGCTTTAAGATTAGCCTGCGTC
CGATTAGCTAGTTGGTGGGGTAAGGGCCTACCAAGGCGACGATCGGTAGCTGGTCTGAGA
GGATGACCAGCCACACTGGAACTGAGACACGGTCCAGACTCCTACGGGAGGCAGCAGTGG
GGAATATTGGACAATGGGGGCAACCCTGATCCAGCAATGCCGCGTGTGTGAAGAAGGCCT
GAGGGTTGTAAAGCACTTTCAGTGGGGAGGAGGGTTGATAGGTTAAGAGCTGATTAACTG
GACGTTACCCACAGAAGAAGCACCGGCTAACTCCGTGCCAGCAGCCGCGGTAATACGGAG
GGTGCGAGCGTTAATCGGAATTACTGGGCGTAAAGGGTGCGTAGGTGGTTGATTAAGTTA
TCATGTGAAATTCCGGGGCTTAACCTGGGACGGTCAGATAATACGTGGTTGACTCGAGTA
TGGGAGAGGGTAGTGGAATTTCCGGTGTAGCGGCGAAATGCGTAGAGATCGGAAGGAACA
CCAGTGCCGAAGGCGTCTACCTGGCCTAATACTGACACTGAGGCACGAAAGCGTGGGGAG
CAAACAGGATTAGATACCTCTGGTAGTCCACGCTGTAAACGATGTCAACTAGCTGTTGGT
TATATGAAAATAATTAGTGGCCCAGCAAACGCGATAAGTTGCCGCCTGGGGAGTCCGGTC
GCAAGATTAAAACTCAAAGGAATTGACGGGGGCCCGCACAAGCGGTGGAGCATGTGGTTT
AATTCGATGCAACGCGAAGAACCTTACCTACCCTTGACATACAGTGAATTTTGCAGAGAT
GCATTAGTTCCTTCGGGAACACTGATCCAGGTGCTGCATGGCTGTCGTCAGCTCGTGTCG
TGAGATGTTGGGTTAAGTCCCGTAACGAGCGCATTCCTTATCCTTACTTTCCAGCATGTG
ATGGTGGGGACTCTAAGGATACTGCCGGTGACAACCCGGAGGAAGGCGGGGATGACGTCA
AGTCATCATGGCCCTTACGGGTAGGTCTCCACACGTGTTACAATGGTCGATACAGAGGGC
GGCGAAGGGGCGACCTGGAGCAAATCCTTAAAAGTCGGTCGTAGTCCGGATTGGAGTCTG
CAACTCGACTCCATGAAGTCGGAATCGCTAGTAATCGCGAATCAGCATGTCGCGGTGAAT
ACGTTCCCGGGCCTTGTACACACCGCCCGTCACACCATGGGAGTGGGTTGCACCAGAAGT
AGATAGTCTAACCTTCGGGGGG
>Ca._Azoamicus_ciliaticola_Zug
CGAAGAGTTTGATCCTGGCTCAGATTGAACGCTGGCGGCATGCTTTACACATGCAAGTCGAACGGTAGCAGGTCTTTTTCGGAAGATGCTGACGAGTGGCGGACGGGTGAGTAATGCGTAGGAATCTACCTGAGAGAGAGGAATAGTTAATGGAAGCATTAAGTAATACCTCATATCTCCGTTAAGGAAAAAGCAGGGGACTTTTTAAGCCTTGCGCTTTCAGAGGAGCTTACGTCGGATTAACTAGTTGGTAGGGTAAAGGCCTACCAAGGTTACGATCCGTAGCTGGTCTGAGAGGATGATCAGCCACACTGGGATTGAGATACGGCCCAGACTCCTACGGGAGGCAGCAGTGGGGAATATTGGACAATGGGCGAAAGCCTGATCCAGCAATGCCGCGTGTGTGAAGAAGGCCTTAGGGTTGTAAAGCACTTTCAGCAATGAAGAAGTTATATTAGCTAATATCTAATATGATTGACGTTAGTTGCAGAAGAAGTACTGGCTAACTCTGTGCCAGCAGCCGCGGTAATACAGAGAGTGCAAGCGTTAATCGGAATTATTGGGCGTAAAGGGTGTGTAGGTTGTTAAAAAAGTTAGATGTGAAATCCCTGGGCGTAACCTAGGAATTGCATTTAATACTTTTTATCTAGAGTATTGTAGGGGGAAGTGGAATTTCCGGTGTAGCGGTGAAATGCGTAGATATCGGAAGGAACACCAGTGGCGAAGGCGACTTCCTGGACAAATACTGACACTGAAACACGAAAGCGTGGGGAGCAAACAGGATTAGATACCCTGGTAGTCCACGCTGTAAACGATGAAAACTTGCTGTTAGGCATTTATATATGTTTAGTGGCGTAGCTAACGCGTTAAGTTTTCCGCCTGGGGAGTACGATCGCAAGGTTAAAACTCAAAGGAATTGACGGGGGCCCGCACAAGCGGTGGAGCATGTGGTTTAATTCGATGCTACACGAAGAACCTTACCTACCCTTGATCTCCAAAACCAAGTAGAGATATTTGGGTGCCTTAGGGAATTGGATGACAGGTGCTGCATGGCTGTCGTCAGCTCGTGTTGTGAGATGTTGGGTTAAGTCCCGTAACGAGCGCAACCCTTATCCTTAGTTACTAACAAGTAATGTTGAGCACTTTAAGGAAACTGCCGGCGATAATCCGGAGGAAGGTGAGGACGACGTCAAGTCATTATGGCCTTTATGGGTAGGGCTACACACGTGCTACAATGGTTGATACAAAGGGTCGCGAAATCGCGAGGTGGAGCAAATCTTTTAAAGTCAATTGTAGTCCGGATTGGAGTCTGCAACTCGACTCCATGAAGTTGGAATCGCTAGTAATCGTGGATCAGAATGCCACGGTGAATACGTTCTCGGGCCTTGTACACACCGCCCGTCACACCATGGGAGTGAATTGTACCAGAAGCAATGTGCTTAACTTTTTTGGGGGTAGTTGCCACGGTATGATTCATGACTGGGGTGAAGTCGTAACAAGGTAGCCGTAGGGGAACTTGCGGCTGGATCACCTCCT
>Ca._Azosocius_agrarius
TGAAGAGTTTGATCCTGGCTCAGATTGAACGCTGGCGGTATGCTTAACACATGCAAGTCGTACGGTAACAGGTCTTTAGGGATGCTGACGAGTGGCGAACGGGTGAGTAATGCGTGGGAATCTGCCTAGAAGAGAGGGACAACTTGAGGAAACTCAAGCTAATACCTCGTACGCTCTAAGGAGGAAAGCAGGGGATCTTTTTGACCTTGCGCTTTTGGATGAGCCCACGTCGGATTAGTTAGTTGGTGGGATAATAGCTTACCAAGACGATGATCCGTAGCTGGTCTGAGAGGATGATCAGCCACATTGGGACTGAGACACGGCCCAGACTCTTACGGGAGGCAGCAGTGGGGAATATTGGACAATGGGCGAAAGCCTGATCCAGCAATACCGCGTGTGCGAAGAAGGCCTGTGGGTTGTAAAGCACTTTCAGTGGAGAAGAAGAAATAATTGGTAATATCTTTTATTTTTGACGTTATTCAAAGAAGAAGCACCGGCTAACTCTGTGCCAGCAGCCGCGGTAATACAGAGGGTGCAAGCGTTAATCGGAATTATTGGGCGTAAAGAGTGCGTAGGTGGTTTATTTAAGTTAGATGTGAAATCCCTGGGCTTAACCTAGGAATTGCGTTTAATACTATTTAACTAGAGTATTGTAGAGGAAAGTGGAATTTCCGGTGTAGCGGTGAAATGCGTAGATATCGGAAGGAACACCAGTGGCGAAGGCGACTTTCTGGACAAATACTGACACTGAGGTACGAAAGCGTGGGGAGCAAACAGGATTAGATACCCTGGTAGTCCATGCTGTAAACGATGAGAACTTGCTGTTAGACATATAAAAATGTTTAGTAGCGTAGCTAACGTGTTAAGTTCTCCGCCTGGGGAGTACGACCGCAAGGTTAAAACTCAAAGGAATTGACGGGGGCCCGCACAAGCGGTGGAACATGTGGTTTAATTCGATGCAACGCGAAGAACCTTACCTACCCTTGATCTCTGGAATTGAATAGAAATATTCAAGTGCCTTTTAGGAACCAGATGACAGGTGCTGCATGGCTGTCGTCAGCTCGTGTCGTGAGATGTTGGGTTAAGTCCCGTAACGAGCGCAACCCTTATTCTTAGTTACCATCAAGTTATGTTGGGGACTCTAAGAAAACTGCCGGCAATAAACCGGAGGAAGGTGAGGACGACGTCAAGTCATCATGGCCTTTATGGGTAGGGCTACACACGTGTTACAATGGTTGGTACAAAGGGTCGCTAAGTCGTGAGATGGTGCAAATCCTATAAAACCAATCGTAGTCCGGATTGAAGTCTGCAACTCGACTTCATGAAGTCGGAATCGCTAGTAATCGTGGATCAGAATGCCACGGTGAATACGTTCCCGGGCCTTGTACACACCGCCCGTCACACCATGGGAGTGGGTTGCACCAGAAGTAATTAGTTTAACTGTAAAGAGGACGATTACCACGGTGTGGTTCATGACTGGGGTGAAGTCGTAACAAGGTAGCCGTAGGGGAACCTGCGGCTGGATCACCTCCTT
>Ca._Azosocius_aquifers
ATGAAGAGTTTGATCCTGGCTCAGATTGAACGCTGGCGGTATGCTTAACACATGCAAGTCGAACGGTAACAGATCTTTCGGGATGCTGACGAGTGGCGAACGGGTGAGTAATGCACAGGAATCTACCTAGAAGAGAGGGACAACTTGAGGAAACTCAGGCTAATACCTCGTACGCTCTAAGGAGGAAAGCAGGGGATCTTTTAGACCTTGCGCTTTTAGATGAGCCTGTGTCGGATTAGTTAGTTGGTTAGGTAAAAGCTGACCAAGACGATGATCCGTAGCTGGTCTGAGAGGATGATCAGCCACATTGGGACTGAGACACGGCCCAGACTCCTACGGGAGGCAGCAGTGGGGAATATTGGACAATGGGCGAAAGCCTGATCCAGCAATACCGCGTGTGCGAAGAAGGCCTGTGGGTTGTAAAGCACTTTCAGTGAAAAAGAAGAAATATGTGATAATACCATATATTTTTGACGTTATTCAAAGAAGAAGCACCGGCTAACTCTGTGCCAGCAGCCGCGGTAATACAGAGGGTGCAAGCGTTAATCGGAATTACTGGGCGTAAAGAGTGCGTAGGTGGTTAAATAAGTTAAATGTGAAATTCTTGGGCTCAACCTGAGGGCTGCATTTAATACTGCTTAGCTAGAGTATTGTAGAGGAAAGTGGAATTTCCGGTGTAGCGGTGAAATGCGTAGATATCGGAAGGAACACCAGTGGCGAAGGCGACTTTCTGGACATATACTGACACTGAGGTACGAAAGCGTGGGGAGCAAACAGGATTAGATACCCTGGTAGTCCATGCTGTAAACGATGAGAACTTGCTGTTAGGTATATAAAAATGCTTAGTAGCGTAATTAACGTGTTAAGTTCTCCGCCTGGGGAGTACGACCGCAAGGTTAAAACTCAAAGGAATTGACGGGGGCCCGCACAAGCGGTGGAGCATGTGGTTTAATTCGATGCAACGCGAAGAACCTTACCTACCCTTGATCCCTGGAATTAATTAGAGATAATTAAGTGCCTTTTAGGAACCAGGTGACAGGTGCTGCATGGCTGTCGTCAGCTCGTGTCGTGAGATGTTGGGTTAAGTCCCGTAACGAGCGCAACCCTTATCCTTATTTGCCATCAAGTAATGTTGGGAACTATAAGGAGACTGCCGGCAATAAACCGGAGGAAGGTGAGGACGAGGTCAAGTCATCATGGCCTTTATGGGTAGGGCTACACACGTGCTACAATGGTTAATACAAAAGGTTGCTAAGTTGTGAAATGGTGCAAATCCTCTAAAATTAATCGTAGTCCGGATTGAAGTCTGCAACTCGACTTCATGAAGTCGGAATCGCTAGTAATCGTGGATCAGAATGCCACGGTGAATACGTTCCCGGGCCTTGTACACACCGCCCGTCACACCATGGGAGTGGGTAATACCAGAAGTGATTAGCTTAACCGTAAGGGGGGCAGTTACTACGGTGTGATTCATGACTGGGGTGAAGTCGTAACAAGGTAGCCGTAGGGGAACCTGCGGCTGGATCACCTCCTT
>Ca._Azoamicus_viridis
TGAAGAGTTTGATCCTGGCTCAGATTGAACGCTAGCGGCATGCTTAACACATGCAAGTCGAACGGTAACAGACTTTTTTCGGAAAGTGCTGACGAGTGGCGAACGGGTGAGTAATGCGTAGGAATCTGCCTAAAAGAGAAGAATAGCTAATGGAAACATTAGGTAATACTTCATAATCCCTATGGGGAAAATGCAGGGGACTTTAAAAAGCCTTGTGCTTTTAGAGGAGCCTACGTCGGATTAACTAGTTGGCAGGGTAATAGCCTACCAAGGTAATGATCCGTAGCTGTTCTGAGAGGAAGATCAGCCACACTGGGACTGAGACACGGCCCAGACTCCTACGGGAGGCAGCAGTGGGGAATATTGGACAATGGGCGCAAGCCTGATCCAGCAATGCCGCGTGTGTGAAGAAGGCCTTAGGGTTGTAAAGCACTTTCAGCAATGAAGAAGGGATGATTGCTAATACCAATTATTTTTGACGTTAGTTGCAGAAGAAGTACTGGCTAACTCTGTGCCAGCAGCCGCGGTAATACAGAGAGTGCAAGCGTTAGTCGGAATTATTGGGCGTAAAGGGTGTGTAGGTGGTTGTAAAAGTTAGATGTGAAAGCCCTGAGCTTAACTTAGGAACTGCATTTAATACTTTACGACTAGAGTATTGTAGGGGGAAGTGGAATTTCCGGTGTAGCGGTGAAATGCGTAGATATCGGAAGGAACACCAGTGGCGAAGGCGACTTCCTGGACAAATACTGACACTGTTACACGAAAGCGTGGGGAGCAAACAGGATTAGATACCCTGGTAGTCCACGCTGTAAACGATGAGAACTTGTTGTTAGACATGTAAATATGTTTGGTGGCGTAGCTAACGCAGTAAGTTCTCCGCCTGGGGAGTACGACCGCAAGGTTAAAACTCAAAGGAATTGACGGGGGCCCGCACAAGCGGTGGAGCATGTGGTTTAATTCGATGATACACGAAGAACCTTACCTACCCTTGATCTTTAAAACTGAACAGAGATGTTTGGGTGCCTTCGGGAATTAAATGACAGGTGCTGCATGGCTGTCGTCAGCTCGTGTTGTGAGATGTTGGGTTAAGTCCCGTAACGAGCGCAACCCTTATCCTTAGTTACTAACGAGTAAAGTCGAGGACTTTAAGGAAACTGCCGGTGATAATCCGGAGGAAGGTGAGGACGACGTCAAGTCATTATGGCCTTTATGGGTAGGGCTACACACGTGCTACAATGGTTGATACAAAGGGCAGCGAAATCGCAAGGTGAAGCAAATCCTATAAAATCAATCGTAGTCCGGATTGGAGTCTGCAACTCGACTCCATGAAGTTGGAATCGCTAGTAATCGTGGATCAGAATGCCACGGTGAATACGTTCTCGGGCCTTGTACACACCGCCCGTCACACCATGGAAGTGGGTTGTACCAGAAGTGGTTAATTTAACTGATTTATCAGAGGGTGGCTACTACGGTATGATTCATGACTGGGGTGAAGTCGTAACAAGGTAGCCGTAGGGGAACTTGCGGCTGGATCACCTCCT
>Ca._Azoamicus_soli
ATTAAGAGTTTGATCCTGGCTCAGATTGAACGCTAGCGGCATGCCTAACACATGCAAGTCGTACGGTAACAGATTTTTAAAAAAAATGCTGACGAGTGGCGAACGGGTGAGTAACGCGTGGGAATCTACCTAGAAGATGAGAATAGTTAATGGAAACATTAAGTAATACTCTATAATTCTTACGAGACAAAGCAGGGGATTTTTTTTAAAACCTTGCGCTTCTAGATGAGCCTGCGTCAGATTAGCTAGTTGGTGAGGTAAATGCTTACCAAGGCAATGATCTGTAGCTGATTTTAGAAGATGATCAGCCACACTGGGATTGAGATACGGCCCAGACTCCTACGGGAGGCAGCAGTGGGGAATCTTGGACAATGGGCGAAAGCCTGATCCAGCAATGCCGCGTGTGTGAAGAAGGCCTTAGGGTTGTAAAACACTTTCAGCAATGAAGAAGTGATAATTGCTAATATCAATATATCATTGACGTTAGTTGCAGAAGAAGTACTGGCTAACTCTGTGCCAGCAGCCGCGGTAATACAGAGAGTGCAAGCGTTAATCGGAATTATTGGGTGTAAAGGGTGTGTAGGTGGATAAACAAGTTATATGTGAAATCTCTAAGCTTAACTTAGAAATTGCATATAATACTATTTATCTAGAGTTTTGTAGAGGAAAGTAGAATTTCCGGTGTAGCGGTGAAATGCGTAGATATCGGAAGGAATACCAGAGGCGAAGGCGACTTTCTGGACAATTACTGACACTGAGACACGAAAGCATGGGGAGCAAACAGGATTAGATACCCTGGTAGTCCATGCTGTAAACGATGAAAACTTGCTGTTAGATATATAAATATATTTAGTGGCGTAGCTAACGCGTTAAGTTTTCCACCTGGGGAGTACGATCGCAAGGTTAAAACTCAAAGGAATTGACGGGGGCCCGCACAAGCGGTGGAGCATGTGGTTTAATTCGATGCTACACGAAAAACCTTACCTACTCTTGATCTCCATGACTAAGTAGAGATATTTGGGTACCTTCGGGAATTGGATGACAGGTGCTGCATGGCTGTCGTCAGCTCGTGTTGTGAAATGTTGGGTTAAGTCCCGTAACGAGCGCAACCCTCATCCTTAGTTACTAACAAGTTATGTTGAGCACTTTAAGGAAACTGCCGGCGATAATCCGGAGGAAGGCGGGGACGACGTCAAGTCATTATGGCCTTTATGGGTAGGGCTACACACGTGCTACAATGGATAATACAAAGGGTTAGCAAAATCGTGAGATGAAGCAAATCCTCTAAAGTTATTCGTAGTCCGGATTGGAGTCTGCAACTTGACTCCATGAAGTTGGAATCGCTAGTAATCGTGGATCAGCATGCCACGGTGAATACGTTCTCGGGCCTTGTACACACCGCCCGTCACACCATGGAAGTGGACTGCACCAGAAGTGAATTACTTAACTTTTCTAAAGAGGGTGTTTACCACGGTGTGGTTCATGACTGGGGTGAAGTCGTAACAAGGTAGCCGTAGGGGAACTTGCGGCTGGATCACCTCCT
>GQ390243.1 Uncultured bacterium clone eub62A3 16S ribosomal RNA gene, partial sequence_Lake_Pavin
ATTGAACGCTGGCGGCATGCTTTACACATGCAAGTCGAACGGTAGCAGGTCTTTTTCGGAAGACGCTGAC
GAGTGGCGGACGGGTGAGTAATGCGTAGGAATCTACCTGAGAGAGAGGAATAGTTAATGGAAGCATTAAG
TAATACCTCATATCTCCGTTAAGGAAAAAGCAGGGGACTTTTTAAGCCTTGCGCTTTCAGAGGAGCTTAC
GTCAGATTAACTAGTTGGTAGGGTAAAGGCCTACCAAGGTTACGATCCGTAGCTGGTCTGAGAGGATGAT
CAGCCACACTGGGATTGAGATACGGCCCGGACTCCTACGGGAGGCAGCAGTGGGGAATATTGGACAATGG
GCGAAAGCCTGATCCAGCAATGCCGCGTGTGTGAAGAAGGCCTTAGGGTTGTAAAGCACTTTCAGCAATG
AAGAAGTTATATTAGCTAATATCTAATATGGTTGACGTTAGTTGCAGAAGAAGTACTGGCTAACTCTGTG
CCAGCAGCCGCGGTAATACAGAGAGTGCAAGCGTTAATCGGAATTATTGGGCGTAAAGGGTGTGTAGGTT
GTTAAAAAAGTTAGGTGTGAAATCCCTGGGCGTAACCTAGGAATTGCATTTAATACTTTTTATCTAGAGT
ATTGTAGGGGGAAGTGGAATTTCCGGTGTAGCGGTGAAATGCGTAGATATCGGAAGGAACACCAGTGGCG
GAGGCGACTTCCTGGACAAATACTGACACTGAAACACGAAAGCGTGGGGAGCAAACAGGATTAGATACCC
TGGTAGTCCACGCTGTAAACGATGAAAACTTGCTGTTAGGCATTTATATATGTTTAGTGGCGTAGCTAAC
GCGTTAAGTTTTCCGCCTGGGGAGTACGATCGCAAGGTTAAAACTCAAAGGAATTGACGGGGGCCCGCAC
AAGCGGTGGAGCATGTGGTTTAATTCGATGCTACACGAAGAACCTTACCTACCCTTGATCTCCAAAACCA
AGTAGAGATATTTGGGTGCCTTAGGGAATTGGATGACTGGTGCTGCATGGCTGTCGTCAGCTCGTGTTGT
GAGATGTTGGGTTAAGTCCCGTAACGAGCGCAACCCTTATCCTTAGTTACTAACAAGTAATGTTGAGCAC
TTTAAGGAAACTGCCGGCGATAATCCGGAGGAAGGTGAGGACGACGTCAAGTCATTATGGCCTTTATGGG
TAGGGCTACACACGTGCTACAATGGTTGATACAAAGGGTCGCGAAATCGCGAGGTGGGGCAAATCTTTTA
AAGTCAATTGTAGTCCGGATTGGAGTCTGCAACTCGACTCCATGAAGTTGGAATCGCTAGTAATCGTGGA
TCAGAATGCCACGGTGAATACGTTCTCGGGCCTTGTACACACCGCCCGTCACACCATGGGAGTGAATTGT
ACCAGAAGCAATGTGCTTAACTATTTTGGGGGTAGTTGCCACGGTATGATTCATGACTGGGGTG
>AB930564.1 Uncultured bacterium gene for 16S ribosomal RNA, partial sequence, clone: Fei_12Nov90m_29_Feitsui_reservoir
ATTGAACGCTAGCGGCATGCTTTACACATGCAAGTCGTACGGTAGCAGGTCTTATTCGGAAGATGCTGAC
GAGTGGCGGACGGGTGAGTAATGCGTAGGAATCTACCTGAAAGAGAGGAATAGTTAATGGAAACATTAAG
TAATACCTCATATCTCCGTTAAGGAAAAAGCAGGGGACTTTTTAAGCCTTGCGCTTTCAGAGGAGCTTAC
GTCGGATTAACTAGTTGGTAGGGTAAAGGCCTACCAAGGTTACGATCCGTAGCTGGTCTGAGAGGATGAT
CAGCCACACTGGGATTGAGATACGGCCCAGACTCCTACGGGAGGCAGCAGTGGGGAATATTGGACAATGG
GCGAAAGCCTGATCCAGCAATGCCGCGTGTGTGAAGAAGGCCTTAGGGTTGTAAAGCACTTTCAGCAATG
AAGAAGTTATATTGGCTAATATCTAATATGATTGACGTTAGTTGCAGAAGAAGTACTGGCTAACTCTGTG
CCAGCAGCCGCGGTAATACAGAGAGTGCAAGCGTTAATCGGAATTATTGGGCGTAAAGGGTGTGTAGGTT
GTTAAAAAAGTTAGATGTGAAATCCCTGGGCGTAACCTAGGAATTGCATTTAATACTTTTTATCTAGAGT
ATTGTAGGGGGAAGTGGAATTTCCGGTGTAGCGGTGAAATGCGTAGATATCGGAAGGAACACCAGTGGCG
AAGGCGACTTCCTGGACAAATACTGACACTGAGACACGAAAGCGTGGGGAGCAAACAGGATTAGATACCC
TGGTAGTCCACGCTGTAAACGATGAAAACTTGCTGTTAGGCATTTATATATGTTTAGTGGCGTAGCTAAC
GCGTTAAGTTTTCCGCCTGGGGAGTACGATCGCAAGGTTAAAACTCAAAGGAATTGACGGGGGCCCGCAC
AAGCGGTGGAGCATGTGGTTTAATTCGATGCTACACGAAGAACCTTACCTACCCTTGATCTCCAAAACCA
AGTAGAGATATTTGGGTGCCTTAGGGAATTGGATGACAGGTGCTGCATGGCTGTCGTCAGCTCGTGTTGT
GAGATGTTGGGTTAAGTCCCGTAACGAGCGCAACCCTTATCCTTAGTTACTAACAAGTAATGTTGAGCAC
TTTAAGGAAACTGCCGGCGATAATCCGGAGGAAGGTGAGGACGACGTCAAGTCATTATGGCCTTTATGGG
TAGGGCTACACACGTGCTACAATGGTTGATACAAAGGGTCGCGAAATCGCGAGGTGGAGCAAATCTTTTA
AAGTCAATTGTAGTCCGGATTGGAGTCTGCAACTCGACTCCATGAAGTTGGAATCGCTAGTAATCGTGGA
TCAGAATGCCACGGTGAATACGTTCTCGGGCCTTGTACACACCGCCCGTCACACCATGGGAGTGAATTGT
GCCAGAAGCAATGTGCTTAACTAATTTAGAGAGTAGTTGCCACGGTATGATTCATGACTGGGGTG
>AB930693.1 Uncultured bacterium gene for 16S ribosomal RNA, partial sequence, clone: Fei_12Dec90m_86_Feitsui_reservoir
ATTGAACGCTAGCGGCATGCTTTACACATGCAAGTCGTACGGTAGCAGGTCTTTTTCGGAAGATGCTGAC
GAGTGGCGGACGGGTGAGTAATGCGTAGGAATCTACCTGAAAGAGAGGAATAGTTAATGGGAACATTAAG
TAATACCTCATATCTCCGTTAAGGAAAAAGCAGGGGACTTTTTAAGCCTTGCGCTTTCAGAGGAGCTTAC
GTCGGATTAACTAGTTGGTAGGGTAAAGGCCTACCAAGGTTACGATCCGTAGCTGGTCTGAGAGGATGAT
CAGCCACACTGGGATTGAGATACGGCCCAGACTCCTACGGGAGGCAGCAGTGGGGAATATTGGACAATGG
GCGAAAGCCTGATCCAGCAATGCCGCGTGTGTGAAGAAGGCCTTAGGGTTGTAAAGCACTTTCAGCAATG
AAGAAGTTATATTGGCTAGTATCTAATATGATTGACGTTAGTTGCAGAAGAAGTACTGGCTAACTCTGTG
CCAGCAGCCGCGGTAATACAGAGAGTGCAAGCGTTAATCGGAATTATTGGGCGTAAAGGGTGTGTAGGTT
GTTAAAAAAGTTAGATGTGAAATCCCTGGGCGTAACCTAGGAATTGCATTTAATACTTTTTATCTAGAGT
ATTGTAGGGGGAAGTGGAATTTCCGGTGTAGCGGTGAAATGCGTAGATATCGGAAGGAACACCAGTGGCG
AAGGCGACTTCCTGGACAAATACTGACACTGAGACACGAAAGCGTGGGGAGCAAACAGGATTAGATACCC
TGGTAGTCCACGCTGTAAACGATGAAAACTTGCTGTTAGGCATTTATATATGTTTAGTGGCGTAGCTAAC
GCGTTAAGTTTTCCGCCTGGGGAGTACGATCGCAAGGTTAAAACTCAAAGGAATTGACGGGGGCCCGCAC
AAGCGGTGGAGCATGTGGTTTAATTCGATGCTACACGAAGAACCTTACCTACCCTTGATCTCCAAAACCA
AGTAGAGATATTTGGGTGCCTTAGGGAATTGGATGACAGGTGCTGCATGGCTGTCGTCAGCTCGTGTTGT
GAGATGTTGGGTTAAGTCCCGTAACGAGCGCAACCCTTATCCTTAGTTACTAACAAGTAATGTTGAGCAC
TTTAAGGAAACTGCCGGCGATAATCCGGAGGAAGGTGAGGACGACGTCAAGTCATTATGGCCTTTATGGG
TAGGGCTACACACGTGCTACAATGGTTGATACAAAGGGTCGCGAAATCGCGAGGTGGAGCAAATCTTTTA
AAGTCAATTGTAGTCCGGATTGGAGTCTGCAACTCGACTCCATGAAGTTGGAATCGCTAGTAATCGTGGA
TCAGAATGCCACGGTGAATACGTTCTCGGGCCTTGTACACACCGCCCGTCACACCATGGGAGTGAATTGT
GCCAGAAGCAATGTGCTTAACTAATTTAGAGAGTAGTTGCCACGGTATGATTCATGACTGGGGTG
>Ga0116204_10069046 Lake Kivu metagenome contig
AGAGTTTGATCCTGGCTCAGATTGAACGCTAGCGGCATGCT
TTACACATGCAAGTCGTACGGTAGCAGGTCTTTTTCGGAAGATGCTGACG
AGTGGCGGACGGGTGAGTAATGCGTAGGAATCTACCTGAAAGAGAGGAAT
AGTTAATGGAAACATTAAGTAATACCTCATATATCCTTAGGGAAAAAGCA
GGGGACTTTTTAAGCCTTGCGCTTTCAGAGGAGCTTACGTCGGATTAACT
AGTTGGTAGGGTAAAGGCCTACCAAGGTTACGATCCGTAGCTGGTCTGAG
AGGATGATCAGCCACACTGGGATTGAGATACGGCCCAGACTCCTACGGGA
GGCAGCAGTGGGGAATATTGGACAATGGGCGAAAGCCTGATCCAGCAATG
CCGCGTGTGTGAAGAAGGCCTTAGGGTTGTAAAGCACTTTCAGCAATGAA
GAAGTTATATTAGCTAATATCTAATATTATTGACGTTAGTTGCAGAAGAA
GTACTGGCTAACTCTGTGCCAGCAGCCGCGGTAATACAGAGAGTGCAAGC
GTTAATCGAAATTATTGGGCGTAAAGGGTGTGTAGGTTGTTAAAAAAGTT
AGATGTTAAATCCCTGGGCGTAACCTAGGAATTGCATTTAATACTTTTTA
TCTAGAGTATTGTAGGGGGAAGTGGAATTTCCGGTGTAGCGGTGAAATGC
GTAGATATCGGAAGGAACACCAGTGGCGAAGGCGACTTCCTGGACAAATA
CTGACACTGAGACACGAAAGCGTGGGGAGCAAACAGGATTAGATACCCTG
GTAGTCCACGCTGTAAACGATGAAAACTTGCTGTTAGACATTTATATATG
TTTGGTGGCGTAGCTAACGCGTTAAGTTTTCCGCCTGGGGAGTACGATCG
CAAGGTTAAAACTCAAAGGAATTGACGGGGGCCCGCACAAGCGGTGGAGC
ATGTGGTTTAATTCGATGCTACACGAAGAACCTTACCTACCCTTGATCTC
CAAAACTAAATAGAGATATTTGGGTGCCTTAGGGAATTGGATGACAGGTG
CTGCATGGCTGTCGTCAGCTCGTGTTGTGAGATGTTGGGTTAAGTCCCGT
AACGAGCGCAACCCTTATCCTTAGTTACTAACAAGTAATGTTGAGCACTT
TAAGGAAACTGCCGGCGATAATCCGGAGGAAGGTGAGGACGACGTCAAGT
CATTATGGCCTTTATGGGTAGGGCTACACACGTGCTACAATGGTTGATAC
AAAGGGTCGCGAAATCGCGAGGTGGAGCAAATCTTTTAAAGTCAATTGTA
GTCCGGATTGGAGTCTGCAACTCGACTCCATGAAGTTGGAATCGCTAGTA
ATCGTGGATCAGAATGCCACGGTGAATACGTTCTCGGGCCTTGTACACAC
CGCCCGTCACACCATGGGAGTGAATTGTACCAGAAGCAATGTGCTTAACT
ATTTTAGAGGGTAGTTGCCACGGTATGATTCATGACTGGGGTGAAGTCGT
AACAAGGTAGCCGTAGGGGAACTTGCGGCTG
>ZOTU3265
TACAGAGAGTGCGAGCGTTAGTCGGAATTATTGGGCGTAAAGGGTGTGTAGGTGGCTAAATAAGTTGGATGTGAAAGCCC
TAGGCTTAACCTAGGAATTGCGTTTAATACTATTTGGCTAGAGTATTGTAGGGGAAAGTAGAATTTCCGGTGTAGCGGTG
AAATGCGTAGATATCGGAAGGAATACCAGAGGCGAAGGCGACTTTCTGGACAATTACTGACACTGAAACACGAAAGCGTG
GGGAGCAAACAGGATTAGATACCCTGGTAGTCCACGCCGTAAACGATGAAAACTTGCTGTCAGATATGTAAATATGTTTG
GTGGCGTAGCTAACGCGTTAAGTTTTCCGCCTGGGGAGTACGATCGCAAGGTTA
>ZOTU7194
TACAGAGAGTGCAAGCGTTAGTCGGAATTATTGGGCGTAAAGGGTGTGTAGGTGGCTAAAAAAGTTAAATGTGAAAGCCC
TAGGCTTAACCTAGGAACTGCGTTTAATACTATTTGGCTAGAGTGTTGTAGGGGAAAGTAGAATTTCCGGTGTAGCGGTG
AAATGCGTAGATATCGGAAGGAATACCAGAGGCGAAGGCGACTTTCTGGACAATTACTGACACTGAAACACGAAAGCGTG
GGGAGCAAACAGGATTAGATACCCTGGTAGTCCACGCCGTAAACGATGAAAACTTGCTGTCAGATATGTAAATATGTTTG
GTGGCGTAGCTAACGCGTTAAGTTTTCCGCCTGGGGAGTACGATCGCAAGGTTA
>ZOTU1067
TACAGAGAGTGCAAGCGTTAATCGGAATTATTGGGCGTAAAGGGTGTGTAGGTTGTTAAAAAAGTTAGATGTGAAATCCC
TGGGCGTAACCTAGGAATTGCATTTAATACTTTTTATCTAGAGTATTGTAGGGGGAAGTGGAATTTCCGGTGTAGCGGTG
AAATGCGTAGATATCGGAAGGAACACCAGTGGCGAAGGCGACTTCCTGGACAAATACTGACACTGAAACACGAAAGCGTG
GGGAGCAAACAGGATTAGATACCCTGGTAGTCCACGCTGTAAACGATGAAAACTTGCTGTTAGGCATTTATATATGTTTA
GTGGCGTAGCTAACGCGTTAAGTTTTCCGCCTGGGGAGTACGATCGCAAGGTTA
>ZOTU2307 
TACAGAGAGTGCAAGCGTTAATCGGAATTATTGGGCGTAAAGGGTGTGTAGGTTGTTAAAAAAGTTAGGTGTGAAATCCC
TGGGCGTAACCTAGGAATTGCATTTAATACTTTTTATCTAGAGTATTGTAGGGGGAAGTGGAATTTCCGGTGTAGCGGTG
AAATGCGTAGATATCGGAAGGAACACCAGTGGCGAAGGCGACTTCCTGGACAAATACTGACACTGAAACACGAAAGCGTG
GGGAGCAAACAGGATTAGATACCCTGGTAGTCCACGCTGTAAACGATGAAAACTTGCTGTTAGGCATTTATATATGTTTA
GTGGCGTAGCTAACGCGTTAAGTTTTCCGCCTGGGGAGTACGATCGCAAGGTTA
>ZOTU7928 
TACAGAGAGTGCAAGCGTTAATCGGAATTATTGGGCGTAAAGGGTGTGTAGGTTGTTAAAAAAGTTAGTTGTGAAATCCC
TGGGCGTAACCTAGGAATAGCAACTAATACTTTTTATCTAGAGTATTATAGGGGGAAGTGGAATTTCCGGTGTAGCGGTG
AAATGCGTAGATATCGGAAGGAACACCAGTGGCGAAGGCGACTTCCTGGATAAATACTGACACTGAGACACGAAAGCGTG
GGGAGCAAACAGGATTAGATACCCTGGTAGTCCACGCTGTAAACGATGAAAACTTGCTGTTAGGCATTTATATATGTTTA
GTGGCGTAGCTAACGCGTTAAGTTTTCCGCCTGGGGAGTACGATCGCAAGGTTA
>ZOTU1467 
TACAGAGAGTGCGAGCGTTAATCGGAATTATTGGGCGTAAAGGGTGTGTAGGTTGTTAAAAAAGTTAGTTGTGAAATCCC
TGGGCGTAACCTAGGAATAGCAGCTAATACTTTTTATCTAGAGTATTATAGGGGGAAGTGGAATTTCCGGTGTAGCGGTG
AAATGCGTAGATATCGGAAGGAACACCAGTGGCGAAGGCGACTTCCTGGATAAATACTGACACTGAGACACGAAAGCGTG
GGGAGCAAACAGGATTAGATACCCTGGTAGTCCACGCTGTAAACTATGAAAACTTGCTGTTAGGCATTTATATATGTTTA
GTGGCGTAGCTAACGCGTTAAGTTTTCCGCCTGGGGAGTACGATCGCAAGGTTA
>ZOTU13681 
TACAGAGAGTGCAAGCGTTAATCGGAATTATTGGGCGTAAAGGGTGTGTAGGTTGTTAAAAAAGTTAATTGTGAAATCCC
TGGGCGTAACCCAGGAACTGCATTTAATACTTTTTATCTAGAGTATTGTAGGGGGAAGTGGAATTTCCGGTGTAGCGGTG
AAATGCGTAGATATCGGAAGGAACACCAGTGGCGAAGGCGACTTCCTGGACAAATACTGACACTGAGACACGAAAGCGTG
GGGAGCAAACAGGATTAGATACCCTGGTAGTCCACGCCGTAAACGATGAAAACTTGCTGTTAGACATGTAAATATGTTTG
GTGGCGTAGCTAACGCGTTAAGTTTTCCGCCTGGGGAGTACGATCGCAAGGTTA
>ZOTU5612 
TACAGAGAGTGCGAGCGTTAGTCGGAATTATTGGGCGTAAAGGGTGTGTAGGTGGTTAAAAAAGTTAAATGTGAAATCCC
TAAGCTTAACTTAGGAACTGCGTTTAATACTGTTTATCTAGAGTATTGTAGGGGAAAGTAGAATTTCCGGTGTAGCGGTG
AAATGCGTAGATATCGGAAGGAATACCAGAGGCGAAGGCGACTTTCTGGACAATTACTGACACTGATACACGAAAGCGTG
GGGAGCAAACAGGATTAGATACCCTGGTAGTCCACGCCGTAAACGATGAAAACTTGCTGTCAGGTATTTAAATGTATTTG
GTGGCGTAGCTAACGCGTTAAGTTTTCCGCCTGGGGAGTACGATCGCAAGGTTA
