# Supplementary material for: Redox gradients define the ecological niche of ciliates with denitrifying endosymbionts in anoxic lake waters
Source: ISME J. 2026 Mar 1;20(1):wrag043. doi: 10.1093/ismejo/wrag043 (PMC13037464; doi:10.1093/ismejo/wrag043)
Supplement: wrag043_Supplementary_materials [file wrag043_supplementary_materials.zip › Supplementary file 7.fa]

>Seehausen_Plagiopylea_ciliate
CTGGTTGATCCTGCCAGTAGTCATATGCTTGTCTTAAAGATTAATCCATGCATGTCTAAGTATAAATCGTATACAGTGAAATTGCGAATGGCTCATTAAAACAGTTATAGTTTACTTGATAATCGAATTTTATATGGATAACCGTAGTAATTCTAGAGCTAATACATGCTGTTAAACCTGACTTTATGGAAAGGTTGTATTTATTAGATATTAAACCAGCAGCTTCGGCTTCTGTGATGATTCATAATAACTGATCGGAGATAAGCTAGTCTTATCTAAATCAATCAAGTTTCTGCCCTATCACTTTGTTGGTAGTGTATTGGACTACCAAGAGGATCACGGGTACGAGGAATTAGGGTTTGATATCGGAGAGGCAGCCTGAGAAACGGCTACCACTTCTAAGGAAGGCAGCAGGAGCGTAAATTACCCAATCTCAATTCGAGGAGGTAGTGACAAGAAATAATAACTCGGGCGGTTTTACCGTTACGAGATTAAAATGAGGACAATTTAAAAAACTTATCGAGGAACAATGAGAGGACAAGTCTGGTGCCAGCACCCGCGGTAATTCCAGCTCTTATAGTGTATATTAAAGTTGTTGCAGTTAAAAAGTTCGTAGTCGATCATCTAGTGCCCGTCGCCATGGTTCACTGCCAAGGTGTTCGAGTGCTATCTGTTCGAGAACTTCATCTGCCTTAACTGGCCGGTGATGCTGATCGGACTCTTTCCTGAGAAAAAATTAGAGTGTTCAAAGCAGGCTATTGCCGTGAATATCACAGCTTGGAATAATAGAATAAGACTGAAGTCTCTTTTGTTGGTTATGAACTTTAGTAATGGTTAATAGAAACAGTCGGGGGTATTAGTATTTAATTGTCAGAGGTGAAATTCTATGATTTATTAAAGACTAACTTATGCGAAAGCATTTGCCAAGGATGTTTTCAATTGATCAAGAACGAAAGTTAGGGGATCAAAGACGATCAGATACCGTCCTAGTCTTAACTATAAACGATTCCGACCATGGATCGGAAAGGTCTTTCAAGCCTTTTCGGCACATTATGAGAAATCAAAGTCTTTGGGTTCCGGGGGAAGTATGGACACAAGTCTGAAACTTAAAGGAATTGACGGAAGGGTACACCAGATGTGGATTTTGCGGCTTAATTTGACTCAACACGGGGAAACTTACTAGGGCAAGACTAAGGTTGGATTGACAGTATGAGAGCACTTTCTTGATTCTTAGGGTGGTGGTGCATGGCCGTTCTTAGTTGGTGGAGTGATTTGTCTGGTTAATTCCGTTAACGAACGAGACCTTAACCTGCTAAACTAGGAGTAGGATGATCAATCTTATTTCCTTCTTAGAGGGACTAAGTGTTCAAGCACAGGGAAGTTTGAGGCAATAACAGGTCTGTGATGCCCCTAGACGTCCTAGGCCGCACGCGCAATACAATGACACGTTCAGCAAGTTTCTTCCTGGTTCTGGCGAACTCGGGTAATCGTTAGTACGTGTCGTGCTTTGGGATAGATCCTTGCAATTATTGATCTTAAACTAGGAATATCTAGTATAGGTAAGTCATCAGCTTACCTAGATTAAGTCCCTACCCTTTGTACACACCGCCCGTCGCTCCTACCGATTTTGGGTGATTAGGTGAACCTTCTGGATTAGAGCAGTCTTCAAGGCTGTTTTGAGAAGTTAAGTAAATCATTATCACCTAGAGGAAGGAGAAGTCGTAACAAGGTTTCCGTAGGTGAACCTGCGGAAGGATCA
>MICH_1_Plagiopylea_ciliate
ATCTGGTTGATCCTGCCAGTAGTCATATGCTTGTCTTAAAGATTAAGCCATGCATGTCTAAGTATAAATAGTATACAGTGAAACTGCGAATGGCTCATTAAAACAGTTATAGTTTACATGATAATGGAATTTTATATGGATAACCGTAGTAATTCTAGAGCTAATACATGCTGTTAAACCTGACTTCTTGGAAAGGTTGTATTTATTAGATATTAAACCAATAGCTTTACGGCTATTGTGATGATTCATAATAACTGATCGGAGTAAGGCCAGTCCTTACTAAATCATTCAAGTTTCTGCCCTATCACTTTGATGGTAGTGTATTGGACTACCATGAGGATCACGGGTACGAGGAATTAGGGTTTGATATCGGAGAGGGAGCCTGAAAAACGGCTACCACTTCTACGGAAGGCAGCAGGCGCGTAAATTACCCAATCCCAATTCGGGGAGGTAGTGACAAGAAATAATAACTCGGGTAGTGCAAACTATTACGAGATTAAAATGAGGACAATGTAAATATCTTAGCGAGGAACAATGAGAGGACAAGTCTGGTGCCAGCACCCGCGGTAATTCCAGCTCTTATAGTGTATATTAAAGTTGTTGCAGTTAAAAAGCTCGTAGTCGATCATCTAGCATTCAGCCGTCTGGCTCACGTCAGGCGGCGCGGGTGCTATCTGCTCGAGAACTTCGTCTACCTTAACTGGTCGGCGATGCTGATCGGGCACTTTCCTGAGAAAAAATTAGAGTGTTCAAAGCAGGCCAATGCCTTGAATATTACAGCTTGGAATAATAGAATAAGACTGAAGTCTCTTTTATTGGTTATGAGCTTTAGTAATGGTTAATAGAAACAGTCGGGGGTATTAGTATTTAATTGTCAGAGGTGAAATTCTATGATTTATTAAAGACTAACTTATGCGAAAGCATTTGCCAAGGATGTTTTCAATTGATCAAGAACGAAAGTTAGGGGATCAAAGACGATCAGATACCGTCCTAGTCTTAACTATAAACGATTCCGACTAAGGATCGGAAGGGTTAAAACAGCCCTTTCGGCACTTTATGAGAAATCAAAGTCTTTGGGTTCTGGGGGAAGTATGGACACAAGTCTGAAACTTAAAGGAATTGACGGAAGGGCACACCAGGTGTGGAGCCTGCGGCTTAATTTGACTCAACACGGGGAAACTTACTAGGGCAAGACTAAGGTTGGATTGACAGAATGAGAGCTCTTTCTTGATTCTTAGGGTGGTGGTGCATGGCCGTTCTTAGTTGGTGGAGTGATTTGTCTGGTTAATTCCGTTAACGAACGAGACCTTAACCTGCTAAACTAGGAGGCTTTTTCTCAAAAGTTTTCCTTCTTAGAGGGACTAAGTGTGCAAACACATGGAAGTTTGAGGCAATAACAGGTCTGTGATGCCCCTAGACGTCCTAGGCCGCACGCGCGCTACAATGACACGTTCAACGAGTTTCTTCCTGGCTCTGACGAGCCCGGGTAATCTTCATAGTACGTGTCGTGCTTTGGGATAGTCCTTTGCAATTATAGGACTTAAACTAGGAATACCTAGTATAGGTAAGTCATCAGCTTGCCTAGATTATGTCCCTGCCCTTTGTACACACCGCCCGTCGCTCCTACCGATTTTGAGTGATTAGGTAAACCTTCTGGATCAGAGCATTCTTCAAGGGTGCACTGAGAAGTTAAGTAAATCATTATCACTTAGAGGAAGGAGAAGTCGTAACAAGGTTTCCGTAGGTGAACCTGCGGAAGGATCAT
>Guaymas_Basin_HV_sediment_clone_JX268867
CTYGATGGTAGTGTATTGGACTACCATGAGGATAACGGGTACGAGGAATTAGGGTTCGATATCGGAGAGGGAGCCTGAGAAACGGCTACCACTTCTAAGGAAGGCAGCAGGCGCGTAAATTACCCAATCCCGACTCGGGGAGGTAGTGACAAGAAATAATAACGCGGATACTTTTTAGTATGACGTGATTAAAATGAGAACAATCTAAAAAACTTATCGAGGAACAATGAGAGGACAAGTCTGGTGCCAGCACCCGCGGTAATTCCAGCTCTTATAGTGTATATTAAAGTTGTTGCAGTTAAAAAGCTCGTAGTCGATCATCTAGTTGCGATCCACGCGGCTTCYAGTCGTGTGGCGTCGCTGCTATCAGCTCGAGAACGGAGARCGGCCTTWACTGGTCGGCTCCGCAGATCGGGCACTTTCCTGAGAAAAAATTAGAGTGTTCAAAGCAGGTCATTGCCTTGAATATTACAGCTTGGAATAATAGAATAAGACTGAAGTCGCTTTTGTTGGTTATGAGGCTTTAGTAATGGTTAATAGAAACAGTCGGGGGCATTAGTATTTAATTGTCAGAGGTGAAATTCTTGGATTTATTAAAGACTAACTTATGCGAAAGCATTTGCCAAGGATGTTTTCAATTGATCAAGAACGAAAGTTAGGGGATCAAAGACGATCAGATACCGTC
>Guaymas_Basin_HV_sediment_clone_JX268824
TTTCTCGATGGTAGTGTATTGGACTACCATGAGGATTACGGGTACGAGGAATTAGGGTTTGATATCGGAGAGGGAGCCTGAGAAACGGCTACCACTTCTAAGGAAGGCAGCAGGCGCGTAAATTACCCAATCCCGACTCGGGGAGGTAGTGACAAGAAATAATAACTCGGGTRGTATATACTATTACGAGATTAAAATGAGAACAATCTAAAAATCTTATCGAGGAACAATAAGAGGACAAGTCTGGTGCCAGCACCCGCGGTAATTCCAGCTCTTATAGTGTATATTRAAGTTGTTGCAGTTAAAAAGCTCGTAGTCGATCATCTAGTGCTCGCCAGCTGTGGCTCCGCGCCATGCTGATTGCGGGTGCTATCTGCTCGAAAACTTTTTCGGTCTTAACTGGTCGAAGATGCTGATCGGGCACTTTCCTGAGAAAAAATTAGAGTGTTCAAAGCAGGCTAATGCCTTGAATATTACAGCTTGGAATAATAGAATACGACTGAAGTCACTTTTGTYGGTTATGAGGCTTTAGTAATGATTAATAGAAACAGTCGGGGGTATTAGTACTTAATTGTCAGAGGTGAAATTCYTGGATTTATTAAAGACTAACTTATGCGAAAGCATTTGCCAAGGATGTTTTCAATTGATCAAGAACGAAAGTTAGGGGATCAAAGACGATCAGATACCGTC
>Guaymas_Basin_HV_sediment_clone_JX268902
TCTTGATGGTAGTGTATTGGACTACCATGAGGATTACGGGTACGAGGAATTAGGGTTTGATATCGGAGAGAGAGCCTGAGAAACGGCTATCACTTCTAAGGAAGGCAGCAGGCGCGTAAATTACCCAATCTCGACTCGGGGAGGTAGTGACAAGAAATAATAACTTGGGTACTTCAATAGTATCACGAGATTAAAATGAGAACAATCTAAAAAACTTATCGAGGAACAATAAGAGGGCAAGTCTGGTGCCAGCAGCCGCGGTAATTCCAGCTCTTATAGTGTATATTAAAGTTGTTGCAGTTAAAAAGCTCGTAGTCGATCATCTAGTAGTCGGCAGCGGTGGCTTCGCGTCATGCTGTGTGGCTGCTATCTGCTCGAAAACTTTTTCGTACTTCACTGTACGAAGATGCCGATCGGGCGTTTTCCTGAGAAAAAAATTAGAGTGTTCAAAGCAGGCTAATGCCGTGTATATTACAGCTTGGAATAATAGAATAAGACTGAAGTCACTTTTGTTGGTTATGCGACTTTAGTAATGGTTAATAGAAACAGTCGGGGGCATTAGTATTTAATTGTCAGAGGTGAAATTCTATGATTTATTAAAGACTAACTTATGCGAAAGCATTTGCCAAGGATGTTTTCAATTGATCAAGAACGAAAGTTAGGGGATCAAAGACGATCAGATACCGTC
>Guaymas_Basin_HV_sediment_clone_JX268831
TCTYGATGGTAGTGTATTGGACTACCATGAGAATCACGGGTACGAGGAATTAGGGTTTGATATCGGAGAGGGAGCSTGAGAAACGGCTACCACTTCTAAGGAAGGCAGCAGGCGCGTAAATTACCCAATCGCAACTCGCGGAGGTAGTGACAAGAAATAATAACTCGGGTGATTTTCATCATTACGAGATTAAAATGAGAACAATTTAAAGATCTTATCGAGGAACAATAAGAGGACAAGTCTGGTGCCAGCACCCGCGGTAATTCCAGCTCTTATAGTGTATATTAATGTTGTTGCAGTTAAAAAGCTCGTAGTCGATCATCTAGCAGTCGGTGCCATGGCTTCGTGCCAAGGTGTCCGGCGGCTATCAGCTCGAAAACTTCTTCTACCTTCATTGGTCGAGGATGCTGATCGGGCACTTTCCTGAGAAAAAATTAGAGTGTTCAAAGCAGGCTAACGCCGTGAATATTACAGCTTGGAATAATAGAATAAGACTGAAGTCGCTTTTGTTGGTTATGAGACTTTAGTAATGGTTAATAGAAACAGTCGGGGGTATTAGTATTTAATTGTCAGAGGTGAAATTCTTGGATTTATTAAAGACTAACTTATGCGAAAGCATTTGCCAAGGATGTTTTCAATTGATCAAGAACGAAAGTTAGGGGATCAAAGAMGATCAGATACCGTC
>Guaymas_Basin_HV_sediment_clone_JX268891
CTCGATGGTAGTGTATTGGACTACCATGAGGATTACGGGTACGAGGAATTAGGGTTTGATATCGGAGAGGGAGCCTGAGAAACGGCTACCACTTCTAAGGAAGGCAGCAGGCGCGTAAATTACCCAATCCTGACACAGGGAGGTAGTGACAAGAAATAATAACTCGGGTACTTTTCAGTATTACGGGATTAAAATGAGAACAATTTAAAGATCTTATCGAGGAGCAATAAGTGGACAAGTCTGGTGCCAGCACCCGCGGTAATTCCAGCACTTATAGTGTATATTAATGTTGTTGCAGTTAAAAAGCTCGTAGTCGATCATCTAATAGTCAGCGATAAGGGCTTCGCGTCCTGTCGTTTGGCTGTTATCTGCTCGAGAACTTTCCCTATCTTAATTGATAGTGTTGGGGATCGGGCACTTTCCTGAGAAAAAATTAGAGTGTTCAACGCAAGCTAATGCTATGAATATTACAGCTTGGAATAATAGAATATGACTTGAAGTCGCTTTTGTTGGTTATGAGACTTTAGTAATGGTTAATAGAAACAGTTGGGGGTATTAGTATTTAATTGTCAGAGGTGAAATTCTTGGATTTATTAAAGACTAACTTATGCGAAAGCATTTACCAAAGATGTTTTCAATTGATCAAGAACGAAAGTTATGGGATCAAAGACGATCAGATACCGTC
>Guaymas_Basin_HV_sediment_clone_JX268813
TTTCTCGATGGTAGTGTATTGGACTACCATAAGGATAACGGGTACGAGGAATTAGGGTTTGATATCGGAGAGGGAGCCTGAGAAACGGCTACCACTTCTAAGGAAGGCAGCAGGCGCGTAAATTAACCAATTCCGATTCGGAGAGTTAGTGACAAGAAATAATAACTCGGGTATTTTTAATATTACGAGATTAAAATGAGAACAATCTAAATATCTTATCGAGGAACAATAAGAGGACAAGTCTGGTGCCAGCACCCGCGGTAATTCCAGCTCTTATAGTGTATATTAATGTTGTTGCAGTTAAAAAGCTCGTAGTCGATCATCTAATCGTGACGTGTTTGGTTTTTAATCGAGCATGCTCGCGGTTATCAGTGCGAGAACTTCTATGACTTTCATTAGCCGTAGTTGCAGATCGCACATCTTACTGAGAAAAAATTAGAGTGTTCAAAGCAAGCTATCGCTGTGAATATTACAGCTTGGAATAATAGAATAAGACTGAAGTCGCTTTTGTTGGTTCATGAGGCTTTAGTAATGGTTAATAGAAACAGTTTGGGGGCATTAGTATTTAATTGYCAGAGGTGAAATTCTTGGATTTATTAAAGACTAACTTATGCGAAAGCATTTGCCAAGGATGTTTTCAATTGATCAAGAACGAAAGTTAGGGGATCAAAGACGATCAGATACCGTC
>Marine_denitrification_system_clone_AY835674
ATAATTGAATGTTATATGGATAACCGTAGTAATTCTAGAGCTAATACATGCTGTTAAACCTGACTTTTTGGAAAGGTTGTATTTATTAGATATTAAACCAACACCCGCAAGGGTGCTGAGATGAATCACAATAACTGATCGGAGCGAAGCTTGTCTTCGCTAAATCATTCAAGTTTCTGCCCTATCACTTTGATGGTAGTGTATTGGACTACCATGAGGATAACGGGTACGAGGAATTAGGGTTTGATTTCGGAGAGGGAGCCTTAAAAACGGCTACCACTTCTAAGGAAGGCAGCAGGCGCGTAAATTAACCAATTCCAATTCGGAGAGTTAGTGACAAGAAATAATAACTTGGGTGGTTTTACCATTACGAGATTAAAATGAGAACAATGTAAATATCTTATCGAGGAACAATGAGAGGACAAGTCTGGTGCCAGCACCCGCGGTAATTCCAGCTCTTATAGTGTATATTAATGTTGTTGCAGTTAAAAAGCTCGTAGTCGATCATCTAATCGTCGGCTGCCTGGTCTCTGATCAAGCAGTTCGGCGGTTATCAGTGCGAAAACTTCATCTACCTTCACTGGTCGATGATGCTGATCGTACGCTTTCCTGAGAAAAAATTAGAGAGTTCAAATCAAGCTATTGCTTTGAATATTACAGCTTGGAATAATAGAATAAGACTGAAGTCGCTTTTGTTGGTTATGAGGCTTTAGTAATGGTTAATAGAAACAGATGGGGGGTATTAGTATTTAATTGTCAGAGGTGAAATTCTTAGATTTATTAAAGACTAACTTATGCGAAAGCATTTACCAATTATGTTTTCAATTGATCAAGAACGAAAGTTAGGGGATCAAAGACGATCAGATACCGTCCTAGTCTTAACTATAAACGATTCCGACTATGGATCGGAGGGATTTCTTCAGTCCTTTCGGCACATTATGAGAAATCAAAGTCTTTGGGTTCCGGGGGAAGTATGGACACAAGTCTGAAACTTAAAGAAATTGACGGAAGAGCACACMAGGTGTGGAGCCTGCGGCTTAATTTGACTCAACACGGGGAAACTTACTAGGGCAAGACTAAAGTTGGATTGACAGAAATGAGAGCTCTTTCTTGATT
>Guaymas_Basin_HV_sediment_clone_JX268912
CTGGATGGTAGTGTATTGGACTACCATGAGGATTACGGGTACGAGGAATTAGGGTTTGATATCGGAGAGGGAGCCTGAGAAACGGCTACCACTTCTAAGGAAGGCAGCAGGCGCGTAAATTACCCAATCCCAACTCGGGGAGGTAGTGACAAGAAATAATAACTCGGATAGTTCTACTATTACAAGATTAAAATGAGAACAATTTAAAAATCTTAACGAGGAACAAAATGAGGGCAAGTCTGGTGCCAGCAGCCGCGGTAATTCCAGCTCATTTAGTGTATATTAAAGTTGTTGCAGTTAAAAAGCTCGTAGTCGATCATCTAGTGCTTGCCGTCGTGGCTTCCGTCATTGCGCGCGGGTGCTATCTGCTCGAGAACTTCATCTAACTTCACTGTTCGATGTTGCTGATCGGGCACTTTCCTGACAAAAAATTAGAGTGTTCAAAGCACGCTAATGCCTTGAATATTACAGCTTGTAATAATAGAATAAGACTGAAGTCTCTTTTGTTGGTTATGAACTTTATTAATGGTTAATAGAAACAGGCGGGGGCATAATTATTTAATTGTCCGACGTGACATTCTATGATTTATTAAAGACTAACTTATGCGCACAGCATTTGCCAAGGATGTTTTCGTTTGATCAACAACGAAAGTTAGGGGATCAAAGACGATCCCATACCGTC
>Guaymas_Basin_HV_sediment_clone_JX268865
TCTCGATGGTAGTGTATTGGACTACCATGAGGATTACGGGTACGAGGAATTAGGGTTTGATATCGGAGAGGGAGCCTGAGAAACGGCTACCACTTCTAAGGAAGGCAGCAGGCGCGTAAATTACCCCAATCCCAAACTCGGGGAGGTAGTGACAAGAAATAATAACTCGGATAGTTCTACTATTACGAGATTAAAATGAGAACAATTTAAAAATCTTAACGAGGAACAAAATGAGGGCAAGTCTGGTGCCAGCAGCCGCGGTAATTCCAGCTCATTTAGTGTATATTAAAGTTGTTGCAGTTAAAAAGCTCGTAGTCGATCATCTAGTGCTTGCCGTCGTGGCTTCGGTCATTGCGCGCGGGTGCTATCTGCTCGAGAACTTCATCTAACTTCACTGTTCGATGTTGCTGATCGGGCACTTTCCTGAGAAAAAATTAGAGTGTTCAAAGCAGGCTAATGCCTTGAATATTACAGCTTGGAATAATAGAATAAGACTGAAGTCTCTTTTGTTGGTTATGAACTTTAGTAATGGTTAATAGAAACAGGCGGGGGCATTAGTATTTAATTGTCAGAGGTGAAATTCTATGATTTATTAAAGACTAACTTATGCGAAAGCCTTTGCYSAGGATGTTTTCDATTATCDAGAACGAAAGTTAGGGGTCGAAGACGTCGGATCCTC
>Guaymas_Basin_HV_sediment_clone_JX268913
CTTGATTGTAGTGTATTGGACTACCATGAAGGATTACGGGTACGAGGAATTAGGGTTTGATATCGGAGAGGGAGCCTGAGAAACGGCTACCACTTCTAAGGAAGGCAGCAGGCGCGTAAATTACCCCAATCCCAACTCGGGGAGGTAGTGACAAGAAATAATAACTCGGATAGTTCTACTATTACGAGATTAAAATGAGAACAATTTAAAAATCTTAACGAGGAACAAAATGAGGGTAAGTCTGGTGCCAGCAGCCGCGGTAATTCCAGCTCATTTAGTGTATATTAAAGTTGTTGCAGTTAAAAAGCTCGTAGTCGATCATCTAGTGCTTGCCGTCGTGGCTTCGGTCATTGCGCGCGGGTGCTATCTGCTCGAGAACTTCATCTAACTTCACTGTTCGATGTTGCTGATCGGGCACTTTCCTGAGAAAAAATTAGAGTGTTCAAAGCGGGCTATGCCTTGAATATTACAGCTTGGAATATAGAATAAGACTGAAGTCTCTTTTGTTGGTTATGAACTTTAGTAATGGTTATAGAAACGGGCGAGGCGTTAGTATTTAATTTCGGAGGTGAGATTCTATGATTTATTAAAGACTACTTAGCGAAAGCTTTGCCGAGGAGTTTTCGATTGTCGAGAACGGGGTTGGGGTCCG
>Marine_anoxic_sinkhole_mat_clone_JF971654
ATGGCTCATTAAAACAGTTATAGTTTACTTGATAATCGAATTTTATATGGATAACCGTAGCAATTCTAGAGCTAATACATGCTGTTAAACCTGACTTTTCGGAAAGGTTGTATTTATTAGATATTAAACCAGCAGCTTCGGCTTCTGCGATGATTCATAATAACTGATCGGAGCGAAGCAAGTCTTCGCTAAATCATTCAAGTTTCTGCCCTATCACTTTGATGGTAGTGTATTGGACTACCATGAGGATTACGGGTACGAGGAATTAGGGTTTGATATCGGAGAGGGAGCCTGAGAAACGGCTACCACTTCTAAGGAAGGCAGCAGGCGCGTAAATTACCCAATCCCAATTCGGGGAGGTAGTGACAAGAAATAATAACTCGGGTAGTGAATACTATTACGAGATTAAAATGAGAACAATTTAACGACCTTATCGAGGAACAATGAGAGGACAAGTCTGGTGCCAGCACCCGCGGTAATTCCAGCTCTTATAGTGTATATTAAAGTTGTTGCAGTTAAAAAGCTC
>Guaymas_Basin_HV_sediment_clone_JX268874
TCTCGATGGTAGTGTATTGGACTACCATGAGGATTACGGGTACGAGGAATTAGGGTTTGATATCGGAGAGGGAGCCTGAGAAACGGCTACCACTTCTAAGGAAGGCAGCAGGCGCGTAAATTACCCAATCCCAATTCGGGGAGGTAGTGACAAGAAATAATAACTCGGGTAGTTCTACTATTACGAGATTAAAATGAGAACAATTTAAAAATCTTATCGAGGAACAATGAGAGGACAAGTCTGGTGCCAGCACCCGCGGTAATTCCAGCTCTTATAGTGTATATTAAAGTTGTTGCAGTTAAAAAGCTCGTAGTCGATCATCTAGTACTTGTCTTCATGCTTCACGGCWTGATGCTCGAGTGCTATCTGCTCGAGAACTTCATCTACCTTAACTGGTCGATGATGCTGATCGRGCACTTTCCTGAGAAAAAATTAGAGTGTTCAAAGCAGGCTAATGCCGTGAATATTACAGCTTGGAATAATAGAATAAGACTGAAGTCTCYTTTGTTGGTTATGAACTTTAGTAATGGTTAATAGAAACGGTCGGGGGTATTAGTATTTAATTGTCAGAGGTGAAATTCTATGATTTATTAAAGACTAACTTATGCGAAAGCATTTGCCAAGGATGTTTTCAATTGATCAAGAACGAAAGTTAGGGGATCAAAGACGATCAGATACCGTC
>Guaymas_Basin_HV_sediment_clone_JX268870
TCTCGATGGTAGTGTATTGGACTACCATGGAAGTCACGATTTCGAGGAATTAGGGTTTGATATCGAAGAGGGAGCCTTAAAAATGGCTACCACTTCTAAGGAAGGCAGCAGGAGCGTAAATTACCCAATCCTGATTCAGGGAGGTAGCGACGATAAATAATAACACAGATTGTATCTACAATTATGTGATTAAAATGAGAGCAATTTAAACATATCATCGAGGAACAATAAGAGGGCAAGTTGGGTGCCAGCAGCCGCGGTAATTCCTACTCTTATAGTGTATATTAAAGTTGTTGCAGTTAAAAAGCTCGTAGTCGATTATCTAGTACTGGTCGTCCTGGCTCACGTCAAGATGTACTTGGTGCTATCAGCTCGAGAACTTTAACTATCTTAACTGGTCGTTGATGCTTGATCGGGCACTTTACTGAGAAAAAATTAGAGTGTTTAAAGCAGGCTAATGCCGTGAATATTACAGCTTGGAATAATAGAATAAGACTGAAGTATATTTTGTTGGTTATTAACTTTAGTAATGGTTAAATAGAAACAGTCGGGGGCATTAGTACTTAATTGCCAGAGGTGAAATTCTATGATTTATTAAAGACTAACATATGCGAAAGCATTTGCCAAGGATGTTTTCAATTGATAAAGAACGAAAGTTAAGGGATCAAAGACGATCAGATACCGTC
>Wastewater_treatment_plant_clone_AB902303
CCUGGUUAUCCUGCCAGUAGUCAUAUGCUUGUCUUAAAGAUUAAGCCAUGCAUGUCUAAGUAUAAAUCGUAUACAGUGAAACUGUGAAUGGCUCAUUAAAACAGUUAUAGUUUACUUGAUAAUCGAAUUUUAUAUGGAUAACCGUAGUAAUUCUAGAGCUAAUACAUGCUGUUUAACCUGACUUUAAGGAAAGGUUGUAUUUAUUAGAUAUUAAACCAGCAGCUUCGGCUUCUGUGAUGAUUCAUAAUAACUGAUCGGAGAGAAGCUAGUCUUCUCUAAAUCAUUCAAGUUUCUGCCCUAUCACAUUGAUGGUAGUGUCUUGGACUACCAUGUGGAUCACGGGUACGAGGAAUUAGGGUUUGAUAUCGGAGAGGGAGCCUGAGAAACGGCUACCACUUCUAAGGAAGGCAGCAGGCGCGUAAAUUACCCAAUCUCAAUUCGAGGAGGUAGUGACAAGAAAUAAUAACUCGGGUAGUAUCUACUAUUACGAGAUUAAAAUGAGAACAAUGUAGACAUCUUAUCGAGGAACAAUGAGAGGACAAGUCUGGUGCCAGCACCCGCGGUAAUUCCAGCUCUUAUAGUGUAUAUUAAAGUUGUUGCAGUUAAAAAGCUCGUAGUCGAUCUUCUAGUGCCCGCUGCCACGGCUCACUGCCGUGGUAGUCGAGUGCUAUCUGUUCGAGAACUUCAUCUACCUUAACUGGUCGAUGAUGCCUGAUCGAACUCUUUCCUGAGAAAAAAUUAGAGUGUUCAAAGCAGGCUAUUGCCCUGAAUAUUACAGCUUGGAAUAAUAGAAUAAGACUGAAGUCUCUUUUGUUGGUUAUGAACUUUAGUAAUGGUUAAUAGAAACAGUCGGGGGUAUUAGUAUUUAAUUGUCAGAGGUGAAAUUCUAUGAUUUAUUAAAGACUAACUUAUGCGAAAGCAUUUGCCAAGGAUGUUUUCAAUUGAUCAAGAACGAAAGUUAGGGGAUCAAAGACGAUCAGAUACCGUCCUAGUCUUAACUAUAAACGAUUCCGACUAUGGAUCGGGAGGGUCUUUCAAGCCUUCUCGGCACAUUAUGAGAAAUCAAAGUCUUUGGGUUCCGGGGGAAGUAUGGUCACAAGGCUGAAACUUAAAGGAAUUGACGGAAGGGCACACCAGUUGUGGAUUUUGCGGCUUAAUUUGACUCAACACGGGGAAACUUACUAGGGCAAGACUAAGGUUGGAUUGACAGAAUGAGAGCUCUUUCUUGAUUCUUAGGGUGGUGGUGCAUGGCCGUUCUUAGUUGGUGGAGUGAUUUGUCUGGUUAAUUCCGUUAACGAACGAGACCUUAACCUGCUAAACUAGGAGCCGGAUUACUCAUCUGGUUUCCUUCUUAGAGGGACUAAGUGUUCAAGCACAUGGAAGUUUGAGGCAAUAACAGGUCUGUGAUGCCCCUAGACGUCCUAGGCCGCACGCGCAAUACAAUGACACGUUCAACAAGUUAUUUUCCUGGCUCUGACGAGUUCGGGUAAUCUACAGUACGUGUCGUGCUUCGGGAUAGUCCUUUGCAAUUAUAGGACUUAAACUAGGAAUAACUAGUAUAGGUAAGUCAUCAGCUUGCCUAGAUUGCGUCCCUGCCCUUUGUACACACCGCCCGUCGCUCCUACCGAUUUUGGGUGAUUAGGUGAACCUUCUGGAUUAGAGCUGUCUUCAAGGCAGUUUUGAGAAGUUAAGUAAAUCAUUAUCACCUAGAGGAAGGAGAAGUCGUAACAAGGUUUCCGUAGGUG
>Epalxella_antiquorum_EF014286
CCUGGUUGAUCCUGCCAGUAGUCAUAUGCUUGUCUUAAAGAUUAAGCCAUGCAUGUCUAAGUAUAAAUCGUAUACAGUGAAACUGCGAGUGGCUCAUUAAAACAGUUAUAGUUUACUUGAUAAUCGAAUUUUAUAUGGAUAACCGUAGUAAUUCUAGAGCUAAUACAUGCUGUUAAACCUGACUUCAAGGAAAGGUUGUAUUUAUUAGAUAUUAAACCAGCAGCUUCGGCUUCUGUGAUGAUUCAUAAUAACUGAUCGGAGUGAAGCUAGUCUUCACUAAAUCAUUCAAGUUUCUGCCCUAUCACUUUGAUGGUAGUGUCUUGGACUACCAUGAGGAUCACGGGUACGAGGAAUUAGGGUUUGAUAUCGGAGAGGGAGCCUGAGAAAUGGCUACCACUUCUAAGGAAGGCAGCAGGCGCGUAAAUUACCCAAUCCCAAUUCGGGGAGGUAGUGACAAGAAAUAAUAACUCGGGUAGUAUCUACUAUUACGAGAUUAAAAUGAGAACAAUUUAAAAAUCUUAUCGAGGAUCAAUGAGAGGACAAGUCUGGUGCCAGCACCCGCGGUAAUUCCAGCUCUUAUAGUGUAUAUUAAAGUUGUUGCAGUUAAAAAGCUCGUAGUCGAUCAUCUAGUGCUCGACGUCAUGGCUCACGCCAAGGCGCUCGAGUGCUAUCUGUUCGAGAACUUCAUCUACCUUCACUGGUCGAUGAUGCUGAUCGAACACUUUCCUGAGAAAAAAUUAGAGUGUUCAAAGCAGGCUAAUGCAAUGAAUAUUACAGCUUGGAAUAAUAGAAUAAGACUGAAGUCUCUUUUGUUGGUUAUGAACUUUAGUAAUGGUUAAUAGAAACAGUCGGGGGUAUUAGUAUUUAAUUGUCAGAGGUGAAAUUCUAUGAUUUAUUAAAGACUAACUUAUGCGAAAGCAUUUGCCAAGGAUGUUUCAAUUGAUCAAGAACGAAAGUUAGGGGAUCAAAGACGAUCAGAUACCGUCCUAGUCUUUAACUAUAAACGAUUCCGACUAUGGAUCGGAAGGGGUCUCUCAAACCUUUUCGGCACAUUAUGAGAAAUCAAAGUCUUUGGGUUCCGGGGGAAGUAUGGACACAAGUCUGAAACUUAAAGGAAUUGACGGAAGGGCACACCAGUUGUGGAUUUUGCGGCUUAAUUUGACUCAACACGGGGAAACUUACUAGGGCAAGACUAAGGUUGGAUUGACAGAAUGAGAGCUCUUUCUUGAUUCUUAGGGUGGUGGUGCAUGGCCGUUCUUAGUUGGUGGAGUGAUUUGUCUGGUUAAUUCCGUUAACGAACGAGACCUUAACCUGCUAAACUAGGAGCCAGAUUCUCAUCUGGUUUCCUUCUUAGAGGGACUAAGUGUUCAAGCACAAGGAAGUUUGAGGCAAUAACAGGUCUGUGAUGCCCCUAGACGUCCUAGGCCGCACGCGCAAUACAAUGACACGUUCAACGAGUUUCUUCCUGGUUCUGACGAAUUCGGGUAAUCUUCAUAGUACGUGUCGUGCUUUGGGAUAGUCCUUUGCAAUUAUAGGACUUCAACUAGGAAUAACUAGUAUAGGUAAGUCAUCAGCUUGCCUAGAUUAAGUCCCUGCCCUUUGUACACACCGCCCGUCGCUCCUACCGAUUUUGGGUGAUUAGGUGAACCUUCUGGAUUAGAGCAGUCUUUAAGUCUGUUCUGAGAAGUUAAGUAAAUCAUUAUCACCUAGAGGAAGGAGAAGUCGUAACAAGGUUUCCGUAGGUG
>Framvaren_Fjord_clone_EF526988
UGAAGCUGUGAAUGGCUCAUUAAAACAGUUAUAGUUUACUUGAUAAUCGAAUUCAAUAUGGAUAACCGUAGUAAUUCUAGAGCUAAUACAUGCUGUUUAACCUAACUUUACGGAAAGGUUGUAUUUAUUAGAUAUUAAACCAGCAGCUUUCCAAAGCUUCUGUGAUGAUUCAUAAUAACUGAUCGGAGUGAAGCAAGCCUUCACUAAAUCAUUCAAGUUUCUGCCCUAUCACUUUGAUGGUAGUGUCUUGGACUACCAUGAGGAUCACGGGUACGAGGAAUUAGGGUUUGAUAUCGGAGAGGGAGCCUGAGAAACGGCUACCACUUCUAAGGAAGGCAGCAGGCGCGUAAAUUACCCAAUCUCAAUUCGGGGAGGUAGUGACAAGAAAUAAUAACUCGGGUAGAAUUUUCUAUUACGAGAUUAAAAUGAGAACAAUUUAAAAAUCUUAUCGAGGAUCAAUGAGAGGACAAGUCUGGUGCCAGCACCCGCGGUAAUUCCAGCUCUUAUAGUGUAUAUUAAAGUUGUUGCAGUUAAAAAGCUCGUAGUCGAUCAUCUAGUGCUCGGCAGUGCGGCGCAAGCUUCGCUGCUCGAGUGCUAUCUGUUCGAGAACUUCAUCUGCCUUCACUGUUAGACGAUGCUGAUCGAACAAUUUCCUGAGAAAAAAUUAGAGUGUUCAAAGCAGGCUAUUGCCAUGAAUACUACAGCUUGGAAUAAUAGAAUAAGACUGAAGUCUCUUUUGUUGGUUAUGAACUUUAGUAAUGGUUAAUAGAAACAGUCGGGGGUAUUAGUAUUUAAUUGUCAGAGGUGAAAUUCUAUGAUUUAUUAAAGACUAACUUAUGCGAAAGCAUUUGCCAAGGAUGUUUUCAAUUGAUCAAGAACGAAAGUUAGGGGAUCAAAGACGAUCAGAUACCGUCCUAGUCUUAACUAUAAACGAUUCCGACUAUGGAUCGGAAGGGUCUUUUAAACCUUUUCGGCACAUUAUGAGAAAUCAAAGUCUUUGGGUUCCGGGGGAAGUAUGGACACAAGUCUGAAACUUAAAGGAAUUGACGGAAGGGCACACCAGUUGUGGAUUUUGCGGCUUAAUUUGACUCAACACGGGGAAACUUACUAGGGCAAGACUAAGGUUGGAUUGACAGAAUGAGAGCUCUUUCUUGAUUCUUAGGGUGGUGGUGCAUGGCCGUUCUUAGUUGGUGGAGUGAUUUGUCUGGUUAAUUCCGUUAACGAACGAGACCUUAACCUGCUAAACUAGGAGCCUGAUUACUCAUCUGGUUUCCUUCUUAGAGGGACUAAGUGUUCAAGCACAAGGAAGUUUGAGGCAAUAACAGGUCUGUGAUGCCCCUAGACGUCCUAGGCCGCACGCGCAAUACAAUGACACGUUCAACGAGUUUCUUCCUGGUUCUGACGAAUUCGGGUAAUCUUCAUAGUACGUGUCGUGCUUUGGGAUAGUCCUUUGCAAUUAUAGGACUUCAACUAGGAAUAACUAGUAUAGGCAAGUCAUCAGCUUGCCUAGAUUAAGUCCCUGCCCCUUGU
>Benthic_diatom_film_clone_KT201586
UAGUCAUAUGCUUGUCUUAAAGAUUAAGCCAUGCAUGUCUAAGUAUAAACAGUAUACAGUGAAACUGCGAAUGGCUCAUUAAAACAGUUAUAGUUUACUUGAUAAUCGAAUUUAUAUGGAUAACCGUAGUAAUUCUAGAGCUAAUACAUGCUGUUAAACCUGACUUUUUGGAAAGGUUGUAUUUAUUAGAUAUUAAACCAUCAGCUUCGGCUUUUGUGAUGAUUCAUAAUAACUGAUCGGAGCGAAGCUAGUCUUCGCUAAAUCAUUCAAGUUUCUGCCCUAUCACUUUGAUGGUAGUGUAUUGGACUACCAUGAGGAUUACGGGUACGAGGAAUUAGGGUUUGAUAUCGGAGAGGGAGCCUGAGAAACGGCUACCACUUCUAAGGAAGGCAGCAGGCGCGUAAAUUACCCAAUCCCAACUCGGGGAGGUAGUGACAAGAAAUAAUAACUCGGAUAGUUUUACUAUUACGAGAUUAAAAUGAGAACAAUGUAAAAAUCUUAUCGAGGAUCAAUGAGAGGACAAGUCUGGUGCCAGCACCCGCGGUAAUUCCAGCUCUUAUAGUGUAUAUUAAAGUUGUUGCAGUUAAAAAGCUCGUAGUCGAUCUUCUAGUCUCGGUCAGCGCGGUUAAUUCUGCGUUGCGCUGGGGCUAUCUGCUCGAAAACUCUGCCUACCUUAACUGGUCGGCUCUGCUGAUCGGGCUCUUUCCUGAGAAAAAAUUAGAGUGCUCAAAGCAGGCUCACGCCUUGAAUAUUACAGCUUGGAAUAAUAGAAUAAGACUGAAGUCUCUUUUGUUGGUUAUGAACUUUAGUAAUGGUUAAUAGAAACAGUCGGGGGCAUUAGUAUUUAAUUGUCAGAGGUGAAAUUCUAUGAUUUAUUAAAGACUAACUUAUGCGAAAGCAUUUGCCAAGGAUGUUUUCAAUUGAUCAAGAACGAAAGUUAGGGGAUCAAAGACGAUUAGAUACCGUCCUAGUCUUAACUAUAAACGAUUCCGACUAUGGAUCGGUGGGGUCUCUCCAGCCUCAUCGGCACAUUAUGAGAAAUCAAAGUCUUUGGGUUCUGGGGGAAGUAUGGACACAAGUCUGAAACUUAAAGGAAUUGACGGAAGGGCACACCAGGUGUGGAGCCUGCGGCUUAAUUUGACUCAACACGGGGAAACUUACUAGGGCAAGACUAAAGUUGGAUUGACAGAUUGAGAGCUCUUUCUUGAUUUUUAGGGUGGUGGUGCAUGGCCGUUCUUAGUUGGUGGAGUGAUUUGUCUGGUUAAUUCCGUUAACGAACGAGACCUUAACCUGCUAAACUAGGAGCCCUUUCAUUAAGGGGUUUCCUUCUUAGAGGGACUAAGUGUUCAAGCACAAGGAAGUUUGAGGCAAUAACAGGUCUGUGAUGCCCCUAGACGUCCUAGGCCGCACGCGCGCUACAAUGAUACGUUCAACGAGUUUUUUCCUGGCUCUGACGAGUUCGGGUAAUCUUUAUAGUACGUAUCGUGCUUUGGGAUAGUCCUUUGCAAUUAUAGGACUUCAACUAGGAAUACCUAGUAUAGGUAAGUCAUCAGCUUGCCUAGAUUAAGUCCCUGCCUUUUGUACACACCGCCCGUCGCUCCUACCGAUUUUGAGUGAUUAGGUGAACCUUCUGGAUCAGAGUGGUCCUCGAGUCCGCACUGAGAAGUUAAGUAAAUCAUUAUCACUUAGAGGAAGGAGAAGUCGUAACAAGGUUUCCGUAG
>Hydrate_Ridge_cold_seep_sediment_clone_KT346312
CCUGGUUGAUCCUGCCAGUAGUCAUAUGCUUGUCUUAAAGAUUAAGCCAUGCAUGUCUAAGUAUAAAUAGUAUACAGUGAAACUGCGAAUGGCUCAUUAAAACAGUUAUAGUUUACUUGAUAAUCGAAUUUUAUAUGGAUAACCGUAGUAAUUCUAGAGCUAAUACAUGCUGUUAAACCUGACUUUAUGGAAAGGUUGUAUUUAUUAGAUAUUAAACCAGCAGCUUCGGCUUCUGUGAUGAUUCAUAAUAACUGAUCGGAGUGAAGCUAGUCUUCACUAAAUCAUUCAAGUUUCUGCCCUAUCACUUUGAUGGUAGUGUCUUGGACUACCAUGAGGAUUACGGGUACGAGGAAUUAGGGUUUGAUAUCGGAGAGGGAGCCUGAGAAACGGCUACCACUUCUAAGGAAGGCAGCAGGCGCGUAAAUUACCCAAUCCCAACUCGGGGAGGUAGUGACAAGAAAUAAUAACUCGGAUAGUUCUACUAUUACGAGAUUAAAAUGAGAACAAUUUAAAAAUCUUAACGAGGAACAAAAUGAGGGCAAGUCUGGUGCCAGCAGCCGCGGUAAUUCCAGCUCAUUUAGUGUAUAUUAAAGUUGUUGCAGUUAAAAAGCUCGUAGUCGAUCAUCUAGUGCUUGCCGUCGUGGCUUCGGUCAUUGCGCGCGUGUGCUAUCUGCUCGAGAACUUCAUCUAACUUCACUGUUCGAUGUUGCUGAUCGGGCACUUUCCUGAGAAAAAAAUUAGAGUGUUCAAAGCAGGCUAAUGCCUUGAAUAUUACAGCUUGGAAUAAUAGAAUAAGACUGAAGUCUCUUUUGUUGGUUAUGAACUUUAGUAAUGGUUAAUAGAAACAGGCGGGGGCAUUAGUAUUUAAUUGUCAGAGGUGAAAUUCUAUGAUUUAUUAAAGACUAACUUAUGCGAAAGCAUUUGCCAAGGAUGUUUUCAAUUGAUCAAGAACGAAAGUUAGAGGAUCAAAGACGAUCAGAUACCGUCCUAGUCUUAACUAUAAACGAUUCCGACUAUGGAUCGGGAGGGUCUUCCAAGCCCUUUCGGCACAUUAUGAGAAAUCAAAGUCUUUGGGUUCUGGGGGAAGUAUGGACACAAGUCUGAAACUUAAAGGAAUUGACGGAAGGGCACACCAGGUGAGGAGCCUGCGGCUUAAUUUGACUCAACACGGGGAAACUUACUAGGGCAAGACUAAGGUUGGAUUGACAGAUUGAGAGCUCUUUCUUGAUUCUUAGGGUGGUGGUGCAUGGCCGUUCUUAGUUGGUGGAGUGAUUUGUCUGGUUAAUUCCGUUAACGAACGAGACCUCAACCUGCUAAACUAGGAGCCGUAUUACUCAUACGGUUUCCUUCUUAGAGGGACUAAGUGUUCAAGCACUGGGAAGUGAGGCAAUAACAGGUCUGUGAUGCCCCUAGACGUCCUAGGCCGCACGCGCGCUACAAUGACACGUUCAACGAGUUUCUUCCUGGUCCUGACGGAUUCGGGUAAUCUUCAUAGUACGUGUCGUGCUUUGGGAUAGUCCUUUGCAAUUAUAGGACUUAAACUAGGAUUACCUAGUAUAGGUAAGUCAUCAGCUUGCCUAGAUUAUGUCCCUGCCCUUUGUACACACCGCCCGUCGCUCCUACCGAUUUUGAGUGAUCCGGUGAACCUUUUGGACCGCUGGUGCCUCGUGUGCUGUGCGGGAAAUCAAGUAAACCAUAUCACUUAGAGGAAGGAGAAGUCGUAACAAGGUUUCCGUAGGUG
>Black_Sea_redoxcline_clone_HM749918
CAUAUGCUUGUCUCAAAGAUUAAGCCAUGCAUGUCUAAGUAUAAAUAGUAUACAGUGAAACUGCGAAUGGCUCAUUAAAACAGUUAUAGUUUACUUGAUAAUCGAAUUUUAUAUGGAUAACCGUAGUAAUUCUAGAGCUAAUACAUGCUGUUAAACCUGACUUCUCGGAAAGGUUGUAUUUAUUAGAUAUUAAACCAGCAGCCUCCGGGCUUCUGUGAUGAUUCAUAAUAACUGAUCGGAGCGAAGCUAGUCUUCGCUAAAUCAUUCAAGUUUCUGCCCUAUCACUUUGAUGGUAGUGUAUUGGACUACCAUGAGGAUCACGGGUACGAGGAAUUAGGGUUUGAUAUCGGAGAGGGAGCCUGAGAAACGGCUACCACUUCUAAGGAAGGCAGCAGGCGCGUAAAUUACCCAAUCCCGAUUCGGGGAGGUAGUGACAAGAAAUAAUAACUCGGGUAGUGUAAACUAUUACGAGAUUAAAAUGAGAACAAUUUAAAAAUCUUAGCGAGGAUCAAUGAGAGGACAAGUCUGGUGCCAGCACCCGCGGUAAUUCCAGCUCUUAUAGUGUAUAUUAAAGUUGUUGCAGUUAAAAAGCUCGUAGUCGAUCAUCUAGUAUUCGCCGGCGCGGUUCACUACUGCGCCGUUGCGCGUGCUAUCAGCCCGAGAACCUCAUCGUCCUUAGCUGGUCGACGGGGAUGAUCGGGCGCUUUCCUGAGAAAAAAUUAGAGUGUUCAAAGCAGGUUAAUGCCUUGAAUAAUUCAGCUUGGAAUAAUAGAAGAAGACUGAAGUUUCUUUUCGUUGGUUAUGAACUUUAGUAAUGGUUAAUAGAAACAGUCGGGGGUAUUAGUAUUUAAUUGUCAGAGGUGAAAUUCUAUGAUUUAUUAAAGACUAACUUAUGCGAAAGCAUUUGCCAAGGAUGUUUUCAAUUGAUCAAGAACGAAAGUUAGGGGAUCAAAGACGAUCAGAUACCGUCCUAGUCUUAACUAUAAACGAUUCCGACUAUGGAUCGGAAGGGUCUUUCGAGCCCUUUCGGCACAUUAUGAGAAAUCAAAGUCUUUGGGUUCCGGGGGAAGUAUGGACACAAGUCUGAAACUUAAAGGAAUUGACGGAAGGGCACACCAGGUGUGGAGCCUGCGGCUUAAUUUGACCCAACACGGGGAAACUUACUAGUACAAGACUAAGGUUGGAUUGACAGAUUGAGAGCUCCUUCUUGAUUCUUAGGGUGGUGGUGCAUGGCCGUUCUUAGUUGGUGGAGUGAUUUGUCUGGUUAAUUCCGUUAACGAACGAGACCUUAACCUGCUAAACUAGGAGUAGAAUUACUCAUUCUAUUUCCUUCUUAGAGGGACUAAGUGUUCAAGCACUGGGAAGUUUGAGGCAAUAACAGGUCUGUGAUGCCCCUAGACGCACUAGGCCGCACGCGCGCUACAAUGACACGUUCAACG
>Black_Sea_redoxcline_clone_HM749917
AAAUUACAUGGAUAACCGUAGUAAUUCUAGGGCUAAUACAUGCUGCAAAACCUGACUUUUUGAAAGGUUGUAUUUAUUAGAUAGCAAACCAGCAGCCGCAAGGCUAGUUGUGAUGAUUCAUAAUAACUGAUCGGAGCGAGGCUAGUCCUCGCUAAAUCAUUCAAGUUUCUGCCCUAUCACUUUGAUGGUAGUGUAUUGGACUACCAUGAGGAUCACGGGUACGAGGAAUUAGGGUUUGAUAUCGGAGAGGGAGCCUGAGAAACGGCUACCACUUCUAAGGAAGGCAGCAGGCGCGUAAAUUACCCAAUCCUGAUUCAGGGAGGUAGUGACAAGAAAUAUUAACUCGGGGGUUUUAUGCCUUACGAGAUUAAAAUGAGAACAAUCUAAAAAUCUUAACGAGGAACAAUAAGAGGACAAGUCUGGUGCCAGCACCCGCGGUAAUUCCAGCUCUUAUAGUGUAUAUUAAUGUCGUUGCAUUUAAAAAGCUCGUAGUCGAUCAUCUAGCAGUCGACCAAGCUGUUUACUCGGAUUGGUUCGGCUGUUAUCAGCUCGAAAACACGGCUCGUCCUUAAUCAGUCGACUGUGCAGAUCGGGCACUUUCCUGAGAAAAAAUUAGAGUGUUCAAGCAGGCCAAUGCCUUGAAUAUUACAGCUUGGAAUAAUGGAAUAAGACUAAAAUCUUUUUUGUUGGUUAUGAGGUUUUAGUAAUGGUUAAUAGAAACAGUCGUGGGAAGUCGUAUUUAAUUGUCAGAGGUGAAAUUCUUGGAUUUAUUAAAGACGAACAUACGCGAAAGCAUCUUCCAAGGAUGUUUUCAAUUGAUCAAGAACGAAAGUUAGGGGAUCAAAGACGAUCAGAUACCGUCCUAGUCUUAACUAUAAACGAUUCCGACUUUGAAUCGGAAGGGUUCUCGAGCCCUUUCGGCACAUUAUGAGAAAUCAAAGUUUUUGGGUUAUGGGGGAAGUAUGGACACAAGUCUGAAACUUAAAGGAAUUGACGGAAGGGCACACCAGAAGUGGAGCCUGCGGCUUAAUUUGACCCAACACGGGAAAACUUACAAGGGCAAGACAUGGUUGGGAUUGACAGAAUGAGAGCUCUUUCUUGAUUCCAUGGGUGGCGGUGCAUGGCCGUUCUUAGUUGGUGGAGUGAUUUGUCUGGUUAAUUCCGUUAACGAACGAGACCUUAACCUGCUAACCUAGGAGCUGGAUCAUCCAUCCAGUUUCCUUCUUAGAGGGACUAAGUGUUCAAGCACUGGGAAGUUUGAGGCAAUAACAGGUCUGUGAUGCCCCUAGACGUCCUUGGCCGCACGCGCGCUACAAUGACACGUUCAACAAGCUUUACGCUGGUCCUGGCGGAUCUCGGCUAAUCUUUAUAGUACGAUGUCGUGCUUUGGGAUCGUCCUUUGCAAUUAUAGGACUUGAACUAGGAAUUUCUAGUAUAGGUGAGUCAUCAGCUC
>Lake_Zug_ciliate_LR798089
ATCTGGTTGATCCTGCCAGTAGTCATATGCTTGTCTTAAAGATTAAGCCATGCATGTCTAAGTATAAATAGTATACAGTGAAACTGCGAATGGCTCATTAAAACAGTTATAGTTTACATGATAATGGAATTTTATATGGATAACCGTAGTAATTCTAGAGCTAATACATGCTGTTAAACCTGACTTTTGGGAAAGGTTGTATTTATTAGATATTAAACCAATAGCTTTCGGGCTATTGTGATGATTCATAATAACTGATCGGAGTAGGGCCAGTCCCTACTAAATCATTCAAGTTTCTGCCCTATCACTTTGATGGTAGTGTATTGGACTACCATGAGGATCACGGGTACGAGGAATTAGGGTTTGATATCGGAGAGGGAGCCTGAAAAACGGCTACCACTTCTACGGAAGGCAGCAGGCGCGTAAATTACCCAATCCCAATTCGGGGAGGTAGTGACAAGAAATAATAACTCGGGTAGTGCAAACTACTACGAGATTAAAATGAGGACAATGTAAATATCTTAGCGAGGAACAATGAGAGGACAAGTCTGGTGCCAGCACCCGCGGTAATTCCAGCTCTTATAGTGTATATTAAAGTTGTTGCAGTTAAAAAGCTCGTAGTCGATCATCTAGTAGCGGCCAGTCTGGCTTCGGTCAGGTTGTGTTGTTGCTATCTGCTCGAGAACTTCATCTACCTTAACTGGTCGGTGATGCTGATCGGGCTCTTTCCTGAGAAAAAATTAGAGTGTTCAAAGCAGGCCAATGCCTTGAATATTACAGCTTGGAATAATAGAATAAGACTGAAGTCTCTTTTATTGGTTATGAGCTTTAGTAATGGTTAATAGAAACAGTCGGGGGTATTAGTATTTAATTGTCAGAGGTGAAATTCTATGATTTATTAAAGACTAACTTATGCGAAAGCATTTGCCAAGGATGTTTTCAATTGATCAAGAACGAAAGTTAGGGGATCAAAGACGATCAGATACCGTCCTAGTCTTAACTATAAACGATTCCGACTAAGGATCGGAAGGGTTTCAACAGCCCTTTCGGCACTTTATGAGAAATCAAAGTCTTTGGGTTCTGGGGGAAGTATGGACACAAGTCTGAAACTTAAAGGAATTGACGGAAGGGCACACCAGGTGTGGAGCCTGCGGCTTAATTTGACTCAACACGGGGAAACTTACTAGGGCAAGACTAAGGTTGGATTGACAGAATGAGAGCTCTTTCTTGATTCTTAGGGTGGTGGTGCATGGCCGTTCTTAGTTGGTGGAGTGATTTGTCTGGTTAATTCCGTTAACGAACGAGACCTTAACCTGCTAAACTAGGAGGCTGCTTCCCAGCAGTTTTCCTTCTTAGAGGGACTAAGTGTGCAAACACATGGAAGTTTGAGGCAATAACAGGTCTGTGATGCCCCTAGACGTCCTAGGCCGCACGCGCGCTACAATGACACGTTCAACGAGTTTCTTCCTGATTCTGACGAATTCGGGTAATCTTCATAGTACGTGTCGTGCTTTGGGATAGTCCTTTGCAATTATAGGACTTCAACTAGGAATACCTAGTATAGGTAAGTCATCAGCTTGCCTAGATTATGTCCCTGCCCTTTGTACACACCGCCCGTCGCTCCTACCGATTTTGAGTGATTAGGTAAACCTTCTGGATCAGAGCAGTCTTCAAGGCTGCACTGAGAAGTTAAGTAAATCATTATCACTTAGAGGAAGGAGAAGTCGTAACAAGGTTTCCGTAGGTGAACCTGCGGAAGGATCAT
>Lake_Lugano_100m_plagi_reverse_August_2020
AGCAGGCGCGTAAATTACCCAATCCCAATTCGGGGAGGTAGTGACAAGAAATAATAACTCGGGTAGTGCAAACTACTACGAGATTAAAATGAGGACAATGTAAATATCTTAGCGAGGAACAATGAGAGGACAAGTCTGGTGCCAGCACCCGCGGTAATTCCAGCTCTTATAGTGTATATTAAAGTTGTTGCAGTTAAAAAGCTCGTAGTCGATCATCTAGTAGCGGCCAGTCTGGCTTCGGTCAGGTTGTGTTGTTGCTATCTGCTCGAGAACTTCATCTACCTTAACTGGTCGGTGATGCTGATCGGGCTCTTTCCTGAGAAAAAATTAGAGTGTTCAAAGCAGGCCAATGCCTTGAATATTACAGCTTGGAATAATAGAATAAGACTGAAGTCTCTTTTATTGGTTATGAGCTTTAGTAATGGTTAATAGAAACAGTCGGGGGTATTAGTATTTAATTGTCAGAGGTGAAATTCTATGATTTATTAAAGACTAACTTATGCGAAAGCATTTGCCAAGGATGTTTTCAATTGATCAAGAACGAAAGTTAGGGGATCAAAGACGATCAGATACCGTCCTAGTCTTAACTATAAACGATTCCGACTAAGGATCGGAAGGG
>Hainich_groundwater_ciliate
ATCTGGTTGATCCTGCCAGTAGTCATATGCTTGTCTTAAAGATTAAGCCATGCATGTCTAAGTATAAATAGTATACAGTGAAACTGCGAATGGCTCATTAAAACAGTTATAGTTTACTTGATAATAGAAATCTACATGGATAACCGTGGTAATTCTAGAGCTAATACATGCGACTTGCCCAACTCACGAAGGGCTGTATTTATTAGTTGAAAACCAACCTTCTCCGGAGGGCTGTGATGAATCATAATAACTGATCGGAGCGAGGTCGTCCTCGCTAAATCATTCAAGTTTCTGCCCTATCACTTTGATGGTAGTATATAGGACTACCATGAGGATAACGGGTACGGGGAATTAGGGTTTGATACCGGAGAGGGAGCCTGAGAAACGGCTACCACTTCTAAGGAAGGCAGCAGGCGCGTAAATTACCCAATGTCAAATCGGCGAGGTAGTGACAAGAAATAATAACTCGGGGTCTTTCGACTTTACGGGATTAAAATGAGAACAATTTAAAAATCTTAGCGAGGAACAATTGGAGGGCAAGTCTGGTGCCAGCAGCCGCGGTAATTCCAGCTCCAAAAGCGTATATTAATGTTGTTGCAGTTAAAAAGCTCGTAGTCTATCTTCTTAGAGTGCGGAGAGCCGGCCAAGCCGCCCTCAGCAGTCTAATCTGCTCGAAAGCCACGCTCGTCCTTCGTTGGTCGACATGGTGTCTCGGGCTCTTTACTGAGAAAAAATTAGAGTGTTCAACGCAGGCAATCGCAGAGAATACACAAGCTTGGAATAATAGAATAGGGCTAAAGTCTTTTTTGTTGGTTATGAGGCTTTAGTAATGGTTAATAGGAACAGACGGGGGCTTTAGTATTTAATTGTCAGAGGTGAAATTCTCGGATTTATTAAGGACTAACTAATGCGAAAGCATTTGCCAAGGATGTTTTCAATTGATCAAGAACGAAAGTTAGGGGATCAAAGACGATCAGATACCGTCCTAGTCTTGACTATAAACGATTCCGACTAAGGATCGGAGAGGTAACTTCAGCCTCTTCGGCACTTTTTGAGAAATCAAAGTCTTTGGGTTCCGGGGGAAGTATGGACACAAGTCTGAAACTTAAAGGAATTGACGGAAGGGCACACCAGGAGTGGAGCCTGCGGCTTAATTTGACTCAACACGGGAAAACTTACCAGGTCAAGACATGGGTGGGATTGACAGAAATGAGAGCTCTTTCTTGATTCTATGGAAGGTGGTGCATGGCCGTTCTTAGTTGGTGGAGTGATTTGTCTGGTTAATTCCGTTAACGAACGAGACCTTAACCAGCTAAACTAGAAGCTGCATAATCATGTGGTTTTCTTCTTAGAGGGACTATGTGTTCAAGCACATGGAAGTTTGAGGCAATAACAGGTCTGAGATGCCCCTAGACGTCCTGGGCCGCACGCGCGCTACAATGACACATTCAACGAGTACTTCCTGCTCTGACAAGAGTTCGGGTAATCTTTATAGCATGTGTCGTGCTGGGGATAGTCCTTTGCAATTATAGGACTTGAACTAGGAATTCCTAGTATAGGCATGTCATCAGCGTGCCTAGATTATGTCCCTGCCCTTTGTACACACCGCCCGTCGCTCCGACCGATTTGGGTGATTCGATGAGCCTTCTCGACTAGGGACGGTCCTGCCGTTTCTGGGAAGTTATGCAAATCATATCACCTAGAGGATGGAGAAGTCGTAACAAGGTTTCCGTAGGTGAACCTGCGGAAGGATCAT
>California_groundwater_ciliate
ATCTGGTTGATCCTGCCAGTAGTCATATGCTTGTCTTAAAGATTAAGCCATGCATGTCTAAGTATAAATAGTATACAGTGAAACTGCGAACGGCTCATTAAAACAGTTATAGTTTACTTGATGATTAAATTACATGGATAACCGTAGTAATTCTAGAGCTAATACATGCAAAAAGACCCGACGCAAGAAGGGTTGTATTTATTAGTTGAAACCAACAGCTTTCGGGCTGCTGTGACGATTCATAATAACTTATCGGAGCGAGGCCTGGCCTTGCCACATCATTCAAGTTTCTGCCCTATCACTTTGATGGTAGTGTATTGGACTACCATGAGGATAACGGGTACGGGGAATTAGGGTTTGATACCGGAGAGGGAGCCTGAGAAACGGCTACCACTTCTAAGGAAGGCAGCAGGCGCGTAAATTACCCAATGCCGATTCGGCGAGGTAGTGACAAGAAATAATAAATCGGGGTTTCACAACTTACGATATTAAAATGAGAACAATTTAAAACACTTAGCGAGGAACAATTGGAGGGCAAGTCTGGTGCCAGCAGCCGCGGTAATTCCAGCTCCAAAAGCGTATATTAATGTTGTTGCAGTTAAAAAGCTCGTAGTCGAACGTCTTAGGGTCCCTTTAGCTGGCTTTGCCGTTAGAGGGATTCTAATCTGTCCGAAAACCCTGACCGTCCTTAACTGGTCGACAGGGCACTTCGGGCACTTTACTGAGAAAAAATTAGAGTGTTCCACGCAGGCAAGCGCAGAGAATACACAAGCTTGGAATAATAGAAAAAGGCTAAAGTCTTTTTTGTTGGTTATGAGACTTTAGTAATGGTTAATAGGAACAGTCGGGGGCATTAGTATTTAATTGTCAGAGGTGAAATTCTTGGATCTAGGAAAGACTAACTTATGCGAAAGCATTTGCCAAGGATGTTTTCAGTTGATCAAGAACGAAAGTTAGGGGATCAAAGACGATCAGACACCGTCGTAGTCTTAACTATAAACGATTCCGACTAAGGATTGGGGAGGTTTATTCAGCCTTCTCAGCACTTTATGAGAAATCAAAGTCTATGGGTTCCGGGGGAAGTATGGACACAAGTCTGAAACTTAAAGGAATTGACGGAAGGGCACACCAGGAGTGGAGCCTGCGGCTTAATTTGACTCAACACGGGAAAACTTACCAGGTCAAGACATGGGTGGGATTGACAGAAATGAGAGCTCTTTCTTGATTCTATGGAAGGTGGTGCATGGCCGTTCTTAGTTGGTGGAGTGATTTGTCTGGTTAATTCCGTTAACGAACGAGACCTTAACCAGCTAAACTAGAAGCTCCTTACGCAAGGAGTATTCTTCTTAGAGGGACTATGTGTGCAAGCACATGGAAGTTTGAGGCAATAACAGGTCTGAGATGCCCCTAGACGTCCTGGGCCGCACGCGCGCTACAATGACACATTCAACGAGTACTTCCTGCTCTGACAAGAGTTCGGGTAATCTTTACAGCATGTGTCGTGCTGGGGATAGTCCTTTGCAATTATAGGACTTGAACTAGGAATTCCTAGTATAGGCGTGTCATCAGCGCGCCTAGATTATGTCCCTGCCCTTTGTACACACCGCCCGTCGCTCCGACCGATTTGGGTGATTCGATGAGCCTTCTAGACTAGGGTTGGTCCTGCCAACTCTGGGAAGTTATGCAAATCATATCACCTAGAGGATGGAGAAGTCGTAACAAGGTTTCCGTAGGTGAACCTGCGGAAGGATCAT
>Z29440.1.1704 Eukaryota;SAR;Alveolata;Ciliophora;Intramacronucleata;Conthreep;Plagiopylea;Plagiopylida;Plagiopyla;Plagiopyla frontata
CAUAUGCUUGUCUUAAAGACUAAGCCAUGCAUGUCUAAGUAUAAAUAGUAUACAGUGAAACUGCGAAUGGCUCAUUAAAUCAGUUAUAAUUUACUUGAUAAUUUUUCCUACAAGGAUAACCGUAGUAAUUCUAGAGCUAAUACUUGCCGUUAACCUGACUUUUCGGAAGGGUUGUAUUUAUUAGAUUUGAAAUCAUCAGCCCGCAAGGGUUGCUGUGAUGAUUCAUAAUAACUGAUCGGAGCGAGGCCCGGCCUUGCUAAAUCAUUCAAGUUUCUGCCCUAUCACUUUGAUGGUAGUGUAUCUGACUACCAUGAGGAUUACGGGUACGCGGAAUUAGGGUUUGAUUUGCGGAGAGGGAGCCUGAGAAACGGCUACCACUUCUAAGGAAGGCAGCAGGCGCGCAAAUUACCCAAUCCCAAUUCGGGGAGGUAGUGACAAGAAAUAAUAGCCCGGGGUCUAUGACUUACGGCGAUUAAAAUGAGAACAAUUUAAAUCACUUAACGAGUAUCAAUUGGAGGGCAAGUNCUGGUGCCAGCAGCCGCGGUAAUUCCAGCUCCAAUAGCGUAUAUUAAAGUUGUUGCAGUUAAAAAGCUCGUAGUCGAUCUUCUAAGAGUGCAGCUUAGGACUUCAAUCCUGAGAGUGCGCUCUUAUCUGACCGAGACCUUCGUUCGUGCUUCACUGUUACGAUGGAGUAAAUCGGUCACUUUACUGAGAAAAAAUUAGAGUGUUCAAAGCAGGCACUGAGCCUUGAAUACACAAGCUUGGAAUAAUAGAAUAUGACUAAAGUCUUUUUGUUGGUUUUAAGACUUUGGUAAUGAUUAAUAGAAACAGUUGGGGGCAUUAGUAUCUAAUUGUCAGAGGUGGAAUUCUUGGAUUUAUUAGAGACUAACCUAUGCGAAAGCAUUUGCCAAGGAUGUUUUCAAUUGAUCAAGAACGAAAGUUAGGGGAUCAAAGACGAUCAGAUACCGUCCUAGUCUUAACUAUAAACGAUUCCGACUAUGGAUUGGGAGAGCACUUUAACCUCUCUCAGCACAUUAUGAGAAAUCAUAAGUCUUUGGGUUCCGGGGGAAGUAUGGACACAAGUCUGAAACUUAAAGGAAUUGACGGAAGGGCACACAAGGAGUGGNNNGUGCGGCUUAAUUUGACUCAACACGGGAAAACUUACCAGGGCAAGACAUAGGUGGGAUUGACAGAAAUGAGAGCUCUUUCUUGAUUCUAUGGGUGGUGGUGCAUGGCCGUUCUUAGUUGGUGGAGUGAUUUGUCUGGUUAAUUCCGUUAACGAACGAGACCUUAACCUGCUAAAUAGGAGCUUGGAUUUCUCAUCCAGUAUCCUUCUUAGAGGGACUAUGUGCAAAACACAUGGAAGUNUGAGGCAAUAACAGGUCUGUGAUGCCCCUAGACGUCCUGGGCCGCACGUGCGCUACAAUGACACAAGCAACAAGUAUCUCCUGCUCUGACAAGAGAUCGGGUAAUCUUUAUAGUUUGUGUCGUGCUUGGGAUUGUCCUUUGUAAUUAUAGGACAUGAACUAGGAAUUCCUAGUAUAGGUAUGUCAUCAGCAUGCCUAGAUUAAGUCCCUGCCCUUUGUACACACCGCCCGUCGCUCCUACCGAUUGAGAGAUUCAGUGAACCUUCUGGAGUUUGAGUAGACCUCGUGUCUUCUCUGCGAAGUUAAGUAAACUAUUAUCUCUUAGAGGAAGGAGAAG
>Z29442.1.1696 Eukaryota;SAR;Alveolata;Ciliophora;Intramacronucleata;Conthreep;Plagiopylea;Plagiopylida;Plagiopyla;Plagiopyla nasuta
CAUAUGCUUGUCUUAAAGAUUAAGCCAUGCAUGUCUAAGUAUAAAUAGUAUACAGUGAAACUGCGAAUGGCUCAUUAAAUCAGUUAUAAUUUACUUGAUAAUGUUUUCUACAAGGAUAACCGUAGUAAUUCUAGAGCUAAUACUUGCUGUCUACCUAACUUUACAGAAGGGUUGUAUUUAUUAGAUUUUAAAUCAUCAGCCCGCAAGGGUUGCUUUGAUGAUUCAUAAUAACUGAUCGGAGCGAGGCUCGGCCUUGCUAAAUCAUUCAAGUUUCUGCCCUAUCACUUUGAUGGUAGUGUAUCUGACUACCAUGAGGAUUACGGGUACGCGGAAUUAGGGUUUGAUUUGCGGAGAGGGAGCCUGAAAAAUGGCUACCACUUCUAAGGAAGGCAGCAGGCGCGCAAAUUACCCAAUCCCGAUUCGGGGAGGUAGUGACAAGAAAUAAUAGCCCGGGGUCUACGACUUACGGCGAUUAAAAUGAGAACAAUUUAAAUCACUUAACGAGUAUCAAUUGGAGGGCAAGUNCUGGUGCCAGCAGCCGCGGUAAUUCCAGCUCCAAUAGCGUAUAUUAAAGUUGUUGCAGUUAAAAAGCUCGUAGUCGAUCUUCUAAGAGUAAAGUUUAGGGUUCGCGCCUUAUGCUUUGCUCUUAUCCGACCGAGACCUUCGUUCGUGCUUAACUGUUGCGAUGGAGUAAAUCGGUCACUUUACUGAGAAAAAAUUAGAGUGUUCAAAGCAGGCACUGUGCCUUGAAUACACAAGCUUGGAAUAAUAGAAUAGGACUAAAGUCUUUUGUUGGUUUGAGACUUUGGUAAUGGUUAAUAGGAACAGUUGGGGGCAUUAGUAUCUAAUUGUCAGAGGUGAAAUUCUUGGAUUUAUUAGAGACUAACCUAUGCGAAAGCAUUUGCCAAGGAUGUUUUCAAUUGAUCAAGAACGAAAGUUAGGGGAUCAAAGACGAUCAGAUACCGUCCUAGUCUUAACUAUAAACGAUUCCGACUAUGGAUUGGGAGAGCAUACCUCUCUCAGCACAUUAUGAGAAAUCACAAGUCUUUGGGUUCCGGGGGAAGUAUGGACACAAGUCUGAAACUUAAAGGAAUUGACGGAAGGGCACACAAGGAGUGGNNNGUGCGGCUUAAUUUGACUCAACACGGGGAAACUUACCAGGGCAAGACAGAGGUGGGAUUGACAGAAAUGAGAGCUCUUUCUUGAUUCUAUGGGUGGUGGUGCAUGGCCGUUCUUAGUUGGUGGAGUGAUUUGUCUGGUUAAUUCCGUUAACGAACGAGACCUUAACCUGCUAAAUAGGAGCUGUAUUACUCAUACAGUAUCCUUCUUAGAGGGACUAUGUGCAAAACACAUGGAAGUUUGAGGCAAUAACAGGUCUGUGAUGCCCCUAGACGUCCUGGGCCGCACGUGCGCUACAAUGACACAAGCAACAAGUAUCUCCUGCUCUGACAAGAGUUCGGGUAAUCUUUAUAGUUUGUGUCGUGCUUGGGAUUGUCCUUUGUAAUUAUAGGACAUGAACUAGGAAUUCCUAGUAUAGGUAUGUCAUCAGCAUGCCUAGAUUAAGUCCCUGCCCUUUGUACACACCGCCCGUCGCUCCUACCGGUUGAGAGAUUCAGUGAACCUUCUGGAGUUUGAGUGGACCUCGUGUUCAUUCUGCGAAGUUAAGUAAACUAUUAUCUCUUAGAGGAAGGAGAAG
>EF028638.1.1517 Eukaryota;SAR;Alveolata;Ciliophora;Intramacronucleata;Conthreep;Plagiopylea;Plagiopylida;Trimyema;Trimyema sp. koreanum
GCCCUUCUGACGGAGCAAGACAAUGUCUUGCUAAAUCAUUCAAGUUUCUGCCCUAUCACCUAGAUGGUAGUGUAUUUGACUACCAUGGGGAUAACGGGUACGCGGAAUUAGGGUUUGAUUUGCGGAGAGGGAGCCUGAGAAACGGCUACCACUUCUAAGGAAGGCAGCAGGCGCGCAAAUUACCCAAUCCCGAUUCGGGGAGGUAGUGACAAGAAAUAAUGACUCGGGGUCUCACGACUUACGAGAUCAAAAUGAGAACAAUGUAAAAAACUUAUCGAGGAACAAUUGGAGGGCAAGUUCUGGUGCCAGCAGCCGCGGUAAUUCCAGCUCCAAUAGCGUAUAUUAAAGUUGUUGCAGUUAAAAAGCUCGUAGUCGAUAUUCUAAGCACCCUUUAUGUAUGCUGAGGCUAUAUGAAGGGUGCUUAUCCGCCCGAGAACAAUACGCGGCCUUAAGUGGUCGGUAUUGCACAUCGGGCAUUUUACUGAGAAAAAAUUAGAGUGUUCAAAGCAGGCAAACGCCUUGAAUACACAAGCUUGGAAUAAUGGAAUAGGACUAAAAUCUUUUUUGUUGGUUAUAAGAUUUUAGUAAUGGUUAAUAGAAACAGUUGGGGGCAUUAGUAUUUAAUUGUCAGAGGUGAAAUUCUUGGAUUUAUUAAAGACUAACAUAUGCGAAAGCAUUUGCCAAGGAUGUUUUCAAUUGAUCAAGAACGNAAAGUUAGGGGAUCAAAGACGAUUAGAUACCGUCAUAGUCCUAACUAUAAACGAUUCCGACUAUGGAUCGGAAGAGUCUCUUUAGCUCUUUCGGCACAUUAUGAGAAAUCAUAAGUCUUUGGGUUCCGGGGGAAGUAUGGACGCAAGUCUGAAACUUAAAGGAAUUGACGGAAGGGCACACCAGGAGAGGAACUUGCGGCUUAAUUUGACUCAACACGGGGAAACUUACCAGGUCAAGACAUAGGUAGGAUUGACAGAAAUGAGAGCUCUUUCUUGAUUCUAUGGGUGGUGGUGCAUGGCCGUUCUUAGUUGGUGGAGUGAUUUGUCUGGUUAAUUCCGUUAACGAACGGGACCUUAACCUGCUAAAUAGGAGCCAGAUGUACAAUCUGGUGUCCUUCUUAGAGGGACUAUGCGUGCAANCGCAUGGAAGUUUGAGGCAAUAACAGGUCUGUGAUGCCCCUAGACGUCCCGGGCCGCACGCGUGUUACAAUGACACGGUCAGCAAGUAUUUCCUGCCUCGAUAGAGGUUCGGGUAAUCUUAUUAGUCCGUGUCGUAGUGGGAAUUGUCCUUUGUAAUUAUAGGACAUGAACUAGGAUUUCCUAGUAUAGGUGUGUCAUCAGCGCACCUAGAUUAAGUCCCUGCCCUUUGUACACACCGCCCGUCGCUCCUACCGAUUGAGUGAUUCGGUAAACCUUCUGGACUAGAUGAGCCCUAGAGGCUUAUCUGGGAAGUUAAGUAAGCCAUUAUCACUUAGAGGAAGGAGAAGUCGUAACAAGGUUUCCGUAGGUG
>Lugano_August_2020_130m_plagi_reverse
TATTACGAGATTAAAATGAGGACAATGTAAATATCTTAGCGAGGAACAATGAGAGGACAAGTCTGGTGCCAGCACCCGCGGTAATTCCAGCTCTTATAGTGTATATTAAAGTTGTTGCAGTTAAAAAGCTCGTAGTCGATCATCTAGTAGCGGCCAGTCTGGCTTCGGTCAGGTTGTGTTGTTGCTATCTGCTCGAGAACTTCACCTACCTTAACTGGTCGGTGATGCTGATCGGGCTCTTTCCTGAGAAAAAATTAGAGTGTTCAAAGCAGGCCAATGCCTTGAATATTACAGCTTGGAATAATAGAATAAGACTGAAGTCTCTTTTATTGGTTATGAGCTTTAGTAATGGTTAATAGAAACAGTCGGGGGTATTAGTATTTAATTGTCAGAGGTGAAATTCTATGATTTATTAAAGACTAACTTATGCGAAAGCATTTGCCAAGGATGTTTTCAATTGATCAAGAACGAAAG
>Plagiopylean_OTU_1
TTCCAGCTCTTATAGTGTATATTAAAGTTGTTGCAGTTAAAAAGCTCGTAGTCGATCATCTAGTAGCGGCCAGTCTGGCTTCGGTCAGGTTGTGTTGTTGCTATCTGCTCGAGAACTTCATCTACCTTAACTGGTCGGTGATGCTGATCGGGCTCTTTCCTGAGAAAAAATTAGAGTGTTCAAAGCAGGCCAATGCCTTGAATATTACAGCTTGGAATAATAGAATAAGACTGAAGTCTCTTTTATTGGTTATGAGCTTTAGTAATGGTT
>Plagiopylean_OTU_2
TTCCAGCTCTTATAGTGTATATTAAAGTTGTTGCAGTTAAAAAGCTCGTAGTCGATCATCTAGCATTGGCCGGTCTGGCTTCGGTCAGGCTGTGCGAGTGCTATCTGCTCGAGAACTTCATCTACCTTAACTGGTCGATGATGCTGATCGGGCACTTTCCTGAGAAAAAATTAGAGTGTTCAAAGCAGGCCAATGCCTTGAATATTACAGCTTGGAATAATAGAATAAGACTGAAGTCTCTTTTATTGGTTATGAACTTTAGTAATGGTT
>Plagiopylean_OTU_3
TTCCAGCTCTTATAGTGTATATTAAAGTTGTTGCAGTTAAAAAGCTCGTAGTCGATCATCTAGTATTTGCCAGTTTGGCTTCGGTCAAGCTGTGTGAGTGCTATCTGCTCGAGAACTTCATCTACCTTAACTGGTCGATGATGCTGATCGGGCACTTTCCTGAGAAAAAATTAGAGTGTTCAAAGCAGGCTAATGCCTTGAATATTACAGCTTGGAATAATAGAATAAGACTGAAGTCTCTTTTATTGGTTATGAACTTTAGTAATGGTT
>Plagiopylean_OTU_4
TTCCAGCTCTTATAGTGTATATTAAAGTTGTTGCAGTTAAAAAGCTCGTAGTCGATCATCTAGTATTTGCCAGTTTGGCTTCGGTCAGGCTGTGCGAGTGCTATCTGCTCGAGAACTTCATCTACCTTAACTGGTCGATGATGCTGATCGGGCACTTTCCTGAGAAAAAATTAGAGTGTTCAATGCAGGCTAATGCCTTGAATATTACAGCTTGGAATAATAGAATAAGACTGAAGTCTCTTTTATTGGTTATGAACTTTAGTAATGGTT
>Plagiopylean_OTU_5
TTCCAGCTCTTATAGTGTATATTAAAGTTGTTGCAGTTAAAAAGCTCGTAGTCGATCATCTAGTAGTGGCCGTCATGGCTCACGCCAAGGCGCGCTGGTGCTATCTGCTCGAGAACTTCACCTACCTTCACTGGTCGATGATGCTGATCGGGCACTTTCCTGAGAAAAAATTAGAGTGTTCAAAGCAGGCCAATGCCTTGAATATTACAGCTTGGAATAATAGAATAAGACTGAAGTCTCTTTTGTTGGTTATGAACTTTAGTAATGGTT
>Plagiopylean_OTU_6
TTCCAGCTCTTATAGTGTATATTAAAGTTGTTGCAGTTAAAAAGCTCGTAGTCGATCATCTAGTAGCAGCAGTCGTGGCTCACGCCATGGCTCGCTGGTGCTATCTGCTCGAGAACTTCACCTGCCTTCACTGGCCGATGATGCTGATCGTGCACTTTCCTGAGAAAAAATTAGAGTGTTCAATGCAGGCTAATGCCTTGAATATTACAGCTTGGAATAATAGAATAAGACTGACGTTCTTTTGTTGGTTATGAACTTTAGTAATAGTTA
>Plagiopylean_OTU_7
TTCCAGCTCTTATAGTGTATATTAAAGTTGTTGCAGTTAAAAAGCTCGTAGTCGATCATCTAGTAGCAGTCGTCGTGGCTCACGCCATGGCGCGCTGGTGCTATCTGCTCGAGAACTTCACCTGCCTTCACTGGCCGATGATGCTGATCGTGCACTTTCCTGAGAAAAAATTAGAGTGTTCAATGCAGGCTAATGCCTTGAATATTACAGCTTGGAATAATAGAATAAGACTGACGTTCTTTTGTTGGTTATGAACTTTAGTAATAGTTA
