# Supplementary material for: Redox gradients define the ecological niche of ciliates with denitrifying endosymbionts in anoxic lake waters
Source: ISME J. 2026 Mar 1;20(1):wrag043. doi: 10.1093/ismejo/wrag043 (PMC13037464; doi:10.1093/ismejo/wrag043)
Supplement: wrag043_Supplementary_materials [file wrag043_supplementary_materials.zip › Supplementary file 8.fa]

>16S_rRNA_bac___EJBY_1
tttaagagtttgatcctggctcagattgaacgctggcggcatgcttgacacatgcaagtc
gtacggtaacagatttt--tttcggaaaatgctgacgagtggcgaacgggtgagtaatac
ataggaatctacctaaaagagggggatagtttatggaaacatttagtaataccccata-t
ttct-tagcagagaaagcaggggactttttt---aaagccttgcgcttttagatgagcct
atgccagattagctagttggtgaggtaattgctcaccaaggcaatgatctgtagttggtt
tgagagaatgatcaaccacactgggattgagatacggcccagactcctacgggaggcagc
agtgtggaatattggacaatgggcgaaagcctgatccagcaatgccgcgtgtgtgaagaa
ggccttagggttgtaaaacactttcagcagagaagaa-gta-ttaattgctaatatcaat
-tgatattgacgttatttgcagaagaagtactggctaactctgtgccagcagccgcggta
atacagagagtgcgagcgttaatcggaattattgggcgtaaagggtgtgtaggtgg-atg
aaaaagttaaa-tgtgaaatccctaggcttaacttaggaactgcatttaatac-ttttcg
tctagagtattgtagaggaaagtagaatttccggtgtagcggtgaaatgcgtagatatcg
gaaggaataccagaagcgaaggcgactttctggacaaatactgacactgatacacgaaag
cgtggggagcaaacaggattagatacc-ctggtagtccacgctgtaaacgatgaaaactt
gctgttaggcatgtaaatatgtttagtggcgtagctaacgcgttaagtattccgcctggg
gagtatgatcgcaagattggaactcaaaggaattgacgggggcccgcacaagcggtggag
catgtggtttaattcgatgatacacgaagaaccttacctacccttgatctcca--taact
aaatagagatatttgggtgcc-ttcgggaattggatgacaggtgctgcatggctgtcgtc
agctcgtgttgtgagatgttgggttaagtcccgtaacgagcgcaaccctcatccttagtt
actaacaagtaaagttgagcactttaaggaaactgccggcgataatccggaggaaggtga
ggacgacgtcaagtcattatggcctttatgggtagggctacacacgtgctacaatggtta
atacaaaggg-tcgcgaaattgtgaaatgaagcaaatcctcaaaagttaatcgtagtccg
gattggagtctgcaactcgactccatgaagttggaatcgctagtaatcgtggatcagaat
gccgcggtgaatacgttctcgggccttgtacacaccgcccgtcacaccatgggagtgggc
tgtaccagaagcagtatacttaact--cgcaagagagggttgctaccacggtatggttca
tgactggggtgaagtcgtaacaaggtagccgtaggggaacttgcggctggatcacctcct
-
>16S_rRNA_bac___ESTL_1
-tgaagagtttgatcctggctcagattgaacgctagcggcatgctttacacatgcaagtc
gtacggtaacaggtctt--tttcggaagatgctgacgagtggcgaacgggtgagtaatac
gtaggaatctacctgaaagagaggaatagttagtggaaacattaagtaatacctcata-t
ctccgttgaggaaaaagcaggggactttt-----taagccttgcgctttcagaggagctt
acgtcggattaactagttggtagggtaaaggcctaccaaggtgacgatccgtagctggtc
tgagaggatgatcagccacactgggattgagatacggcccagactcctacgggaggcagc
agtggggaatcttggacaatgggcgaaagcctgatccagcaatgccgcgtgtgtgaagaa
ggccttagggttgtaaagcactttcagcaatgaagaa-gtt-ttattagttaatacctaa
-tattattgacgttagttgcagaagaagtactggctaactctgtgccagcagccgcggta
atacagagagtgcaagcgttaatcggaattattgggcgtaaagggtgtgtaggttg-tta
aaaaagttaga-tgtgaaatccctgggcgcaacctaggaattgcatttaatac-ttttta
tctagagtattgtagggggaagtggaatttccggtgtagcggtgaaatgcgtagatatcg
gaaggaacaccagtggcgaaggcgacttcctggacaaatactgacactgagacacgaaag
cgtggggagcaaacaggattagatacc-ctggtagtccacgctgtaaacgatgaaaactt
gctgttaggcatttatatatgtttagtggcgtagctaacgcgttaagttttccgcctggg
gagtacgatcgcaaggttaaaactcaaaggaattgacgggggcccgcacaagcggtggag
catgtggtttaattcgatgctacacgaagaaccttacctacccttgatctcca--aaacc
aagtagagatatttgggtgcc-ttagggaattggatgacaggtgctgcatggctgtcgtc
agctcgtgttgtgagatgttgggttaagtcccgtaacgagcgcaacccttatccttagtt
actaacaagtaatgttgagcactttaaggaaactgccggcgataatccggaggaaggtga
ggacgacgtcaagtcattatggcctttatgggtagggctacacacgtgctacaatggttg
atacaaaggg-tcgcgaaatcgcgaggtggagcaaatcttttaaagtcaattgtagtccg
gattggagtctgcaactcgactccatgaagttggaatcgctagtaatcgtggatcagaat
gccacggtgaatacgttctcgggccttgtacacaccgcccgtcacaccatgggagtgaat
tgtaccagaagcaatgtgcttaact----gtatagagggtagttgccacggtatgattca
tgactggggtgaagtcgtaacaaggtagccgtaggggaacttgcggctggatcacctcct
-
>16S_rRNA_bac___HKWW_1
--taagagtttgatcctggctcagattgaacgctggcggcatgcttaacacatgcaagtc
gtacggtaacagatttt--tttcggaaaatgctgacgagtggcgaacgggtgagtaatac
ataggaatctacctagaagagggggatagtttatggaagcatttagtaataccccata-t
gtct-ttagaggcaaagcaggggactttttt---taagccttgcgcttttagatgagcct
atgccagattagctagttggtagggtaaatgcctaccaaggcaatgatctgtagttggtt
tgagagaatgatcagccacactgggattgagatacggcccagactcctacgggaggcagc
agtgtggaatattggacaatgggcgaaagcctgatccagcaatgccgcgtgtgtgaagaa
ggccttagggttgtaaaacactttcggtaatgaagaa-gta-ctagttgctaatatcagt
-tagtattgacgttagttacagaagaagtactggctaactctgtgccagcagccgcggta
atacagagagtgcgagcgttaatcggaattattgggcgtaaagggtgtgtaggttg-ata
gaaaagttaaa-tgtgaaatcctcaggcttaacctgagaactgcatttaatac-tctctg
tctagagtattgtagaggaaagtagaatttccggtgtagcggtgaaatgcgtagatatcg
gaaggaataccagatgcgaaggcgactttctggacaaatactgacactgagacacgaaag
cgtggggagcaaacaggattagatacc-ctggtagtccacgctgtaaacgatgaaaactt
gctgttaggcatgtaaatatgtttagtggcgtagctaacgcgttaagttttccgcctggg
gagtatgatcgcaaggttaaaactcaaaggaattgacgggggcccgcacaagcggtggag
catgtggtttaattcgatgatacacgaagaaccttacctactcttgatctcca--taact
aaatagagatatttgggtgcc-ttttggaattggatgacaggtgctgcatggctgtcgtc
agctcgtgttgtgagatgttgggttaagtcccgtaacgagcgcaaccctcatccttagtt
actaacaagtaaagttgagcactctaaggaaactgccggcgataatccggaggaaggtga
ggatgacgtcaagtcattatggcctttatgagtagggctacacacgtgctacaatggtta
atacaaaggg-tagcgaaatcgtgagatggagcaaatc-tcgaaagttaatcgtagtccg
gattggagtctgcaactcgactccatgaagttggaatcgctagtaatcatggatcagaat
gccatggtgaatacgttctcgggccttgtacacaccgcccgtcacaccatgggagtgggc
tgtaccagaagcaattttcttaact--cgaaagagagggtaattatcacggtatggttca
tgactggggtgaagtcgtaacaaggtagccgtaggggaacttgcggctggatcacctcct
t
>16S_rRNA_bac___HKWW_2
tttaagagtttgatcctggctcagattgaacgctggcggcatgcttaacacatgcaagtc
gtacggtaacaggtttt--tttcggaaaatgctgacgagtggcgaacgggtgagtaatac
ataggaatctacctaaaagagggggatagtttgtggaaacatttagtaataccccata-t
ttct-tagctgagaaagcaggggacttta------gggccttgcgcttttagatgagcct
atgtcagattagctagttggtgtggtaattgctcaccaaggcaatgatctgtagttggtt
tgagagaatgatcaaccacactgggattgagatacggcccagactcctacgggaggcagc
agtgtggaatattggacaatgggcgaaagcctgatccagcaatgccgcgtgtgtgaagaa
ggccttagggttgtaaaacactttcagcaatgaagaa-gta-ataaatgctaatatcatt
-tatttttgacgttagttgcagaagaagtactggctaactctgtgccagcagccgcggta
atacagagagtgcgagcgttaatcggaattattgggcgtaaagggtgtgtaggtgg-ata
aaaaagttaaa-tgtgaaatccctaagcttaacttaggaactgcatttaatac-ttttta
tctagagtattgtagaggaaagtagaatttccggtgtagcggtgaaatgcgtagatatcg
gaaggaataccagaagcgaaggcgactttctgggcaaatactgacactgagacacgaaag
cgtggggagcaaacaggattagatacc-ctggtagtccacgctgtaaacgatgaaaactt
gctgttaggcatgtaaatatgtttagtggcgtagctaacgcgttaagttttccgcctggg
gagtatgatcgcaaggttaaaactcaaaggaattgacgggggcccgcacaagcggtggag
catgtggtttaattcgatgatacacgaagaaccttacctacccttgatctcca--taact
aaatagagatatttgggtgcc-ttcgggaattggatgacaggtgctgcatggctgtcgtc
agctcgtgttgtgagatgttgggttaagtcccgtaacgagcgcaaccctcattcttagtt
actaacaagttaagttgagcactctaagaaaactgccggcgataatccggaggaaggtga
ggacgacgtcaagtcattatggcctttatgggtagggctacacacgtgctacaatggtta
atacaaaggg-tagcaaaatcgtgagatggagcaaatcctctaaagttaatcgtagtccg
gattggagtctgcaactcgactccatgaagttggaatcgctagtaatcgtggatcagaat
gccgcggtgaatacgttctcgggccttgtacacaccgcccgtcacaccatgggagtgggc
tgtaccagaagcaattttcttaact--cgtaagagagggtgattaccacggtatggttca
tgactggggtgaagtcgtaacaaggtagccgtaggggaacttgcggctggatcacctcct
-
>16S_rRNA_bac___HKWW_3
tttaagagtttgatcctggctcagattgaacgctagcggcatgctttatacatgcaagtc
gtacggtaacaagtttt--tttcggaaaatgttgacgagtggcgaacgggtgagtaatac
ataggaatctacctaagagaatgggatagttagtggaaacattaagtaataccgtata-t
ttcttttatagaaaaagcaggggacttttttttaagagccttgcgcttttagatgagcct
atgtcagattagttagttggtgaggtaaaggctcaccaagacgatgatctgtagttgatt
ttagagaatgatcagccacactgggattgagatacggcccagacttctacggaaggcagc
agtagggaatattggacaatgggcgcaagcctgatccagcaatgccgcgtgtgtgaagaa
ggccttagggttgtaaagcactttcagcaatgaagaa-gtt-tatcatgctaatatcatg
-atatattgacgttagttgcagaagaagtactggctaactctgtgccagcagccgcggta
atacagagagtgcaagcgttaatcggaattattgggcgtaaagggtgtgtaggtgg-ata
aaaaagttaaa-tgtgaaatccctaggcttaacttaggaattgcatttaatac-ttttta
tctagagtattgtaggggaaagtagaatttccggtgtagcggtgaaatgcgtagatatcg
gaaggaataccagaagcgaaggcgactttctggacaaatactgacactgagacacgaaag
cgtggggagcaaacaggattagatacc-ctggtagtccacgccgtaaacgatgaaaactt
gctgttagacatgtaaatatgtttagtggcgtagctaacgcgttaagttttccgcctggg
gagtatgatcgcaaggttaaaactcaaaggaattgacgggggcccgcacaagcggtggag
catgtggtttaattcgatgctacacgaagaaccttacctactcttgatctcca--taact
aaatagagatatttgggtgcc-ttagggaattggatgacaggtgctgcatggctgtcgtc
agctcgtgttgtgagatgttgggttaagtcccgtaacgagcgcaaccctcatccttagtt
actaacaagtaatgttgagcactctaaggaaactgccggcgataatccggaggaaggcga
ggacgacgtcaagtcattatggcctttatgagtagggctacacacgtgctacaatggtta
atacaaaggg-cagcgaaatcgcgagatgaagcaaatcttttaaagttaatcgtagtccg
gattggagtctgcaactcgactccatgaagttggaatcgctagtaatcgtggatcagaat
gccacggtgaatacgttctcgggccttgtacacaccgcccgtcacaccatgggagtgaat
tgtaccagaagtatctttcttaact----taattgagggtggttgccacggtatgattca
tgactggggtgaagtcgtaacaaggtagccgtaggggaacttgcggctggatcacctcct
-
>16S_rRNA_bac___INWW_1
tttaagagtttgatcctggctcagattgaacgctggcggcatgcttaacacatgcaagtc
gtacggtaacagacttt--tttcggaaagtgctgacgagtggcgaacgggtgagtaatac
ataggaatctacctaaaagagggggatagtttatggaaacatttagtaataccccata-t
ttcc-tagcagagaaagcaggggactttt-----taagccttgcgcttttagatgagcct
atgtcagattagctagttggtgaggtaaatgctcaccaaggcgatgatctgtagttgatt
tgagagaatgatcaaccacactgggattgagatacggcccagactcctacgggaggcagc
agtgtggaatattggacaatgggcgaaagcctgatccagcaatgccgcgtgtgtgaagaa
ggccttagggttgtaaaacactttcagcagagaagaa-gtg-ctaaatgctaataccatt
-tagtgttgacgttatttgcagaagaagtactggctaactctgtgccagcagccgcggta
atacagagagtgcgagcgttaatcggaattattgggcgtaaagggtgtgtaggtgg-ata
aaaaagttaaa-tgtgaaatccctaagcttaacttaggaactgcgtttgatac-tatttg
tctagagtattatagaggaaagtagaatttccggtgtagcggtgaaatgcgtagatatcg
gaaggaataccagaagcgaaggcgactttctggataaatactgacactgagacacgaaag
cgtggggagcaaacaggattagatacc-ctggtagtccacgctgtaaacgatgaaaactt
gctgttaggcatgtaaatatgtttagtggcgtagctaacgcgttaagttttccgcctggg
gagtatgatcgcaaggttaaaactcaaaggaattgacgggggcccgcacaagcggtggag
catgtggtttaattcgatgatacacgaagaaccttacctacccttgatctcca--taact
aaatagagatatttgggtgcc-ttcgggaattggatgacaggtgctgcatggctgtcgtc
agctcgtgttgtgagatgttgggttaagtcccgtaacgagcgcaaccctcatccttagtt
actaacaagttaagttgagcactctaaggaaactgccggcgataatccggaggaaggtga
ggacgacgtcaagtcattatggcctttatgggtagggctacacacgtgctacaatggtta
atacaaaggg-tggcgaaattgtgaaatggagcaaatcctagaaagttaatcgtagtccg
gattggagtctgcaactcgactccatgaagttggaatcgctagtaatcgcggatcagaat
gccgcggtgaatacgttctcgggccttgtacacaccgcccgtcacaccatgggagtgggt
tgtaccagaagcgatatgcttaact--tgtaaaagagggctattacgacggtatgattca
tgactggggtgaagtcgtaacaaggtagccgtaggggaacttgcggctggatcacctcct
-
>16S_rRNA_bac___MARI_1
tttaagagtttgatcctggctcagattgaacgctggcggcatgcttgacacatgcaagtc
gaacggtaacaggtttt--tttcggaaaatgctgacgagtggcgaacgggtgagtaatac
ataggaatctacctaaaagagggggatagtttttggaaacatttagtaataccccata-t
ttcc-tagcagagaaagcaggggactttt------aagccttgcgcttttagatgagcct
atgccagattagctagttggtgaggtaattgctcaccaaggcaatgatctgtagttgatt
tgagagaatgatcaaccacactgggattgagatacggcccagactcctacgggaggcagc
agtgtggaatattggacaatgggcgaaagcctgatccagcaatgccgcgtgtgtgaagaa
ggccttagggttgtaaaacactttcagcagggaagaa-gta-ttaattgctaataccaat
-tagtattgacgttacttgcagaagaagtactggctaactctgtgccagcagccgcggta
atacagagagtgcgagcgttaatcggaattattgggcgtaaagggtgtgtaggtgg-gtg
aaaaagttaaa-tgtgaaatccctaggcttaacttaggaactgcatttaaaac-taatcg
cctagagtattgtagaggaaagtagaatttccggtgtagcggtgaaatgcgtagatatcg
gaaggaataccagaagcgaaggcgactttctggacaaatactgacactgagacacgaaag
cgtggggagcaaacaggattagatacc-ctggtagtccacgctgtaaacgatgaaaactt
gctgttaggcatgtaaatatgtttagtggcgtagctaacgcgttaagttttccgcctggg
gagtatgatcgcaaggttaaaactcaaaggaattgacgggggcccgcacaagcggtggag
catgtggtttaattcgatgatacacgaagaaccttacctacccttgatctcca--ttact
aagtagagatacttgggtgcc-ttcgggaattggatgacaggtgctgcatggctgtcgtc
agctcgtgttgtgagatgttgggttaagtcccgtaacgagcgcaaccctcatccttagtt
actaacaagtaaagttgagcactctaaggaaactgccggcgataatccggaggaaggtga
ggacgacgtcaagtcattatggcctttatgggtagggctacacacgtgctacaatggtta
atacaaaggg-tagcgaaattgtgaaatggagcaaatcctcaaaagttaatcgtagtccg
gattggagtctgcaactcgactccatgaagttggaatcgctagtaatcgtggatcagaat
gccacggtgaatacgttctcgggccttgtacacaccgcccgtcacaccatgggagtgggt
tgtaccagaagcaatatacttaact--tgaaagagagagttattaccacggtatggttca
tgactggggtgaagtcgtaacaaggtagccgtaggggaacttgcggctggatcacctcct
-
>16S_rRNA_bac___MICH_1
-cgaagagtttgatcctggctcagattgaacgctagcggcatgctttacacatgcaagtc
gaacggtagcaggtctt--tttcggaagatgctgacgagtggcgaacgggtgagtaatgc
gtaggaatctacctgaaagagaggaatagttagtggaaacattaagtaatacctcata-t
atccgtataggaaaaagcaggggacttttta---taagccttgcgctttcagaggagctt
acgtcggattaactagttggtagggtaaaggcctaccaaggtaacgatccgtagctggtc
tgagaggatgatcagccacactgggattgagatacggcccagactcctacgggaggcagc
agtggggaatattggacaatgggcgcaagcctgatccagcaatgccgcgtgtgtgaagaa
ggccttagggttgtaaagcactttcagcaatgaagaa-gtt-gtattggctaatatccaa
-tataattgacgttagttgcagaagaagtactggctaactctgtgccagcagccgcggta
atacagagagtgcaagcgttaatcggaattattgggcgtaaagggtgtgtaggttg-tta
aaaaagttaga-tgtgaaatccctgggcttaacctaggaattgcatttaatac-ttttta
tctagagtattgtagggggaagtggaatttccggtgtagcggtgaaatgcgtagatatcg
gaaggaacaccagtggcgaaggcgacttcctggacaaatactgacactgagacacgaaag
cgtggggagcaaacaggattagatacc-ctggtagtccacgctgtaaacgatgaaaactt
gctgttagacatttatatatgtttggtggcgtagctaacgcgttaagttttccgcctggg
gagtacgatcgcaaggttaaaactcaaaggaattgacgggggcccgcacaagcggtggag
catgtggtttaattcgatgctacacgaagaaccttacctacccttgatctcca--aaacc
aagtagagatatttgggtgcc-ttagggaattggatgacaggtgctgcatggctgtcgtc
agctcgtgttgtgagatgttgggttaagtcccgtaacgagcgcaacccttatccttagtt
actaacaagtaatgttgagcactttaaggaaactgccggcgataatccggaggaaggtga
ggacgacgtcaagtcattatggcctttatgggtagggctacacacgtgctacaatggttg
atacaaaggg-tcgcgaaatcgcgaggtggagcaaatcttttaaagtcaattgtagtccg
gattggagtctgcaactcgactccatgaagttggaatcgctagtaatcgtggatcagaat
gccacggtgaatacgttctcgggccttgtacacaccgcccgtcacaccatgggagtgaat
tgtaccagaagcaatgcgcttaact--ggaaacagagagtagttgccacggtatgattca
tgactggggtgaagtcgtaacaaggtagccgtaggggaacttgcggctggatcacctcct
-
>16S_rRNA_bac___MYWW_1
tttaagagtttgatcctggctcagattgaacgctggcggcatgcttaacacatgcaagtc
gtacggtaacagacttt--cttcggaaagtgctgacgagtggcgaacgggtgagtaatac
ataggaatctacctaaaagagggggatagtttatggaaacatttagtaataccccata-t
ttcc-tagcagagaaagcaggggactttt------tagccttgcgcttttagatgagcct
atgtcagattagttagttggtgaggtaactgctcaccaaggcaatgatctgtagttgatt
tgagagaatgatcaaccacactgggattgagatacggcccagactcctacgggaggcagc
agtgtggaatattggacaatgggcgaaagcctgatccagcaatgccgcgtgtgtgaagaa
ggccttagggttgtaaaacactttcagcagagaagaa-gta-ttaaatgctaatatcatt
-tagtattgacgttatttgcagaagaagtactggctaactctgtgccagcagccgcggta
atacagagagtgcgagcgttaatcggaattattgggcgtaaagggtgtgtaggtgg-ata
agaaagttaaa-tgtgaaatccctaagcttaacttaggaactgcatttaatac-tttttg
tctagagtattatagaggaaagtagaatttccggtgtagcggtgaaatgcgtagatatcg
gaaggaataccagaagcgaaggcgactttctggataaatactgacactgagacacgaaag
cgtggggagcaaacaggattagatacc-ctggtagtccacgctgtaaacgatgaaaactt
gctgttaggcatataaatatgtttagtggcgtagctaacgcgttaagttttccgcctggg
gagtatgatcgcaaggttaaaactcaaaggaattgacgggggcccgcacaagcggtggag
catgtggtttaattcgatgatacacgaagaaccttacctacccttgatctcca--ttact
gaatagagatatttgggtgcc-ttcgggaattggatgacaggtgctgcatggctgtcgtc
agctcgtgttgtgagatgttgggttaagtcccgtaacgagcgcaaccctcatccttagtt
actaacaagttaagttgagaactctaaggaaactgccggcgataatccggaggaaggtga
ggacgacgtcaagtcattatggcctttatgggtagggctacacacgtgctacaatggtta
atacaaaggg-tagcgaaatcgtgagatggagcaaatcctcaaaagttaatcgtagtccg
gattggagtctgcaactcgactccatgaagttggaatcgctagtaatcgcggatcagaat
gccgcggtgaatacgttctcgggccttgtacacaccgcccgtcacaccatgggagtgggt
tgtaccagaagcggtacgcttaact--cgaaagagagggttatcacgacggtatgattca
tgactggggtgaagtcgtaacaaggtagccgtaggggaacttgcggctggatcacctcct
-
>16S_rRNA_bac___NJWW_1
tttaagagtttgatcctggctcagattgaacgctggcggcatgcttgacacatgcaagtc
gaacggtaacagatttt--cttcggaaaatgctgacgagtggcgaacgggtgagtaatac
ataggaatctacctagaagagggggatagtttttggaaacattaagtaataccccata-t
ttcc-tagcggaaaaagcaggggactttt------aagccttgcgcttttagatgagcct
atgccagattagctagttggtgaggtaattgctcaccaaggcaatgatctgtagttggtt
tgagagaatgatcaaccacactgggattgagatacggcccagactcctacgggaggcagc
agtgtggaatattggacaatgggcgaaagcctgatccagcaatgccgcgtgtgtgaagaa
ggccttagggttgtaaaacactttcagcaatgaagaa-gtg-ttaaatgctaatatcatt
-taatattgacgttagttgcagaagaagtactggctaactctgtgccagcagccgcggta
atacagagagtgcgagcgttagtcggaattattgggcgtaaagggtgtgtaggtgg-ata
aaaaagttaaa-tgtgaaatccctaggcttaacttaggaactgcatttaatac-tttttg
tctagagtattgtagaggaaagtagaatttccggtgtagcggtgaaatgcgtagatatcg
gaaggaataccagaagcgaaggcgactttctggacaaatactgacactgagacacgaaag
cgtggggagcaaacaggattagatacc-ctggtagtccacgctgtaaacgatgaaaactt
gctgttaggcatataaatatgtttagtggcgtagctaacgcgttaagttttccgcctggg
gagtatgatcgcaaggttaaaactcaaaggaattgacgggggcccgcacaagcggtggag
catgtggtttaattcgatgatacacgaagaaccttacctacccttgatcttca--ttacc
gaatagagatatttgggtgcc-ttcgggaattgaatgacaggtgctgcatggctgtcgtc
agctcgtgttgtgagatgttgggttaagtcccgtaacgagcgcaaccctcatccttagtt
actaacaagtaaagttgagcactctaaggaaactgccggcgataatccggaggaaggtga
ggacgacgtcaagtcattatggcctttatgggtagggctacacacgtgctacaatggtta
atacaaaagg-tagcgaaattgtgaaatggagcaaatcctcaaaagttaatcgtagtccg
gattggagtctgcaactcgactccatgaagttggaatcgctagtaatcgtggatcagaat
gccgcggtgaatacgttctcgggccttgtacacaccgcccgtcacaccatgggagtgggc
tgtaccagaagcaatattcttaact--cgtaagagatggttattaccacggtatggttca
tgactggggtgaagtcgtaacaaggtagccgtaggggaacttgcggctggatcacctcct
-
>16S_rRNA_bac___NLWW_1
tttaagagtttgatcctggctcagattgaacgctagcggcatgcctaacacatgcaagtc
gtacggtaacaggtttc--cttcggggaatgctgacgagtggcgaacgggtgagtaatgc
gtgggaatctacctaaaagaagggaatagttaatggaaacattaagtaataccctata-a
ttct-tacgagacaaagcaggggactttagtaataaagccttgcgcttttagatgagccc
acgtcagattagctagttggtaaggtaaatgcttaccaaggcaatgatctgtagctgatt
ttagaagatgatcagccacactgggattgagatacggcccagactcctacgggaggcagc
agtggggaatcttggacaatgggcgcaagcctgatccagcaatgccgcgtgtgtgaagaa
ggccttagggttgtaaaacactttcagcaatgaagaa-gcatttcgacagtaatacagtt
gttgtgttgacgttaattgtagaagaagtactggctaactctgtgccagcagccgcggta
atacagagagtgcaagcgttaatcggaattattgggtgtaaagggtgtgtaggtgg-ata
aaaaagttata-tgtgaaagccctaggcttaacctaggaattgcatctaatac-tttttg
tctagagtattgtagagggaagtagaatttccggtgtagcggtgaaatgcgtagatatcg
gaaggaataccagaggcgaaggcggcttcctggacaattactgacactgagacacgaaag
cgtggggagcaaacaggattagatacc-ctggtagtccatgccgtaaacgatgaaaactt
gctgttagatatataaatgtatttagtggcgtagctaacgcgttaagttttccacctggg
gagtacgatcgcaaggttaaaactcaaaggaattgacgggggcccgcacaagcggtggag
catgtggtttaattcgatgctacacgaaaaaccttacctacccttgatctccg--taact
gaatagagatattcgggtgcc-ttcgggaaacggatgacaggtgctgcatggctgtcgtc
agctcgtgttgtgaaatgttgggttaagtcccgtaacgagcgcaaccctcatccttagtt
actaacaagtaaagttgaggactttaaggaaactgccggctataatccggaggaaggcga
ggatgacgtcaagtcattatggcctttatgggtagggctacacacgtgctacaatggtta
atacaaagggttagcgaaattgtgaaatggagcaaatcttctaaagttaatcgtagtccg
gattggagtctgcaacttgactccatgaagttggaatcgctagtaatcgtggatcagcat
gccacggtgaatacgttctcgggccttgtacacaccgcccgtcacaccatggaagtgaat
tgtaccagaagtagtttacttaact-----tttagagagttattaccacggtatgattca
tgactggggtgaagtcgtaacaaggtagccgtaggggaacttgcggctggatcacctcct
-
>16S_rRNA_bac___NZWW_1
--gacgagtttgatcctggctcagattgaacgctagcggcatgcctaacacatgcaagtc
gaacggtaacagatttt--tgaaaaaaaatgctgacgagtggcaaacgggtgagtaatgc
gtgagaatctaccttaaagagtagaatagtcattggaaactttgagtaatactacataat
atcc-taacggagaaagcaggggactttt-----atagccttgcgcttttagatgagctc
acgtcggattaattagttggtgaggtaaacgcttaccaagattgtgatccgtagctggtt
tgagagaatgatcagccacactgggattgagatacggcccagactcctacgggaggcagc
agtggggaatattggacaatgggcgaaagcctgatccagcaatgccgcgtgtgtgaagaa
ggccttagggttgtaaagcactttcagtaatgaagaa-gta-ataaatgctaatatcatt
-tattattgacgttagttacagaagaagtactggctaactctgtgccagcagccgcggta
atacagagagtgcaagcgttaatcggaattattgggcgtaaagggtgtgtaggtgg-tta
aaatagttaaa-tgtgaaatcccaaagcttaactttggaactgcgtttaatac-tttttg
actagagtattgtaggggaaagtagaattttcggtgtagcggtgaaatgcgtagatatcg
aaaggaataccagaggcgaaggcgactttctgggcaaatactgacactgaaacacgaaag
cgtggggagcaaacaggattagatacc-ctggtagtccacgccgtaaactatgaaaactt
gctgttagacatgtaaatatgtttagtggcgtagctaacgcgttaagttttccgcctggg
gagtacgatcgcaaggttaaaactcaaaggaattgacgggggcccgcacaagcggtggag
catgtggtttaattcgatgatacccgaagaaccttacctacttttgatctcca--taact
aaacagagatgtttgggtgcc-ttagggaaatggatgacaggtgttgcatggctgtcgtc
agctcgtgttgtgagatgttgggttaagtcccgtaacgagcgcaaccctcgtccttagtt
actaacaagtaaagttgagcactttaaggaaactgccggcgataatccggaggaaggtgg
ggatgatgtcaagtcattatggcctttatgagtagggctacacacgtgctacaatggtta
atacaaaagg-tggccaagttgtgaaacggagcaaatcctctaaagttaatcgtagtccg
gattggagtctgcaactcgactccatgaagttggaatcgctagtaatcgtggatcagaat
gccacggtgaatacgttctcgggccttgtacacaccgcccgtcacaccatggaagtgggt
tgtaccagaattagttttcctaacta-ttttttagagggtgattattaaggtatgattca
tgactggggtgaagtcgtaacaaggtagccgtaggggaacttgcggctggatcacctcct
-
>16S_rRNA_bac___ODNW_1
tttaagagtttgatcctggctcagattgaacgctggcggcatgcttgacacatgcaagtc
gtacggtaacagatttt--tttcggaaaatgctgacgagtggcgaacgggtgagtaatac
ataggaatctacctaaaagagggggatagtttttggaaacatttagtaataccccata-t
ttcc-tagcagagaaagcaggggactttt------aagccttgcgcttttagatgagcct
atgccagattagctagttggtgaggtaattgctcaccaaggcaatgatctgtagttgatt
tgagagaatgatcaaccacactgggattgagatacggcccagactcctacgggaggcagc
agtgtggaatattggacaatgggcgaaagcctgatccagcaatgccgcgtgtgtgaagaa
ggccttagggttgtaaaacactttcagcagggaagaa-gta-ttaattgctaatatcaat
-tagtattgacgttacttgcagaagaagtactggctaactctgtgccagcagccgcggta
atacagagagtgcgagcgttaatcggaattattgggcgtaaagggtgtgtaggtgg-ata
aaaaagttaaa-tgtgaaatccctaggcttaacttaggaactgcatttaaaac-taatcg
cctagagtattgtagaggaaagtagaatttccggtgtagcggtgaaatgcgtagatatcg
gaaggaataccagaagcgaaggcgactttctggacaaatactgacactgagacacgaaag
cgtggggagcaaacaggattagatacc-ctggtagtccacgctgtaaacgatgaaaactt
gctgttaggcatgtaaatatgtttagtggcgtagctaacgcgttaagttttccgcctggg
gagtatgatcgcaaggttaaaactcaaaggaattgacgggggcccgcacaagcggtggag
catgtggtttaattcgatgatacacgaagaaccttacctacccttgatcttca--ttact
aaatagagatatttgggtgcc-ttcgggaattgaatgacaggtgctgcatggctgtcgtc
agctcgtgttgtgagatgttgggttaagtcccgtaacgagcgcaaccctcatccttagtt
actaacaagtaaagttgagcactctaaggaaactgccggcgataatccggaggaaggtga
ggacgacgtcaagtcattatggcctttatgggtagggctacacacgtgctacaatggtta
atacaaaggg-tagcgaaattgtgaaatggagcaaatcctcaaaagttaatcgtagtccg
gattggagtctgcaactcgactccatgaagttggaatcgctagtaatcgtggatcagaat
gccacggtgaatacgttctcgggccttgtacacaccgcccgtcacaccatgggagtgggt
tgtaccagaagcaatatacttaact--tgaaagagagagttattaccacggtatggttca
tgactggggtgaagtcgtaacaaggtagccgtaggggaacttgcggctggatcacctcct
-
>16S_rRNA_bac___SUWW_1
tttaagagtttgatcctggctcagattgaacgctagcggcatgccttacacatgcaagtc
gtacggtaacaggtttt--tttcgaaaaatgctgacgagtggcgaacgggtgagtaatgc
gtgggaatctacctaaaagaagggaatagttaatggaaacattaagtaataccctata-a
ttct-tcagagataaagcaggggactgttatta-atggccttgcgcttttagatgagccc
acgtcagattagctagttggtagggtaaatgcctaccaaggctatgatctgtagctgatt
ttagaggatgatcagccacactgggattgagatacggcccagactcctacgggaggcagc
agtggggaatcttggacaatgggcgaaagcctgatccagcaatgccgcgtgtgtgaagaa
ggccttagggttgtaaaacactttcagcaatgaagaa-gta-ataaattctaataaagtt
-tgttattgacgttagttgcaaaagaagtactggctaactctgtgccagcagccgcggta
atacagagagtgcaagcgttaatcggaattattgggtgtaaagggtgtgtaggtgg-ata
aaaaagttata-tgtgaaatccctaagctcaacttaggaactgcgtatgatac-ttttta
tctagagtattacagaggaaagtagaatttccggtgtagcggtgaaatgcgtagatatcg
gaaggaataccagaggcgaaggcgactttctgggtaattactgacactgatacacgaaag
cgtggggagcaaacaggattagatacc-ctggtagtccatgctgtaaacgatgaaaactt
gctgttaggcatataaatatgtttagtggcgtagctaacgcgttaagttttccacctggg
gagtacgatcgcaaggttaaaactcaaaggaattgacgggggcccgcacaagcggtggag
catgtggtttaattcgatgctacacgaaaaaccttacctactcttgatctcca--ttgct
aagtagagatatttaggtgcc-ttcgggaattggatgacaggtgctgcatggctgtcgtc
agctcgtgttgtgagatgttgggttaagtcccgtaacgagcgcaaccctcattcttagtt
gctaacaagttgtgttgaggactctaagaaaactgccggcgataatccggaggaaggcga
ggacgacgtcaagtcattatggcctttatgggtagggctacacacgtgctacaatggtta
atacaaaaggttagcgaaattgtgaaatggagcaaatcctgtaaagttaatcgtagtccg
gattgaagtctgcaactcgacttcatgaagttggaatcgctagtaatcgtggatcagcat
gccacggtgaatacgttctcgggccttgtacacaccgcccgtcacaccatggaagtggat
tgtaccagaagtgatgtatttaaccttttatttggagagtgctaaccacggtatgattca
tgactggggtgaagtcgtaacaaggtagccgtaggggaacttgcggctggatcacctcct
-
>16S_rRNA_bac___USWW_1
tttaagagtttgatcctggctcagattgaacgctggcggcatgcttgacacatgcaagtc
gtacggtaacagatttt--tttcggaaaatgctgacgagtggcgaacgggtgagtaatac
ataggaatctacctaaaagagggggatagtttttggaaacatttagtaataccccata-t
ttcc-tagcagagaaagcaggggactgtt------aagccttgcgcttttagatgagcct
atgccagattagctagttggtgaggtaattgctcaccaaggcaatgatctgtagttgatt
tgagagaatgatcaaccacactgggattgagatacggcccagactcctacgggaggcagc
agtgtggaatattggacaatgggcgaaagcctgatccagcaatgccgcgtgtgtgaagaa
ggccttagggttgtaaaacactttcagcagagaagaa-gta-ttaattgctaatatcaat
-tgatattgacgttatttgcagaagaagtactggctaactctgtgccagcagccgcggta
atacagagagtgcgagcgttaatcggaattattgggcgtaaagggtgtgtaggtgg-gta
aaaaagttaaa-tgtgaaatccctaggcttaacttaggaactgcatttaaaac-taatta
cctagagtattgtagaggaaagtagaatttccggtgtagcggtgaaatgcgtagatatcg
gaaggaataccagaagcgaaggcgactttctggacaaatactgacactgagacacgaaag
cgtggggagcaaacaggattagatacc-ctggtagtccacgctgtaaacgatgaaaactt
gctgttaggcatataaatatgtttagtggcgtagctaacgcgttaagttttccgcctggg
gagtatgatcgcaaggttaaaactcaaaggaattgacgggggcccgcacaagcggtggag
catgtggtttaattcgatgatacacgaagaaccttacctacccttgatcttca--ttact
aaatagagatatttgggtgcc-ttcgggaattgaatgacaggtgctgcatggctgtcgtc
agctcgtgttgtgagatgttgggttaagtcccgtaacgagcgcaaccctcatccttagtt
actaacaagtaaagttgagcactctaaggaaactgccggcgataatccggaggaaggtga
ggacgacgtcaagtcattatggcctttatgggtagggctacacacgtgctacaatggtta
atacaaaggg-tagcgaaattgtgaaatggagcaaatcctaaaaagttaatcgtagtccg
gattggagtctgcaactcgactccatgaagttggaatcgctagtaatcgtggatcagaat
gccacggtgaatacgttctcgggccttgtacacaccgcccgtcacaccatgggagtgggc
tgcaccagaagcaatatacttaact--tgtaaaagagagttattaccacggtatggttca
tgactggggtgaagtcgtaacaaggtagccgtaggggaacttgcggctggatcacctcct
-
>Ca._Azoamicus_ciliaticola_Lugano
tcgaagagtttgatcctggctcagattgaacgctggcggcatgctttacacatgcaagtc
gaacggtagcaggtctt--tttcggaagatgctgacgagtggcggacgggtgagtaatgc
gtaggaatctacctgagagagaggaatagttaatggaagcattaagtaatacctcata-t
ctccgttaaggaaaaagcaggggactttt-----taagccttgcgctttcagaggagctt
acgtcggattaactagttggtagggtaaaggcctaccaaggcgacgatccgtagctggtc
tgagaggatgatcagccacactgggactgagatacggcccagactcctacgggaggcagc
agtggggaatattggacaatgggcgaaagcctgatccagcaatgccgcgtgtgtgaagaa
ggccttagggttgtaaagcactttcagcaatgaagaa-gtt-atattagctaatatctaa
-tatgattgacgttagttgcagaagaagtactggctaactctgtgccagcagccgcggta
atacagagagtgcaagcgttaatcggaattattgggcgtaaagggtgtgtaggttg-tta
aaaaagttaga-tgtgaaatccctgggcgtaacctaggaattgcatttaatac-ttttta
tctagagtattgtagggggaagtggaatttccggtgtagcggtgaaatgcgtagatatcg
gaaggaacaccagtggcgaaggcgacttcctggacaaatactgacactgaaacacgaaag
cgtggggagcaaacaggattagatacc-ctggtagtccacgctgtaaacgatgaaaactt
gctgttaggcatttatatatgtttagtggcgtagctaacgcgttaagttttccgcctggg
gagtacgatcgcaaggttaaaactcaaaggaattgacgggggcccgcacaagcggtggag
catgtggtttaattcgatgctacacgaagaaccttacctacccttgatctcca--aaacc
aagtagagatatttgggtgcc-ttagggaattggatgacaggtgctgcatggctgtcgtc
agctcgtgttgtgagatgttgggttaagtcccgtaacgagcgcaacccttatccttagtt
actaacaagtaatgttgagcactttaaggaaactgccggcgataatccggaggaaggtga
ggacgacgtcaagtcattatggcctttatgggtagggctacacacgtgctacaatggttg
atacaaaggg-tcgcgaaatcgcgaggtggagcaaatcttttaaagtcaattgtagtccg
gattggagtctgcaactcgactccatgaagttggaatcgctagtaatcgtggatcagaat
gccacggtgaatacgttctcgggccttgtacacaccgcccgtcacaccatgggagtgaat
tgtaccagaagcaatgtgcttaact----tttttgggggtagttgccacggtatgattca
tgactggggtgaagtcgtaacaaggtagccgtaggggaacctgcggctggatcacctcct
t
>ENA|Z32636|Z32636.1 L.brunensis (441-1) gene for 16S ribosomal RNA
-------------------ctcagattgaacgctggcggcatgcttaacacatgcaagtc
gaacggcagcattttctagcttgctagaaagatggcgagtggcgaacgggtgagtaacgc
gtaggaatatgccttaaagagtgggataacatggggaaactcatgctaataccgcata-a
tttc-ttaggaaaaaagctggggaccgt------aaggcctggcgctttaagattagcct
gcgtccgattagctagttggtggggtaagggcctaccaaggcgacgatcggtagctggtc
tgagaggatggccagccacactgggactgagacacggcccagactcctacgggaggcagc
agtggggaatattggacaatggggggaaccctgatccagcaatgccgcgtgtgtgaagaa
ggcctgagggttgtaaagcactttcagtggggaggagtggt-tgataggttaagagctaa
-ttgattagacgttacccacagaagaagcaccggctaactccgtgccagcagccgcggta
atacggagggtgcaagcgttaatcggaattactgggcgtaaagggtgcgtaggtgg-ttt
aataagttaac-tgtgaaatccctgggcttaacctgggaactgcagttaagac-tgttag
actcgagtatgggagagggtagtggaatttccggtgtagcggtgaaatgcgtagagatcg
gaaggaacaccagtggcgaaggcggctacctggcctaatactgacactgaggcacgaaag
cgtggggagcaaacaggattagatacc-ctggtagtccacgctgtaaacgatgtcaacta
g----tgttggtataaatgtgattagtggcg-agcaaacgcgataagttgaccgcctggg
gagtacggtcgcaagattaaaactcaaaggaattgacgggggcccgcacaagcggtggag
catgtggtttaattcgatgcaacgcgaagaaccttacctacccttgacatacagtgaatt
ttgcagagatgcattagtgcc-ttcgggaacactgatacaggtgctgcatggctgtcgtc
agctcgtgtcgtgagatgttgggttaagtcccgtaacgagcgcaacccttgtccttagtt
gccagcatgtaatggtggggactctaaggagactgccggtgacaaaccggaggaaggcgg
ggatgacgtcaagtcatcatgg-ccttacgggtagggctacacacgtgctacaatggccg
gtacagaggg-cagcgaaggggtgacctggagcaaatcttttaaagctggtcgtagtccg
gattggagtctgcaactcgactccatgaagtcggaatcgctagtaatcgcgaatcagcat
gtcgcggtgaatacgttcccgggccttgtacacaccgcccgtcacaccatgggagtgggt
tgcaccagaagtagatagtctaacc----ttcggggggacgtttaccacggtgtgattca
tgactggggtgaagtcgt------------------------------------------
-
>ENA|AM747393|AM747393.1 Legionella dresdeniensis 16S rRNA gene for 16S ribosomal RNA, type strain W03-356T
-----------gatcatggctcagattgaacgctggcggcatgcttaacacatgcaagtc
gaacggcagcacggcctagcttgctaggtgggtggcgagtggcgaacgggtgagtaacgc
gtaggaatatgccttaaagtgggggacaacctggggaaactcaggctaataccgcata-t
gttc-ttaggaataaagctggggaccat------ttggcctggcgctttaagattagcct
gcgtccgattagctagttggtggggtaagggcctaccaaggcgacgatcggtagctggtc
tgagaggatgaccagccacactgggactgagacacggcccagactcctacgggaggcagc
agtggggaatattggacaatgggggcaaccctgatccagcaatgccgcgtgtgtgaagaa
ggcctgagggttgtaaagcactttcagtggggaggag-ggt-tgttaggttaagagctga
-atgactggacgttacccacagaagaagcaccggctaactccgtgccagcagccgcggta
atacggagggtgcgagcgttaatcggaattactgggcgtaaagggtgcgtaggtgg-ttg
tataagttatc-tgtgaaatccccgggcttaacctgggcaggtcagataagac-tgtrtg
actcgagtatgggagagggtagtggaatttccggtgtagcggtgaaatgcgtagagatcg
gaaggaacaccagtggcgaaggcggctacctggcctaatactgacactgaggcacgaaag
cgtggggagcaaacaggattagatacc-ctggtagtccacgctgtaaacgatgtcaacta
gctgttggtcttatgaatgagattagtggcgcagcaaacgcgataagttgaccgcctggg
gagtacggtcgcaagattaaaactcaaaggaattgacgggggcccgcacaagcggtggag
catgtggtttaattcgatgcaacgcgaagaaccttacctacccttgacatacagtgaatt
ttgcagagatgtggaagtgcc-ttcgggaacactgatacaggtgctgcatggctgtcgtc
agctcgtgtcgtgagatgttgggttaagtcccgtaacgagcgcaacccttattcctagtt
gccagcacgtaaaggtggggactctagggagactgccggtgacaaaccggaggaaggcgg
ggatgacgtcaagtcatcatggcccttacgggtagggctacacacgtgctacaatggccg
gtacagaggg-cagcgaaggggcgacctggagcaaatccttaaaagctggtcgtagtccg
gattggagtctgcaactcgactccatgaagtcggaatcgctagtaatcgcgaatcagcat
gtcgcggtgaatacgttcccgggccttgtacacaccgcccgtcacaccatgggagtgggt
tgcaccagaagtagatagtctaacc----ttaggggggacgtttaccacggtgtgattca
tgactggggtgaagtcgtaacaaggt----------------------------------
-
>ENA|Z32643|Z32643.1 L.rubrilucens (WA-270A-C2) gene for 16S ribosomal RNA
------agtttgatcctggctcagattgaacgctggcggcatgcttaacacatgcaagtc
gaacggcagcacggtctagcttgctagatgggtggcgagtggcgaacgggtgagtaacgc
gtaggaatataccttaaagtgggggacaacttggggaaactcaagctaataccgcataga
tctc-tgaggagagaagctggggacctt------cgggcctggcgctttaagattagcct
gcgtccgattagctagttggtggggtaagggcctaccaaggcgacgatcggtagctggtc
tgagaggatgaccagccacactggaactgagacacggtccagactcctacgggaggcagc
agtggggaatattggacaatggggggaaccctgatccagcaatgccgcgtgtgtgaagaa
ggcctgagggttgtaaagcactttcagtggggaggag-ggt-tgacaggttaagagctgg
-ttgactggacgttacccacagaagaagcaccggctaactccgtgccagcagccgcggta
atacggagggtgcgagcgttaatcggaattactgggcgtaaagggtgcgtaggtgg-ttt
gataagttatc-tgtgaaagccctgggctcaacctgggaactgcagataagac-tgttga
actcgagtataggagagggtagtggaatttccggtgtagcggtgaaatgcgtagagatcg
gaaggaacaccagtggcgaaggcggctacctggcctaatactgacactgaggcacgaaag
cgtggggagcaaacaggattagatacc-ctggtagtccacgctgtaaacgatgtcaacta
gctgttggtcttatgaatgagattagtggcgcagcaaacgcgataagttgaccgcctggg
gagtacggtcgcaagattaaaactcaaaggaattgacgggggcccgcacaagcggtggag
catgtggtttaattcgatgcaacgcgaagaaccttacctacccttgacatacagtgaacc
tttcagagatgagagggtgcc-ttcgggagcactgatacaggtgctgcatggctgtcgtc
agctcgtgtcgtgagatgttgggttaagtcccgtaacgagcgcaacccttatccttagtt
gccaacgcgtagaggcgggaactctagggagactgccggtgacaaaccggaggaaggcgg
ggatgacgtcaagtcatcatgg-ccttacgggtagggctacacacgtgctacaatggccg
gtacagaggg-aagcgaaggggcgacctggagccaatctttaaaagccggtcgtagtccg
gattggagtctgcaactcgactccatgaagtcggaatcgctagtaatcgcgaatcagcat
gtcgcggtgaatacg--cccgggccttgtacacaccgcccgtcacaccatgggagtgggt
tgcaccagaagtagatagtctaact-----tcggggggacgtttac--------------
------------------------------------------------------------
-
>ENA|JF779686|JF779686.1 Legionella tunisiensis strain LegM 16S ribosomal RNA gene, partial sequence.
----agagtttgatcctggctcagattgaacgctggcggcatgcttaacacatgcaagtc
gaacggcagcacggtctagcttgctagactggtggcgagtggcgcacgggtgagtaacgc
gtaggaatatgccttgaagagggggataacttggggaaactcaagctaataccgcata-a
gctc-taaggaggaaagctggggaccgc------aaggcctggcgcttcaagattagcct
gcgtccgattagctagttggtggggtaagggcctaccaaggcgacgatcggtagctggtc
tgagaggatggccagccacactgggactgagacacggcccagactcctacgggaggcagc
agtggggaatattggacaatggggggaaccctgatccagcaatgccgcgtgtgtgaagaa
ggcctgagggttgtaaagcactttcagtggggaggag-ggc-tgacaggttaagagctag
-ttagttggacgttacccacagaagaagcaccggctaactccgtgccagcagccgcggta
atacggagggtgcaagcgttaatcggaattactgggcgtaaagggtgcgtaggtgg-ttg
tataagttaac-tgtgaaatccccgggctcaacctgggcaggtcagttaagac-tgtata
actcgagtatgggagagggtagtggaatttccggtgtagcggtgaaatgcgtagagatcg
gaaggaacaccagtggcgaaggcggctacctggcccaatactgacactgaggcacgaaag
cgtggggagcaaacaggattagatacc-ctggtagtccacgccgtaaacgatgtcaacta
gctgttggccttatgaatgaggttagtggcgcagcaaacgcgataagttgaccgcctggg
gagtacggtcgcaagattaaaactcaaaggaattgacgggggcccgcacaagcggtggag
catgtggtttaattcgatgcaacgcgaagaaccttacctacccttgacatacagtgaatt
ttgcagagatgtgagagtgcc-ttcgggaacactgatacaggtgctgcatggctgtcgtc
agctcgtgtcgtgagatgttgggttaagtcccgtaacgagcgcaacccttgtccttagtt
gccagcacgtaaaggtgggaactctaaggagactgccggtgacaaaccggaggaaggcgg
ggacgacgtcaagtcatcatggcccttacgggtagggctacacacgtgctacaatggccg
gtacagaggg-cagcgaagcggtgacgtggagcaaatcttttaaagctggtcgtagtccg
gattggagtctgcaactcgactccatgaagtcggaatcgctagtaatcgcgaatcagcat
gtcgcggtgaatacgttcccgggccttgtacacaccgcccgtcacaccatgggagtgggt
tgcaccagaagtagatagtctaacc----ttcggggggacgtttaccacggtgtgattca
tgactggggtgaagtcgtaacaaggtagccgt----------------------------
-
>ENA|KF537554|KF537554.1 Legionella pneumophila subsp. pneumophila strain WOC14 11 16S ribosomal RNA gene, partial sequence.
---------------------------------------------------------gtc
gaacggcagcattgtctagcttgctagacagatggcgagtggcgaacgggtgagtaacgc
gtaggaatatgccttgaagagggggacaacttggggaaactcaagctaataccgcata-a
tgtc-tgaggacgaaagctggggacctt------cgggcctggcgctttaagattagcct
gcgtccgattagctagttggtggggtaagggcctaccaaggcgacgatcggtagctggtc
tgagaggatgaccagccacactggaactgagacacggtccagactcctacgggaggcagc
agtggggaatattggacaatgggggcaaccctgatccagcaatgccgcgtgtgtgaagaa
ggcctgagggttgtaaagcactttcagtggggaggag-ggt-tgataggttaagagctga
-ttaactggacgttacccacagaagaagcaccggctaactccgtgccagcagccgcggta
atacggagggtgcgagcgttaatcggaattactgggcgtaaagggtgcgtaggtgg-ttg
attaagttatcatgtgaaattccggggcttaacctgggacggtcagataatacgtggttg
actcgagtatgggagagggtagtggaatttccggtgtagcggcgaaatgcgtagagatcg
gaaggaacaccagtgccgaaggcgtctacctggcctaatactgacactgaggcacgaaag
cgtggggagcaaacaggattagatacctctggtagtccacgctgtaaacgatgtcaacta
gctgttggttatatgaaaataattagtggcccagcaaacgcgataagttg-ccgcctggg
gagtccggtcgcaagattaaaactcaaaggaattgacgggggcccgcacaagcggtggag
catgtggtttaattcgatgcaacgcgaagaaccttacctacccttgacatacagtgaatt
ttgcagagatgcattagttcc-ttcgggaacactgatccaggtgctgcatggctgtcgtc
agctcgtgtcgtgagatgttgggttaagtcccgtaacgagcgcattccttatccttactt
tccagcatgtgatggtggggactctaaggatactgccggtgacaacccggaggaaggcgg
ggatgacgtcaagtcatcatggcccttacgggtaggtctccacacgtgttacaatggtcg
atacagaggg-cggcgaaggggcgacctggagcaaatccttaaaagtcggtcgtagtccg
gattggagtctgcaactcgactccatgaagtcggaatcgctagtaatcgcgaatcagcat
gtcgcggtgaatacgttcccgggccttgtacacaccgcccgtcacaccatgggagtgggt
tgcaccagaagtagatagtctaacc----ttcgggggg----------------------
------------------------------------------------------------
-
>Ca._Azoamicus_ciliaticola_Zug
-cgaagagtttgatcctggctcagattgaacgctggcggcatgctttacacatgcaagtc
gaacggtagcaggtctt--tttcggaagatgctgacgagtggcggacgggtgagtaatgc
gtaggaatctacctgagagagaggaatagttaatggaagcattaagtaatacctcata-t
ctccgttaaggaaaaagcaggggactttt-----taagccttgcgctttcagaggagctt
acgtcggattaactagttggtagggtaaaggcctaccaaggttacgatccgtagctggtc
tgagaggatgatcagccacactgggattgagatacggcccagactcctacgggaggcagc
agtggggaatattggacaatgggcgaaagcctgatccagcaatgccgcgtgtgtgaagaa
ggccttagggttgtaaagcactttcagcaatgaagaa-gtt-atattagctaatatctaa
-tatgattgacgttagttgcagaagaagtactggctaactctgtgccagcagccgcggta
atacagagagtgcaagcgttaatcggaattattgggcgtaaagggtgtgtaggttg-tta
aaaaagttaga-tgtgaaatccctgggcgtaacctaggaattgcatttaatac-ttttta
tctagagtattgtagggggaagtggaatttccggtgtagcggtgaaatgcgtagatatcg
gaaggaacaccagtggcgaaggcgacttcctggacaaatactgacactgaaacacgaaag
cgtggggagcaaacaggattagatacc-ctggtagtccacgctgtaaacgatgaaaactt
gctgttaggcatttatatatgtttagtggcgtagctaacgcgttaagttttccgcctggg
gagtacgatcgcaaggttaaaactcaaaggaattgacgggggcccgcacaagcggtggag
catgtggtttaattcgatgctacacgaagaaccttacctacccttgatctcca--aaacc
aagtagagatatttgggtgcc-ttagggaattggatgacaggtgctgcatggctgtcgtc
agctcgtgttgtgagatgttgggttaagtcccgtaacgagcgcaacccttatccttagtt
actaacaagtaatgttgagcactttaaggaaactgccggcgataatccggaggaaggtga
ggacgacgtcaagtcattatggcctttatgggtagggctacacacgtgctacaatggttg
atacaaaggg-tcgcgaaatcgcgaggtggagcaaatcttttaaagtcaattgtagtccg
gattggagtctgcaactcgactccatgaagttggaatcgctagtaatcgtggatcagaat
gccacggtgaatacgttctcgggccttgtacacaccgcccgtcacaccatgggagtgaat
tgtaccagaagcaatgtgcttaact----tttttgggggtagttgccacggtatgattca
tgactggggtgaagtcgtaacaaggtagccgtaggggaacttgcggctggatcacctcct
-
>Ca._Azosocius_agrarius
-tgaagagtttgatcctggctcagattgaacgctggcggtatgcttaacacatgcaagtc
gtacggtaacaggtctt--t----agggatgctgacgagtggcgaacgggtgagtaatgc
gtgggaatctgcctagaagagagggacaacttgaggaaactcaagctaatacctcgta-c
gctc-taaggaggaaagcaggggatcttt-----ttgaccttgcgcttttggatgagccc
acgtcggattagttagttggtgggataatagcttaccaagacgatgatccgtagctggtc
tgagaggatgatcagccacattgggactgagacacggcccagactcttacgggaggcagc
agtggggaatattggacaatgggcgaaagcctgatccagcaataccgcgtgtgcgaagaa
ggcctgtgggttgtaaagcactttcagtggagaagaa-gaa-ataattggtaatatcttt
-tatttttgacgttattcaaagaagaagcaccggctaactctgtgccagcagccgcggta
atacagagggtgcaagcgttaatcggaattattgggcgtaaagagtgcgtaggtggttta
tttaagttaga-tgtgaaatccctgggcttaacctaggaattgcgtttaatac-tattta
actagagtattgtagaggaaagtggaatttccggtgtagcggtgaaatgcgtagatatcg
gaaggaacaccagtggcgaaggcgactttctggacaaatactgacactgaggtacgaaag
cgtggggagcaaacaggattagatacc-ctggtagtccatgctgtaaacgatgagaactt
gctgttagacatataaaaatgtttagtagcgtagctaacgtgttaagttctccgcctggg
gagtacgaccgcaaggttaaaactcaaaggaattgacgggggcccgcacaagcggtggaa
catgtggtttaattcgatgcaacgcgaagaaccttacctacccttgatctctg--gaatt
gaatagaaatattcaagtgccttttaggaaccagatgacaggtgctgcatggctgtcgtc
agctcgtgtcgtgagatgttgggttaagtcccgtaacgagcgcaacccttattcttagtt
accatcaagttatgttggggactctaagaaaactgccggcaataaaccggaggaaggtga
ggacgacgtcaagtcatcatggcctttatgggtagggctacacacgtgttacaatggttg
gtacaaaggg-tcgctaagtcgtgagatggtgcaaatcctataaaaccaatcgtagtccg
gattgaagtctgcaactcgacttcatgaagtcggaatcgctagtaatcgtggatcagaat
gccacggtgaatacgttcccgggccttgtacacaccgcccgtcacaccatgggagtgggt
tgcaccagaagtaattagtttaact----gtaaagaggacgattaccacggtgtggttca
tgactggggtgaagtcgtaacaaggtagccgtaggggaacctgcggctggatcacctcct
t
>Ca._Azosocius_aquifers
atgaagagtttgatcctggctcagattgaacgctggcggtatgcttaacacatgcaagtc
gaacggtaacagatctt--t----cgggatgctgacgagtggcgaacgggtgagtaatgc
acaggaatctacctagaagagagggacaacttgaggaaactcaggctaatacctcgta-c
gctc-taaggaggaaagcaggggatcttt-----tagaccttgcgcttttagatgagcct
gtgtcggattagttagttggttaggtaaaagctgaccaagacgatgatccgtagctggtc
tgagaggatgatcagccacattgggactgagacacggcccagactcctacgggaggcagc
agtggggaatattggacaatgggcgaaagcctgatccagcaataccgcgtgtgcgaagaa
ggcctgtgggttgtaaagcactttcagtgaaaaagaa-gaa-atatgtgataataccata
-tatttttgacgttattcaaagaagaagcaccggctaactctgtgccagcagccgcggta
atacagagggtgcaagcgttaatcggaattactgggcgtaaagagtgcgtaggtgg-tta
aataagttaaa-tgtgaaattcttgggctcaacctgagggctgcatttaatac-tgctta
gctagagtattgtagaggaaagtggaatttccggtgtagcggtgaaatgcgtagatatcg
gaaggaacaccagtggcgaaggcgactttctggacatatactgacactgaggtacgaaag
cgtggggagcaaacaggattagatacc-ctggtagtccatgctgtaaacgatgagaactt
gctgttaggtatataaaaatgcttagtagcgtaattaacgtgttaagttctccgcctggg
gagtacgaccgcaaggttaaaactcaaaggaattgacgggggcccgcacaagcggtggag
catgtggtttaattcgatgcaacgcgaagaaccttacctacccttgatccctg--gaatt
aattagagataattaagtgccttttaggaaccaggtgacaggtgctgcatggctgtcgtc
agctcgtgtcgtgagatgttgggttaagtcccgtaacgagcgcaacccttatccttattt
gccatcaagtaatgttgggaactataaggagactgccggcaataaaccggaggaaggtga
ggacgaggtcaagtcatcatggcctttatgggtagggctacacacgtgctacaatggtta
atacaaaagg-ttgctaagttgtgaaatggtgcaaatcctctaaaattaatcgtagtccg
gattgaagtctgcaactcgacttcatgaagtcggaatcgctagtaatcgtggatcagaat
gccacggtgaatacgttcccgggccttgtacacaccgcccgtcacaccatgggagtgggt
aataccagaagtgattagcttaacc----gtaaggggggcagttactacggtgtgattca
tgactggggtgaagtcgtaacaaggtagccgtaggggaacctgcggctggatcacctcct
t
>Ca._Azoamicus_viridis
-tgaagagtttgatcctggctcagattgaacgctagcggcatgcttaacacatgcaagtc
gaacggtaacagacttt--tttcggaaagtgctgacgagtggcgaacgggtgagtaatgc
gtaggaatctgcctaaaagagaagaatagctaatggaaacattaggtaatacttcata-a
tccctatggggaaaatgcaggggactttaa----aaagccttgtgcttttagaggagcct
acgtcggattaactagttggcagggtaatagcctaccaaggtaatgatccgtagctgttc
tgagaggaagatcagccacactgggactgagacacggcccagactcctacgggaggcagc
agtggggaatattggacaatgggcgcaagcctgatccagcaatgccgcgtgtgtgaagaa
ggccttagggttgtaaagcactttcagcaatgaagaa-ggg-atgattgctaataccaat
-tatttttgacgttagttgcagaagaagtactggctaactctgtgccagcagccgcggta
atacagagagtgcaagcgttagtcggaattattgggcgtaaagggtgtgtaggtgg-ttg
taaaagttaga-tgtgaaagccctgagcttaacttaggaactgcatttaatac-tttacg
actagagtattgtagggggaagtggaatttccggtgtagcggtgaaatgcgtagatatcg
gaaggaacaccagtggcgaaggcgacttcctggacaaatactgacactgttacacgaaag
cgtggggagcaaacaggattagatacc-ctggtagtccacgctgtaaacgatgagaactt
gttgttagacatgtaaatatgtttggtggcgtagctaacgcagtaagttctccgcctggg
gagtacgaccgcaaggttaaaactcaaaggaattgacgggggcccgcacaagcggtggag
catgtggtttaattcgatgatacacgaagaaccttacctacccttgatcttta--aaact
gaacagagatgtttgggtgcc-ttcgggaattaaatgacaggtgctgcatggctgtcgtc
agctcgtgttgtgagatgttgggttaagtcccgtaacgagcgcaacccttatccttagtt
actaacgagtaaagtcgaggactttaaggaaactgccggtgataatccggaggaaggtga
ggacgacgtcaagtcattatggcctttatgggtagggctacacacgtgctacaatggttg
atacaaaggg-cagcgaaatcgcaaggtgaagcaaatcctataaaatcaatcgtagtccg
gattggagtctgcaactcgactccatgaagttggaatcgctagtaatcgtggatcagaat
gccacggtgaatacgttctcgggccttgtacacaccgcccgtcacaccatggaagtgggt
tgtaccagaagtggttaatttaactgatttatcagagggtggctactacggtatgattca
tgactggggtgaagtcgtaacaaggtagccgtaggggaacttgcggctggatcacctcct
-
>Ca._Azoamicus_soli
attaagagtttgatcctggctcagattgaacgctagcggcatgcctaacacatgcaagtc
gtacggtaacaga-ttt--ttaaaaaaaatgctgacgagtggcgaacgggtgagtaacgc
gtgggaatctacctagaagatgagaatagttaatggaaacattaagtaatactctata-a
ttct-tacgagacaaagcaggggatttttttt--aaaaccttgcgcttctagatgagcct
gcgtcagattagctagttggtgaggtaaatgcttaccaaggcaatgatctgtagctgatt
ttagaagatgatcagccacactgggattgagatacggcccagactcctacgggaggcagc
agtggggaatcttggacaatgggcgaaagcctgatccagcaatgccgcgtgtgtgaagaa
ggccttagggttgtaaaacactttcagcaatgaagaa-gtg-ataattgctaatatcaat
atatcattgacgttagttgcagaagaagtactggctaactctgtgccagcagccgcggta
atacagagagtgcaagcgttaatcggaattattgggtgtaaagggtgtgtaggtgg-ata
aacaagttata-tgtgaaatctctaagcttaacttagaaattgcatataatac-tattta
tctagagttttgtagaggaaagtagaatttccggtgtagcggtgaaatgcgtagatatcg
gaaggaataccagaggcgaaggcgactttctggacaattactgacactgagacacgaaag
catggggagcaaacaggattagatacc-ctggtagtccatgctgtaaacgatgaaaactt
gctgttagatatataaatatatttagtggcgtagctaacgcgttaagttttccacctggg
gagtacgatcgcaaggttaaaactcaaaggaattgacgggggcccgcacaagcggtggag
catgtggtttaattcgatgctacacgaaaaaccttacctactcttgatctcca--tgact
aagtagagatatttgggtacc-ttcgggaattggatgacaggtgctgcatggctgtcgtc
agctcgtgttgtgaaatgttgggttaagtcccgtaacgagcgcaaccctcatccttagtt
actaacaagttatgttgagcactttaaggaaactgccggcgataatccggaggaaggcgg
ggacgacgtcaagtcattatggcctttatgggtagggctacacacgtgctacaatggata
atacaaagggttagcaaaatcgtgagatgaagcaaatcctctaaagttattcgtagtccg
gattggagtctgcaacttgactccatgaagttggaatcgctagtaatcgtggatcagcat
gccacggtgaatacgttctcgggccttgtacacaccgcccgtcacaccatggaagtggac
tgcaccagaagtgaattacttaactt-ttctaaagagggtgtttaccacggtgtggttca
tgactggggtgaagtcgtaacaaggtagccgtaggggaacttgcggctggatcacctcct
-
>GQ390243.1 Uncultured bacterium clone eub62A3 16S ribosomal RNA gene, partial sequence_Lake_Pavin
------------------------attgaacgctggcggcatgctttacacatgcaagtc
gaacggtagcaggtctt--tttcggaagacgctgacgagtggcggacgggtgagtaatgc
gtaggaatctacctgagagagaggaatagttaatggaagcattaagtaatacctcata-t
ctccgttaaggaaaaagcaggggactttt-----taagccttgcgctttcagaggagctt
acgtcagattaactagttggtagggtaaaggcctaccaaggttacgatccgtagctggtc
tgagaggatgatcagccacactgggattgagatacggcccggactcctacgggaggcagc
agtggggaatattggacaatgggcgaaagcctgatccagcaatgccgcgtgtgtgaagaa
ggccttagggttgtaaagcactttcagcaatgaagaa-gtt-atattagctaatatctaa
-tatggttgacgttagttgcagaagaagtactggctaactctgtgccagcagccgcggta
atacagagagtgcaagcgttaatcggaattattgggcgtaaagggtgtgtaggttg-tta
aaaaagttagg-tgtgaaatccctgggcgtaacctaggaattgcatttaatac-ttttta
tctagagtattgtagggggaagtggaatttccggtgtagcggtgaaatgcgtagatatcg
gaaggaacaccagtggcggaggcgacttcctggacaaatactgacactgaaacacgaaag
cgtggggagcaaacaggattagatacc-ctggtagtccacgctgtaaacgatgaaaactt
gctgttaggcatttatatatgtttagtggcgtagctaacgcgttaagttttccgcctggg
gagtacgatcgcaaggttaaaactcaaaggaattgacgggggcccgcacaagcggtggag
catgtggtttaattcgatgctacacgaagaaccttacctacccttgatctcca--aaacc
aagtagagatatttgggtgcc-ttagggaattggatgactggtgctgcatggctgtcgtc
agctcgtgttgtgagatgttgggttaagtcccgtaacgagcgcaacccttatccttagtt
actaacaagtaatgttgagcactttaaggaaactgccggcgataatccggaggaaggtga
ggacgacgtcaagtcattatggcctttatgggtagggctacacacgtgctacaatggttg
atacaaaggg-tcgcgaaatcgcgaggtggggcaaatcttttaaagtcaattgtagtccg
gattggagtctgcaactcgactccatgaagttggaatcgctagtaatcgtggatcagaat
gccacggtgaatacgttctcgggccttgtacacaccgcccgtcacaccatgggagtgaat
tgtaccagaagcaatgtgcttaact----attttgggggtagttgccacggtatgattca
tgactggggtg-------------------------------------------------
-
>AB930564.1 Uncultured bacterium gene for 16S ribosomal RNA, partial sequence, clone: Fei_12Nov90m_29_Feitsui_reservoir
------------------------attgaacgctagcggcatgctttacacatgcaagtc
gtacggtagcaggtctt--attcggaagatgctgacgagtggcggacgggtgagtaatgc
gtaggaatctacctgaaagagaggaatagttaatggaaacattaagtaatacctcata-t
ctccgttaaggaaaaagcaggggactttt-----taagccttgcgctttcagaggagctt
acgtcggattaactagttggtagggtaaaggcctaccaaggttacgatccgtagctggtc
tgagaggatgatcagccacactgggattgagatacggcccagactcctacgggaggcagc
agtggggaatattggacaatgggcgaaagcctgatccagcaatgccgcgtgtgtgaagaa
ggccttagggttgtaaagcactttcagcaatgaagaa-gtt-atattggctaatatctaa
-tatgattgacgttagttgcagaagaagtactggctaactctgtgccagcagccgcggta
atacagagagtgcaagcgttaatcggaattattgggcgtaaagggtgtgtaggttg-tta
aaaaagttaga-tgtgaaatccctgggcgtaacctaggaattgcatttaatac-ttttta
tctagagtattgtagggggaagtggaatttccggtgtagcggtgaaatgcgtagatatcg
gaaggaacaccagtggcgaaggcgacttcctggacaaatactgacactgagacacgaaag
cgtggggagcaaacaggattagatacc-ctggtagtccacgctgtaaacgatgaaaactt
gctgttaggcatttatatatgtttagtggcgtagctaacgcgttaagttttccgcctggg
gagtacgatcgcaaggttaaaactcaaaggaattgacgggggcccgcacaagcggtggag
catgtggtttaattcgatgctacacgaagaaccttacctacccttgatctcca--aaacc
aagtagagatatttgggtgcc-ttagggaattggatgacaggtgctgcatggctgtcgtc
agctcgtgttgtgagatgttgggttaagtcccgtaacgagcgcaacccttatccttagtt
actaacaagtaatgttgagcactttaaggaaactgccggcgataatccggaggaaggtga
ggacgacgtcaagtcattatggcctttatgggtagggctacacacgtgctacaatggttg
atacaaaggg-tcgcgaaatcgcgaggtggagcaaatcttttaaagtcaattgtagtccg
gattggagtctgcaactcgactccatgaagttggaatcgctagtaatcgtggatcagaat
gccacggtgaatacgttctcgggccttgtacacaccgcccgtcacaccatgggagtgaat
tgtgccagaagcaatgtgcttaact---aatttagagagtagttgccacggtatgattca
tgactggggtg-------------------------------------------------
-
>AB930693.1 Uncultured bacterium gene for 16S ribosomal RNA, partial sequence, clone: Fei_12Dec90m_86_Feitsui_reservoir
------------------------attgaacgctagcggcatgctttacacatgcaagtc
gtacggtagcaggtctt--tttcggaagatgctgacgagtggcggacgggtgagtaatgc
gtaggaatctacctgaaagagaggaatagttaatgggaacattaagtaatacctcata-t
ctccgttaaggaaaaagcaggggactttt-----taagccttgcgctttcagaggagctt
acgtcggattaactagttggtagggtaaaggcctaccaaggttacgatccgtagctggtc
tgagaggatgatcagccacactgggattgagatacggcccagactcctacgggaggcagc
agtggggaatattggacaatgggcgaaagcctgatccagcaatgccgcgtgtgtgaagaa
ggccttagggttgtaaagcactttcagcaatgaagaa-gtt-atattggctagtatctaa
-tatgattgacgttagttgcagaagaagtactggctaactctgtgccagcagccgcggta
atacagagagtgcaagcgttaatcggaattattgggcgtaaagggtgtgtaggttg-tta
aaaaagttaga-tgtgaaatccctgggcgtaacctaggaattgcatttaatac-ttttta
tctagagtattgtagggggaagtggaatttccggtgtagcggtgaaatgcgtagatatcg
gaaggaacaccagtggcgaaggcgacttcctggacaaatactgacactgagacacgaaag
cgtggggagcaaacaggattagatacc-ctggtagtccacgctgtaaacgatgaaaactt
gctgttaggcatttatatatgtttagtggcgtagctaacgcgttaagttttccgcctggg
gagtacgatcgcaaggttaaaactcaaaggaattgacgggggcccgcacaagcggtggag
catgtggtttaattcgatgctacacgaagaaccttacctacccttgatctcca--aaacc
aagtagagatatttgggtgcc-ttagggaattggatgacaggtgctgcatggctgtcgtc
agctcgtgttgtgagatgttgggttaagtcccgtaacgagcgcaacccttatccttagtt
actaacaagtaatgttgagcactttaaggaaactgccggcgataatccggaggaaggtga
ggacgacgtcaagtcattatggcctttatgggtagggctacacacgtgctacaatggttg
atacaaaggg-tcgcgaaatcgcgaggtggagcaaatcttttaaagtcaattgtagtccg
gattggagtctgcaactcgactccatgaagttggaatcgctagtaatcgtggatcagaat
gccacggtgaatacgttctcgggccttgtacacaccgcccgtcacaccatgggagtgaat
tgtgccagaagcaatgtgcttaact---aatttagagagtagttgccacggtatgattca
tgactggggtg-------------------------------------------------
-
>Ga0116204_10069046 Lake Kivu metagenome contig
----agagtttgatcctggctcagattgaacgctagcggcatgctttacacatgcaagtc
gtacggtagcaggtctt--tttcggaagatgctgacgagtggcggacgggtgagtaatgc
gtaggaatctacctgaaagagaggaatagttaatggaaacattaagtaatacctcata-t
atcc-ttagggaaaaagcaggggactttt-----taagccttgcgctttcagaggagctt
acgtcggattaactagttggtagggtaaaggcctaccaaggttacgatccgtagctggtc
tgagaggatgatcagccacactgggattgagatacggcccagactcctacgggaggcagc
agtggggaatattggacaatgggcgaaagcctgatccagcaatgccgcgtgtgtgaagaa
ggccttagggttgtaaagcactttcagcaatgaagaa-gtt-atattagctaatatctaa
-tattattgacgttagttgcagaagaagtactggctaactctgtgccagcagccgcggta
atacagagagtgcaagcgttaatcgaaattattgggcgtaaagggtgtgtaggttg-tta
aaaaagttaga-tgttaaatccctgggcgtaacctaggaattgcatttaatac-ttttta
tctagagtattgtagggggaagtggaatttccggtgtagcggtgaaatgcgtagatatcg
gaaggaacaccagtggcgaaggcgacttcctggacaaatactgacactgagacacgaaag
cgtggggagcaaacaggattagatacc-ctggtagtccacgctgtaaacgatgaaaactt
gctgttagacatttatatatgtttggtggcgtagctaacgcgttaagttttccgcctggg
gagtacgatcgcaaggttaaaactcaaaggaattgacgggggcccgcacaagcggtggag
catgtggtttaattcgatgctacacgaagaaccttacctacccttgatctcca--aaact
aaatagagatatttgggtgcc-ttagggaattggatgacaggtgctgcatggctgtcgtc
agctcgtgttgtgagatgttgggttaagtcccgtaacgagcgcaacccttatccttagtt
actaacaagtaatgttgagcactttaaggaaactgccggcgataatccggaggaaggtga
ggacgacgtcaagtcattatggcctttatgggtagggctacacacgtgctacaatggttg
atacaaaggg-tcgcgaaatcgcgaggtggagcaaatcttttaaagtcaattgtagtccg
gattggagtctgcaactcgactccatgaagttggaatcgctagtaatcgtggatcagaat
gccacggtgaatacgttctcgggccttgtacacaccgcccgtcacaccatgggagtgaat
tgtaccagaagcaatgtgcttaact---attttagagggtagttgccacggtatgattca
tgactggggtgaagtcgtaacaaggtagccgtaggggaacttgcggctg-----------
-
>ZOTU3265
------------------------------------------------------------
------------------------------------------------------------
------------------------------------------------------------
------------------------------------------------------------
------------------------------------------------------------
------------------------------------------------------------
------------------------------------------------------------
------------------------------------------------------------
------------------------------------------------------------
-tacagagagtgcgagcgttagtcggaattattgggcgtaaagggtgtgtaggtgg-cta
aataagttgga-tgtgaaagccctaggcttaacctaggaattgcgtttaatac-tatttg
gctagagtattgtaggggaaagtagaatttccggtgtagcggtgaaatgcgtagatatcg
gaaggaataccagaggcgaaggcgactttctggacaattactgacactgaaacacgaaag
cgtggggagcaaacaggattagatacc-ctggtagtccacgccgtaaacgatgaaaactt
gctgtcagatatgtaaatatgtttggtggcgtagctaacgcgttaagttttccgcctggg
gagtacgatcgcaaggtta-----------------------------------------
------------------------------------------------------------
------------------------------------------------------------
------------------------------------------------------------
------------------------------------------------------------
------------------------------------------------------------
------------------------------------------------------------
------------------------------------------------------------
------------------------------------------------------------
------------------------------------------------------------
------------------------------------------------------------
-
>ZOTU7194
------------------------------------------------------------
------------------------------------------------------------
------------------------------------------------------------
------------------------------------------------------------
------------------------------------------------------------
------------------------------------------------------------
------------------------------------------------------------
------------------------------------------------------------
------------------------------------------------------------
-tacagagagtgcaagcgttagtcggaattattgggcgtaaagggtgtgtaggtgg-cta
aaaaagttaaa-tgtgaaagccctaggcttaacctaggaactgcgtttaatac-tatttg
gctagagtgttgtaggggaaagtagaatttccggtgtagcggtgaaatgcgtagatatcg
gaaggaataccagaggcgaaggcgactttctggacaattactgacactgaaacacgaaag
cgtggggagcaaacaggattagatacc-ctggtagtccacgccgtaaacgatgaaaactt
gctgtcagatatgtaaatatgtttggtggcgtagctaacgcgttaagttttccgcctggg
gagtacgatcgcaaggtta-----------------------------------------
------------------------------------------------------------
------------------------------------------------------------
------------------------------------------------------------
------------------------------------------------------------
------------------------------------------------------------
------------------------------------------------------------
------------------------------------------------------------
------------------------------------------------------------
------------------------------------------------------------
------------------------------------------------------------
-
>ZOTU1067
------------------------------------------------------------
------------------------------------------------------------
------------------------------------------------------------
------------------------------------------------------------
------------------------------------------------------------
------------------------------------------------------------
------------------------------------------------------------
------------------------------------------------------------
------------------------------------------------------------
-tacagagagtgcaagcgttaatcggaattattgggcgtaaagggtgtgtaggttg-tta
aaaaagttaga-tgtgaaatccctgggcgtaacctaggaattgcatttaatac-ttttta
tctagagtattgtagggggaagtggaatttccggtgtagcggtgaaatgcgtagatatcg
gaaggaacaccagtggcgaaggcgacttcctggacaaatactgacactgaaacacgaaag
cgtggggagcaaacaggattagatacc-ctggtagtccacgctgtaaacgatgaaaactt
gctgttaggcatttatatatgtttagtggcgtagctaacgcgttaagttttccgcctggg
gagtacgatcgcaaggtta-----------------------------------------
------------------------------------------------------------
------------------------------------------------------------
------------------------------------------------------------
------------------------------------------------------------
------------------------------------------------------------
------------------------------------------------------------
------------------------------------------------------------
------------------------------------------------------------
------------------------------------------------------------
------------------------------------------------------------
-
>ZOTU2307 
------------------------------------------------------------
------------------------------------------------------------
------------------------------------------------------------
------------------------------------------------------------
------------------------------------------------------------
------------------------------------------------------------
------------------------------------------------------------
------------------------------------------------------------
------------------------------------------------------------
-tacagagagtgcaagcgttaatcggaattattgggcgtaaagggtgtgtaggttg-tta
aaaaagttagg-tgtgaaatccctgggcgtaacctaggaattgcatttaatac-ttttta
tctagagtattgtagggggaagtggaatttccggtgtagcggtgaaatgcgtagatatcg
gaaggaacaccagtggcgaaggcgacttcctggacaaatactgacactgaaacacgaaag
cgtggggagcaaacaggattagatacc-ctggtagtccacgctgtaaacgatgaaaactt
gctgttaggcatttatatatgtttagtggcgtagctaacgcgttaagttttccgcctggg
gagtacgatcgcaaggtta-----------------------------------------
------------------------------------------------------------
------------------------------------------------------------
------------------------------------------------------------
------------------------------------------------------------
------------------------------------------------------------
------------------------------------------------------------
------------------------------------------------------------
------------------------------------------------------------
------------------------------------------------------------
------------------------------------------------------------
-
>ZOTU7928 
------------------------------------------------------------
------------------------------------------------------------
------------------------------------------------------------
------------------------------------------------------------
------------------------------------------------------------
------------------------------------------------------------
------------------------------------------------------------
------------------------------------------------------------
------------------------------------------------------------
-tacagagagtgcaagcgttaatcggaattattgggcgtaaagggtgtgtaggttg-tta
aaaaagttagt-tgtgaaatccctgggcgtaacctaggaatagcaactaatac-ttttta
tctagagtattatagggggaagtggaatttccggtgtagcggtgaaatgcgtagatatcg
gaaggaacaccagtggcgaaggcgacttcctggataaatactgacactgagacacgaaag
cgtggggagcaaacaggattagatacc-ctggtagtccacgctgtaaacgatgaaaactt
gctgttaggcatttatatatgtttagtggcgtagctaacgcgttaagttttccgcctggg
gagtacgatcgcaaggtta-----------------------------------------
------------------------------------------------------------
------------------------------------------------------------
------------------------------------------------------------
------------------------------------------------------------
------------------------------------------------------------
------------------------------------------------------------
------------------------------------------------------------
------------------------------------------------------------
------------------------------------------------------------
------------------------------------------------------------
-
>ZOTU1467 
------------------------------------------------------------
------------------------------------------------------------
------------------------------------------------------------
------------------------------------------------------------
------------------------------------------------------------
------------------------------------------------------------
------------------------------------------------------------
------------------------------------------------------------
------------------------------------------------------------
-tacagagagtgcgagcgttaatcggaattattgggcgtaaagggtgtgtaggttg-tta
aaaaagttagt-tgtgaaatccctgggcgtaacctaggaatagcagctaatac-ttttta
tctagagtattatagggggaagtggaatttccggtgtagcggtgaaatgcgtagatatcg
gaaggaacaccagtggcgaaggcgacttcctggataaatactgacactgagacacgaaag
cgtggggagcaaacaggattagatacc-ctggtagtccacgctgtaaactatgaaaactt
gctgttaggcatttatatatgtttagtggcgtagctaacgcgttaagttttccgcctggg
gagtacgatcgcaaggtta-----------------------------------------
------------------------------------------------------------
------------------------------------------------------------
------------------------------------------------------------
------------------------------------------------------------
------------------------------------------------------------
------------------------------------------------------------
------------------------------------------------------------
------------------------------------------------------------
------------------------------------------------------------
------------------------------------------------------------
-
>ZOTU13681 
------------------------------------------------------------
------------------------------------------------------------
------------------------------------------------------------
------------------------------------------------------------
------------------------------------------------------------
------------------------------------------------------------
------------------------------------------------------------
------------------------------------------------------------
------------------------------------------------------------
-tacagagagtgcaagcgttaatcggaattattgggcgtaaagggtgtgtaggttg-tta
aaaaagttaat-tgtgaaatccctgggcgtaacccaggaactgcatttaatac-ttttta
tctagagtattgtagggggaagtggaatttccggtgtagcggtgaaatgcgtagatatcg
gaaggaacaccagtggcgaaggcgacttcctggacaaatactgacactgagacacgaaag
cgtggggagcaaacaggattagatacc-ctggtagtccacgccgtaaacgatgaaaactt
gctgttagacatgtaaatatgtttggtggcgtagctaacgcgttaagttttccgcctggg
gagtacgatcgcaaggtta-----------------------------------------
------------------------------------------------------------
------------------------------------------------------------
------------------------------------------------------------
------------------------------------------------------------
------------------------------------------------------------
------------------------------------------------------------
------------------------------------------------------------
------------------------------------------------------------
------------------------------------------------------------
------------------------------------------------------------
-
>ZOTU5612 
------------------------------------------------------------
------------------------------------------------------------
------------------------------------------------------------
------------------------------------------------------------
------------------------------------------------------------
------------------------------------------------------------
------------------------------------------------------------
------------------------------------------------------------
------------------------------------------------------------
-tacagagagtgcgagcgttagtcggaattattgggcgtaaagggtgtgtaggtgg-tta
aaaaagttaaa-tgtgaaatccctaagcttaacttaggaactgcgtttaatac-tgttta
tctagagtattgtaggggaaagtagaatttccggtgtagcggtgaaatgcgtagatatcg
gaaggaataccagaggcgaaggcgactttctggacaattactgacactgatacacgaaag
cgtggggagcaaacaggattagatacc-ctggtagtccacgccgtaaacgatgaaaactt
gctgtcaggtatttaaatgtatttggtggcgtagctaacgcgttaagttttccgcctggg
gagtacgatcgcaaggtta-----------------------------------------
------------------------------------------------------------
------------------------------------------------------------
------------------------------------------------------------
------------------------------------------------------------
------------------------------------------------------------
------------------------------------------------------------
------------------------------------------------------------
------------------------------------------------------------
------------------------------------------------------------
------------------------------------------------------------
-
