# Supplementary material for: Redox gradients define the ecological niche of ciliates with denitrifying endosymbionts in anoxic lake waters
Source: ISME J. 2026 Mar 1;20(1):wrag043. doi: 10.1093/ismejo/wrag043 (PMC13037464; doi:10.1093/ismejo/wrag043)
Supplement: wrag043_Supplementary_materials [file wrag043_supplementary_materials.zip › Supplementary file 9.iqtree]

IQ-TREE 2.3.0 COVID-edition built Mar 14 2024

Input file name: 16Srespiratory_symbionts_lake_ecophysilogy_sequences_aligned_mafft.fa
Type of analysis: ModelFinder + tree reconstruction + ultrafast bootstrap (1000 replicates)
Random seed number: 944823

REFERENCES
----------

To cite IQ-TREE please use:

Bui Quang Minh, Heiko A. Schmidt, Olga Chernomor, Dominik Schrempf,
Michael D. Woodhams, Arndt von Haeseler, and Robert Lanfear (2020)
IQ-TREE 2: New models and efficient methods for phylogenetic inference
in the genomic era. Mol. Biol. Evol., in press.
https://doi.org/10.1093/molbev/msaa015

To cite ModelFinder please use: 

Subha Kalyaanamoorthy, Bui Quang Minh, Thomas KF Wong, Arndt von Haeseler,
and Lars S Jermiin (2017) ModelFinder: Fast model selection for
accurate phylogenetic estimates. Nature Methods, 14:587–589.
https://doi.org/10.1038/nmeth.4285

Since you used ultrafast bootstrap (UFBoot) please also cite: 

Diep Thi Hoang, Olga Chernomor, Arndt von Haeseler, Bui Quang Minh,
and Le Sy Vinh (2018) UFBoot2: Improving the ultrafast bootstrap
approximation. Mol. Biol. Evol., 35:518–522.
https://doi.org/10.1093/molbev/msx281

SEQUENCE ALIGNMENT
------------------

Input data: 39 sequences with 1561 nucleotide sites
Number of constant sites: 1062 (= 68.0333% of all sites)
Number of invariant (constant or ambiguous constant) sites: 1062 (= 68.0333% of all sites)
Number of parsimony informative sites: 407
Number of distinct site patterns: 507

ModelFinder
-----------

Best-fit model according to BIC: TVM+F+I+R2

List of models sorted by BIC scores: 

Model                  LogL         AIC      w-AIC        AICc     w-AICc         BIC      w-BIC
TVM+F+I+R2        -8800.371   17770.743 -   0.0197   17780.655 -    0.025   18225.755 +    0.518
TVM+F+R3          -8797.040   17766.081 +    0.203   17776.233 +    0.229   18226.446 +    0.367
GTR+F+R3          -8795.254   17764.509 +    0.445   17774.904 +    0.444   18230.227 +   0.0554
GTR+F+I+R2        -8799.056   17770.112 -    0.027   17780.264 -   0.0305   18230.477 -   0.0489
TVM+F+I+R3        -8797.072   17768.145 +   0.0722   17778.540 +   0.0721   18233.863 -  0.00899
GTR+F+I+R3        -8795.208   17766.415 +    0.172   17777.056 +    0.151   18237.486 -  0.00147
GTR+F+I+G4        -8808.913   17787.826 - 3.85e-06   17797.738 - 4.89e-06   18242.838 - 0.000101
GTR+F+R4          -8795.226   17768.452 +    0.062   17779.342 -   0.0483   18244.876 - 3.65e-05
TVMe+R3           -8823.307   17812.614 - 1.59e-11   17822.054 - 2.56e-11   18256.920 - 8.86e-08
TVMe+I+R2         -8827.308   17818.615 - 7.93e-13   17827.825 - 1.43e-12   18257.568 -  6.4e-08
SYM+I+R2          -8823.841   17813.682 - 9.34e-12   17823.123 -  1.5e-11   18257.988 - 5.19e-08
SYM+R3            -8820.423   17808.846 - 1.05e-10   17818.521 -  1.5e-10   18258.505 - 4.01e-08
TPM3u+F+I+R2      -8826.123   17818.246 - 9.54e-13   17827.687 - 1.53e-12   18262.552 -  5.3e-09
TPM3u+F+R3        -8822.517   17813.034 - 1.29e-11   17822.708 - 1.85e-11   18262.692 - 4.94e-09
TVMe+I+R3         -8823.416   17814.831 - 5.26e-12   17824.506 - 7.53e-12   18264.490 - 2.01e-09
SYM+I+R3          -8820.369   17810.738 - 4.07e-11   17820.650 - 5.18e-11   18265.750 - 1.07e-09
TIM3+F+R3         -8820.631   17811.263 - 3.13e-11   17821.175 - 3.98e-11   18266.275 - 8.24e-10
TIM3+F+I+R2       -8824.756   17817.512 - 1.38e-12   17827.187 - 1.97e-12   18267.171 - 5.26e-10
TPM3u+F+I+R3      -8822.518   17815.037 - 4.74e-12   17824.949 - 6.03e-12   18270.049 - 1.25e-10
TIM3+F+I+R3       -8820.608   17813.215 - 1.18e-11   17823.367 - 1.33e-11   18273.581 - 2.13e-11
TPM2u+F+I+R2      -8839.945   17845.890 - 9.48e-19   17855.330 - 1.52e-18   18290.196 - 5.27e-15
TPM3+R3           -8847.353   17856.707 - 4.24e-21   17865.688 - 8.59e-21   18290.306 - 4.98e-15
TPM3+I+R2         -8851.496   17862.992 - 1.83e-22   17871.749 - 4.15e-22   18291.239 - 3.13e-15
TIM3e+I+R2        -8848.049   17858.098 - 2.12e-21   17867.080 - 4.28e-21   18291.698 - 2.48e-15
TIM3e+R3          -8844.487   17852.974 - 2.74e-20   17862.184 - 4.95e-20   18291.927 - 2.22e-15
TPM2u+F+R3        -8838.531   17845.062 - 1.43e-18   17854.737 - 2.05e-18   18294.721 - 5.48e-16
TIM2+F+I+R2       -8838.677   17845.353 - 1.24e-18   17855.028 - 1.77e-18   18295.012 - 4.74e-16
TIM2+F+R3         -8836.341   17842.682 - 4.71e-18   17852.593 - 5.99e-18   18297.693 - 1.24e-16
TPM3+I+R3         -8847.425   17858.850 - 1.45e-21   17868.060 - 2.62e-21   18297.803 - 1.17e-16
TPM2u+F+I+R3      -8836.944   17843.888 - 2.58e-18   17853.800 - 3.28e-18   18298.900 - 6.78e-17
TIM3e+I+R3        -8844.529   17855.058 - 9.68e-21   17864.499 - 1.56e-20   18299.364 - 5.38e-17
TIM2+F+I+R3       -8834.724   17841.449 - 8.73e-18   17851.601 - 9.84e-18   18301.814 - 1.58e-17
GTR+F+G4          -8846.258   17860.517 - 6.32e-22   17870.192 - 9.04e-22   18310.176 - 2.41e-19
GTR+F+R2          -8847.664   17865.328 -  5.7e-23   17875.240 - 7.24e-23   18320.340 -  1.5e-21
K3Pu+F+I+R2       -8855.131   17876.262 - 2.41e-25   17885.703 - 3.87e-25   18320.568 - 1.34e-21
K3Pu+F+R3         -8852.069   17872.139 - 1.89e-24   17881.813 - 2.71e-24   18321.797 - 7.23e-22
TIM+F+R3          -8849.895   17869.790 - 6.12e-24   17879.701 - 7.78e-24   18324.802 - 1.61e-22
TIM+F+I+R2        -8853.815   17875.630 -  3.3e-25   17885.305 - 4.72e-25   18325.289 - 1.26e-22
K3Pu+F+I+R3       -8851.970   17873.940 - 7.68e-25   17883.852 - 9.77e-25   18328.952 - 2.02e-23
TIM+F+I+R3        -8849.512   17871.025 -  3.3e-24   17881.176 - 3.72e-24   18331.390 - 5.97e-24
HKY+F+I+R2        -8865.228   17894.457 - 2.69e-29   17903.667 - 4.86e-29   18333.410 - 2.18e-24
TN+F+I+R2         -8863.888   17893.775 - 3.79e-29   17903.216 - 6.09e-29   18338.081 -  2.1e-25
HKY+F+R3          -8863.897   17893.795 - 3.75e-29   17903.235 - 6.04e-29   18338.100 - 2.08e-25
TN+F+R3           -8860.897   17889.795 - 2.77e-28   17899.470 - 3.97e-28   18339.454 - 1.06e-25
HKY+F+I+R3        -8861.579   17891.159 -  1.4e-28   17900.833 - 2.01e-28   18340.817 - 5.36e-26
TN+F+I+R3         -8858.924   17887.847 - 7.34e-28   17897.759 - 9.33e-28   18342.859 - 1.93e-26
TIM2e+I+R2        -8884.532   17931.063 - 3.03e-37   17940.045 - 6.13e-37   18364.663 - 3.56e-31
TPM2+I+R2         -8888.920   17937.840 - 1.02e-38   17946.596 - 2.32e-38   18366.086 - 1.75e-31
TPM2+R3           -8886.486   17934.971 - 4.29e-38   17943.953 - 8.69e-38   18368.571 - 5.04e-32
TIM2e+R3          -8883.021   17930.041 - 5.05e-37   17939.251 - 9.12e-37   18368.994 - 4.08e-32
TPM2+I+R3         -8885.424   17934.848 - 4.57e-38   17944.058 - 8.24e-38   18373.801 - 3.69e-33
TIM2e+I+R3        -8881.841   17929.682 - 6.04e-37   17939.123 - 9.72e-37   18373.988 - 3.36e-33
TIMe+I+R2         -8897.219   17956.439 - 9.36e-43   17965.421 - 1.89e-42   18390.038 -  1.1e-36
K3P+I+R2          -8901.680   17963.361 - 2.94e-44   17972.118 - 6.66e-44   18391.607 - 5.01e-37
K3P+R3            -8899.828   17961.656 - 6.89e-44   17970.638 - 1.39e-43   18395.256 - 8.09e-38
TIMe+R3           -8897.188   17958.375 - 3.55e-43   17967.585 - 6.42e-43   18397.328 - 2.87e-38
K3P+I+R3          -8898.108   17960.216 - 1.42e-43   17969.426 - 2.56e-43   18399.169 - 1.14e-38
TIMe+I+R3         -8894.534   17955.067 - 1.86e-42   17964.508 - 2.99e-42   18399.373 - 1.03e-38
TNe+I+R2          -8908.091   17976.182 - 4.83e-47   17984.939 - 1.09e-46   18404.428 - 8.24e-40
K2P+I+R2          -8912.420   17982.840 - 1.73e-48   17991.374 - 4.38e-48   18405.733 - 4.29e-40
K2P+R3            -8909.672   17979.344 - 9.94e-48   17988.101 - 2.25e-47   18407.591 -  1.7e-40
TNe+R3            -8907.022   17976.043 - 5.18e-47   17985.025 - 1.05e-46   18409.643 - 6.08e-41
K2P+I+R3          -8908.409   17978.818 - 1.29e-47   17987.800 - 2.62e-47   18412.418 - 1.52e-41
TNe+I+R3          -8905.030   17974.060 -  1.4e-46   17983.270 - 2.52e-46   18413.013 - 1.13e-41
GTR+F+I           -8932.226   18032.453 - 2.92e-59   18042.128 - 4.18e-59   18482.112 - 1.12e-56
F81+F+I+R2        -9165.985   18493.971 - 1.77e-159   18502.952 - 3.58e-159   18927.570 - 2.08e-153
F81+F+R3          -9162.621   18489.242 - 1.88e-158   18498.451 - 3.4e-158   18928.194 - 1.52e-153
F81+F+I+R3        -9161.923   18489.846 - 1.39e-158   18499.286 - 2.24e-158   18934.151 - 7.73e-155
JC+I+R2           -9216.882   18589.765 - 2.79e-180   18598.081 - 7.89e-180   19007.305 - 1.01e-170
JC+R3             -9213.987   18585.974 - 1.86e-179   18594.508 - 4.71e-179   19008.867 - 4.61e-171
JC+I+R3           -9212.986   18585.971 - 1.86e-179   18594.728 - 4.22e-179   19014.218 - 3.18e-172
GTR+F             -9653.142   19472.284 -        0   19481.725 -        0   19916.590 -        0

AIC, w-AIC   : Akaike information criterion scores and weights.
AICc, w-AICc : Corrected AIC scores and weights.
BIC, w-BIC   : Bayesian information criterion scores and weights.

Plus signs denote the 95% confidence sets.
Minus signs denote significant exclusion.

SUBSTITUTION PROCESS
--------------------

Model of substitution: TVM+F+I+R2

Rate parameter R:

  A-C: 0.7413
  A-G: 5.5697
  A-T: 2.4976
  C-G: 0.3117
  C-T: 5.5697
  G-T: 1.0000

State frequencies: (empirical counts from alignment)

  pi(A) = 0.2818
  pi(C) = 0.1868
  pi(G) = 0.2869
  pi(T) = 0.2445

Rate matrix Q:

  A     -1.17   0.06906    0.7968    0.3045
  C    0.1042   -0.8279    0.0446    0.6791
  G    0.7827   0.02904   -0.9337    0.1219
  T     0.351    0.5189    0.1431    -1.013

Model of rate heterogeneity: Invar+FreeRate with 2 categories
Proportion of invariable sites: 0.614
Site proportion and rates:  (0.3031,1.347) (0.08291,7.138)

 Category  Relative_rate  Proportion
  0         0              0.614
  1         1.347          0.3031
  2         7.138          0.08291

MAXIMUM LIKELIHOOD TREE
-----------------------

Log-likelihood of the tree: -8800.3687 (s.e. 277.8504)
Unconstrained log-likelihood (without tree): -6687.8233
Number of free parameters (#branches + #model parameters): 85
Akaike information criterion (AIC) score: 17770.7374
Corrected Akaike information criterion (AICc) score: 17780.6493
Bayesian information criterion (BIC) score: 18225.7494

Total tree length (sum of branch lengths): 1.3205
Sum of internal branch lengths: 0.6215 (47.0651% of tree length)

WARNING: 3 near-zero internal branches (<0.0006) should be treated with caution
         Such branches are denoted by '**' in the figure below

NOTE: Tree is UNROOTED
Numbers in parentheses are  ultrafast bootstrap support (%)

                 +--16S_rRNA_bac___EJBY_1
              +--| (64)
              |  |     +--16S_rRNA_bac___MARI_1
              |  |  +--| (97)
              |  |  |  +**16S_rRNA_bac___ODNW_1
              |  +--| (100)
              |     +--16S_rRNA_bac___USWW_1
           +--| (63)
           |  |  +--16S_rRNA_bac___INWW_1
           |  +--| (100)
           |     +--16S_rRNA_bac___MYWW_1
        +--| (97)
        |  +--16S_rRNA_bac___NJWW_1
     +--| (92)
     |  +--16S_rRNA_bac___HKWW_2
  +--| (100)
  |  +---16S_rRNA_bac___HKWW_1
+--| (93)
|  +----16S_rRNA_bac___HKWW_3
|
|                 +--16S_rRNA_bac___ESTL_1
|              +--| (71)
|              |  |     +--16S_rRNA_bac___MICH_1
|              |  |  +--| (36)
|              |  |  |  |     +--AB930564.1
|              |  |  |  |  +**| (42)
|              |  |  |  |  |  |  +**ZOTU7928
|              |  |  |  |  |  +--| (100)
|              |  |  |  |  |     +--ZOTU1467
|              |  |  |  +--| (84)
|              |  |  |     +--AB930693.1
|              |  +--| (37)
|              |     |        +--Ca._Azoamicus_ciliaticola_Lugano
|              |     |     +**| (34)
|              |     |     |  +**ZOTU1067
|              |     |  +**| (60)
|              |     |  |  +**Ca._Azoamicus_ciliaticola_Zug
|              |     +--| (99)
|              |        |  +--GQ390243.1
|              |        +--| (95)
|              |           +**ZOTU2307
|           +--| (92)
|           |  +--Ga0116204_10069046
|        +--| (96)
|        |  +--ZOTU13681
|     +--| (100)
|     |  |                                              +--ENA|Z32636|Z32636.1
|     |  |              +-------------------------------| (100)
|     |  |              |                               |        +--ENA|AM747393|AM747393.1
|     |  |              |                               |     +--| (79)
|     |  |              |                               |     |  +--ENA|JF779686|JF779686.1
|     |  |              |                               |  +--| (75)
|     |  |              |                               |  |  +--ENA|Z32643|Z32643.1
|     |  |              |                               +--| (96)
|     |  |              |                                  +-----ENA|KF537554|KF537554.1
|     |  |  +-----------| (100)
|     |  |  |           |     +--Ca._Azosocius_agrarius
|     |  |  |           +-----| (99)
|     |  |  |                 +------Ca._Azosocius_aquifers
|     |  +--| (90)
|     |     +------Ca._Azoamicus_viridis
|  +--| (92)
|  |  |  +------16S_rRNA_bac___NZWW_1
|  |  +--| (81)
|  |     |     +--ZOTU3265
|  |     |  +--| (99)
|  |     |  |  +--ZOTU7194
|  |     +--| (99)
|  |        +---ZOTU5612
+--| (90)
   |     +----16S_rRNA_bac___NLWW_1
   |  +--| (93)
   |  |  +----16S_rRNA_bac___SUWW_1
   +--| (100)
      +----Ca._Azoamicus_soli

Tree in newick format:

(((((((16S_rRNA_bac___EJBY_1:0.0117401224,((16S_rRNA_bac___MARI_1:0.0060178513,16S_rRNA_bac___ODNW_1:0.0000010956)97:0.0038412886,16S_rRNA_bac___USWW_1:0.0056234683)100:0.0078284550)64:0.0018727987,(16S_rRNA_bac___INWW_1:0.0111690101,16S_rRNA_bac___MYWW_1:0.0099725700)100:0.0113997875)63:0.0029810546,16S_rRNA_bac___NJWW_1:0.0116306704)97:0.0055306170,16S_rRNA_bac___HKWW_2:0.0120569562)92:0.0033193432,16S_rRNA_bac___HKWW_1:0.0307068698)100:0.0105160293,16S_rRNA_bac___HKWW_3:0.0405424539)93:0.0059289446,((((((16S_rRNA_bac___ESTL_1:0.0091524834,((16S_rRNA_bac___MICH_1:0.0135284248,((AB930564.1:0.0006677335,(ZOTU7928:0.0000021761,ZOTU1467:0.0094964234)100:0.0193946798)42:0.0000013166,AB930693.1:0.0013434087)84:0.0006933484)36:0.0019595959,(((Ca._Azoamicus_ciliaticola_Lugano:0.0026785435,ZOTU1067:0.0000009987)34:0.0000024395,Ca._Azoamicus_ciliaticola_Zug:0.0000009987)60:0.0000011391,(GQ390243.1:0.0030750583,ZOTU2307:0.0000010214)95:0.0030730795)99:0.0048162063)37:0.0012656134)71:0.0036012547,Ga0116204_10069046:0.0020573864)92:0.0187404752,ZOTU13681:0.0077989454)96:0.0146809152,(((ENA|Z32636|Z32636.1:0.0127290528,(((ENA|AM747393|AM747393.1:0.0172031337,ENA|JF779686|JF779686.1:0.0264838960)79:0.0064154297,ENA|Z32643|Z32643.1:0.0272424410)75:0.0110839775,ENA|KF537554|KF537554.1:0.0422288727)96:0.0075698130)100:0.2235942151,(Ca._Azosocius_agrarius:0.0212242753,Ca._Azosocius_aquifers:0.0533061434)99:0.0424871925)100:0.0823221751,Ca._Azoamicus_viridis:0.0525146408)90:0.0146262631)100:0.0210549305,(16S_rRNA_bac___NZWW_1:0.0535628794,((ZOTU3265:0.0156662291,ZOTU7194:0.0037731472)99:0.0180930401,ZOTU5612:0.0279066171)99:0.0214176153)81:0.0062990915)92:0.0100503305,((16S_rRNA_bac___NLWW_1:0.0407687781,16S_rRNA_bac___SUWW_1:0.0382809042)93:0.0045014539,Ca._Azoamicus_soli:0.0374350223)100:0.0225133700)90:0.0080050812);

CONSENSUS TREE
--------------

Consensus tree is constructed from 1000 bootstrap trees
Log-likelihood of consensus tree: -8804.922464
Robinson-Foulds distance between ML tree and consensus tree: 4

Branches with support >0.000000% are kept (extended consensus)
Branch lengths are optimized by maximum likelihood on original alignment
Numbers in parentheses are bootstrap supports (%)


                 +--16S_rRNA_bac___EJBY_1
              +--| (64)
              |  |     +--16S_rRNA_bac___MARI_1
              |  |  +--| (97)
              |  |  |  +--16S_rRNA_bac___ODNW_1
              |  +--| (100)
              |     +--16S_rRNA_bac___USWW_1
           +--| (63)
           |  |  +--16S_rRNA_bac___INWW_1
           |  +--| (100)
           |     +--16S_rRNA_bac___MYWW_1
        +--| (97)
        |  +--16S_rRNA_bac___NJWW_1
     +--| (92)
     |  +--16S_rRNA_bac___HKWW_2
  +--| (100)
  |  +---16S_rRNA_bac___HKWW_1
+--| (93)
|  +----16S_rRNA_bac___HKWW_3
|
|                 +--16S_rRNA_bac___ESTL_1
|              +--| (71)
|              |  |  +--16S_rRNA_bac___MICH_1
|              |  +--| (37)
|              |     |           +--Ca._Azoamicus_ciliaticola_Lugano
|              |     |        +--| (59)
|              |     |        |  +--Ca._Azoamicus_ciliaticola_Zug
|              |     |     +--| (60)
|              |     |     |  +--ZOTU1067
|              |     |  +--| (99)
|              |     |  |  |  +--GQ390243.1
|              |     |  |  +--| (95)
|              |     |  |     +--ZOTU2307
|              |     +--| (45)
|              |        |     +--AB930564.1
|              |        |  +--| (42)
|              |        |  |  |  +--ZOTU7928
|              |        |  |  +--| (100)
|              |        |  |     +--ZOTU1467
|              |        +--| (84)
|              |           +--AB930693.1
|           +--| (92)
|           |  +--Ga0116204_10069046
|        +--| (96)
|        |  +--ZOTU13681
|     +--| (100)
|     |  |                                              +--ENA|Z32636|Z32636.1
|     |  |              +-------------------------------| (100)
|     |  |              |                               |        +--ENA|AM747393|AM747393.1
|     |  |              |                               |     +--| (79)
|     |  |              |                               |     |  +--ENA|JF779686|JF779686.1
|     |  |              |                               |  +--| (75)
|     |  |              |                               |  |  +--ENA|Z32643|Z32643.1
|     |  |              |                               +--| (96)
|     |  |              |                                  +-----ENA|KF537554|KF537554.1
|     |  |  +-----------| (100)
|     |  |  |           |     +--Ca._Azosocius_agrarius
|     |  |  |           +-----| (99)
|     |  |  |                 +------Ca._Azosocius_aquifers
|     |  +--| (90)
|     |     +------Ca._Azoamicus_viridis
|  +--| (92)
|  |  |  +------16S_rRNA_bac___NZWW_1
|  |  +--| (81)
|  |     |     +--ZOTU3265
|  |     |  +--| (99)
|  |     |  |  +--ZOTU7194
|  |     +--| (99)
|  |        +---ZOTU5612
+--| (90)
   |     +----16S_rRNA_bac___NLWW_1
   |  +--| (93)
   |  |  +----16S_rRNA_bac___SUWW_1
   +--| (100)
      +----Ca._Azoamicus_soli


Consensus tree in newick format: 

(((((((16S_rRNA_bac___EJBY_1:0.0116934547,((16S_rRNA_bac___MARI_1:0.0059904097,16S_rRNA_bac___ODNW_1:0.0000028807)97:0.0038274972,16S_rRNA_bac___USWW_1:0.0056009243)100:0.0077849264)64:0.0018703114,(16S_rRNA_bac___INWW_1:0.0111215671,16S_rRNA_bac___MYWW_1:0.0099301092)100:0.0113487976)63:0.0029683106,16S_rRNA_bac___NJWW_1:0.0115830751)97:0.0055068000,16S_rRNA_bac___HKWW_2:0.0120056008)92:0.0033081525,16S_rRNA_bac___HKWW_1:0.0305681878)100:0.0104680429,16S_rRNA_bac___HKWW_3:0.0403627873)93:0.0059028827,((((((16S_rRNA_bac___ESTL_1:0.0090381645,(16S_rRNA_bac___MICH_1:0.0144340578,((((Ca._Azoamicus_ciliaticola_Lugano:0.0026711920,Ca._Azoamicus_ciliaticola_Zug:0.0000022503)59:0.0000031365,ZOTU1067:0.0000022503)60:0.0005872424,(GQ390243.1:0.0027672008,ZOTU2307:0.0000022503)95:0.0027456814)99:0.0051737810,((AB930564.1:0.0006411674,(ZOTU7928:0.0000022503,ZOTU1467:0.0094856576)100:0.0193726466)42:0.0000256181,AB930693.1:0.0013416262)84:0.0016695908)45:0.0000022596)37:0.0017615310)71:0.0042708865,Ga0116204_10069046:0.0019925654)92:0.0184703036,ZOTU13681:0.0077829530)96:0.0146406640,(((ENA|Z32636|Z32636.1:0.0126424288,(((ENA|AM747393|AM747393.1:0.0171257943,ENA|JF779686|JF779686.1:0.0263797654)79:0.0063854172,ENA|Z32643|Z32643.1:0.0271272038)75:0.0110347767,ENA|KF537554|KF537554.1:0.0420357282)96:0.0075578181)100:0.2227692524,(Ca._Azosocius_agrarius:0.0211064482,Ca._Azosocius_aquifers:0.0530982253)99:0.0423332399)100:0.0819222610,Ca._Azoamicus_viridis:0.0522953977)90:0.0145442159)100:0.0209996045,(16S_rRNA_bac___NZWW_1:0.0533280455,((ZOTU3265:0.0156455094,ZOTU7194:0.0037680465)99:0.0180577840,ZOTU5612:0.0278754264)99:0.0213916831)81:0.0062561382)92:0.0100107560,((16S_rRNA_bac___NLWW_1:0.0407338212,16S_rRNA_bac___SUWW_1:0.0382884715)93:0.0041739413,Ca._Azoamicus_soli:0.0373587102)100:0.0224924691)90:0.0079854228);

ALISIM COMMAND
--------------
To simulate an alignment of the same length as the original alignment, using the tree and model parameters estimated from this analysis, you can use the following command:

--alisim simulated_MSA -t 16S_phylogeny_lake_ecophysiology_sequences.treefile -m "TVM{0.741288,5.56974,2.49758,0.311737}+F{0.28181,0.186809,0.286883,0.244499}+I{0.614002}+R2{0.303088,1.34683,0.0829105,7.13773}" --length 1561

To mimic the alignment used to produce this analysis, i.e. simulate an alignment of the same length as the original alignment, using the tree and model parameters estimated from this analysis *and* copying the same gap positions as the original alignment, you can use the following command:

iqtree -s 16Srespiratory_symbionts_lake_ecophysilogy_sequences_aligned_mafft.fa --alisim mimicked_MSA

To simulate any number of alignments in either of the two commandlines above, use the --num-alignments options, for example mimic 100 alignments you would use the command line:

iqtree -s 16Srespiratory_symbionts_lake_ecophysilogy_sequences_aligned_mafft.fa --alisim mimicked_MSA --num-alignments 100

For more information on using AliSim, please visit: www.iqtree.org/doc/AliSim

TIME STAMP
----------

Date and time: Sat Nov 23 00:44:40 2024
Total CPU time used: 426.479248 seconds (0h:7m:6s)
Total wall-clock time used: 22.32617377 seconds (0h:0m:22s)
