# Supplementary material for: Redox gradients define the ecological niche of ciliates with denitrifying endosymbionts in anoxic lake waters
Source: ISME J. 2026 Mar 1;20(1):wrag043. doi: 10.1093/ismejo/wrag043 (PMC13037464; doi:10.1093/ismejo/wrag043)
Supplement: wrag043_Supplementary_materials [file wrag043_supplementary_materials.zip › Supplementary file 10.fa]

>Seehausen_Plagiopylea_ciliate
--ctggttgatcctgccagtagtcatatgcttgtcttaaagattaatccatgcatgtcta
agtataaatcgtatacagtgaaattgcgaatggctcattaaaacagttatagtttacttg
ataatcgaattttatatggataaccgtagtaattctagagctaatacatgctgttaaacc
tgactttatggaaaggttgtatttattagatatt-aaaccagcagcttc----ggcttct
gtgatgattcataataactgatcggagataagctagtcttatctaaatcaatcaagtttc
tgccctatcactttgttggtagtgtattggactaccaag-aggatcacgggtacgaggaa
ttagggtttgatat-cggagaggcagcctgagaaacggctaccacttctaaggaaggcag
caggagcgtaaatta-ccc--aatctcaattcgaggaggtagtgacaagaaataataact
cgggcggt-t-ttaccgttacgagattaaaatgaggacaatttaaaaaacttatcgagga
acaatgagaggacaagt-ctggtgccagcacccgcggtaattccagctcttatagtgtat
attaaagttgttgcagttaaaaagttcgtagtcgatcatctagtgcccgtc-gccatggt
tcactgccaaggtg--tt-cgagtgctatctgttcgagaac-ttcatctg-ccttaactg
gc-cggtgatg-ctgatcggactctttcctgag-aaaaaattagagtgttcaaagcaggc
t-attgccgtgaatatcacagcttggaataatagaataagac-tgaagtctctttt-gtt
ggtt-atga-actttagtaatggtt-aatagaaacag-tcgggggtattagtatttaatt
gtcagaggtgaaattctatgatttattaaagactaacttatgcg-aaagcatttgccaag
gatgttttcaattgatcaagaacg-aaagttaggggatcaaagacgatcagataccgtcc
tagtc-ttaactataaacgattccgaccatggatcggaa-aggtctttcaagccttttcg
gcacattatgagaaatca-aagtctttgggttccgggggaagtatggacacaagtctgaa
acttaaaggaattgacggaagggtacaccagatgtggattttgcggcttaatttgactca
acacggggaaacttactagggcaagactaaggttggattgacag-tatgagagcactttc
ttgattcttagggtggtggtgcatggccgttcttagttggtggagtgatttgtctggtta
attccgttaacgaacgagaccttaacctgctaaactaggagtaggatgatcaatcttatt
tccttcttagagggactaagtgttcaagcacagggaagtttgaggcaataacaggtctgt
gatgcccctagacgtcctaggccgcacgcgcaatacaatgacacgttcagcaagtt-tct
tcctggttctggcgaactcgggtaatcgt--tagtacg-tgtcgtgctttgggatagatc
cttgcaattattgatcttaaactaggaatatctagtataggtaagtcatcagcttaccta
gattaagtccctaccctttgtacacaccgcccgtcgctcctaccgattttgggtgattag
gtgaaccttctggatta-gagcagtcttcaaggctgttttgagaagttaagtaaatcatt
atcacctagaggaaggagaagtcgtaacaaggtttccgtaggtgaacctgcggaaggatc
a-
>MICH_1_Plagiopylea_ciliate
atctggttgatcctgccagtagtcatatgcttgtcttaaagattaagccatgcatgtcta
agtataaatagtatacagtgaaactgcgaatggctcattaaaacagttatagtttacatg
ataatggaattttatatggataaccgtagtaattctagagctaatacatgctgttaaacc
tgacttcttggaaaggttgtatttattagatatt-aaaccaatagcttt--acggctatt
gtgatgattcataataactgatcggagtaaggccagtccttactaaatcattcaagtttc
tgccctatcactttgatggtagtgtattggactaccatg-aggatcacgggtacgaggaa
ttagggtttgatat-cggagagggagcctgaaaaacggctaccacttctacggaaggcag
caggcgcgtaaatta-ccc--aatcccaattcggggaggtagtgacaagaaataataact
cgggtagtgc-aaactattacgagattaaaatgaggacaatgtaaatatcttagcgagga
acaatgagaggacaagt-ctggtgccagcacccgcggtaattccagctcttatagtgtat
attaaagttgttgcagttaaaaagctcgtagtcgatcatctagcattcagc-cgtctggc
tcac-gtcaggcgg--cg-cgggtgctatctgctcgagaac-ttcgtcta-ccttaactg
gt-cggcgatg-ctgatcgggcactttcctgag-aaaaaattagagtgttcaaagcaggc
c-aatgccttgaatattacagcttggaataatagaataagac-tgaagtctctttt-att
ggtt-atga-gctttagtaatggtt-aatagaaacag-tcgggggtattagtatttaatt
gtcagaggtgaaattctatgatttattaaagactaacttatgcg-aaagcatttgccaag
gatgttttcaattgatcaagaacg-aaagttaggggatcaaagacgatcagataccgtcc
tagtc-ttaactataaacgattccgactaaggatcggaa-gggttaaaacagccctttcg
gcactttatgagaaatca-aagtctttgggttctgggggaagtatggacacaagtctgaa
acttaaaggaattgacggaagggcacaccaggtgtggagcctgcggcttaatttgactca
acacggggaaacttactagggcaagactaaggttggattgacag-aatgagagctctttc
ttgattcttagggtggtggtgcatggccgttcttagttggtggagtgatttgtctggtta
attccgttaacgaacgagaccttaacctgctaaactaggaggcttttt-ctcaaaagttt
tccttcttagagggactaagtgtgcaaacacatggaagtttgaggcaataacaggtctgt
gatgcccctagacgtcctaggccgcacgcgcgctacaatgacacgttcaacgagtt-tct
tcctggctctgacgagcccgggtaatcttcatagtacg-tgtcgtgctttgggatagtcc
tttgcaattataggacttaaactaggaatacctagtataggtaagtcatcagcttgccta
gattatgtccctgccctttgtacacaccgcccgtcgctcctaccgattttgagtgattag
gtaaaccttctggatca-gagcattcttcaagggtgcactgagaagttaagtaaatcatt
atcacttagaggaaggagaagtcgtaacaaggtttccgtaggtgaacctgcggaaggatc
at
>Guaymas_Basin_HV_sediment_clone_JX268867
------------------------------------------------------------
------------------------------------------------------------
------------------------------------------------------------
------------------------------------------------------------
------------------------------------------------------------
-----------ctygatggtagtgtattggactaccatg-aggataacgggtacgaggaa
ttagggttcgatat-cggagagggagcctgagaaacggctaccacttctaaggaaggcag
caggcgcgtaaatta-ccc--aatcccgactcggggaggtagtgacaagaaataataacg
cggatacttt-ttagtatgacgtgattaaaatgagaacaatctaaaaaacttatcgagga
acaatgagaggacaagt-ctggtgccagcacccgcggtaattccagctcttatagtgtat
attaaagttgttgcagttaaaaagctcgtagtcgatcatctagttgcgatc-cacgcggc
ttcyagtcgtgtgg--cg-tcgctgctatcagctcgagaacggagarcgg-ccttwactg
gt-cggctccg-cagatcgggcactttcctgag-aaaaaattagagtgttcaaagcaggt
c-attgccttgaatattacagcttggaataatagaataagac-tgaagtcgctttt-gtt
ggtt-atgaggctttagtaatggtt-aatagaaacag-tcgggggcattagtatttaatt
gtcagaggtgaaattcttggatttattaaagactaacttatgcg-aaagcatttgccaag
gatgttttcaattgatcaagaacg-aaagttaggggatcaaagacgatcagataccgtc-
------------------------------------------------------------
------------------------------------------------------------
------------------------------------------------------------
------------------------------------------------------------
------------------------------------------------------------
------------------------------------------------------------
------------------------------------------------------------
------------------------------------------------------------
------------------------------------------------------------
------------------------------------------------------------
------------------------------------------------------------
------------------------------------------------------------
------------------------------------------------------------
--
>Guaymas_Basin_HV_sediment_clone_JX268824
------------------------------------------------------------
------------------------------------------------------------
------------------------------------------------------------
------------------------------------------------------------
------------------------------------------------------------
--------tttctcgatggtagtgtattggactaccatg-aggattacgggtacgaggaa
ttagggtttgatat-cggagagggagcctgagaaacggctaccacttctaaggaaggcag
caggcgcgtaaatta-ccc--aatcccgactcggggaggtagtgacaagaaataataact
cgggtrgtat-atactattacgagattaaaatgagaacaatctaaaaatcttatcgagga
acaataagaggacaagt-ctggtgccagcacccgcggtaattccagctcttatagtgtat
attraagttgttgcagttaaaaagctcgtagtcgatcatctagtgctcgccagctgtggc
tccgcgccatgctgattg-cgggtgctatctgctcgaaaac-tttttcgg-tcttaactg
gt-cgaagatg-ctgatcgggcactttcctgag-aaaaaattagagtgttcaaagcaggc
t-aatgccttgaatattacagcttggaataatagaatacgac-tgaagtcactttt-gty
ggtt-atgaggctttagtaatgatt-aatagaaacag-tcgggggtattagtacttaatt
gtcagaggtgaaattcytggatttattaaagactaacttatgcg-aaagcatttgccaag
gatgttttcaattgatcaagaacg-aaagttaggggatcaaagacgatcagataccgtc-
------------------------------------------------------------
------------------------------------------------------------
------------------------------------------------------------
------------------------------------------------------------
------------------------------------------------------------
------------------------------------------------------------
------------------------------------------------------------
------------------------------------------------------------
------------------------------------------------------------
------------------------------------------------------------
------------------------------------------------------------
------------------------------------------------------------
------------------------------------------------------------
--
>Guaymas_Basin_HV_sediment_clone_JX268902
------------------------------------------------------------
------------------------------------------------------------
------------------------------------------------------------
------------------------------------------------------------
------------------------------------------------------------
----------tcttgatggtagtgtattggactaccatg-aggattacgggtacgaggaa
ttagggtttgatat-cggagagagagcctgagaaacggctatcacttctaaggaaggcag
caggcgcgtaaatta-ccc--aatctcgactcggggaggtagtgacaagaaataataact
tgggtacttcaatagtatcacgagattaaaatgagaacaatctaaaaaacttatcgagga
acaataagagggcaagt-ctggtgccagcagccgcggtaattccagctcttatagtgtat
attaaagttgttgcagttaaaaagctcgtagtcgatcatctagtagtcggcagcggtggc
ttcgcgtcatgctg--tg-tggctgctatctgctcgaaaac-tttttcgt-acttcactg
ta-cgaagatg-ccgatcgggcgttttcctgagaaaaaaattagagtgttcaaagcaggc
t-aatgccgtgtatattacagcttggaataatagaataagac-tgaagtcactttt-gtt
ggtt-atgcgactttagtaatggtt-aatagaaacag-tcgggggcattagtatttaatt
gtcagaggtgaaattctatgatttattaaagactaacttatgcg-aaagcatttgccaag
gatgttttcaattgatcaagaacg-aaagttaggggatcaaagacgatcagataccgtc-
------------------------------------------------------------
------------------------------------------------------------
------------------------------------------------------------
------------------------------------------------------------
------------------------------------------------------------
------------------------------------------------------------
------------------------------------------------------------
------------------------------------------------------------
------------------------------------------------------------
------------------------------------------------------------
------------------------------------------------------------
------------------------------------------------------------
------------------------------------------------------------
--
>Guaymas_Basin_HV_sediment_clone_JX268831
------------------------------------------------------------
------------------------------------------------------------
------------------------------------------------------------
------------------------------------------------------------
------------------------------------------------------------
----------tctygatggtagtgtattggactaccatg-agaatcacgggtacgaggaa
ttagggtttgatat-cggagagggagcstgagaaacggctaccacttctaaggaaggcag
caggcgcgtaaatta-ccc--aatcgcaactcgcggaggtagtgacaagaaataataact
cgggtgattt-tcatcattacgagattaaaatgagaacaatttaaagatcttatcgagga
acaataagaggacaagt-ctggtgccagcacccgcggtaattccagctcttatagtgtat
attaatgttgttgcagttaaaaagctcgtagtcgatcatctagcagtcggt-gccatggc
ttcgtgccaaggtg--tc-cggcggctatcagctcgaaaac-ttcttcta-ccttcattg
gt-cgaggatg-ctgatcgggcactttcctgag-aaaaaattagagtgttcaaagcaggc
t-aacgccgtgaatattacagcttggaataatagaataagac-tgaagtcgctttt-gtt
ggtt-atgagactttagtaatggtt-aatagaaacag-tcgggggtattagtatttaatt
gtcagaggtgaaattcttggatttattaaagactaacttatgcg-aaagcatttgccaag
gatgttttcaattgatcaagaacg-aaagttaggggatcaaagamgatcagataccgtc-
------------------------------------------------------------
------------------------------------------------------------
------------------------------------------------------------
------------------------------------------------------------
------------------------------------------------------------
------------------------------------------------------------
------------------------------------------------------------
------------------------------------------------------------
------------------------------------------------------------
------------------------------------------------------------
------------------------------------------------------------
------------------------------------------------------------
------------------------------------------------------------
--
>Guaymas_Basin_HV_sediment_clone_JX268891
------------------------------------------------------------
------------------------------------------------------------
------------------------------------------------------------
------------------------------------------------------------
------------------------------------------------------------
-----------ctcgatggtagtgtattggactaccatg-aggattacgggtacgaggaa
ttagggtttgatat-cggagagggagcctgagaaacggctaccacttctaaggaaggcag
caggcgcgtaaatta-ccc--aatcctgacacagggaggtagtgacaagaaataataact
cgggtacttt-tcagtattacgggattaaaatgagaacaatttaaagatcttatcgagga
gcaataagtggacaagt-ctggtgccagcacccgcggtaattccagcacttatagtgtat
attaatgttgttgcagttaaaaagctcgtagtcgatcatctaatagtcagcgataagggc
ttcgcgtcctgtcg--tt-tggctgttatctgctcgagaac-tttcccta-tcttaattg
at--agtgttg-gggatcgggcactttcctgag-aaaaaattagagtgttcaacgcaagc
t-aatgctatgaatattacagcttggaataatagaatatgacttgaagtcgctttt-gtt
ggtt-atgagactttagtaatggtt-aatagaaacag-ttgggggtattagtatttaatt
gtcagaggtgaaattcttggatttattaaagactaacttatgcg-aaagcatttaccaaa
gatgttttcaattgatcaagaacg-aaagttatgggatcaaagacgatcagataccgtc-
------------------------------------------------------------
------------------------------------------------------------
------------------------------------------------------------
------------------------------------------------------------
------------------------------------------------------------
------------------------------------------------------------
------------------------------------------------------------
------------------------------------------------------------
------------------------------------------------------------
------------------------------------------------------------
------------------------------------------------------------
------------------------------------------------------------
------------------------------------------------------------
--
>Guaymas_Basin_HV_sediment_clone_JX268813
------------------------------------------------------------
------------------------------------------------------------
------------------------------------------------------------
------------------------------------------------------------
------------------------------------------------------------
--------tttctcgatggtagtgtattggactaccata-aggataacgggtacgaggaa
ttagggtttgatat-cggagagggagcctgagaaacggctaccacttctaaggaaggcag
caggcgcgtaaatta-acc--aattccgattcggagagttagtgacaagaaataataact
cgggtatt-t-ttaatattacgagattaaaatgagaacaatctaaatatcttatcgagga
acaataagaggacaagt-ctggtgccagcacccgcggtaattccagctcttatagtgtat
attaatgttgttgcagttaaaaagctcgtagtcgatcatctaatcgtgacg-tgtttggt
ttttaatcgagcat--gc-tcgcggttatcagtgcgagaac-ttctatga-ctttcatta
gc-cgtagttg-cagatcgcacatcttactgag-aaaaaattagagtgttcaaagcaagc
t-atcgctgtgaatattacagcttggaataatagaataagac-tgaagtcgctttt-gtt
ggttcatgaggctttagtaatggtt-aatagaaacagtttgggggcattagtatttaatt
gycagaggtgaaattcttggatttattaaagactaacttatgcg-aaagcatttgccaag
gatgttttcaattgatcaagaacg-aaagttaggggatcaaagacgatcagataccgtc-
------------------------------------------------------------
------------------------------------------------------------
------------------------------------------------------------
------------------------------------------------------------
------------------------------------------------------------
------------------------------------------------------------
------------------------------------------------------------
------------------------------------------------------------
------------------------------------------------------------
------------------------------------------------------------
------------------------------------------------------------
------------------------------------------------------------
------------------------------------------------------------
--
>Marine_denitrification_system_clone_AY835674
------------------------------------------------------------
------------------------------------------------------------
ataattgaatgttatatggataaccgtagtaattctagagctaatacatgctgttaaacc
tgactttttggaaaggttgtatttattagatatt-aaaccaacacccgc--aagggtgct
gagatgaatcacaataactgatcggagcgaagcttgtcttcgctaaatcattcaagtttc
tgccctatcactttgatggtagtgtattggactaccatg-aggataacgggtacgaggaa
ttagggtttgattt-cggagagggagccttaaaaacggctaccacttctaaggaaggcag
caggcgcgtaaatta-acc--aattccaattcggagagttagtgacaagaaataataact
tgggtggt-t-ttaccattacgagattaaaatgagaacaatgtaaatatcttatcgagga
acaatgagaggacaagt-ctggtgccagcacccgcggtaattccagctcttatagtgtat
attaatgttgttgcagttaaaaagctcgtagtcgatcatctaatcgtcggc-tgcctggt
ctctgatcaagcag--tt-cggcggttatcagtgcgaaaac-ttcatcta-ccttcactg
gt-cgatgatg-ctgatcgtacgctttcctgag-aaaaaattagagagttcaaatcaagc
t-attgctttgaatattacagcttggaataatagaataagac-tgaagtcgctttt-gtt
ggtt-atgaggctttagtaatggtt-aatagaaacagatggggggtattagtatttaatt
gtcagaggtgaaattcttagatttattaaagactaacttatgcg-aaagcatttaccaat
tatgttttcaattgatcaagaacg-aaagttaggggatcaaagacgatcagataccgtcc
tagtc-ttaactataaacgattccgactatggatcggag-ggatttcttcagtcctttcg
gcacattatgagaaatca-aagtctttgggttccgggggaagtatggacacaagtctgaa
acttaaagaaattgacggaagagcacacmaggtgtggagcctgcggcttaatttgactca
acacggggaaacttactagggcaagactaaagttggattgacagaaatgagagctctttc
ttgatt------------------------------------------------------
------------------------------------------------------------
------------------------------------------------------------
------------------------------------------------------------
------------------------------------------------------------
------------------------------------------------------------
------------------------------------------------------------
------------------------------------------------------------
------------------------------------------------------------
--
>Guaymas_Basin_HV_sediment_clone_JX268912
------------------------------------------------------------
------------------------------------------------------------
------------------------------------------------------------
------------------------------------------------------------
------------------------------------------------------------
-----------ctggatggtagtgtattggactaccatg-aggattacgggtacgaggaa
ttagggtttgatat-cggagagggagcctgagaaacggctaccacttctaaggaaggcag
caggcgcgtaaatta-ccc--aatcccaactcggggaggtagtgacaagaaataataact
cggatagt-t-ctactattacaagattaaaatgagaacaatttaaaaatcttaacgagga
acaaaatgagggcaagt-ctggtgccagcagccgcggtaattccagctcatttagtgtat
attaaagttgttgcagttaaaaagctcgtagtcgatcatctagtgcttgcc-gtcgtggc
ttcc-gtcattgcg--cg-cgggtgctatctgctcgagaac-ttcatcta-acttcactg
tt-cgatgttg-ctgatcgggcactttcctgac-aaaaaattagagtgttcaaagcacgc
t-aatgccttgaatattacagcttgtaataatagaataagac-tgaagtctctttt-gtt
ggtt-atga-actttattaatggtt-aatagaaacag-gcgggggcataattatttaatt
gtccgacgtgacattctatgatttattaaagactaacttatgcgcacagcatttgccaag
gatgttttcgtttgatcaacaacg-aaagttaggggatcaaagacgatcccataccgtc-
------------------------------------------------------------
------------------------------------------------------------
------------------------------------------------------------
------------------------------------------------------------
------------------------------------------------------------
------------------------------------------------------------
------------------------------------------------------------
------------------------------------------------------------
------------------------------------------------------------
------------------------------------------------------------
------------------------------------------------------------
------------------------------------------------------------
------------------------------------------------------------
--
>Guaymas_Basin_HV_sediment_clone_JX268865
------------------------------------------------------------
------------------------------------------------------------
------------------------------------------------------------
------------------------------------------------------------
------------------------------------------------------------
----------tctcgatggtagtgtattggactaccatg-aggattacgggtacgaggaa
ttagggtttgatat-cggagagggagcctgagaaacggctaccacttctaaggaaggcag
caggcgcgtaaatta-ccccaatcccaaactcggggaggtagtgacaagaaataataact
cggatagt-t-ctactattacgagattaaaatgagaacaatttaaaaatcttaacgagga
acaaaatgagggcaagt-ctggtgccagcagccgcggtaattccagctcatttagtgtat
attaaagttgttgcagttaaaaagctcgtagtcgatcatctagtgcttgcc-gtcgtggc
ttcg-gtcattgcg--cg-cgggtgctatctgctcgagaac-ttcatcta-acttcactg
tt-cgatgttg-ctgatcgggcactttcctgag-aaaaaattagagtgttcaaagcaggc
t-aatgccttgaatattacagcttggaataatagaataagac-tgaagtctctttt-gtt
ggtt-atga-actttagtaatggtt-aatagaaacag-gcgggggcattagtatttaatt
gtcagaggtgaaattctatgatttattaaagactaacttatgcg-aaagcctttgcysag
gatgttttcdatt-atcdagaacg-aaagttagggg-tcgaagacg--------------
------------------------------------------------------------
-------------------------tcggatcctc-------------------------
------------------------------------------------------------
------------------------------------------------------------
------------------------------------------------------------
------------------------------------------------------------
------------------------------------------------------------
------------------------------------------------------------
------------------------------------------------------------
------------------------------------------------------------
------------------------------------------------------------
------------------------------------------------------------
------------------------------------------------------------
--
>Guaymas_Basin_HV_sediment_clone_JX268913
------------------------------------------------------------
------------------------------------------------------------
------------------------------------------------------------
------------------------------------------------------------
------------------------------------------------------------
-----------cttgattgtagtgtattggactaccatgaaggattacgggtacgaggaa
ttagggtttgatat-cggagagggagcctgagaaacggctaccacttctaaggaaggcag
caggcgcgtaaattacccc--aatcccaactcggggaggtagtgacaagaaataataact
cggatagt-t-ctactattacgagattaaaatgagaacaatttaaaaatcttaacgagga
acaaaatgagggtaagt-ctggtgccagcagccgcggtaattccagctcatttagtgtat
attaaagttgttgcagttaaaaagctcgtagtcgatcatctagtgcttgcc-gtcgtggc
ttcg-gtcattgcg--cg-cgggtgctatctgctcgagaac-ttcatcta-acttcactg
tt-cgatgttg-ctgatcgggcactttcctgag-aaaaaattagagtgttcaaagcgggc
t--atgccttgaatattacagcttggaat-atagaataagac-tgaagtctctttt-gtt
ggtt-atga-actttagtaatggtt--atagaaacgg-gc-gaggcgttagtatttaatt
-tcggaggtgagattctatgatttattaaagactacttagc----gaaagctttgccgag
ga-gttttcgattg-tcgagaacg-gggttgggg--------------------------
---------------------tccg-----------------------------------
------------------------------------------------------------
------------------------------------------------------------
------------------------------------------------------------
------------------------------------------------------------
------------------------------------------------------------
------------------------------------------------------------
------------------------------------------------------------
------------------------------------------------------------
------------------------------------------------------------
------------------------------------------------------------
------------------------------------------------------------
------------------------------------------------------------
--
>Marine_anoxic_sinkhole_mat_clone_JF971654
------------------------------------------------------------
-----------------------------atggctcattaaaacagttatagtttacttg
ataatcgaattttatatggataaccgtagcaattctagagctaatacatgctgttaaacc
tgacttttcggaaaggttgtatttattagatatt-aaaccagcagcttc----ggcttct
gcgatgattcataataactgatcggagcgaagcaagtcttcgctaaatcattcaagtttc
tgccctatcactttgatggtagtgtattggactaccatg-aggattacgggtacgaggaa
ttagggtttgatat-cggagagggagcctgagaaacggctaccacttctaaggaaggcag
caggcgcgtaaatta-ccc--aatcccaattcggggaggtagtgacaagaaataataact
cgggtagtga-atactattacgagattaaaatgagaacaatttaacgaccttatcgagga
acaatgagaggacaagt-ctggtgccagcacccgcggtaattccagctcttatagtgtat
attaaagttgttgcagttaaaaagctc---------------------------------
------------------------------------------------------------
------------------------------------------------------------
------------------------------------------------------------
------------------------------------------------------------
------------------------------------------------------------
------------------------------------------------------------
------------------------------------------------------------
------------------------------------------------------------
------------------------------------------------------------
------------------------------------------------------------
------------------------------------------------------------
------------------------------------------------------------
------------------------------------------------------------
------------------------------------------------------------
------------------------------------------------------------
------------------------------------------------------------
------------------------------------------------------------
------------------------------------------------------------
------------------------------------------------------------
--
>Guaymas_Basin_HV_sediment_clone_JX268874
------------------------------------------------------------
------------------------------------------------------------
------------------------------------------------------------
------------------------------------------------------------
------------------------------------------------------------
----------tctcgatggtagtgtattggactaccatg-aggattacgggtacgaggaa
ttagggtttgatat-cggagagggagcctgagaaacggctaccacttctaaggaaggcag
caggcgcgtaaatta-ccc--aatcccaattcggggaggtagtgacaagaaataataact
cgggtagt-t-ctactattacgagattaaaatgagaacaatttaaaaatcttatcgagga
acaatgagaggacaagt-ctggtgccagcacccgcggtaattccagctcttatagtgtat
attaaagttgttgcagttaaaaagctcgtagtcgatcatctagtacttgtc-ttcatgct
tcac-ggcwtgatg--ct-cgagtgctatctgctcgagaac-ttcatcta-ccttaactg
gt-cgatgatg-ctgatcgrgcactttcctgag-aaaaaattagagtgttcaaagcaggc
t-aatgccgtgaatattacagcttggaataatagaataagac-tgaagtctcyttt-gtt
ggtt-atga-actttagtaatggtt-aatagaaacgg-tcgggggtattagtatttaatt
gtcagaggtgaaattctatgatttattaaagactaacttatgcg-aaagcatttgccaag
gatgttttcaattgatcaagaacg-aaagttaggggatcaaagacgatcagataccgtc-
------------------------------------------------------------
------------------------------------------------------------
------------------------------------------------------------
------------------------------------------------------------
------------------------------------------------------------
------------------------------------------------------------
------------------------------------------------------------
------------------------------------------------------------
------------------------------------------------------------
------------------------------------------------------------
------------------------------------------------------------
------------------------------------------------------------
------------------------------------------------------------
--
>Guaymas_Basin_HV_sediment_clone_JX268870
------------------------------------------------------------
------------------------------------------------------------
------------------------------------------------------------
------------------------------------------------------------
------------------------------------------------------------
----------tctcgatggtagtgtattggactaccatg-gaagtcacgatttcgaggaa
ttagggtttgatat-cgaagagggagccttaaaaatggctaccacttctaaggaaggcag
caggagcgtaaatta-ccc--aatcctgattcagggaggtagcgacgataaataataaca
cagattgtat-ctacaattatgtgattaaaatgagagcaatttaaacatatcatcgagga
acaataagagggcaagt-tgggtgccagcagccgcggtaattcctactcttatagtgtat
attaaagttgttgcagttaaaaagctcgtagtcgattatctagtactggtc-gtcctggc
tcac-gtcaagatg--tacttggtgctatcagctcgagaac-tttaacta-tcttaactg
gt-cgttgatgcttgatcgggcactttactgag-aaaaaattagagtgtttaaagcaggc
t-aatgccgtgaatattacagcttggaataatagaataagac-tgaagtatatttt-gtt
ggtt-atta-actttagtaatggttaaatagaaacag-tcgggggcattagtacttaatt
gccagaggtgaaattctatgatttattaaagactaacatatgcg-aaagcatttgccaag
gatgttttcaattgataaagaacg-aaagttaagggatcaaagacgatcagataccgtc-
------------------------------------------------------------
------------------------------------------------------------
------------------------------------------------------------
------------------------------------------------------------
------------------------------------------------------------
------------------------------------------------------------
------------------------------------------------------------
------------------------------------------------------------
------------------------------------------------------------
------------------------------------------------------------
------------------------------------------------------------
------------------------------------------------------------
------------------------------------------------------------
--
>Wastewater_treatment_plant_clone_AB902303
--ccugguuauccugccaguagucauaugcuugucuuaaagauuaagccaugcaugucua
aguauaaaucguauacagugaaacugugaauggcucauuaaaacaguuauaguuuacuug
auaaucgaauuuuauauggauaaccguaguaauucuagagcuaauacaugcuguuuaacc
ugacuuuaaggaaagguuguauuuauuagauauu-aaaccagcagcuuc----ggcuucu
gugaugauucauaauaacugaucggagagaagcuagucuucucuaaaucauucaaguuuc
ugcccuaucacauugaugguagugucuuggacuaccaug-uggaucacggguacgaggaa
uuaggguuugauau-cggagagggagccugagaaacggcuaccacuucuaaggaaggcag
caggcgcguaaauua-ccc--aaucucaauucgaggagguagugacaagaaauaauaacu
cggguaguau-cuacuauuacgagauuaaaaugagaacaauguagacaucuuaucgagga
acaaugagaggacaagu-cuggugccagcacccgcgguaauuccagcucuuauaguguau
auuaaaguuguugcaguuaaaaagcucguagucgaucuucuagugcccgcu-gccacggc
ucacugccguggua--gu-cgagugcuaucuguucgagaac-uucaucua-ccuuaacug
gu-cgaugaugccugaucgaacucuuuccugag-aaaaaauuagaguguucaaagcaggc
u-auugcccugaauauuacagcuuggaauaauagaauaagac-ugaagucucuuuu-guu
gguu-auga-acuuuaguaaugguu-aauagaaacag-ucggggguauuaguauuuaauu
gucagaggugaaauucuaugauuuauuaaagacuaacuuaugcg-aaagcauuugccaag
gauguuuucaauugaucaagaacg-aaaguuaggggaucaaagacgaucagauaccgucc
uaguc-uuaacuauaaacgauuccgacuauggaucggga-gggucuuucaagccuucucg
gcacauuaugagaaauca-aagucuuuggguuccgggggaaguauggucacaaggcugaa
acuuaaaggaauugacggaagggcacaccaguuguggauuuugcggcuuaauuugacuca
acacggggaaacuuacuagggcaagacuaagguuggauugacag-aaugagagcucuuuc
uugauucuuagggugguggugcauggccguucuuaguugguggagugauuugucugguua
auuccguuaacgaacgagaccuuaaccugcuaaacuaggagccggauuacucaucugguu
uccuucuuagagggacuaaguguucaagcacauggaaguuugaggcaauaacaggucugu
gaugccccuagacguccuaggccgcacgcgcaauacaaugacacguucaacaaguuauuu
uccuggcucugacgaguucggguaaucu--acaguacg-ugucgugcuucgggauagucc
uuugcaauuauaggacuuaaacuaggaauaacuaguauagguaagucaucagcuugccua
gauugcgucccugcccuuuguacacaccgcccgucgcuccuaccgauuuugggugauuag
gugaaccuucuggauua-gagcugucuucaaggcaguuuugagaaguuaaguaaaucauu
aucaccuagaggaaggagaagucguaacaagguuuccguaggug----------------
--
>Epalxella_antiquorum_EF014286
-ccugguugauccugccaguagucauaugcuugucuuaaagauuaagccaugcaugucua
aguauaaaucguauacagugaaacugcgaguggcucauuaaaacaguuauaguuuacuug
auaaucgaauuuuauauggauaaccguaguaauucuagagcuaauacaugcuguuaaacc
ugacuucaaggaaagguuguauuuauuagauauu-aaaccagcagcuuc----ggcuucu
gugaugauucauaauaacugaucggagugaagcuagucuucacuaaaucauucaaguuuc
ugcccuaucacuuugaugguagugucuuggacuaccaug-aggaucacggguacgaggaa
uuaggguuugauau-cggagagggagccugagaaauggcuaccacuucuaaggaaggcag
caggcgcguaaauua-ccc--aaucccaauucggggagguagugacaagaaauaauaacu
cggguaguau-cuacuauuacgagauuaaaaugagaacaauuuaaaaaucuuaucgagga
ucaaugagaggacaagu-cuggugccagcacccgcgguaauuccagcucuuauaguguau
auuaaaguuguugcaguuaaaaagcucguagucgaucaucuagugcucgac-gucauggc
ucac-gccaaggcg--cu-cgagugcuaucuguucgagaac-uucaucua-ccuucacug
gu-cgaugaug-cugaucgaacacuuuccugag-aaaaaauuagaguguucaaagcaggc
u-aaugcaaugaauauuacagcuuggaauaauagaauaagac-ugaagucucuuuu-guu
gguu-auga-acuuuaguaaugguu-aauagaaacag-ucggggguauuaguauuuaauu
gucagaggugaaauucuaugauuuauuaaagacuaacuuaugcg-aaagcauuugccaag
gaug-uuucaauugaucaagaacg-aaaguuaggggaucaaagacgaucagauaccgucc
uagucuuuaacuauaaacgauuccgacuauggaucggaaggggucucucaaaccuuuucg
gcacauuaugagaaauca-aagucuuuggguuccgggggaaguauggacacaagucugaa
acuuaaaggaauugacggaagggcacaccaguuguggauuuugcggcuuaauuugacuca
acacggggaaacuuacuagggcaagacuaagguuggauugacag-aaugagagcucuuuc
uugauucuuagggugguggugcauggccguucuuaguugguggagugauuugucugguua
auuccguuaacgaacgagaccuuaaccugcuaaacuaggagccagauu-cucaucugguu
uccuucuuagagggacuaaguguucaagcacaaggaaguuugaggcaauaacaggucugu
gaugccccuagacguccuaggccgcacgcgcaauacaaugacacguucaacgaguu-ucu
uccugguucugacgaauucggguaaucuucauaguacg-ugucgugcuuugggauagucc
uuugcaauuauaggacuucaacuaggaauaacuaguauagguaagucaucagcuugccua
gauuaagucccugcccuuuguacacaccgcccgucgcuccuaccgauuuugggugauuag
gugaaccuucuggauua-gagcagucuuuaagucuguucugagaaguuaaguaaaucauu
aucaccuagaggaaggagaagucguaacaagguuuccguaggug----------------
--
>Framvaren_Fjord_clone_EF526988
------------------------------------------------------------
------------------ugaagcugugaauggcucauuaaaacaguuauaguuuacuug
auaaucgaauucaauauggauaaccguaguaauucuagagcuaauacaugcuguuuaacc
uaacuuuacggaaagguuguauuuauuagauauu-aaaccagcagcuuuccaaagcuucu
gugaugauucauaauaacugaucggagugaagcaagccuucacuaaaucauucaaguuuc
ugcccuaucacuuugaugguagugucuuggacuaccaug-aggaucacggguacgaggaa
uuaggguuugauau-cggagagggagccugagaaacggcuaccacuucuaaggaaggcag
caggcgcguaaauua-ccc--aaucucaauucggggagguagugacaagaaauaauaacu
cggguagaau-uuucuauuacgagauuaaaaugagaacaauuuaaaaaucuuaucgagga
ucaaugagaggacaagu-cuggugccagcacccgcgguaauuccagcucuuauaguguau
auuaaaguuguugcaguuaaaaagcucguagucgaucaucuagugcucggc-agugcggc
gcaa-gcuucgcug--cu-cgagugcuaucuguucgagaac-uucaucug-ccuucacug
uu-agacgaug-cugaucgaacaauuuccugag-aaaaaauuagaguguucaaagcaggc
u-auugccaugaauacuacagcuuggaauaauagaauaagac-ugaagucucuuuu-guu
gguu-auga-acuuuaguaaugguu-aauagaaacag-ucggggguauuaguauuuaauu
gucagaggugaaauucuaugauuuauuaaagacuaacuuaugcg-aaagcauuugccaag
gauguuuucaauugaucaagaacg-aaaguuaggggaucaaagacgaucagauaccgucc
uaguc-uuaacuauaaacgauuccgacuauggaucggaa-gggucuuuuaaaccuuuucg
gcacauuaugagaaauca-aagucuuuggguuccgggggaaguauggacacaagucugaa
acuuaaaggaauugacggaagggcacaccaguuguggauuuugcggcuuaauuugacuca
acacggggaaacuuacuagggcaagacuaagguuggauugacag-aaugagagcucuuuc
uugauucuuagggugguggugcauggccguucuuaguugguggagugauuugucugguua
auuccguuaacgaacgagaccuuaaccugcuaaacuaggagccugauuacucaucugguu
uccuucuuagagggacuaaguguucaagcacaaggaaguuugaggcaauaacaggucugu
gaugccccuagacguccuaggccgcacgcgcaauacaaugacacguucaacgaguu-ucu
uccugguucugacgaauucggguaaucuucauaguacg-ugucgugcuuugggauagucc
uuugcaauuauaggacuucaacuaggaauaacuaguauaggcaagucaucagcuugccua
gauuaagucccugccccuugu---------------------------------------
------------------------------------------------------------
------------------------------------------------------------
--
>Benthic_diatom_film_clone_KT201586
-------------------uagucauaugcuugucuuaaagauuaagccaugcaugucua
aguauaaacaguauacagugaaacugcgaauggcucauuaaaacaguuauaguuuacuug
auaaucgaa-uuuauauggauaaccguaguaauucuagagcuaauacaugcuguuaaacc
ugacuuuuuggaaagguuguauuuauuagauauu-aaaccaucagcuuc----ggcuuuu
gugaugauucauaauaacugaucggagcgaagcuagucuucgcuaaaucauucaaguuuc
ugcccuaucacuuugaugguaguguauuggacuaccaug-aggauuacggguacgaggaa
uuaggguuugauau-cggagagggagccugagaaacggcuaccacuucuaaggaaggcag
caggcgcguaaauua-ccc--aaucccaacucggggagguagugacaagaaauaauaacu
cggauagu-u-uuacuauuacgagauuaaaaugagaacaauguaaaaaucuuaucgagga
ucaaugagaggacaagu-cuggugccagcacccgcgguaauuccagcucuuauaguguau
auuaaaguuguugcaguuaaaaagcucguagucgaucuucuagucucgguc-agcgcggu
uaau-ucugcguug--cg-cuggggcuaucugcucgaaaac-ucugccua-ccuuaacug
gu-cggcucug-cugaucgggcucuuuccugag-aaaaaauuagagugcucaaagcaggc
u-cacgccuugaauauuacagcuuggaauaauagaauaagac-ugaagucucuuuu-guu
gguu-auga-acuuuaguaaugguu-aauagaaacag-ucgggggcauuaguauuuaauu
gucagaggugaaauucuaugauuuauuaaagacuaacuuaugcg-aaagcauuugccaag
gauguuuucaauugaucaagaacg-aaaguuaggggaucaaagacgauuagauaccgucc
uaguc-uuaacuauaaacgauuccgacuauggaucggug-gggucucuccagccucaucg
gcacauuaugagaaauca-aagucuuuggguucugggggaaguauggacacaagucugaa
acuuaaaggaauugacggaagggcacaccagguguggagccugcggcuuaauuugacuca
acacggggaaacuuacuagggcaagacuaaaguuggauugacag-auugagagcucuuuc
uugauuuuuagggugguggugcauggccguucuuaguugguggagugauuugucugguua
auuccguuaacgaacgagaccuuaaccugcuaaacuaggagcccuuuca-uuaagggguu
uccuucuuagagggacuaaguguucaagcacaaggaaguuugaggcaauaacaggucugu
gaugccccuagacguccuaggccgcacgcgcgcuacaaugauacguucaacgaguu-uuu
uccuggcucugacgaguucggguaaucuuuauaguacg-uaucgugcuuugggauagucc
uuugcaauuauaggacuucaacuaggaauaccuaguauagguaagucaucagcuugccua
gauuaagucccugccuuuuguacacaccgcccgucgcuccuaccgauuuugagugauuag
gugaaccuucuggauca-gagugguccucgaguccgcacugagaaguuaaguaaaucauu
aucacuuagaggaaggagaagucguaacaagguuuccguag-------------------
--
>Hydrate_Ridge_cold_seep_sediment_clone_KT346312
-ccugguugauccugccaguagucauaugcuugucuuaaagauuaagccaugcaugucua
aguauaaauaguauacagugaaacugcgaauggcucauuaaaacaguuauaguuuacuug
auaaucgaauuuuauauggauaaccguaguaauucuagagcuaauacaugcuguuaaacc
ugacuuuauggaaagguuguauuuauuagauauu-aaaccagcagcuuc----ggcuucu
gugaugauucauaauaacugaucggagugaagcuagucuucacuaaaucauucaaguuuc
ugcccuaucacuuugaugguagugucuuggacuaccaug-aggauuacggguacgaggaa
uuaggguuugauau-cggagagggagccugagaaacggcuaccacuucuaaggaaggcag
caggcgcguaaauua-ccc--aaucccaacucggggagguagugacaagaaauaauaacu
cggauagu-u-cuacuauuacgagauuaaaaugagaacaauuuaaaaaucuuaacgagga
acaaaaugagggcaagu-cuggugccagcagccgcgguaauuccagcucauuuaguguau
auuaaaguuguugcaguuaaaaagcucguagucgaucaucuagugcuugcc-gucguggc
uucg-gucauugcg--cg-cgugugcuaucugcucgagaac-uucaucua-acuucacug
uu-cgauguug-cugaucgggcacuuuccugagaaaaaaauuagaguguucaaagcaggc
u-aaugccuugaauauuacagcuuggaauaauagaauaagac-ugaagucucuuuu-guu
gguu-auga-acuuuaguaaugguu-aauagaaacag-gcgggggcauuaguauuuaauu
gucagaggugaaauucuaugauuuauuaaagacuaacuuaugcg-aaagcauuugccaag
gauguuuucaauugaucaagaacg-aaaguuagaggaucaaagacgaucagauaccgucc
uaguc-uuaacuauaaacgauuccgacuauggaucggga-gggucuuccaagcccuuucg
gcacauuaugagaaauca-aagucuuuggguucugggggaaguauggacacaagucugaa
acuuaaaggaauugacggaagggcacaccaggugaggagccugcggcuuaauuugacuca
acacggggaaacuuacuagggcaagacuaagguuggauugacag-auugagagcucuuuc
uugauucuuagggugguggugcauggccguucuuaguugguggagugauuugucugguua
auuccguuaacgaacgagaccucaaccugcuaaacuaggagccguauuacucauacgguu
uccuucuuagagggacuaaguguucaagcacugggaag--ugaggcaauaacaggucugu
gaugccccuagacguccuaggccgcacgcgcgcuacaaugacacguucaacgaguu-ucu
uccugguccugacggauucggguaaucuucauaguacg-ugucgugcuuugggauagucc
uuugcaauuauaggacuuaaacuaggauuaccuaguauagguaagucaucagcuugccua
gauuaugucccugcccuuuguacacaccgcccgucgcuccuaccgauuuugagugauccg
gugaaccuuuuggaccg-cuggugccucgugugcug-ugcgggaaaucaaguaaacca-u
aucacuuagaggaaggagaagucguaacaagguuuccguaggug----------------
--
>Black_Sea_redoxcline_clone_HM749918
-----------------------cauaugcuugucucaaagauuaagccaugcaugucua
aguauaaauaguauacagugaaacugcgaauggcucauuaaaacaguuauaguuuacuug
auaaucgaauuuuauauggauaaccguaguaauucuagagcuaauacaugcuguuaaacc
ugacuucucggaaagguuguauuuauuagauauu-aaaccagcagccucc--gggcuucu
gugaugauucauaauaacugaucggagcgaagcuagucuucgcuaaaucauucaaguuuc
ugcccuaucacuuugaugguaguguauuggacuaccaug-aggaucacggguacgaggaa
uuaggguuugauau-cggagagggagccugagaaacggcuaccacuucuaaggaaggcag
caggcgcguaaauua-ccc--aaucccgauucggggagguagugacaagaaauaauaacu
cggguagugu-aaacuauuacgagauuaaaaugagaacaauuuaaaaaucuuagcgagga
ucaaugagaggacaagu-cuggugccagcacccgcgguaauuccagcucuuauaguguau
auuaaaguuguugcaguuaaaaagcucguagucgaucaucuaguauucgcc-ggcgcggu
ucacuacugcgccg-uug-cgcgugcuaucagcccgagaac-cucaucgu-ccuuagcug
gu-cgacgggg-augaucgggcgcuuuccugag-aaaaaauuagaguguucaaagcaggu
u-aaugccuugaauaauucagcuuggaauaauagaagaagac-ugaaguuucuuuucguu
gguu-auga-acuuuaguaaugguu-aauagaaacag-ucggggguauuaguauuuaauu
gucagaggugaaauucuaugauuuauuaaagacuaacuuaugcg-aaagcauuugccaag
gauguuuucaauugaucaagaacg-aaaguuaggggaucaaagacgaucagauaccgucc
uaguc-uuaacuauaaacgauuccgacuauggaucggaa-gggucuuucgagcccuuucg
gcacauuaugagaaauca-aagucuuuggguuccgggggaaguauggacacaagucugaa
acuuaaaggaauugacggaagggcacaccagguguggagccugcggcuuaauuugaccca
acacggggaaacuuacuaguacaagacuaagguuggauugacag-auugagagcuccuuc
uugauucuuagggugguggugcauggccguucuuaguugguggagugauuugucugguua
auuccguuaacgaacgagaccuuaaccugcuaaacuaggaguagaauuacucauucuauu
uccuucuuagagggacuaaguguucaagcacugggaaguuugaggcaauaacaggucugu
gaugccccuagacgcacuaggccgcacgcgcgcuacaaugacacguucaacg--------
------------------------------------------------------------
------------------------------------------------------------
------------------------------------------------------------
------------------------------------------------------------
------------------------------------------------------------
--
>Black_Sea_redoxcline_clone_HM749917
------------------------------------------------------------
------------------------------------------------------------
--------aaauuacauggauaaccguaguaauucuagggcuaauacaugcugcaaaacc
ugacuuu-uugaaagguuguauuuauuagauagc-aaaccagcagccgca-aggcuaguu
gugaugauucauaauaacugaucggagcgaggcuaguccucgcuaaaucauucaaguuuc
ugcccuaucacuuugaugguaguguauuggacuaccaug-aggaucacggguacgaggaa
uuaggguuugauau-cggagagggagccugagaaacggcuaccacuucuaaggaaggcag
caggcgcguaaauua-ccc--aauccugauucagggagguagugacaagaaauauuaacu
cggggguu-u-uaugccuuacgagauuaaaaugagaacaaucuaaaaaucuuaacgagga
acaauaagaggacaagu-cuggugccagcacccgcgguaauuccagcucuuauaguguau
auuaaugucguugcauuuaaaaagcucguagucgaucaucuagcagucgac-caagcugu
uuac-ucggauugg--uu-cggcuguuaucagcucgaaaac-acggcucguccuuaauca
gu-cgacugug-cagaucgggcacuuuccugag-aaaaaauuagaguguuc-aagcaggc
c-aaugccuugaauauuacagcuuggaauaauggaauaagac-uaaaaucuuuuuu-guu
gguu-augagguuuuaguaaugguu-aauagaaacag-ucgugggaagucguauuuaauu
gucagaggugaaauucuuggauuuauuaaagacgaacauacgcg-aaagcaucuuccaag
gauguuuucaauugaucaagaacg-aaaguuaggggaucaaagacgaucagauaccgucc
uaguc-uuaacuauaaacgauuccgacuuugaaucggaa-gggu-ucucgagcccuuucg
gcacauuaugagaaauca-aaguuuuuggguuaugggggaaguauggacacaagucugaa
acuuaaaggaauugacggaagggcacaccagaaguggagccugcggcuuaauuugaccca
acacgggaaaacuuacaagggcaagacaugguugggauugacag-aaugagagcucuuuc
uugauuccauggguggcggugcauggccguucuuaguugguggagugauuugucugguua
auuccguuaacgaacgagaccuuaaccugcuaaccuaggagcuggaucauccauccaguu
uccuucuuagagggacuaaguguucaagcacugggaaguuugaggcaauaacaggucugu
gaugccccuagacguccuuggccgcacgcgcgcuacaaugacacguucaacaagcuuuac
gcugguccuggcggaucucggcuaaucuuuauaguacgaugucgugcuuugggaucgucc
uuugcaauuauaggacuugaacuaggaauuucuaguauaggugagucaucagcuc-----
------------------------------------------------------------
------------------------------------------------------------
------------------------------------------------------------
--
>Lake_Zug_ciliate_LR798089
atctggttgatcctgccagtagtcatatgcttgtcttaaagattaagccatgcatgtcta
agtataaatagtatacagtgaaactgcgaatggctcattaaaacagttatagtttacatg
ataatggaattttatatggataaccgtagtaattctagagctaatacatgctgttaaacc
tgacttttgggaaaggttgtatttattagatatt-aaaccaatagcttt--cgggctatt
gtgatgattcataataactgatcggagtagggccagtccctactaaatcattcaagtttc
tgccctatcactttgatggtagtgtattggactaccatg-aggatcacgggtacgaggaa
ttagggtttgatat-cggagagggagcctgaaaaacggctaccacttctacggaaggcag
caggcgcgtaaatta-ccc--aatcccaattcggggaggtagtgacaagaaataataact
cgggtagtgc-aaactactacgagattaaaatgaggacaatgtaaatatcttagcgagga
acaatgagaggacaagt-ctggtgccagcacccgcggtaattccagctcttatagtgtat
attaaagttgttgcagttaaaaagctcgtagtcgatcatctagtagcggcc-agtctggc
ttcg-gtcaggttg--tg-ttgttgctatctgctcgagaac-ttcatcta-ccttaactg
gt-cggtgatg-ctgatcgggctctttcctgag-aaaaaattagagtgttcaaagcaggc
c-aatgccttgaatattacagcttggaataatagaataagac-tgaagtctctttt-att
ggtt-atga-gctttagtaatggtt-aatagaaacag-tcgggggtattagtatttaatt
gtcagaggtgaaattctatgatttattaaagactaacttatgcg-aaagcatttgccaag
gatgttttcaattgatcaagaacg-aaagttaggggatcaaagacgatcagataccgtcc
tagtc-ttaactataaacgattccgactaaggatcggaa-gggtttcaacagccctttcg
gcactttatgagaaatca-aagtctttgggttctgggggaagtatggacacaagtctgaa
acttaaaggaattgacggaagggcacaccaggtgtggagcctgcggcttaatttgactca
acacggggaaacttactagggcaagactaaggttggattgacag-aatgagagctctttc
ttgattcttagggtggtggtgcatggccgttcttagttggtggagtgatttgtctggtta
attccgttaacgaacgagaccttaacctgctaaactaggaggctgctt-cccagcagttt
tccttcttagagggactaagtgtgcaaacacatggaagtttgaggcaataacaggtctgt
gatgcccctagacgtcctaggccgcacgcgcgctacaatgacacgttcaacgagtt-tct
tcctgattctgacgaattcgggtaatcttcatagtacg-tgtcgtgctttgggatagtcc
tttgcaattataggacttcaactaggaatacctagtataggtaagtcatcagcttgccta
gattatgtccctgccctttgtacacaccgcccgtcgctcctaccgattttgagtgattag
gtaaaccttctggatca-gagcagtcttcaaggctgcactgagaagttaagtaaatcatt
atcacttagaggaaggagaagtcgtaacaaggtttccgtaggtgaacctgcggaaggatc
at
>Lake_Lugano_100m_plagi_reverse_August_2020
------------------------------------------------------------
------------------------------------------------------------
------------------------------------------------------------
------------------------------------------------------------
------------------------------------------------------------
------------------------------------------------------------
----------------------------------------------------------ag
caggcgcgtaaatta-ccc--aatcccaattcggggaggtagtgacaagaaataataact
cgggtagtgc-aaactactacgagattaaaatgaggacaatgtaaatatcttagcgagga
acaatgagaggacaagt-ctggtgccagcacccgcggtaattccagctcttatagtgtat
attaaagttgttgcagttaaaaagctcgtagtcgatcatctagtagcggcc-agtctggc
ttcg-gtcaggttg--tg-ttgttgctatctgctcgagaac-ttcatcta-ccttaactg
gt-cggtgatg-ctgatcgggctctttcctgag-aaaaaattagagtgttcaaagcaggc
c-aatgccttgaatattacagcttggaataatagaataagac-tgaagtctctttt-att
ggtt-atga-gctttagtaatggtt-aatagaaacag-tcgggggtattagtatttaatt
gtcagaggtgaaattctatgatttattaaagactaacttatgcg-aaagcatttgccaag
gatgttttcaattgatcaagaacg-aaagttaggggatcaaagacgatcagataccgtcc
tagtc-ttaactataaacgattccgactaaggatcggaa-ggg-----------------
------------------------------------------------------------
------------------------------------------------------------
------------------------------------------------------------
------------------------------------------------------------
------------------------------------------------------------
------------------------------------------------------------
------------------------------------------------------------
------------------------------------------------------------
------------------------------------------------------------
------------------------------------------------------------
------------------------------------------------------------
------------------------------------------------------------
--
>Hainich_groundwater_ciliate
atctggttgatcctgccagtagtcatatgcttgtcttaaagattaagccatgcatgtcta
agtataaatagtatacagtgaaactgcgaatggctcattaaaacagttatagtttacttg
ataatagaaatctacatggataaccgtggtaattctagagctaatacatgcgacttg-cc
caactc--acgaagggctgtatttattag--ttgaaaaccaaccttctcc--ggagggct
gtgatgaatcataataactgatcggagcgaggtc-gtcctcgctaaatcattcaagtttc
tgccctatcactttgatggtagtatataggactaccatg-aggataacgggtacggggaa
ttagggtttgatac-cggagagggagcctgagaaacggctaccacttctaaggaaggcag
caggcgcgtaaatta-ccc--aatgtcaaatcggcgaggtagtgacaagaaataataact
cggggtct-t-tcgactttacgggattaaaatgagaacaatttaaaaatcttagcgagga
acaattggagggcaagt-ctggtgccagcagccgcggtaattccagctccaaaagcgtat
attaatgttgttgcagttaaaaagctcgtagtctatcttcttagagtgcgg-agagccgg
cc-a-agccgccct--ca-gcagtctaatctgctcgaaagc-cacgctcgtccttcgttg
gt-cgacatgg-tgtctcgggctctttactgag-aaaaaattagagtgttcaacgcaggc
a-atcgcagagaatacacaagcttggaataatagaatagggc-taaagtctttttt-gtt
ggtt-atgaggctttagtaatggtt-aataggaacag-acgggggctttagtatttaatt
gtcagaggtgaaattctcggatttattaaggactaactaatgcg-aaagcatttgccaag
gatgttttcaattgatcaagaacg-aaagttaggggatcaaagacgatcagataccgtcc
tagtc-ttgactataaacgattccgactaaggatcggag-aggtaacttcagcctcttcg
gcactttttgagaaatca-aagtctttgggttccgggggaagtatggacacaagtctgaa
acttaaaggaattgacggaagggcacaccaggagtggagcctgcggcttaatttgactca
acacgggaaaacttaccaggtcaagacatgggtgggattgacagaaatgagagctctttc
ttgattctatggaaggtggtgcatggccgttcttagttggtggagtgatttgtctggtta
attccgttaacgaacgagaccttaaccagctaaactagaag-ctgcataatcatgtggtt
ttcttcttagagggactatgtgttcaagcacatggaagtttgaggcaataacaggtctga
gatgcccctagacgtcctgggccgcacgcgcgctacaatgacacattcaacgagta-ctt
cctgctctgacaagagttcgggtaatctttatagcatg-tgtcgtgc-tggggatagtcc
tttgcaattataggacttgaactaggaattcctagtataggcatgtcatcagcgtgccta
gattatgtccctgccctttgtacacaccgcccgtcgctccgaccga-tttgggtgattcg
atgagccttctcgactagggacggtcct---gccgtttctgggaagttatgcaaatca-t
atcacctagaggatggagaagtcgtaacaaggtttccgtaggtgaacctgcggaaggatc
at
>California_groundwater_ciliate
atctggttgatcctgccagtagtcatatgcttgtcttaaagattaagccatgcatgtcta
agtataaatagtatacagtgaaactgcgaacggctcattaaaacagttatagtttacttg
atgattaaa--ttacatggataaccgtagtaattctagagctaatacatgcaaaaagacc
cgacgc--aagaagggttgtatttattag--ttg-aaaccaacagctttc--gggctgct
gtgacgattcataataacttatcggagcgaggcctggccttgccacatcattcaagtttc
tgccctatcactttgatggtagtgtattggactaccatg-aggataacgggtacggggaa
ttagggtttgatac-cggagagggagcctgagaaacggctaccacttctaaggaaggcag
caggcgcgtaaatta-ccc--aatgccgattcggcgaggtagtgacaagaaataataaat
cggggttt-c-acaac-ttacgatattaaaatgagaacaatttaaaacacttagcgagga
acaattggagggcaagt-ctggtgccagcagccgcggtaattccagctccaaaagcgtat
attaatgttgttgcagttaaaaagctcgtagtcgaacgtcttagggtccct-ttagctgg
ct-t-tgccgttag--ag-ggattctaatctgtccgaaaac-cctgaccgtccttaactg
gt-cgacaggg-cacttcgggcactttactgag-aaaaaattagagtgttccacgcaggc
a-agcgcagagaatacacaagcttggaataatagaaaaaggc-taaagtctttttt-gtt
ggtt-atgagactttagtaatggtt-aataggaacag-tcgggggcattagtatttaatt
gtcagaggtgaaattcttggatctaggaaagactaacttatgcg-aaagcatttgccaag
gatgttttcagttgatcaagaacg-aaagttaggggatcaaagacgatcagacaccgtcg
tagtc-ttaactataaacgattccgactaaggattgggg-aggtttattcagccttctca
gcactttatgagaaatca-aagtctatgggttccgggggaagtatggacacaagtctgaa
acttaaaggaattgacggaagggcacaccaggagtggagcctgcggcttaatttgactca
acacgggaaaacttaccaggtcaagacatgggtgggattgacagaaatgagagctctttc
ttgattctatggaaggtggtgcatggccgttcttagttggtggagtgatttgtctggtta
attccgttaacgaacgagaccttaaccagctaaactagaag-ctccttacgcaaggagta
ttcttcttagagggactatgtgtgcaagcacatggaagtttgaggcaataacaggtctga
gatgcccctagacgtcctgggccgcacgcgcgctacaatgacacattcaacgagta-ctt
cctgctctgacaagagttcgggtaatctttacagcatg-tgtcgtgc-tggggatagtcc
tttgcaattataggacttgaactaggaattcctagtataggcgtgtcatcagcgcgccta
gattatgtccctgccctttgtacacaccgcccgtcgctccgaccga-tttgggtgattcg
atgagccttctagactagggttggtcct---gccaactctgggaagttatgcaaatca-t
atcacctagaggatggagaagtcgtaacaaggtttccgtaggtgaacctgcggaaggatc
at
>Z29440.1.1704 Eukaryota;SAR;Alveolata;Ciliophora;Intramacronucleata;Conthreep;Plagiopylea;Plagiopylida;Plagiopyla;Plagiopyla frontata
-----------------------cauaugcuugucuuaaagacuaagccaugcaugucua
aguauaaauaguauacagugaaacugcgaauggcucauuaaaucaguuauaauuuacuug
auaau-uuuuccuacaaggauaaccguaguaauucuagagcuaauacuugccguuaa-cc
ugacuuuucggaaggguuguauuuauuagauuug-aaaucaucagcccgcaaggguugcu
gugaugauucauaauaacugaucggagcgaggcccggccuugcuaaaucauucaaguuuc
ugcccuaucacuuugaugguaguguaucugacuaccaug-aggauuacggguacgcggaa
uuaggguuugauuugcggagagggagccugagaaacggcuaccacuucuaaggaaggcag
caggcgcgcaaauua-ccc--aaucccaauucggggagguagugacaagaaauaauagcc
cggggucu---augacuuacggcgauuaaaaugagaacaauuuaaaucacuuaacgagua
ucaauuggagggcaaguncuggugccagcagccgcgguaauuccagcuccaauagcguau
auuaaaguuguugcaguuaaaaagcucguagucgaucuucuaagagugcag-cuuaggac
uuca-auccugaga--gu-gcgcucuuaucugaccgagacc-uucguucgugcuucacug
uuacgauggag-uaaaucggucacuuuacugag-aaaaaauuagaguguucaaagcaggc
acugagccuugaauacacaagcuuggaauaauagaauaugac-uaaaguc-uuuuu-guu
gguu-uuaagacuuugguaaugauu-aauagaaacag-uugggggcauuaguaucuaauu
gucagagguggaauucuuggauuuauuagagacuaaccuaugcg-aaagcauuugccaag
gauguuuucaauugaucaagaacg-aaaguuaggggaucaaagacgaucagauaccgucc
uaguc-uuaacuauaaacgauuccgacuauggauuggga-gagcacuuuaaccucucuca
gcacauuaugagaaaucauaagucuuuggguuccgggggaaguauggacacaagucugaa
acuuaaaggaauugacggaagggcacacaaggaguggnnngugcggcuuaauuugacuca
acacgggaaaacuuaccagggcaagacauaggugggauugacagaaaugagagcucuuuc
uugauucuaugggugguggugcauggccguucuuaguugguggagugauuugucugguua
auuccguuaacgaacgagaccuuaaccugcuaaauaggagcuuggauuucucauccagua
uccuucuuagagggacuaugugca-aaacacauggaagunugaggcaauaacaggucugu
gaugccccuagacguccugggccgcacgugcgcuacaaugacacaagcaacaagua-ucu
ccugcucugacaagagaucggguaaucuuuauaguuug-ugucgugc-uugggauugucc
uuuguaauuauaggacaugaacuaggaauuccuaguauagguaugucaucagcaugccua
gauuaagucccugcccuuuguacacaccgcccgucgcuccuaccga--uugagagauuca
gugaaccuucuggaguuugaguagaccucgugucuucucugcgaaguuaaguaaacuauu
aucucuuagaggaaggagaag---------------------------------------
--
>Z29442.1.1696 Eukaryota;SAR;Alveolata;Ciliophora;Intramacronucleata;Conthreep;Plagiopylea;Plagiopylida;Plagiopyla;Plagiopyla nasuta
-----------------------cauaugcuugucuuaaagauuaagccaugcaugucua
aguauaaauaguauacagugaaacugcgaauggcucauuaaaucaguuauaauuuacuug
auaau-guuuucuacaaggauaaccguaguaauucuagagcuaauacuugcugucua-cc
uaacuuuacagaaggguuguauuuauuagauuuu-aaaucaucagcccgcaaggguugcu
uugaugauucauaauaacugaucggagcgaggcucggccuugcuaaaucauucaaguuuc
ugcccuaucacuuugaugguaguguaucugacuaccaug-aggauuacggguacgcggaa
uuaggguuugauuugcggagagggagccugaaaaauggcuaccacuucuaaggaaggcag
caggcgcgcaaauua-ccc--aaucccgauucggggagguagugacaagaaauaauagcc
cggggucu---acgacuuacggcgauuaaaaugagaacaauuuaaaucacuuaacgagua
ucaauuggagggcaaguncuggugccagcagccgcgguaauuccagcuccaauagcguau
auuaaaguuguugcaguuaaaaagcucguagucgaucuucuaagaguaaag-uuuaggg-
uucg-cgccuuaug--cu-uugcucuuauccgaccgagacc-uucguucgugcuuaacug
uugcgauggag-uaaaucggucacuuuacugag-aaaaaauuagaguguucaaagcaggc
acugugccuugaauacacaagcuuggaauaauagaauaggac-uaaaguc--uuuu-guu
gguu--ugagacuuugguaaugguu-aauaggaacag-uugggggcauuaguaucuaauu
gucagaggugaaauucuuggauuuauuagagacuaaccuaugcg-aaagcauuugccaag
gauguuuucaauugaucaagaacg-aaaguuaggggaucaaagacgaucagauaccgucc
uaguc-uuaacuauaaacgauuccgacuauggauuggga-gagcau----accucucuca
gcacauuaugagaaaucacaagucuuuggguuccgggggaaguauggacacaagucugaa
acuuaaaggaauugacggaagggcacacaaggaguggnnngugcggcuuaauuugacuca
acacggggaaacuuaccagggcaagacagaggugggauugacagaaaugagagcucuuuc
uugauucuaugggugguggugcauggccguucuuaguugguggagugauuugucugguua
auuccguuaacgaacgagaccuuaaccugcuaaauaggagc-uguauuacucauacagua
uccuucuuagagggacuaugugca-aaacacauggaaguuugaggcaauaacaggucugu
gaugccccuagacguccugggccgcacgugcgcuacaaugacacaagcaacaagua-ucu
ccugcucugacaagaguucggguaaucuuuauaguuug-ugucgugc-uugggauugucc
uuuguaauuauaggacaugaacuaggaauuccuaguauagguaugucaucagcaugccua
gauuaagucccugcccuuuguacacaccgcccgucgcuccuaccgg--uugagagauuca
gugaaccuucuggaguuugaguggaccucguguucauucugcgaaguuaaguaaacuauu
aucucuuagaggaaggagaag---------------------------------------
--
>EF028638.1.1517 Eukaryota;SAR;Alveolata;Ciliophora;Intramacronucleata;Conthreep;Plagiopylea;Plagiopylida;Trimyema;Trimyema sp. koreanum
gcccuucuga--------------------------------------------------
------------------------------------------------------------
------------------------------------------------------------
------------------------------------------------------------
----------------------cggagcaagacaaugucuugcuaaaucauucaaguuuc
ugcccuaucaccuagaugguaguguauuugacuaccaug-gggauaacggguacgcggaa
uuaggguuugauuugcggagagggagccugagaaacggcuaccacuucuaaggaaggcag
caggcgcgcaaauua-ccc--aaucccgauucggggagguagugacaagaaauaaugacu
cggggucu-c-acgac-uuacgagaucaaaaugagaacaauguaaaaaacuuaucgagga
acaauuggagggcaaguucuggugccagcagccgcgguaauuccagcuccaauagcguau
auuaaaguuguugcaguuaaaaagcucguagucgauauucuaagcacccuu-uauguaug
cuga-ggcuauaug--aa-gggugcuuauccgcccgagaac-aauacgcggccuuaagug
gu-cgguauug-cacaucgggcauuuuacugag-aaaaaauuagaguguucaaagcaggc
a-aacgccuugaauacacaagcuuggaauaauggaauaggac-uaaaaucuuuuuu-guu
gguu-auaagauuuuaguaaugguu-aauagaaacag-uugggggcauuaguauuuaauu
gucagaggugaaauucuuggauuuauuaaagacuaacauaugcg-aaagcauuugccaag
gauguuuucaauugaucaagaacgnaaaguuaggggaucaaagacgauuagauaccguca
uaguc-cuaacuauaaacgauuccgacuauggaucggaa-gagucucuuuagcucuuucg
gcacauuaugagaaaucauaagucuuuggguuccgggggaaguauggacgcaagucugaa
acuuaaaggaauugacggaagggcacaccaggagaggaacuugcggcuuaauuugacuca
acacggggaaacuuaccaggucaagacauagguaggauugacagaaaugagagcucuuuc
uugauucuaugggugguggugcauggccguucuuaguugguggagugauuugucugguua
auuccguuaacgaacgggaccuuaaccugcuaaauaggagc-cagauguacaaucuggug
uccuucuuagagggacuaugcgugcaancgcauggaaguuugaggcaauaacaggucugu
gaugccccuagacgucccgggccgcacgcguguuacaaugacacggucagcaagua-uuu
ccugccucgauagagguucggguaaucuuauuaguccg-ugucguag-ugggaauugucc
uuuguaauuauaggacaugaacuaggauuuccuaguauaggugugucaucagcgcaccua
gauuaagucccugcccuuuguacacaccgcccgucgcuccuaccga--uugagugauucg
guaaaccuucuggacua-gaugagcccuagaggcuuaucugggaaguuaaguaagccauu
aucacuuagaggaaggagaagucguaacaagguuuccguaggug----------------
--
>Lugano_August_2020_130m_plagi_reverse
------------------------------------------------------------
------------------------------------------------------------
------------------------------------------------------------
------------------------------------------------------------
------------------------------------------------------------
------------------------------------------------------------
------------------------------------------------------------
------------------------------------------------------------
---------------tattacgagattaaaatgaggacaatgtaaatatcttagcgagga
acaatgagaggacaagt-ctggtgccagcacccgcggtaattccagctcttatagtgtat
attaaagttgttgcagttaaaaagctcgtagtcgatcatctagtagcggcc-agtctggc
ttcg-gtcaggttg--tg-ttgttgctatctgctcgagaac-ttcaccta-ccttaactg
gt-cggtgatg-ctgatcgggctctttcctgag-aaaaaattagagtgttcaaagcaggc
c-aatgccttgaatattacagcttggaataatagaataagac-tgaagtctctttt-att
ggtt-atga-gctttagtaatggtt-aatagaaacag-tcgggggtattagtatttaatt
gtcagaggtgaaattctatgatttattaaagactaacttatgcg-aaagcatttgccaag
gatgttttcaattgatcaagaacg-aaag-------------------------------
------------------------------------------------------------
------------------------------------------------------------
------------------------------------------------------------
------------------------------------------------------------
------------------------------------------------------------
------------------------------------------------------------
------------------------------------------------------------
------------------------------------------------------------
------------------------------------------------------------
------------------------------------------------------------
------------------------------------------------------------
------------------------------------------------------------
------------------------------------------------------------
--
>Plagiopylean_ASV_1
------------------------------------------------------------
------------------------------------------------------------
------------------------------------------------------------
------------------------------------------------------------
------------------------------------------------------------
------------------------------------------------------------
------------------------------------------------------------
------------------------------------------------------------
------------------------------------------------------------
----------------------------------------ttccagctcttatagtgtat
attaaagttgttgcagttaaaaagctcgtagtcgatcatctagtagcggcc-agtctggc
ttcg-gtcaggttg--tg-ttgttgctatctgctcgagaac-ttcatcta-ccttaactg
gt-cggtgatg-ctgatcgggctctttcctgag-aaaaaattagagtgttcaaagcaggc
c-aatgccttgaatattacagcttggaataatagaataagac-tgaagtctctttt-att
ggtt-atga-gctttagtaatggtt-----------------------------------
------------------------------------------------------------
------------------------------------------------------------
------------------------------------------------------------
------------------------------------------------------------
------------------------------------------------------------
------------------------------------------------------------
------------------------------------------------------------
------------------------------------------------------------
------------------------------------------------------------
------------------------------------------------------------
------------------------------------------------------------
------------------------------------------------------------
------------------------------------------------------------
------------------------------------------------------------
------------------------------------------------------------
--
>Plagiopylean_ASV_2
------------------------------------------------------------
------------------------------------------------------------
------------------------------------------------------------
------------------------------------------------------------
------------------------------------------------------------
------------------------------------------------------------
------------------------------------------------------------
------------------------------------------------------------
------------------------------------------------------------
----------------------------------------ttccagctcttatagtgtat
attaaagttgttgcagttaaaaagctcgtagtcgatcatctagcattggcc-ggtctggc
ttcg-gtcaggctg--tg-cgagtgctatctgctcgagaac-ttcatcta-ccttaactg
gt-cgatgatg-ctgatcgggcactttcctgag-aaaaaattagagtgttcaaagcaggc
c-aatgccttgaatattacagcttggaataatagaataagac-tgaagtctctttt-att
ggtt-atga-actttagtaatggtt-----------------------------------
------------------------------------------------------------
------------------------------------------------------------
------------------------------------------------------------
------------------------------------------------------------
------------------------------------------------------------
------------------------------------------------------------
------------------------------------------------------------
------------------------------------------------------------
------------------------------------------------------------
------------------------------------------------------------
------------------------------------------------------------
------------------------------------------------------------
------------------------------------------------------------
------------------------------------------------------------
------------------------------------------------------------
--
>Plagiopylean_ASV_3
------------------------------------------------------------
------------------------------------------------------------
------------------------------------------------------------
------------------------------------------------------------
------------------------------------------------------------
------------------------------------------------------------
------------------------------------------------------------
------------------------------------------------------------
------------------------------------------------------------
----------------------------------------ttccagctcttatagtgtat
attaaagttgttgcagttaaaaagctcgtagtcgatcatctagtatttgcc-agtttggc
ttcg-gtcaagctg--tg-tgagtgctatctgctcgagaac-ttcatcta-ccttaactg
gt-cgatgatg-ctgatcgggcactttcctgag-aaaaaattagagtgttcaaagcaggc
t-aatgccttgaatattacagcttggaataatagaataagac-tgaagtctctttt-att
ggtt-atga-actttagtaatggtt-----------------------------------
------------------------------------------------------------
------------------------------------------------------------
------------------------------------------------------------
------------------------------------------------------------
------------------------------------------------------------
------------------------------------------------------------
------------------------------------------------------------
------------------------------------------------------------
------------------------------------------------------------
------------------------------------------------------------
------------------------------------------------------------
------------------------------------------------------------
------------------------------------------------------------
------------------------------------------------------------
------------------------------------------------------------
--
>Plagiopylean_ASV_4
------------------------------------------------------------
------------------------------------------------------------
------------------------------------------------------------
------------------------------------------------------------
------------------------------------------------------------
------------------------------------------------------------
------------------------------------------------------------
------------------------------------------------------------
------------------------------------------------------------
----------------------------------------ttccagctcttatagtgtat
attaaagttgttgcagttaaaaagctcgtagtcgatcatctagtatttgcc-agtttggc
ttcg-gtcaggctg--tg-cgagtgctatctgctcgagaac-ttcatcta-ccttaactg
gt-cgatgatg-ctgatcgggcactttcctgag-aaaaaattagagtgttcaatgcaggc
t-aatgccttgaatattacagcttggaataatagaataagac-tgaagtctctttt-att
ggtt-atga-actttagtaatggtt-----------------------------------
------------------------------------------------------------
------------------------------------------------------------
------------------------------------------------------------
------------------------------------------------------------
------------------------------------------------------------
------------------------------------------------------------
------------------------------------------------------------
------------------------------------------------------------
------------------------------------------------------------
------------------------------------------------------------
------------------------------------------------------------
------------------------------------------------------------
------------------------------------------------------------
------------------------------------------------------------
------------------------------------------------------------
--
>Plagiopylean_ASV_5
------------------------------------------------------------
------------------------------------------------------------
------------------------------------------------------------
------------------------------------------------------------
------------------------------------------------------------
------------------------------------------------------------
------------------------------------------------------------
------------------------------------------------------------
------------------------------------------------------------
----------------------------------------ttccagctcttatagtgtat
attaaagttgttgcagttaaaaagctcgtagtcgatcatctagtagtggcc-gtcatggc
tcac-gccaaggcg--cg-ctggtgctatctgctcgagaac-ttcaccta-ccttcactg
gt-cgatgatg-ctgatcgggcactttcctgag-aaaaaattagagtgttcaaagcaggc
c-aatgccttgaatattacagcttggaataatagaataagac-tgaagtctctttt-gtt
ggtt-atga-actttagtaatggtt-----------------------------------
------------------------------------------------------------
------------------------------------------------------------
------------------------------------------------------------
------------------------------------------------------------
------------------------------------------------------------
------------------------------------------------------------
------------------------------------------------------------
------------------------------------------------------------
------------------------------------------------------------
------------------------------------------------------------
------------------------------------------------------------
------------------------------------------------------------
------------------------------------------------------------
------------------------------------------------------------
------------------------------------------------------------
--
>Plagiopylean_ASV_6
------------------------------------------------------------
------------------------------------------------------------
------------------------------------------------------------
------------------------------------------------------------
------------------------------------------------------------
------------------------------------------------------------
------------------------------------------------------------
------------------------------------------------------------
------------------------------------------------------------
----------------------------------------ttccagctcttatagtgtat
attaaagttgttgcagttaaaaagctcgtagtcgatcatctagtagcagca-gtcgtggc
tcac-gccatggct--cg-ctggtgctatctgctcgagaac-ttcacctg-ccttcactg
gc-cgatgatg-ctgatcgtgcactttcctgag-aaaaaattagagtgttcaatgcaggc
t-aatgccttgaatattacagcttggaataatagaataagac-tgacgt-tctttt-gtt
ggtt-atga-actttagtaatagtt-a---------------------------------
------------------------------------------------------------
------------------------------------------------------------
------------------------------------------------------------
------------------------------------------------------------
------------------------------------------------------------
------------------------------------------------------------
------------------------------------------------------------
------------------------------------------------------------
------------------------------------------------------------
------------------------------------------------------------
------------------------------------------------------------
------------------------------------------------------------
------------------------------------------------------------
------------------------------------------------------------
------------------------------------------------------------
--
>Plagiopylean_ASV_7
------------------------------------------------------------
------------------------------------------------------------
------------------------------------------------------------
------------------------------------------------------------
------------------------------------------------------------
------------------------------------------------------------
------------------------------------------------------------
------------------------------------------------------------
------------------------------------------------------------
----------------------------------------ttccagctcttatagtgtat
attaaagttgttgcagttaaaaagctcgtagtcgatcatctagtagcagtc-gtcgtggc
tcac-gccatggcg--cg-ctggtgctatctgctcgagaac-ttcacctg-ccttcactg
gc-cgatgatg-ctgatcgtgcactttcctgag-aaaaaattagagtgttcaatgcaggc
t-aatgccttgaatattacagcttggaataatagaataagac-tgacgt-tctttt-gtt
ggtt-atga-actttagtaatagtt-a---------------------------------
------------------------------------------------------------
------------------------------------------------------------
------------------------------------------------------------
------------------------------------------------------------
------------------------------------------------------------
------------------------------------------------------------
------------------------------------------------------------
------------------------------------------------------------
------------------------------------------------------------
------------------------------------------------------------
------------------------------------------------------------
------------------------------------------------------------
------------------------------------------------------------
------------------------------------------------------------
------------------------------------------------------------
--
