# Supplementary material for: Redox gradients define the ecological niche of ciliates with denitrifying endosymbionts in anoxic lake waters
Source: ISME J. 2026 Mar 1;20(1):wrag043. doi: 10.1093/ismejo/wrag043 (PMC13037464; doi:10.1093/ismejo/wrag043)
Supplement: wrag043_Supplementary_materials [file wrag043_supplementary_materials.zip › Supplementary file 11.iqtree]

IQ-TREE 2.3.0 COVID-edition built Mar 14 2024

Input file name: 18S_lake_ecophysiology_sequences_aligned_mafft.fa
Type of analysis: ModelFinder + tree reconstruction + ultrafast bootstrap (1000 replicates)
Random seed number: 488955

REFERENCES
----------

To cite IQ-TREE please use:

Bui Quang Minh, Heiko A. Schmidt, Olga Chernomor, Dominik Schrempf,
Michael D. Woodhams, Arndt von Haeseler, and Robert Lanfear (2020)
IQ-TREE 2: New models and efficient methods for phylogenetic inference
in the genomic era. Mol. Biol. Evol., in press.
https://doi.org/10.1093/molbev/msaa015

To cite ModelFinder please use: 

Subha Kalyaanamoorthy, Bui Quang Minh, Thomas KF Wong, Arndt von Haeseler,
and Lars S Jermiin (2017) ModelFinder: Fast model selection for
accurate phylogenetic estimates. Nature Methods, 14:587–589.
https://doi.org/10.1038/nmeth.4285

Since you used ultrafast bootstrap (UFBoot) please also cite: 

Diep Thi Hoang, Olga Chernomor, Arndt von Haeseler, Bui Quang Minh,
and Le Sy Vinh (2018) UFBoot2: Improving the ultrafast bootstrap
approximation. Mol. Biol. Evol., 35:518–522.
https://doi.org/10.1093/molbev/msx281

SEQUENCE ALIGNMENT
------------------

Input data: 37 sequences with 1802 nucleotide sites
Number of constant sites: 1167 (= 64.7614% of all sites)
Number of invariant (constant or ambiguous constant) sites: 1167 (= 64.7614% of all sites)
Number of parsimony informative sites: 394
Number of distinct site patterns: 756

ModelFinder
-----------

Best-fit model according to BIC: TIM3+F+R3

List of models sorted by BIC scores: 

Model                  LogL         AIC      w-AIC        AICc     w-AICc         BIC      w-BIC
TIM3+F+R3        -10100.536   20363.071 +   0.0734   20370.795 +   0.0932   20808.300 +    0.471
TN+F+R3          -10104.707   20369.415 -  0.00308   20376.945 -   0.0043   20809.147 +    0.308
TIM2+F+R3        -10102.284   20366.568 -   0.0128   20374.292 -   0.0162   20811.797 +    0.082
TN+F+I+R3        -10102.680   20367.359 -   0.0086   20375.082 -   0.0109   20812.588 +   0.0552
TIM3+F+I+R3      -10098.953   20361.906 +    0.131   20369.825 +    0.151   20812.632 +    0.054
TIM2+F+I+R3      -10100.310   20364.620 -   0.0338   20372.538 -    0.039   20815.345 -   0.0139
TIM+F+R3         -10104.412   20370.824 -  0.00152   20378.547 -  0.00193   20816.053 -  0.00976
GTR+F+R3         -10097.934   20361.868 +    0.134   20369.984 +     0.14   20818.090 -  0.00352
TIM+F+I+R3       -10102.414   20368.828 -  0.00413   20376.747 -  0.00475   20819.554 -   0.0017
GTR+F+I+R3       -10095.919   20359.837 +     0.37   20368.154 +    0.349   20821.556 - 0.000623
GTR+F+R4         -10095.664   20361.328 +    0.176   20369.848 +     0.15   20828.543 - 1.89e-05
GTR+F+I+R2       -10110.859   20385.719 - 8.87e-07   20393.637 - 1.02e-06   20836.444 - 3.64e-07
GTR+F+I+R4       -10095.883   20363.766 +   0.0519   20372.491 -   0.0399   20836.478 - 3.58e-07
SYM+R3           -10123.895   20407.790 - 1.43e-11   20415.321 -    2e-11   20847.522 - 1.43e-09
SYM+I+R3         -10121.254   20404.507 - 7.38e-11   20412.230 - 9.37e-11   20849.736 - 4.73e-10
TIM3e+R3         -10133.066   20422.132 -  1.1e-14   20429.285 - 1.86e-14   20850.871 - 2.68e-10
TIM3e+I+R3       -10132.227   20422.454 - 9.35e-15   20429.794 - 1.44e-14   20856.689 - 1.46e-11
GTR+F+R2         -10126.589   20415.177 - 3.56e-13   20422.900 - 4.52e-13   20860.406 - 2.28e-12
TPM3u+F+R3       -10131.391   20422.781 - 7.94e-15   20430.312 - 1.11e-14   20862.513 - 7.96e-13
TPM3u+F+I+R3     -10127.763   20417.526 -  1.1e-13   20425.250 -  1.4e-13   20862.755 - 7.05e-13
TVMe+R3          -10135.446   20428.892 - 3.74e-16   20436.233 - 5.75e-16   20863.128 - 5.85e-13
TVMe+I+R3        -10131.929   20423.857 - 4.64e-15   20431.388 - 6.48e-15   20863.590 - 4.65e-13
HKY+F+I+R3       -10132.638   20425.276 - 2.28e-15   20432.807 - 3.19e-15   20865.008 - 2.29e-13
HKY+F+R3         -10136.444   20430.888 - 1.38e-16   20438.228 - 2.12e-16   20865.124 - 2.16e-13
TPM2u+F+I+R3     -10129.328   20420.655 -  2.3e-14   20428.378 - 2.92e-14   20865.884 - 1.48e-13
TPM2u+F+R3       -10134.022   20428.043 - 5.72e-16   20435.574 -    8e-16   20867.775 - 5.73e-14
TPM3+R3          -10145.798   20445.596 - 8.82e-20   20452.564 - 1.63e-19   20868.839 - 3.37e-14
TVM+F+I+R3       -10124.276   20414.553 - 4.86e-13   20422.669 - 5.07e-13   20870.775 - 1.28e-14
TPM3+I+R3        -10143.198   20442.396 - 4.37e-19   20449.549 - 7.38e-19   20871.135 - 1.07e-14
TVM+F+R3         -10128.508   20421.016 - 1.92e-14   20428.935 - 2.21e-14   20871.742 - 7.89e-15
K3Pu+F+I+R3      -10132.330   20426.660 - 1.14e-15   20434.384 - 1.45e-15   20871.889 - 7.33e-15
K3Pu+F+R3        -10136.162   20432.324 - 6.73e-17   20439.854 -  9.4e-17   20872.056 - 6.74e-15
GTR+F+I+G4       -10134.787   20431.574 - 9.79e-17   20439.297 - 1.24e-16   20876.803 - 6.28e-16
TIM2e+I+R3       -10146.516   20451.033 - 5.82e-21   20458.373 - 8.95e-21   20885.269 - 9.11e-18
TIM2e+R3         -10150.323   20456.647 - 3.52e-22   20463.800 - 5.94e-22   20885.386 - 8.59e-18
TNe+R3           -10158.813   20471.626 - 1.97e-25   20478.593 - 3.64e-25   20894.868 -  7.5e-20
TPM2+I+R3        -10156.195   20468.390 - 9.91e-25   20475.542 - 1.67e-24   20897.129 - 2.42e-20
TNe+I+R3         -10156.634   20469.269 - 6.39e-25   20476.421 - 1.08e-24   20898.007 - 1.56e-20
TPM2+R3          -10161.627   20477.254 - 1.18e-26   20484.221 - 2.18e-26   20900.496 -  4.5e-21
TIMe+R3          -10158.129   20472.258 - 1.43e-25   20479.410 - 2.42e-25   20900.997 -  3.5e-21
TIMe+I+R3        -10155.916   20469.833 - 4.82e-25   20477.173 - 7.41e-25   20904.068 - 7.54e-22
GTR+F+G4         -10154.371   20468.742 - 8.31e-25   20476.272 - 1.16e-24   20908.474 - 8.33e-23
K2P+I+R3         -10167.224   20488.448 - 4.37e-29   20495.416 -  8.1e-29   20911.690 - 1.67e-23
K2P+R3           -10171.103   20494.205 - 2.46e-30   20500.990 - 4.99e-30   20911.951 - 1.46e-23
K3P+I+R3         -10166.589   20489.178 - 3.03e-29   20496.330 - 5.13e-29   20917.916 - 7.42e-25
K3P+R3           -10170.508   20495.016 - 1.64e-30   20501.983 - 3.04e-30   20918.258 - 6.25e-25
F81+F+I+R3       -10289.636   20737.273 - 4.06e-83   20744.613 - 6.25e-83   21171.508 - 6.36e-80
F81+F+R3         -10294.093   20744.185 - 1.28e-84   20751.338 - 2.17e-84   21172.924 - 3.13e-80
JC+I+R3          -10311.685   20775.370 - 2.17e-91   20782.155 -  4.4e-91   21193.115 - 1.29e-84
JC+R3            -10315.858   20781.716 - 9.08e-93   20788.321 - 2.02e-92   21193.965 - 8.45e-85
GTR+F+I          -10327.201   20814.403 - 7.25e-100   20821.933 - 1.01e-99   21254.135 - 7.26e-98
GTR+F            -10887.579   21933.158 -        0   21940.498 -        0   22367.393 -        0

AIC, w-AIC   : Akaike information criterion scores and weights.
AICc, w-AICc : Corrected AIC scores and weights.
BIC, w-BIC   : Bayesian information criterion scores and weights.

Plus signs denote the 95% confidence sets.
Minus signs denote significant exclusion.

SUBSTITUTION PROCESS
--------------------

Model of substitution: TIM3+F+R3

Rate parameter R:

  A-C: 0.7321
  A-G: 1.7224
  A-T: 1.0000
  C-G: 0.7321
  C-T: 3.6483
  G-T: 1.0000

State frequencies: (empirical counts from alignment)

  pi(A) = 0.293
  pi(C) = 0.1791
  pi(G) = 0.2427
  pi(T) = 0.2852

Rate matrix Q:

  A   -0.7843    0.1233    0.3929    0.2681
  C    0.2017    -1.347     0.167    0.9783
  G    0.4745    0.1233   -0.8659    0.2681
  T    0.2755    0.6143    0.2281    -1.118

Model of rate heterogeneity: FreeRate with 3 categories
Site proportion and rates:  (0.7797,0.1998) (0.1709,2.547) (0.04942,8.277)

 Category  Relative_rate  Proportion
  1         0.1998         0.7797
  2         2.547          0.1709
  3         8.277          0.04942

MAXIMUM LIKELIHOOD TREE
-----------------------

Log-likelihood of the tree: -10100.5335 (s.e. 293.9422)
Unconstrained log-likelihood (without tree): -10313.7841
Number of free parameters (#branches + #model parameters): 81
Akaike information criterion (AIC) score: 20363.0670
Corrected Akaike information criterion (AICc) score: 20370.7902
Bayesian information criterion (BIC) score: 20808.2958

Total tree length (sum of branch lengths): 1.5962
Sum of internal branch lengths: 0.5144 (32.2289% of tree length)

WARNING: 2 near-zero internal branches (<0.0006) should be treated with caution
         Such branches are denoted by '**' in the figure below

NOTE: Tree is UNROOTED although outgroup taxon 'Seehausen_Plagiopylea_ciliate' is drawn at root
Numbers in parentheses are  ultrafast bootstrap support (%)

+-------Seehausen_Plagiopylea_ciliate
|
|                    +--MICH_1_Plagiopylea_ciliate
|              +-----| (100)
|              |     |           +**Lake_Zug_ciliate_LR798089
|              |     |        +**| (91)
|              |     |        |  +**Lake_Lugano_100m_plagi_reverse_August_2020
|              |     |     +--| (94)
|              |     |     |  +**Plagiopylean_ASV_1
|              |     |  +--| (100)
|              |     |  |  +--Lugano_August_2020_130m_plagi_reverse
|              |     +--| (36)
|              |        |  +--Plagiopylean_ASV_2
|              |        +--| (37)
|              |           |  +--Plagiopylean_ASV_3
|              |           +--| (82)
|              |              +--Plagiopylean_ASV_4
|           +--| (38)
|           |  +--------Benthic_diatom_film_clone_KT201586
|        +--| (77)
|        |  |              +---------------Guaymas_Basin_HV_sediment_clone_JX268867
|        |  |           +--| (28)
|        |  |           |  |        +----Guaymas_Basin_HV_sediment_clone_JX268831
|        |  |           |  |     +--| (57)
|        |  |           |  |     |  |       +--------------Guaymas_Basin_HV_sediment_clone_JX268813
|        |  |           |  |     |  +-------| (100)
|        |  |           |  |     |          +------Marine_denitrification_system_clone_AY835674
|        |  |           |  |  +--| (12)
|        |  |           |  |  |  |     +-------------------Black_Sea_redoxcline_clone_HM749917
|        |  |           |  |  |  +-----| (97)
|        |  |           |  |  |        |                         +----------Hainich_groundwater_ciliate
|        |  |           |  |  |        |           +-------------| (100)
|        |  |           |  |  |        |           |             +--------California_groundwater_ciliate
|        |  |           |  |  |        +-----------| (100)
|        |  |           |  |  |                    |                    +---Z29440.1.1704
|        |  |           |  |  |                    |     +--------------| (100)
|        |  |           |  |  |                    |     |              +--Z29442.1.1696
|        |  |           |  |  |                    +-----| (100)
|        |  |           |  |  |                          +--------------------EF028638.1.1517
|        |  |           |  +--| (40)
|        |  |           |     +--------------Guaymas_Basin_HV_sediment_clone_JX268891
|        |  |        +--| (62)
|        |  |        |  +--------Guaymas_Basin_HV_sediment_clone_JX268902
|        |  |     +--| (95)
|        |  |     |  +---Guaymas_Basin_HV_sediment_clone_JX268824
|        |  |  +--| (24)
|        |  |  |  +-------Black_Sea_redoxcline_clone_HM749918
|        |  +**| (14)
|        |     +---Marine_anoxic_sinkhole_mat_clone_JF971654
|     +--| (92)
|     |  |           +----Guaymas_Basin_HV_sediment_clone_JX268912
|     |  |        +--| (96)
|     |  |        |  |  +--Guaymas_Basin_HV_sediment_clone_JX268865
|     |  |        |  +--| (99)
|     |  |        |     +------Guaymas_Basin_HV_sediment_clone_JX268913
|     |  |  +-----| (100)
|     |  |  |     +--Hydrate_Ridge_cold_seep_sediment_clone_KT346312
|     |  +--| (70)
|     |     |     +-----------------------Guaymas_Basin_HV_sediment_clone_JX268870
|     |     |  +--| (61)
|     |     |  |  +**Plagiopylean_ASV_5
|     |     +--| (87)
|     |        |   +--Plagiopylean_ASV_6
|     |        +---| (100)
|     |            +--Plagiopylean_ASV_7
|  +--| (99)
|  |  +--Guaymas_Basin_HV_sediment_clone_JX268874
+--| (95)
|  |  +--Epalxella_antiquorum_EF014286
|  +--| (97)
|     +-----Framvaren_Fjord_clone_EF526988
|
+---Wastewater_treatment_plant_clone_AB902303

Tree in newick format:

(Seehausen_Plagiopylea_ciliate:0.0372140070,((((((MICH_1_Plagiopylea_ciliate:0.0115306289,((((Lake_Zug_ciliate_LR798089:0.0000010076,Lake_Lugano_100m_plagi_reverse_August_2020:0.0000010076)91:0.0000027522,Plagiopylean_ASV_1:0.0000010076)94:0.0010803277,Lugano_August_2020_130m_plagi_reverse:0.0015745571)100:0.0085232250,(Plagiopylean_ASV_2:0.0036895464,(Plagiopylean_ASV_3:0.0042791820,Plagiopylean_ASV_4:0.0022059739)82:0.0073037646)37:0.0061358101)36:0.0051038544)100:0.0301058954,Benthic_diatom_film_clone_KT201586:0.0438130501)38:0.0064656720,(((((Guaymas_Basin_HV_sediment_clone_JX268867:0.0731577363,(((Guaymas_Basin_HV_sediment_clone_JX268831:0.0244900147,(Guaymas_Basin_HV_sediment_clone_JX268813:0.0714052801,Marine_denitrification_system_clone_AY835674:0.0350492503)100:0.0402140413)57:0.0101252376,(Black_Sea_redoxcline_clone_HM749917:0.0934910084,((Hainich_groundwater_ciliate:0.0538519170,California_groundwater_ciliate:0.0445263966)100:0.0640299247,((Z29440.1.1704:0.0188267418,Z29442.1.1696:0.0159130332)100:0.0721811814,EF028638.1.1517:0.0967066735)100:0.0272282728)100:0.0566740370)97:0.0277426899)12:0.0012816441,Guaymas_Basin_HV_sediment_clone_JX268891:0.0723064091)40:0.0066607433)28:0.0012441942,Guaymas_Basin_HV_sediment_clone_JX268902:0.0441829395)62:0.0077836991,Guaymas_Basin_HV_sediment_clone_JX268824:0.0204136860)95:0.0155293441,Black_Sea_redoxcline_clone_HM749918:0.0373983403)24:0.0024573034,Marine_anoxic_sinkhole_mat_clone_JF971654:0.0182721731)14:0.0000020316)77:0.0055149866,(((Guaymas_Basin_HV_sediment_clone_JX268912:0.0235053266,(Guaymas_Basin_HV_sediment_clone_JX268865:0.0090790051,Guaymas_Basin_HV_sediment_clone_JX268913:0.0330279626)99:0.0055050749)96:0.0039052642,Hydrate_Ridge_cold_seep_sediment_clone_KT346312:0.0044817295)100:0.0286713678,((Guaymas_Basin_HV_sediment_clone_JX268870:0.1089740700,Plagiopylean_ASV_5:0.0003423143)61:0.0083777535,(Plagiopylean_ASV_6:0.0046448221,Plagiopylean_ASV_7:0.0016278263)100:0.0183371101)87:0.0106655156)70:0.0085746838)92:0.0069372839,Guaymas_Basin_HV_sediment_clone_JX268874:0.0161062375)99:0.0103257712,(Epalxella_antiquorum_EF014286:0.0052681669,Framvaren_Fjord_clone_EF526988:0.0275356091)97:0.0049774803)95:0.0058369137,Wastewater_treatment_plant_clone_AB902303:0.0217525302);

CONSENSUS TREE
--------------

Consensus tree is constructed from 1000 bootstrap trees
Log-likelihood of consensus tree: -10101.063389
Robinson-Foulds distance between ML tree and consensus tree: 12

Branches with support >0.000000% are kept (extended consensus)
Branch lengths are optimized by maximum likelihood on original alignment
Numbers in parentheses are bootstrap supports (%)

+-------Seehausen_Plagiopylea_ciliate
|
|                      +--MICH_1_Plagiopylea_ciliate
|                   +--| (59)
|                   |  |        +--Lake_Zug_ciliate_LR798089
|                   |  |     +--| (91)
|                   |  |     |  +--Lake_Lugano_100m_plagi_reverse_August_2020
|                   |  |  +--| (94)
|                   |  |  |  +--Plagiopylean_ASV_1
|                   |  +--| (100)
|                   |     +--Lugano_August_2020_130m_plagi_reverse
|                +--| (60)
|                |  +--Plagiopylean_ASV_2
|           +----| (100)
|           |    |  +--Plagiopylean_ASV_3
|           |    +--| (82)
|           |       +--Plagiopylean_ASV_4
|        +--| (77)
|        |  |           +---------------Guaymas_Basin_HV_sediment_clone_JX268867
|        |  |        +--| (28)
|        |  |        |  |        +----Guaymas_Basin_HV_sediment_clone_JX268831
|        |  |        |  |     +--| (57)
|        |  |        |  |     |  |       +--------------Guaymas_Basin_HV_sediment_clone_JX268813
|        |  |        |  |     |  +-------| (100)
|        |  |        |  |     |          +------Marine_denitrification_system_clone_AY835674
|        |  |        |  |  +--| (16)
|        |  |        |  |  |  +--------------Guaymas_Basin_HV_sediment_clone_JX268891
|        |  |        |  +--| (40)
|        |  |        |     |     +-------------------Black_Sea_redoxcline_clone_HM749917
|        |  |        |     +-----| (97)
|        |  |        |           |                         +----------Hainich_groundwater_ciliate
|        |  |        |           |           +-------------| (100)
|        |  |        |           |           |             +--------California_groundwater_ciliate
|        |  |        |           +-----------| (100)
|        |  |        |                       |                    +---Z29440.1.1704
|        |  |        |                       |     +--------------| (100)
|        |  |        |                       |     |              +--Z29442.1.1696
|        |  |        |                       +-----| (100)
|        |  |        |                             +--------------------EF028638.1.1517
|        |  |     +--| (62)
|        |  |     |  +--------Guaymas_Basin_HV_sediment_clone_JX268902
|        |  |  +--| (95)
|        |  |  |  +---Guaymas_Basin_HV_sediment_clone_JX268824
|        |  +--| (43)
|        |     |  +---Marine_anoxic_sinkhole_mat_clone_JF971654
|        |     +--| (34)
|        |        |  +--------Benthic_diatom_film_clone_KT201586
|        |        +--| (47)
|        |           +------Black_Sea_redoxcline_clone_HM749918
|     +--| (92)
|     |  |           +----Guaymas_Basin_HV_sediment_clone_JX268912
|     |  |        +--| (96)
|     |  |        |  |  +--Guaymas_Basin_HV_sediment_clone_JX268865
|     |  |        |  +--| (99)
|     |  |        |     +------Guaymas_Basin_HV_sediment_clone_JX268913
|     |  |  +-----| (100)
|     |  |  |     +--Hydrate_Ridge_cold_seep_sediment_clone_KT346312
|     |  +--| (70)
|     |     |     +----------------------Guaymas_Basin_HV_sediment_clone_JX268870
|     |     |  +--| (61)
|     |     |  |  +--Plagiopylean_ASV_5
|     |     +--| (87)
|     |        |   +--Plagiopylean_ASV_6
|     |        +---| (100)
|     |            +--Plagiopylean_ASV_7
|  +--| (99)
|  |  +--Guaymas_Basin_HV_sediment_clone_JX268874
+--| (95)
|  |  +--Epalxella_antiquorum_EF014286
|  +--| (97)
|     +-----Framvaren_Fjord_clone_EF526988
|
+---Wastewater_treatment_plant_clone_AB902303


Consensus tree in newick format: 

(Seehausen_Plagiopylea_ciliate:0.0373479266,(((((((MICH_1_Plagiopylea_ciliate:0.0153011487,(((Lake_Zug_ciliate_LR798089:0.0000026403,Lake_Lugano_100m_plagi_reverse_August_2020:0.0000020827)91:0.0000023953,Plagiopylean_ASV_1:0.0000020827)94:0.0011819602,Lugano_August_2020_130m_plagi_reverse:0.0015539251)100:0.0096244145)59:0.0069815655,Plagiopylean_ASV_2:0.0014409285)60:0.0078790142,(Plagiopylean_ASV_3:0.0042810408,Plagiopylean_ASV_4:0.0022035207)82:0.0011556918)100:0.0241428778,((((Guaymas_Basin_HV_sediment_clone_JX268867:0.0741137828,(((Guaymas_Basin_HV_sediment_clone_JX268831:0.0244781054,(Guaymas_Basin_HV_sediment_clone_JX268813:0.0710207733,Marine_denitrification_system_clone_AY835674:0.0352094573)100:0.0405422106)57:0.0111521114,Guaymas_Basin_HV_sediment_clone_JX268891:0.0725593209)16:0.0000024703,(Black_Sea_redoxcline_clone_HM749917:0.0948279546,((Hainich_groundwater_ciliate:0.0543771387,California_groundwater_ciliate:0.0447043610)100:0.0643561502,((Z29440.1.1704:0.0188431903,Z29442.1.1696:0.0160598355)100:0.0727878519,EF028638.1.1517:0.0973591325)100:0.0274123793)100:0.0566956282)97:0.0284310844)40:0.0069227004)28:0.0012659795,Guaymas_Basin_HV_sediment_clone_JX268902:0.0442231709)62:0.0076896488,Guaymas_Basin_HV_sediment_clone_JX268824:0.0206589162)95:0.0169716939,(Marine_anoxic_sinkhole_mat_clone_JF971654:0.0182746231,(Benthic_diatom_film_clone_KT201586:0.0452185964,Black_Sea_redoxcline_clone_HM749918:0.0361209682)47:0.0040625997)34:0.0000020040)43:0.0032272162)77:0.0049769194,(((Guaymas_Basin_HV_sediment_clone_JX268912:0.0235210106,(Guaymas_Basin_HV_sediment_clone_JX268865:0.0090752795,Guaymas_Basin_HV_sediment_clone_JX268913:0.0330582904)99:0.0054980913)96:0.0039600654,Hydrate_Ridge_cold_seep_sediment_clone_KT346312:0.0044894209)100:0.0283454206,((Guaymas_Basin_HV_sediment_clone_JX268870:0.1089217747,Plagiopylean_ASV_5:0.0010966550)61:0.0073030955,(Plagiopylean_ASV_6:0.0046519042,Plagiopylean_ASV_7:0.0016272601)100:0.0184889518)87:0.0113170468)70:0.0090878193)92:0.0064492892,Guaymas_Basin_HV_sediment_clone_JX268874:0.0157783663)99:0.0105504284,(Epalxella_antiquorum_EF014286:0.0053294607,Framvaren_Fjord_clone_EF526988:0.0277152363)97:0.0046552110)95:0.0061480677,Wastewater_treatment_plant_clone_AB902303:0.0218112610);

ALISIM COMMAND
--------------
To simulate an alignment of the same length as the original alignment, using the tree and model parameters estimated from this analysis, you can use the following command:

--alisim simulated_MSA -t 18S_phylogeny_lake_ecophysiology_sequences.treefile -m "TIM3{0.732115,1.72245,3.64828}+F{0.293012,0.179101,0.242651,0.285237}+R3{0.779733,0.199845,0.170851,2.54708,0.0494158,8.27676}" --length 1802

To mimic the alignment used to produce this analysis, i.e. simulate an alignment of the same length as the original alignment, using the tree and model parameters estimated from this analysis *and* copying the same gap positions as the original alignment, you can use the following command:

iqtree -s 18S_lake_ecophysiology_sequences_aligned_mafft.fa --alisim mimicked_MSA

To simulate any number of alignments in either of the two commandlines above, use the --num-alignments options, for example mimic 100 alignments you would use the command line:

iqtree -s 18S_lake_ecophysiology_sequences_aligned_mafft.fa --alisim mimicked_MSA --num-alignments 100

For more information on using AliSim, please visit: www.iqtree.org/doc/AliSim

TIME STAMP
----------

Date and time: Thu Jul 24 10:38:52 2025
Total CPU time used: 283.162486 seconds (0h:4m:43s)
Total wall-clock time used: 16.7207427 seconds (0h:0m:16s)
