# Supplementary material for: Redox gradients define the ecological niche of ciliates with denitrifying endosymbionts in anoxic lake waters
Source: ISME J. 2026 Mar 1;20(1):wrag043. doi: 10.1093/ismejo/wrag043 (PMC13037464; doi:10.1093/ismejo/wrag043)
Supplement: wrag043_Supplementary_materials [file wrag043_supplementary_materials.zip › Table S1.xlsx]

## Sheet: Sheet1
depth	plagiopylids	small_protists		R	R^2	P value
120	0.192	973.14		-0.620749	0.38533	0.0812
130	0.672	486.57
140	0.928	267.613
150	0.576	218.956
160	2.304	16.32
170	1.024	332.8
175	0.064	267.613
180	0.384	291.942
185	0	608.212
190	0.096	462.241

## Sheet: Sheet2
depth	plagiopylids	prokaryotes		R	R^2	P value
120	0.192	555193		0.131338	0.0172496	0.69295
130	0.672	450328
140	0.928	735415
150	0.576	90574.1
160	2.304	939153
170	1.024	912278
175	0.064	918815
180	0.384	954406
185	0	754663
190	0.096	941332
