# Supplementary material for: Redox gradients define the ecological niche of ciliates with denitrifying endosymbionts in anoxic lake waters
Source: ISME J. 2026 Mar 1;20(1):wrag043. doi: 10.1093/ismejo/wrag043 (PMC13037464; doi:10.1093/ismejo/wrag043)
Supplement: wrag043_Supplementary_materials [file wrag043_supplementary_materials.zip › Table S2.xlsx]

## Sheet: Summary
	ZOTU13681	ZOTU1067	ZOTU2307	ZOTU1467	ZOTU7928	ZOTU5612	ZOTU3265	ZOTU7194	Plagiopylean OTU 1	Plagiopylean OTU 2	Plagiopylean OTU 3	Plagiopylean OTU 4	Plagiopylean OTU 5	Plagiopylean OTU 6	Plagiopylean OTU 7	SampleIDX	Index7	Orderbytime	Depth	Oxygen [µM]	H2S [µM]	NO3 [µM]	NO2 [µM]	Relative abundance Ca. A. ciliaticola clade	Relative abundance Ca. A. parvus clade	Difference in abundance	Total samples where Ca. Azoamicaceae was detected	Samples where Ca. A. ciliaticola clade OTUs are more abundant [%]	Combined abundance Ca. Azoamicaceae	Combined abundance plagiopylea
QGF_59387	0	0	0	0	0	0	0	0	0	0	0	0	0	0	0	Gandria_75m_1st_PCR_25cycles	Nov_16	601_Nov_16_75m	75	14.6875	0	27.18	0.0490028	0	0		114	72.807	0	0
QGF_59388	0	0	0	0	0	0	0	0	0	0	0	0	0	0	0	Gandria_80m_1st_PCR_25cycles	Nov_16	602_Nov_16_80m	80	3.125	0	26.55	0.0603989	0	0				0	0				[R]	Sample size	p-value	R^2
QGF_59389	0	0.00187526	0.0187526	0.00375052	0	0.000937629	0.00281289	0	0	0	0	0	0	0	0	Gandria_85m_1st_PCR_25cycles	Nov_16	603_Nov_16_85m	85	1.25	0	16.33	0	0.0243784	0.00375052	0.0206278			0.0281289	0			Total abundance Ca. Azoamicus ASVs with Plagiopylean ASVs	0.945142	123	0	0.893293
QGF_59390	0	0.0633229	0.200887	0.327532	0.0807913	0.0152848	0.0371203	0.0851584	0.0312933	0	0	0.0335285	0	0.0156467	0	Gandria_90m_1st_PCR_25cycles	Nov_16	604_Nov_16_90m	90	0.625	0	8.92	0	0.672533	0.137564	0.53497			0.810097	0.0804685
QGF_59391	0	0.0110998	0.0443991	0.0799183	0.0244195	0.0110998	0.00221995	0.00443991	0.0135266	0	0.015781	0	0.00450887	0	0	Gandria_95m_1st_PCR_25cycles	Nov_16	605_Nov_16_95m	95	0.3125	0.01	5.91	0	0.159837	0.0177596	0.142077			0.177596	0.0338165
QGF_59393	0	0.0122908	0.00351167	0.00877917	0.02107	0.0052675	0	0	0	0	0.00531434	0	0	0	0	Gandria_105m_1st_PCR_25cycles	Nov_16	607_Nov_16_105m	105	0	0.79	0.89	0	0.0456517	0.0052675	0.0403842			0.0509192	0.00531434
QGF_59394	0	0.00232861	0	0.00698584	0.00465723	0.00465723	0.00232861	0	0	0	0	0	0	0	0	Gandria_110m_1st_PCR_25cycles	Nov_16	608_Nov_16_110m	110	0	2.34	0.82	0	0.0139717	0.00698584	0.00698584			0.0209575	0
QGF_59395	0	0.0100215	0	0.00250539	0.00501077	0.00250539	0	0	0	0	0	0	0	0	0	Gandria_115m_1st_PCR_25cycles	Nov_16	609_Nov_16_115m	115	0	2.96	0.6	0	0.0175377	0.00250539	0.0150323			0.0200431	0
QGF_59396	0	0.00324386	0	0	0	0.00486579	0	0	0	0	0	0	0	0	0	Gandria_120m_1st_PCR_25cycles	Nov_16	610_Nov_16_120m	120	0	3.87	0.9	0	0.00324386	0.00486579	-0.00162193			0.00810964	0
QGF_59397	0	0.0025603	0	0	0	0.0025603	0	0	0	0	0	0	0	0	0	Gandria_125m_1st_PCR_25cycles	Nov_16	611_Nov_16_125m	125	0	3.55	0.59	0	0.0025603	0.0025603	0			0.00512059	0
QGF_59398	0	0.00574201	0.00574201	0	0.00574201	0.00287101	0	0	0	0	0	0	0	0	0	Gandria_130m_1st_PCR_25cycles	Nov_16	612_Nov_16_130m	130	0	2.89	0.5	0	0.017226	0.00287101	0.014355			0.020097	0
QGF_59399	0	0	0.00278226	0	0	0	0.00278226	0	0	0	0	0	0	0	0	Gandria_135m_1st_PCR_25cycles	Nov_16	613_Nov_16_135m	135	0	4.05	0.4	0	0.00278226	0.00278226	0			0.00556452	0
QGF_59400	0	0.00521241	0	0	0	0.0026062	0	0	0	0	0	0	0	0	0	Gandria_145m_1st_PCR_25cycles	Nov_16	614_Nov_16_145m	145	0	4.65	0.52	0	0.00521241	0.0026062	0.0026062			0.00781861	0
QGF_59401	0	0.00495025	0	0	0.00247512	0	0	0	0	0	0	0	0	0	0	Gandria_155m_1st_PCR_25cycles	Nov_16	615_Nov_16_155m	155	0	5.53	0.27	0	0.00742537	0	0.00742537			0.00742537	0
QGF_104560	0	0.0048384	0	0	0	0.0048384	0	0	0	0	0	0	0	0	0	Gandria_Water_20160330_80m	Mar_16	401_Mar_16_80m	80	43.125	0.27	15.18	0	0.0048384	0.0048384	0			0.0096768	0
QGF_104561	0	0.0048168	0	0.0032112	0.0016056	0.0032112	0.0224784	0.0096336	0	0	0	0	0	0	0	Gandria_Water_20160330_85m	Mar_16	402_Mar_16_85m	85	21.5625	0.27	6.48	0	0.0096336	0.0353232	-0.0256896			0.0449568	0
QGF_104562	0.00168776	0.0303797	0.0135021	0.0270042	0.0101266	0.0202532	0.0118143	0.00843882	0	0	0	0	0	0	0	Gandria_Water_20160330_90m	Mar_16	403_Mar_16_90m	90	4.0625	0.27	3.95	0	0.0827004	0.0405063	0.0421941			0.123207	0
QGF_104563	0	0.0948709	0.0286119	0.138542	0.0150589	0.0120471	0.00150589	0	0.0139825	0	0	0	0	0	0	Gandria_Water_20160330_95m	Mar_16	404_Mar_16_95m	95	0.625	0.27	1.9	0	0.277083	0.013553	0.26353			0.290636	0.0139825
QGF_104564	0	0.0225819	0.00752729	0.0316146	0.00150546	0.0150546	0	0	0	0	0	0.00310617	0.00465925	0	0	Gandria_Water_20160330_100m	Mar_16	405_Mar_16_100m	100	0	0.31	0.6	0	0.0632292	0.0150546	0.0481746			0.0782838	0.00776542
QGF_104565	0	0.00753966	0	0	0	0.00753966	0	0	0	0	0	0	0	0	0	Gandria_Water_20160330_105m	Mar_16	406_Mar_16_105m	105	0	0.69	0.59	0	0.00753966	0.00753966	0			0.0150793	0
QGF_104566	0	0.00134528	0	0.00134528	0	0.0121075	0	0	0	0	0	0	0	0	0	Gandria_Water_20160330_110m	Mar_16	407_Mar_16_110m	110	0	1.07	0.82	0	0.00269056	0.0121075	-0.00941696			0.0147981	0
QGF_104567	0	0	0	0.00153846	0	0.00461538	0	0	0	0	0	0	0	0	0	Gandria_Water_20160330_115m	Mar_16	408_Mar_16_115m	115	0	1.37	0.56	0	0.00153846	0.00461538	-0.00307692			0.00615385	0
QGF_104568	0	0	0	0	0	0.00794513	0	0	0	0	0	0	0	0	0	Gandria_Water_20160330_120m	Mar_16	409_Mar_16_120m	120	0	2.12	0.66	0	0	0.00794513	-0.00794513			0.00794513	0
QGF_104569	0	0.00146316	0.00146316	0	0	0.00438949	0	0	0	0	0	0	0	0	0	Gandria_Water_20160330_125m	Mar_16	410_Mar_16_125m	125	0	3	0.77	0	0.00292633	0.00438949	-0.00146316			0.00731582	0
QGF_104570	0	0.00190201	0	0	0	0.00380402	0	0	0	0	0	0	0	0	0	Gandria_Water_20160330_130m	Mar_16	411_Mar_16_130m	130	0	3.39	0.44	0.016	0.00190201	0.00380402	-0.00190201			0.00570603	0
QGF_104571	0	0.00159535	0	0	0	0.00797677	0	0	0	0	0	0	0	0	0	Gandria_Water_20160330_135m	Mar_16	412_Mar_16_135m	135	0	3.8	0.57	0	0.00159535	0.00797677	-0.00638142			0.00957213	0
QGF_104572	0	0	0	0	0	0.00149824	0	0	0	0	0	0	0	0	0	Gandria_Water_20160330_145m	Mar_16	413_Mar_16_145m	145	0	4.83	0.48	0	0	0.00149824	-0.00149824			0.00149824	0
QGF_104573	0	0	0	0	0	0.00123458	0	0	0	0	0	0	0	0	0	Gandria_Water_20160330_155m	Mar_16	414_Mar_16_155m	155	0	5.35	0.5	0	0	0.00123458	-0.00123458			0.00123458	0
QGF_104574	0	0.00410703	0	0.00205352	0	0	0	0	0	0	0	0	0	0	0	Gandria_Water_20160902_80m	Sept_16	501_Sep_16_80m	80	7.1875	0	21.38	0.01	0.00616054	0	0.00616054			0.00616054	0
QGF_104575	0.00623869	0.0343128	0.090461	0.0343128	0.00467902	0.0109177	0.0701853	0.0124774	0.0196149	0	0	0	0	0	0.00980745	Gandria_Water_20160902_85m	Sept_16	502_Sep_16_85m	85	1.5625	0	13.53	0.02	0.170004	0.0935804	0.076424			0.263585	0.0294223
QGF_104576	0.00392812	0.0569577	0.0549936	0.0314249	0.00589217	0.0137484	0.0491014	0.00589217	0.0201548	0	0	0.0100774	0	0	0.00604644	Gandria_Water_20160902_90m	Sept_16	503_Sep_16_90m	90	0.625	0	6.63	0.02	0.153197	0.068742	0.0844545			0.221939	0.0362786
QGF_104577	0.00865726	0.075751	0.0281361	0.0909012	0.00649294	0.00649294	0.0454506	0.0108216	0.0248414	0	0	0	0	0	0.0135498	Gandria_Water_20160902_95m	Sept_16	504_Sep_16_95m	95	0	0	5.18	0.01	0.209939	0.0627651	0.147173			0.272704	0.0383912
QGF_104578	0	0.0551572	0.00212143	0.0190929	0.0212143	0.00636429	0	0.00212143	0	0	0	0	0	0	0	Gandria_Water_20160902_105m	Sept_16	505_Sep_16_105m	105	0	0	0.69	0	0.0975858	0.00848572	0.0891001			0.106072	0
QGF_104579	0.00222752	0.0423229	0.00222752	0.00891007	0.00668256	0.00891007	0	0	0	0	0	0	0	0	0	Gandria_Water_20160902_110m	Sept_16	506_Sep_16_110m	110	0	0.1	0.84	0	0.0623705	0.00891007	0.0534605			0.0712806	0
QGF_104580	0	0.0201298	0.00154844	0.00464533	0.00154844	0.00619377	0	0	0	0	0	0	0	0	0	Gandria_Water_20160902_115m	Sept_16	507_Sep_16_115m	115	0	0.12	0.83	0	0.027872	0.00619377	0.0216782			0.0340657	0
QGF_104581	0	0.0135366	0	0.00338415	0.00338415	0.0152287	0.00169208	0	0	0	0	0	0	0	0	Gandria_Water_20160902_120m	Sept_16	508_Sep_16_120m	120	0	1.39	0.91	0.01	0.0203049	0.0169208	0.00338415			0.0372257	0
QGF_104582	0	0.00892638	0	0	0	0.00669478	0	0	0	0	0	0	0	0	0	Gandria_Water_20160902_125m	Sept_16	509_Sep_16_125m	125	0	2.51	0.91	0	0.00892638	0.00669478	0.00223159			0.0156212	0
QGF_104583	0	0.00179398	0	0	0.00179398	0.0125579	0	0	0	0	0	0	0	0	0	Gandria_Water_20160902_130m	Sept_16	510_Sep_16_130m	130	0	2.82	0.65	0.01	0.00358796	0.0125579	-0.0089699			0.0161458	0
QGF_104584	0	0.00152499	0.00152499	0	0	0.00914997	0	0	0	0	0	0	0	0	0	Gandria_Water_20160902_135m	Sept_16	511_Sep_16_135m	135	0	4.86	0.1	0	0.00304999	0.00914997	-0.00609998			0.0122	0
QGF_104585	0	0.00150891	0	0	0	0.00150891	0	0	0	0	0	0	0	0	0	Gandria_Water_20160902_145m	Sept_16	512_Sep_16_145m	145	0	5	6.27	0.01	0.00150891	0.00150891	0			0.00301782	0
QGF_104586	0	0	0	0	0	0.00451257	0	0	0	0	0	0	0	0	0	Gandria_Water_20160902_155m	Sept_16	513_Sep_16_155m	155	0	3.57	1.01	0.01	0	0.00451257	-0.00451257			0.00451257	0
QGF_104587	0	0	0.00355834	0.00177917	0	0	0.00177917	0	0.0201386	0	0	0	0	0	0	Gandria_Water_20170207_80m	Feb_17	701_Feb_17_80m	80	98.4375	0.01	18.49	0	0.00533751	0.00177917	0.00355834			0.00711668	0.0201386
QGF_104588	0	0	0.209418	0.00782871	0	0.00391435	0.0293577	0.0567581	0.0125574	0	0	0	0.00896958	0	0	Gandria_Water_20170207_85m	Feb_17	702_Feb_17_85m	85	19.6875	0.01	18.03	0.08	0.217247	0.0900301	0.127217			0.307277	0.021527
QGF_104589	0	0.00340588	0.0664146	0.0187323	0	0.02895	0.00681176	0.00681176	0.00594625	0	0	0	0	0	0	Gandria_Water_20170207_90m	Feb_17	703_Feb_17_90m	90	5	0.01	8.34	0	0.0885528	0.0425735	0.0459794			0.131126	0.00594625
QGF_104590	0	0.00384482	0.0461379	0.0115345	0	0.0115345	0	0	0	0	0	0	0	0	0	Gandria_Water_20170207_95m	Feb_17	704_Feb_17_95m	95	3.125	0.02	4.04	0	0.0615172	0.0115345	0.0499827			0.0730516	0
QGF_104591	0	0.0142031	0.0162321	0.0486964	0.00202901	0.0202901	0.00202901	0.00202901	0	0	0	0	0	0	0	Gandria_Water_20170207_100m	Feb_17	705_Feb_17_100m	100	2.8125	0.02	2.02	0	0.0811606	0.0243482	0.0568124			0.105509	0
QGF_104592	0	0.0041985	0.0237915	0.0475831	0.0013995	0.00839701	0	0								Gandria_Water_20170207_105m	Feb_17	706_Feb_17_105m	105	2.5	0.01	0.89	0	0.0769726	0.00839701	0.0685756			0.0853696	0
QGF_104593	0	0.00338226	0.00563711	0.00225484	0.00338226	0.0101468	0.00112742	0	0	0	0	0.00228877	0	0	0	Gandria_Water_20170207_110m	Feb_17	707_Feb_17_110m	110	1.875	0.14	0.69	0.01	0.0146565	0.0112742	0.00338226			0.0259307	0.00228877
QGF_104594	0	0.0053904	0.0013476	0.0040428	0	0.0026952	0	0	0	0	0	0	0	0	0	Gandria_Water_20170207_115m	Feb_17	708_Feb_17_115m	115	1.25	0.4	2.27	0	0.0107808	0.0026952	0.0080856			0.013476	0
QGF_104595	0	0.00190136	0.00190136	0	0.00190136	0.00950679	0	0	0	0	0	0	0	0	0	Gandria_Water_20170207_120m	Feb_17	709_Feb_17_120m	120	1.25	1.17	1	0	0.00570407	0.00950679	-0.00380271			0.0152109	0
QGF_104596	0	0.00148284	0	0.00296569	0	0.00444853	0	0	0	0	0	0	0	0	0	Gandria_Water_20170207_125m	Feb_17	710_Feb_17_125m	125	0	1.77	1.53	0	0.00444853	0.00444853	0			0.00889706	0
QGF_104597	0	0	0.00154914	0	0.00154914	0.00619656	0	0	0	0	0	0	0	0	0	Gandria_Water_20170207_130m	Feb_17	711_Feb_17_130m	130	0	2.65	1.38	0	0.00309828	0.00619656	-0.00309828			0.00929483	0
QGF_104598	0	0.00342989	0	0.00342989	0.00514483	0.00685977	0	0	0	0	0	0	0	0	0	Gandria_Water_20170207_135m	Feb_17	712_Feb_17_135m	135	0	3.12	0.5	0	0.0120046	0.00685977	0.00514483			0.0188644	0
QGF_104599	0	0.0017347	0.0017347	0	0	0.0017347	0	0	0	0	0	0	0	0	0	Gandria_Water_20170207_145m	Feb_17	713_Feb_17_145m	145	0	3.9	0.54	0.01	0.00346939	0.0017347	0.0017347			0.00520409	0
QGF_104600	0	0.00304345	0	0	0	0	0	0	0	0	0	0	0	0	0	Gandria_Water_20170207_155m	Feb_17	714_Feb_17_155m	155	0	3.98	0.7	0	0.00304345	0	0.00304345			0.00304345	0
QGF_104601	0.00348353	0.00870883	0	0.0661871	0	0.0139341	0	0.0156759	0	0	0	0.0123289	0	0	0	Gandria_Water_20171017_80m	Oct_17	801_Oct_17_80m	80	29.375	0.05	17.71	0.03	0.0783795	0.02961	0.0487694			0.107989	0.0123289
QGF_104602	0.006668	0.0093352	0.0053344	0.144029	0.0013336	0.0120024	0.0053344	0.0226712	0	0	0	0.0306663	0.00533326	0.0133332	0	Gandria_Water_20171017_85m	Oct_17	802_Oct_17_85m	85	9.0625	0.04	10.87	0.02	0.1667	0.040008	0.126692			0.206708	0.0493327
QGF_104603	0.00754817	0.0603853	0.00566113	0.356651	0.043402	0	0.00188704	0.0358538	0	0	0	0.0513611	0	0.0190226	0	Gandria_Water_20171017_90m	Oct_17	803_Oct_17_90m	90	3.4375	0.05	2.23	0.02	0.473647	0.0377408	0.435907			0.511388	0.0703837
QGF_104604	0	0.0205934	0	0	0	0	0	0	0.00443577	0	0	0	0	0	0	Gandria_Water_20171017_95m	Oct_17	804_Oct_17_95m	95	1.25	0.05	0.69	0.01	0.0205934	0	0.0205934			0.0205934	0.00443577
QGF_104605	0.00120351	0.00962811	0	0.00240703	0.00120351	0	0.00120351	0	0	0	0	0	0	0	0	Gandria_Water_20171017_100m	Oct_17	805_Oct_17_100m	100	0	0.1	0.66	0.02	0.0144422	0.00120351	0.0132387			0.0156457	0
QGF_104606	0	0.00136984	0	0	0.00136984	0.00410953	0	0	0	0	0	0	0	0	0	Gandria_Water_20171017_105m	Oct_17	806_Oct_17_105m	105	0	0.43	0.84	0.01	0.00273969	0.00410953	-0.00136984			0.00684922	0
QGF_104607	0	0.00466665	0	0	0	0.00466665	0	0	0	0	0	0	0	0	0	Gandria_Water_20171017_110m	Oct_17	807_Oct_17_110m	110	0	0.61	0.4	0.01	0.00466665	0.00466665	0			0.00933329	0
QGF_104608	0	0.00184682	0	0	0	0	0	0	0	0	0	0	0	0	0	Gandria_Water_20171017_115m	Oct_17	808_Oct_17_115m	115	0	0.66	0.71	0.02	0.00184682	0	0.00184682			0.00184682	0
QGF_104609	0	0.0106342	0	0	0	0.00531708	0	0	0	0	0	0	0	0	0	Gandria_Water_20171017_120m	Oct_17	809_Oct_17_120m	120	0	0.2	0.6	0.02	0.0106342	0.00531708	0.00531708			0.0159512	0
QGF_104610	0	0.00153733	0	0	0.00153733	0.00768663	0	0	0	0	0	0	0	0	0	Gandria_Water_20171017_125m	Oct_17	810_Oct_17_125m	125	0	1.63	0.67	0.02	0.00307465	0.00768663	-0.00461198			0.0107613	0
QGF_104611	0	0.00154295	0	0	0	0	0	0	0	0	0	0	0	0	0	Gandria_Water_20171017_130m	Oct_17	811_Oct_17_130m	130	0	1.16	0.91	0.02	0.00154295	0	0.00154295			0.00154295	0
QGF_104612	0	0	0	0	0	0	0	0	0	0	0	0	0	0	0	Gandria_Water_20171017_135m	Oct_17	812_Oct_17_135m	135	0	2.2	0.84	0.03	0	0				0	0
QGF_104613	0	0	0	0	0	0	0	0	0	0	0	0	0	0	0	Gandria_Water_20171017_145m	Oct_17	813_Oct_17_145m	145	0	2.32	1.12	0.04	0	0				0	0
QGF_104614	0	0	0	0	0	0	0	0	0	0	0	0	0	0	0	Gandria_Water_20171017_155m	Oct_17	814_Oct_17_155m	155	0	3.63	0.87	0.02	0	0				0	0
QGF_104615	0	0	0	0	0	0	0	0	0	0	0	0	0	0	0	Gandria_Water_20180425_75m	Apr_18	901_Apr_18_75m	75	130.938	0	21.26	0.02	0	0				0	0
QGF_104616	0	0	0.00248855	0	0	0	0	0	0	0	0	0	0	0	0	Gandria_Water_20180425_80m	Apr_18	902_Apr_18_80m	80	91.5625	0	16.56	0	0.00248855	0	0.00248855			0.00248855	0
QGF_104617	0	0	0	0	0	0	0	0	0	0	0	0	0	0	0	Gandria_Water_20180425_85m	Apr_18	903_Apr_18_85m	85	32.8125	0	13.48	0	0	0				0	0
QGF_104618	0	0	0.0388796	0.00161998	0	0.0129599	0.0647994	0.00647994	0	0	0	0	0	0.00983461	0	Gandria_Water_20180425_90m	Apr_18	904_Apr_18_90m	90	5.625	0	8.06	0.11	0.0404996	0.0842392	-0.0437396			0.124739	0.00983461
QGF_104619	0	0.00810356	0.0790097	0.0101295	0	0.0101295	0.0405178	0.00405178	0.00831411	0	0	0	0	0	0	Gandria_Water_20180425_95m	Apr_18	905_Apr_18_95m	95	0.9375	0.03	4.37	0.16	0.0972428	0.0546991	0.0425437			0.151942	0.00831411
QGF_104620	0	0.00311823	0.014032	0.0467734	0	0.00779557	0.0109138	0	0	0	0	0	0	0	0	Gandria_Water_20180425_100m	Apr_18	906_Apr_18_100m	100	0	0	4	0.07	0.0639237	0.0187094	0.0452143			0.082633	0
QGF_104621	0	0	0.0015321	0.00766049	0	0	0	0.0015321	0	0	0	0	0	0	0	Gandria_Water_20180425_105m	Apr_18	907_Apr_18_105m	105	0	0.03	7.79	0.04	0.00919258	0.0015321	0.00766049			0.0107247	0
QGF_104623	0	0	0.00358226	0.00597043	0	0.00238817	0.00119409	0	0	0	0	0	0	0	0	Gandria_Water_20180425_110m	Apr_18	909_Apr_18_110m	110	0	1.13	3.74	0.01	0.00955269	0.00358226	0.00597043			0.013135	0
QGF_104624	0	0.00215966	0	0.0032395	0	0	0	0	0	0	0	0	0	0	0	Gandria_Water_20180425_115m	Apr_18	910_Apr_18_115m	115	0	4.19	4.03	0	0.00539916	0	0.00539916			0.00539916	0
QGF_104625	0	0	0.00125702	0.00251405	0	0.00125702	0	0	0	0	0	0	0	0	0	Gandria_Water_20180425_120m	Apr_18	911_Apr_18_120m	120	0	4.49	4.08	0.01	0.00377107	0.00125702	0.00251405			0.00502809	0
QGF_104626	0	0	0.00154159	0.00154159	0	0.00154159	0.00154159	0	0	0	0	0	0	0	0	Gandria_Water_20180425_125m	Apr_18	912_Apr_18_125m	125	0	5.39	3.94	0.02	0.00308318	0.00308318	0			0.00616637	0
QGF_104627	0	0	0	0.00158428	0	0	0	0	0	0	0	0	0	0	0	Gandria_Water_20180425_130m	Apr_18	913_Apr_18_130m	130	0	6.82	7.18	0	0.00158428	0	0.00158428			0.00158428	0
QGF_104628	0	0	0	0	0	0.00130579	0	0	0	0	0	0	0	0	0	Gandria_Water_20180425_135m	Apr_18	914_Apr_18_135m	135	0	7.65	3.73	0	0	0.00130579	-0.00130579			0.00130579	0
QGF_104629	0	0.00142066	0	0.00142066	0	0	0	0	0	0	0	0	0	0	0	Gandria_Water_20180425_145m	Apr_18	915_Apr_18_145m	145	0	8.99	3.74	0	0.00284131	0	0.00284131			0.00284131	0
QGF_104630	0	0	0.00282877	0	0	0	0	0	0	0	0	0	0	0	0	Gandria_Water_20180425_155m	Apr_18	916_Apr_18_155m	155	0	10.39	4.23	0	0.00282877	0	0.00282877			0.00282877	0
QGF_104634	0.0203621	0.0390274	0.00169684	0.00678737	0	0.00339368	0.268101	0.00509053	0	0.00843782	0	0	0	0	0.0438767	Gandria_Water_20150609_90m	Jun_15	201_Jun_15_90m	90	32.8125	0.45	9.9	0.04	0.0678737	0.276585	-0.208712			0.344459	0.0523145
QGF_104635	0.0127305	0.0763831	0	0.0654712	0	0	0.172771	0.00181865	0	0	0	0	0	0	0.020743	Gandria_Water_20150609_95m	Jun_15	202_Jun_15_95m	95	12.8125	0.52	6.02	0	0.154585	0.17459	-0.0200051			0.329175	0.020743
QGF_104636	0.0245395	1.2237	0.0163597	0.350097	0	0	0.112882	0	0.105401	0	0	0.0284414	0	0	0.0117112	Gandria_Water_20150609_100m	Jun_15	203_Jun_15_100m	100	0	0.3	2.48	0	1.6147	0.112882	1.50182			1.72758	0.145553
QGF_104637	0.00616789	0.464134	0.00925183	0.0493431	0.00308394	0	0.0231296	0	0.05376	0	0	0	0	0	0.00632471	Gandria_Water_20150609_105m	Jun_15	204_Jun_15_105m	105	0	0.07	0.78	0	0.531981	0.0231296	0.508851			0.55511	0.0600848
QGF_104638	0.0073642	0.0471309	0.00147284	0.00147284	0	0	0.00441852	0	0	0	0	0	0	0	0	Gandria_Water_20150609_110m	Jun_15	205_Jun_15_110m	110	0	0	0.98	0	0.0574408	0.00441852	0.0530223			0.0618593	0
QGF_104639	0.00754785	0.0226436	0	0.00603828	0	0	0.00452871	0	0	0	0	0	0	0	0	Gandria_Water_20150609_115m	Jun_15	206_Jun_15_115m	115	0	0.03	0.84	0	0.0362297	0.00452871	0.031701			0.0407584	0
QGF_104640	0.00154352	0.0185222	0	0.0077176	0	0	0.00463056	0	0	0	0	0	0	0	0	Gandria_Water_20150609_120m	Jun_15	207_Jun_15_120m	120	0	0.07	0.82	0	0.0277834	0.00463056	0.0231528			0.0324139	0
QGF_104641	0.00215913	0.00971607	0	0.00323869	0	0	0.00107956	0	0	0	0	0	0	0	0	Gandria_Water_20150609_125m	Jun_15	208_Jun_15_125m	125	0	0.6	0.87	0	0.0151139	0.00107956	0.0140343			0.0161935	0
QGF_104642	0	0.00696689	0	0	0	0	0	0	0	0	0	0	0	0	0	Gandria_Water_20150609_130m	Jun_15	209_Jun_15_130m	130	0	2.89	0.86	0	0.00696689	0	0.00696689			0.00696689	0
QGF_104643	0.00167423	0.00167423	0	0	0	0	0	0	0	0	0	0	0	0	0	Gandria_Water_20150609_135m	Jun_15	210_Jun_15_135m	135	0	4.17	0.14	0	0.00334846	0	0.00334846			0.00334846	0
QGF_104644	0	0.00601094	0	0	0	0	0	0	0	0	0	0	0	0	0	Gandria_Water_20150609_140m	Jun_15	211_Jun_15_140m	140	0	5.11	0.11	0	0.00601094	0	0.00601094			0.00601094	0
QGF_104645	0	0.00614515	0	0	0	0	0.00153629	0	0	0	0	0	0	0	0	Gandria_Water_20150609_145m	Jun_15	212_Jun_15_145m	145	0	6.42	0.11	0	0.00614515	0.00153629	0.00460886			0.00768143	0
QGF_104646	0	0.00153792	0	0	0	0	0	0	0	0	0	0	0	0	0	Gandria_Water_20150609_155m	Jun_15	213_Jun_15_155m	155	0	9.43	0.05	0	0.00153792	0	0.00153792			0.00153792	0
QGF_104647	0	0	0	0	0	0	0	0	0	0	0	0	0	0	0	Gandria_Water_20150609_165m	Jun_15	214_Jun_15_165m	165	0	11.42	0.09	0	0	0				0	0
QGF_104648	0	0.00584545	0	0	0	0	0	0	0	0	0	0	0	0	0	Gandria_Water_20151002_80m	Oct_15	301_Oct_15_80m	80	22.8125	0	20.7	0.01	0.00584545	0	0.00584545			0.00584545	0
QGF_104650	0	0.0125762	0.00209604	0.00209604	0	0.0104802	0.00209604	0	0	0	0	0	0	0	0.00639454	Gandria_Water_20151002_90m	Oct_15	302_Oct_15_90m	90	0	0	13.9	0	0.0167683	0.0125762	0.00419208			0.0293446	0.00639454
QGF_104651	0	0.0100003	0.00166672	0.0166672	0	0.0216674	0	0.00666689	0.00678691	0	0	0	0	0	0.00339345	Gandria_Water_20151002_95m	Oct_15	303_Oct_15_95m	95	0	0	8.12	0.05	0.0283343	0.0283343	-1e-09			0.0566686	0.0101804
QGF_104652	0	0.0314391	0.00261993	0.0340591	0.00523985	0.0209594	0.00523985	0.00261993	0.0133234	0	0	0	0	0	0	Gandria_Water_20151002_100m	Oct_15	304_Oct_15_100m	100	0	0	3.79	0.01	0.073358	0.0288192	0.0445388			0.102177	0.0133234
QGF_104653	0	0.0718615	0.00718614	0.143723	0.00958153	0.0167677	0.00718614	0.00239538	0.0195499	0	0	0.0073312	0	0	0	Gandria_Water_20151002_105m	Oct_15	305_Oct_15_105m	105	0	0	2.08	0	0.232352	0.0263492	0.206003			0.258701	0.0268811
QGF_104654	0	0.00767533	0	0.0191883	0.00191883	0	0	0	0	0	0	0	0	0	0	Gandria_Water_20151002_110m	Oct_15	306_Oct_15_110m	110	0	0	0.55	0	0.0287825	0	0.0287825			0.0287825	0
QGF_104655	0	0.014562	0.0014562	0.0101934	0	0.00291239	0	0	0	0	0	0	0	0	0	Gandria_Water_20151002_115m	Oct_15	307_Oct_15_115m	115	0	0.02	0.99	0	0.0262116	0.00291239	0.0232992			0.029124	0
QGF_104656	0.00135452	0.00406355	0	0	0	0	0	0	0	0	0	0	0	0	0	Gandria_Water_20151002_120m	Oct_15	308_Oct_15_120m	120	0	0.53	0.18	0	0.00541807	0	0.00541807			0.00541807	0
QGF_104657	0	0.0112545	0.00187575	0.00187575	0	0.0037515	0	0	0	0	0	0	0	0	0	Gandria_Water_20151002_125m	Oct_15	309_Oct_15_125m	125	0	0.82	0.18	0	0.015006	0.0037515	0.0112545			0.0187575	0
QGF_104658	0	0.00556844	0	0.00185615	0	0.0037123	0	0	0	0	0	0	0	0	0	Gandria_Water_20151002_130m	Oct_15	310_Oct_15_130m	130	0	1.51	0.13	0.01	0.00742459	0.0037123	0.0037123			0.0111369	0
QGF_104659	0	0.00724716	0	0	0	0.00120786	0	0	0	0	0	0	0	0	0	Gandria_Water_20151002_135m	Oct_15	311_Oct_15_135m	135	0	2.13	0.13	0	0.00724716	0.00120786	0.0060393			0.00845503	0
QGF_104660	0	0.00397741	0	0	0	0	0	0	0	0	0	0	0	0	0	Gandria_Water_20151002_145m	Oct_15	312_Oct_15_145m	145	0	3.11	0.69	0.01	0.00397741	0	0.00397741			0.00397741	0
QGF_104662	0	0	0	0	0	0	0	0	0	0	0	0	0	0	0	Gandria_Water_20150408_90m	Apr_15	101_Apr_15_90m	90	19.0625	0.04	14.63	0.06	0	0				0	0
QGF_104663	0	0	0.00325797	0.00488695	0	0	0.00488695	0	0	0.00334219	0	0	0	0	0	Gandria_Water_20150408_95m	Apr_15	102_Apr_15_95m	95	0.9375	0.03	7.63	0	0.00814492	0.00488695	0.00325797			0.0130319	0.00334219
QGF_104664	0	0.0138923	0	0.00347307	0	0	0.00173653	0	0	0	0	0	0	0	0	Gandria_Water_20150408_100m	Apr_15	103_Apr_15_100m	100	0	0.03	4.85	0.11	0.0173653	0.00173653	0.0156288			0.0191019	0
QGF_104665	0.00144386	0.151605	0.00288771	0.0678612	0	0	0.00288771	0	0.0193291	0	0	0.0118948	0	0	0	Gandria_Water_20150408_105m	Apr_15	104_Apr_15_105m	105	0	0.05	0.88	0.06	0.223798	0.00288771	0.22091			0.226685	0.031224
QGF_104666	0.0105081	0.161124	0.00175134	0.138356	0	0	0	0	0.0145449	0	0	0	0	0	0	Gandria_Water_20150408_110m	Apr_15	105_Apr_15_110m	110	0	0.06	0.7	0	0.311739	0	0.311739			0.311739	0.0145449
QGF_104667	0.0131728	0.200632	0.00405318	0.168207	0	0	0.00202659	0	0.015645	0	0	0.014602	0	0	0	Gandria_Water_20150408_115m	Apr_15	106_Apr_15_115m	115	0	0.05	0.63	0.01	0.386065	0.00202659	0.384039			0.388092	0.0302471
QGF_104668	0.0032486	0.0909608	0.0016243	0.0536019	0	0.0016243	0	0	0.00995322	0	0	0.00497661	0	0	0	Gandria_Water_20150408_120m	Apr_15	107_Apr_15_120m	120	0	0.05	0.29	0.05	0.149436	0.0016243	0.147811			0.15106	0.0149298
QGF_104669	0	0.00972506	0	0.00694647	0	0	0	0	0	0	0	0	0	0	0	Gandria_Water_20150408_125m	Apr_15	108_Apr_15_125m	125	0	0.04	0	0.51	0.0166715	0	0.0166715			0.0166715	0
QGF_104670	0.0029129	0.0422371	0.00145645	0.0349549	0	0	0.00145645	0	0.0119694	0	0	0	0	0	0	Gandria_Water_20150408_130m	Apr_15	109_Apr_15_130m	130	0	0.05	0.34	0.05	0.0815613	0.00145645	0.0801049			0.0830178	0.0119694
QGF_104671	0	0.00182312	0	0.00364624	0	0.00091156	0	0	0	0	0	0	0	0	0	Gandria_Water_20150408_135m	Apr_15	110_Apr_15_135m	135	0	0.28	0.55	0	0.00546936	0.00091156	0.0045578			0.00638092	0
QGF_104672	0	0	0	0.00173037	0	0	0	0	0	0	0	0	0	0	0	Gandria_Water_20150408_140m	Apr_15	111_Apr_15_140m	140	0	0.34	0.19	0.09	0.00173037	0	0.00173037			0.00173037	0
QGF_104673	0	0.00141399	0	0	0	0	0	0	0	0	0	0	0	0	0	Gandria_Water_20150408_145m	Apr_15	112_Apr_15_145m	145	0	0.78	0.26	0.04	0.00141399	0	0.00141399			0.00141399	0
QGF_104674	0	0	0	0	0	0.00173822	0	0	0	0	0	0	0	0	0	Gandria_Water_20150408_155m	Apr_15	113_Apr_15_155m	155	0	2.35	0.24	0.01	0	0.00173822	-0.00173822			0.00173822	0

## Sheet: April 2015
Date	Depth [m]	Oxygen [µM]	Sulfide [µM	Nitrate [µM]	ZOTU13681	ZOTU1067	ZOTU2307	ZOTU1467	ZOTU7928	ZOTU5612	ZOTU3265	ZOTU7194	Plagiopylean OTU 1	Plagiopylean OTU 2	Plagiopylean OTU 3	Plagiopylean OTU 4	Plagiopylean OTU 5	Plagiopylean OTU 6	Plagiopylean OTU 7
Apr_15	90	19.0625	0.04	14.63	0	0	0	0	0	0	0	0	0	0	0	0	0	0	0
Apr_15	95	0.9375	0.03	7.63	0	0	0.00325797	0.00488695	0	0	0.00488695	0	0	0.00334219	0	0	0	0	0
Apr_15	100	0	0.03	4.85	0	0.0138923	0	0.00347307	0	0	0.00173653	0	0	0	0	0	0	0	0
Apr_15	105	0	0.05	0.88	0.00144386	0.151605	0.00288771	0.0678612	0	0	0.00288771	0	0.0193291	0	0	0.0118948	0	0	0
Apr_15	110	0	0.06	0.7	0.0105081	0.161124	0.00175134	0.138356	0	0	0	0	0.0145449	0	0	0	0	0	0
Apr_15	115	0	0.05	0.63	0.0131728	0.200632	0.00405318	0.168207	0	0	0.00202659	0	0.015645	0	0	0.014602	0	0	0
Apr_15	120	0	0.05	0.29	0.0032486	0.0909608	0.0016243	0.0536019	0	0.0016243	0	0	0.00995322	0	0	0.00497661	0	0	0
Apr_15	125	0	0.04	0	0	0.00972506	0	0.00694647	0	0	0	0	0	0	0	0	0	0	0
Apr_15	130	0	0.05	0.34	0.0029129	0.0422371	0.00145645	0.0349549	0	0	0.00145645	0	0.0119694	0	0	0	0	0	0
Apr_15	135	0	0.28	0.55	0	0.00182312	0	0.00364624	0	0.00091156	0	0	0	0	0	0	0	0	0
Apr_15	140	0	0.34	0.19	0	0	0	0.00173037	0	0	0	0	0	0	0	0	0	0	0
Apr_15	145	0	0.78	0.26	0	0.00141399	0	0	0	0	0	0	0	0	0	0	0	0	0
Apr_15	155	0	2.35	0.24	0	0	0	0	0	0.00173822	0	0	0	0	0	0	0	0	0

## Sheet: June 2015
Date	Depth [m]	Oxygen [µM]	Sulfide [µM	Nitrate [µM]	ZOTU13681	ZOTU1067	ZOTU2307	ZOTU1467	ZOTU7928	ZOTU5612	ZOTU3265	ZOTU7194	Plagiopylean OTU 1	Plagiopylean OTU 2	Plagiopylean OTU 3	Plagiopylean OTU 4	Plagiopylean OTU 5	Plagiopylean OTU 6	Plagiopylean OTU 7
Jun_15	90	32.8125	0.45	9.9	0.0203621	0.0390274	0.00169684	0.00678737	0	0.00339368	0.268101	0.00509053	0	0.00843782	0	0	0	0	0.0438767
Jun_15	95	12.8125	0.52	6.02	0.0127305	0.0763831	0	0.0654712	0	0	0.172771	0.00181865	0	0	0	0	0	0	0.020743
Jun_15	100	0	0.3	2.48	0.0245395	1.2237	0.0163597	0.350097	0	0	0.112882	0	0.105401	0	0	0.0284414	0	0	0.0117112
Jun_15	105	0	0.07	0.78	0.00616789	0.464134	0.00925183	0.0493431	0.00308394	0	0.0231296	0	0.05376	0	0	0	0	0	0.00632471
Jun_15	110	0	0	0.98	0.0073642	0.0471309	0.00147284	0.00147284	0	0	0.00441852	0	0	0	0	0	0	0	0
Jun_15	115	0	0.03	0.84	0.00754785	0.0226436	0	0.00603828	0	0	0.00452871	0	0	0	0	0	0	0	0
Jun_15	120	0	0.07	0.82	0.00154352	0.0185222	0	0.0077176	0	0	0.00463056	0	0	0	0	0	0	0	0
Jun_15	125	0	0.6	0.87	0.00215913	0.00971607	0	0.00323869	0	0	0.00107956	0	0	0	0	0	0	0	0
Jun_15	130	0	2.89	0.86	0	0.00696689	0	0	0	0	0	0	0	0	0	0	0	0	0
Jun_15	135	0	4.17	0.14	0.00167423	0.00167423	0	0	0	0	0	0	0	0	0	0	0	0	0
Jun_15	140	0	5.11	0.11	0	0.00601094	0	0	0	0	0	0	0	0	0	0	0	0	0
Jun_15	145	0	6.42	0.11	0	0.00614515	0	0	0	0	0.00153629	0	0	0	0	0	0	0	0
Jun_15	155	0	9.43	0.05	0	0.00153792	0	0	0	0	0	0	0	0	0	0	0	0	0
Jun_15	165	0	11.42	0.09	0	0	0	0	0	0	0	0	0	0	0	0	0	0	0

## Sheet: October 2015
Date	Depth [m]	Oxygen [µM]	Sulfide [µM	Nitrate [µM]	ZOTU13681	ZOTU1067	ZOTU2307	ZOTU1467	ZOTU7928	ZOTU5612	ZOTU3265	ZOTU7194	Plagiopylean OTU 1	Plagiopylean OTU 2	Plagiopylean OTU 3	Plagiopylean OTU 4	Plagiopylean OTU 5	Plagiopylean OTU 6	Plagiopylean OTU 7
Oct_15	80	22.8125	0	20.7	0	0.00584545	0	0	0	0	0	0	0	0	0	0	0	0	0
Oct_15	90	0	0	13.9	0	0.0125762	0.00209604	0.00209604	0	0.0104802	0.00209604	0	0	0	0	0	0	0	0.00639454
Oct_15	95	0	0	8.12	0	0.0100003	0.00166672	0.0166672	0	0.0216674	0	0.00666689	0.00678691	0	0	0	0	0	0.00339345
Oct_15	100	0	0	3.79	0	0.0314391	0.00261993	0.0340591	0.00523985	0.0209594	0.00523985	0.00261993	0.0133234	0	0	0	0	0	0
Oct_15	105	0	0	2.08	0	0.0718615	0.00718614	0.143723	0.00958153	0.0167677	0.00718614	0.00239538	0.0195499	0	0	0.0073312	0	0	0
Oct_15	110	0	0	0.55	0	0.00767533	0	0.0191883	0.00191883	0	0	0	0	0	0	0	0	0	0
Oct_15	115	0	0.02	0.99	0	0.014562	0.0014562	0.0101934	0	0.00291239	0	0	0	0	0	0	0	0	0
Oct_15	120	0	0.53	0.18	0.00135452	0.00406355	0	0	0	0	0	0	0	0	0	0	0	0	0
Oct_15	125	0	0.82	0.18	0	0.0112545	0.00187575	0.00187575	0	0.0037515	0	0	0	0	0	0	0	0	0
Oct_15	130	0	1.51	0.13	0	0.00556844	0	0.00185615	0	0.0037123	0	0	0	0	0	0	0	0	0
Oct_15	135	0	2.13	0.13	0	0.00724716	0	0	0	0.00120786	0	0	0	0	0	0	0	0	0
Oct_15	145	0	3.11	0.69	0	0.00397741	0	0	0	0	0	0	0	0	0	0	0	0	0

## Sheet: March 2016
Date	Depth [m]	Oxygen [µM]	Sulfide [µM	Nitrate [µM]	ZOTU13681	ZOTU1067	ZOTU2307	ZOTU1467	ZOTU7928	ZOTU5612	ZOTU3265	ZOTU7194	Plagiopylean OTU 1	Plagiopylean OTU 2	Plagiopylean OTU 3	Plagiopylean OTU 4	Plagiopylean OTU 5	Plagiopylean OTU 6	Plagiopylean OTU 7
Mar_16	80	43.125	0.27	15.18	0	0.0048384	0	0	0	0.0048384	0	0	0	0	0	0	0	0	0
Mar_16	85	21.5625	0.27	6.48	0	0.0048168	0	0.0032112	0.0016056	0.0032112	0.0224784	0.0096336	0	0	0	0	0	0	0
Mar_16	90	4.0625	0.27	3.95	0.00168776	0.0303797	0.0135021	0.0270042	0.0101266	0.0202532	0.0118143	0.00843882	0	0	0	0	0	0	0
Mar_16	95	0.625	0.27	1.9	0	0.0948709	0.0286119	0.138542	0.0150589	0.0120471	0.00150589	0	0.0139825	0	0	0	0	0	0
Mar_16	100	0	0.31	0.6	0	0.0225819	0.00752729	0.0316146	0.00150546	0.0150546	0	0	0	0	0	0.00310617	0.00465925	0	0
Mar_16	105	0	0.69	0.59	0	0.00753966	0	0	0	0.00753966	0	0	0	0	0	0	0	0	0
Mar_16	110	0	1.07	0.82	0	0.00134528	0	0.00134528	0	0.0121075	0	0	0	0	0	0	0	0	0
Mar_16	115	0	1.37	0.56	0	0	0	0.00153846	0	0.00461538	0	0	0	0	0	0	0	0	0
Mar_16	120	0	2.12	0.66	0	0	0	0	0	0.00794513	0	0	0	0	0	0	0	0	0
Mar_16	125	0	3	0.77	0	0.00146316	0.00146316	0	0	0.00438949	0	0	0	0	0	0	0	0	0
Mar_16	130	0	3.39	0.44	0	0.00190201	0	0	0	0.00380402	0	0	0	0	0	0	0	0	0
Mar_16	135	0	3.8	0.57	0	0.00159535	0	0	0	0.00797677	0	0	0	0	0	0	0	0	0
Mar_16	145	0	4.83	0.48	0	0	0	0	0	0.00149824	0	0	0	0	0	0	0	0	0
Mar_16	155	0	5.35	0.5	0	0	0	0	0	0.00123458	0	0	0	0	0	0	0	0	0

## Sheet: September 2016
Date	Depth [m]	Oxygen [µM]	Sulfide [µM	Nitrate [µM]	ZOTU13681	ZOTU1067	ZOTU2307	ZOTU1467	ZOTU7928	ZOTU5612	ZOTU3265	ZOTU7194	Plagiopylean OTU 1	Plagiopylean OTU 2	Plagiopylean OTU 3	Plagiopylean OTU 4	Plagiopylean OTU 5	Plagiopylean OTU 6	Plagiopylean OTU 7
Sept_16	80	7.1875	0	21.38	0	0.00410703	0	0.00205352	0	0	0	0	0	0	0	0	0	0	0
Sept_16	85	1.5625	0	13.53	0.00623869	0.0343128	0.090461	0.0343128	0.00467902	0.0109177	0.0701853	0.0124774	0.0196149	0	0	0	0	0	0.00980745
Sept_16	90	0.625	0	6.63	0.00392812	0.0569577	0.0549936	0.0314249	0.00589217	0.0137484	0.0491014	0.00589217	0.0201548	0	0	0.0100774	0	0	0.00604644
Sept_16	95	0	0	5.18	0.00865726	0.075751	0.0281361	0.0909012	0.00649294	0.00649294	0.0454506	0.0108216	0.0248414	0	0	0	0	0	0.0135498
Sept_16	105	0	0	0.69	0	0.0551572	0.00212143	0.0190929	0.0212143	0.00636429	0	0.00212143	0.00865763	0	0	0	0	0	0
Sept_16	110	0	0.1	0.84	0.00222752	0.0423229	0.00222752	0.00891007	0.00668256	0.00891007	0	0	0	0	0	0	0	0	0
Sept_16	115	0	0.12	0.83	0	0.0201298	0.00154844	0.00464533	0.00154844	0.00619377	0	0	0	0	0	0	0	0	0
Sept_16	120	0	1.39	0.91	0	0.0135366	0	0.00338415	0.00338415	0.0152287	0.00169208	0	0	0	0	0	0	0	0
Sept_16	125	0	2.51	0.91	0	0.00892638	0	0	0	0.00669478	0	0	0	0	0	0	0	0	0
Sept_16	130	0	2.82	0.65	0	0.00179398	0	0	0.00179398	0.0125579	0	0	0	0	0	0	0	0	0
Sept_16	135	0	4.86	0.1	0	0.00152499	0.00152499	0	0	0.00914997	0	0	0	0	0	0	0	0	0
Sept_16	145	0	5	6.27	0	0.00150891	0	0	0	0.00150891	0	0	0	0	0	0	0	0	0
Sept_16	155	0	3.57	1.01	0	0	0	0	0	0.00451257	0	0	0	0	0	0	0	0	0
													0	0	0	0	0	0	0

## Sheet: November 2016
Date	Depth [m]	Oxygen [µM]	Sulfide [µM]	Nitrate [µM]	ZOTU13681	ZOTU1067	ZOTU2307	ZOTU1467	ZOTU7928	ZOTU5612	ZOTU3265	ZOTU7194	Plagiopylean OTU 1	Plagiopylean OTU 2	Plagiopylean OTU 3	Plagiopylean OTU 4	Plagiopylean OTU 5	Plagiopylean OTU 6	Plagiopylean OTU 7
Nov_16	75	14.6875	0	27.18	0	0	0	0	0	0	0	0	0	0	0	0	0	0	0
Nov_16	80	3.125	0	26.55	0	0	0	0	0	0	0	0	0	0	0	0	0	0	0
Nov_16	85	1.25	0	16.33	0	0.00187526	0.0187526	0.00375052	0	0.000937629	0.00281289	0	0	0	0	0	0	0	0
Nov_16	90	0.625	0	8.92	0	0.0633229	0.200887	0.327532	0.0807913	0.0152848	0.0371203	0.0851584	0.0312933	0	0	0.0335285	0	0.0156467	0
Nov_16	95	0.3125	0.01	5.91	0	0.0110998	0.0443991	0.0799183	0.0244195	0.0110998	0.00221995	0.00443991	0.0135266	0	0.015781	0	0.00450887	0	0
Nov_16	105	0	0.79	0.89	0	0.0122908	0.00351167	0.00877917	0.02107	0.0052675	0	0	0	0	0	0	0	0	0
Nov_16	110	0	2.34	0.82	0	0.00232861	0	0.00698584	0.00465723	0.00465723	0.00232861	0	0	0	0.00531434	0	0	0	0
Nov_16	115	0	2.96	0.6	0	0.0100215	0	0.00250539	0.00501077	0.00250539	0	0	0	0	0	0	0	0	0
Nov_16	120	0	3.87	0.9	0	0.00324386	0	0	0	0.00486579	0	0	0	0	0	0	0	0	0
Nov_16	125	0	3.55	0.59	0	0.0025603	0	0	0	0.0025603	0	0	0	0	0	0	0	0	0
Nov_16	130	0	2.89	0.5	0	0.00574201	0.00574201	0	0.00574201	0.00287101	0	0	0	0	0	0	0	0	0
Nov_16	135	0	4.05	0.4	0	0	0.00278226	0	0	0	0.00278226	0	0	0	0	0	0	0	0
Nov_16	145	0	4.65	0.52	0	0.00521241	0	0	0	0.0026062	0	0	0	0	0	0	0	0	0
Nov_16	155	0	5.53	0.27	0	0.00495025	0	0	0.00247512	0	0	0	0	0	0	0	0	0	0

## Sheet: February 2017
Date	Depth [m]	Oxygen [µM]	Sulfide [µM	Nitrate [µM]	ZOTU13681	ZOTU1067	ZOTU2307	ZOTU1467	ZOTU7928	ZOTU5612	ZOTU3265	ZOTU7194	Plagiopylean OTU 1	Plagiopylean OTU 2	Plagiopylean OTU 3	Plagiopylean OTU 4	Plagiopylean OTU 5	Plagiopylean OTU 6	Plagiopylean OTU 7
Feb_17	80	98.4375	0.01	18.49	0	0	0.00355834	0.00177917	0	0	0.00177917	0	0.0201386	0	0	0	0	0	0
Feb_17	85	19.6875	0.01	18.03	0	0	0.209418	0.00782871	0	0.00391435	0.0293577	0.0567581	0.0125574	0	0	0	0.00896958	0	0
Feb_17	90	5	0.01	8.34	0	0.00340588	0.0664146	0.0187323	0	0.02895	0.00681176	0.00681176	0.00594625	0	0	0	0	0	0
Feb_17	95	3.125	0.02	4.04	0	0.00384482	0.0461379	0.0115345	0	0.0115345	0	0	0	0	0	0	0	0	0
Feb_17	100	2.8125	0.02	2.02	0	0.0142031	0.0162321	0.0486964	0.00202901	0.0202901	0.00202901	0.00202901
Feb_17	105	2.5	0.01	0.89	0	0.0041985	0.0237915	0.0475831	0.0013995	0.00839701	0	0	0	0	0	0	0	0	0
Feb_17	110	1.875	0.14	0.69	0	0.00338226	0.00563711	0.00225484	0.00338226	0.0101468	0.00112742	0	0	0	0	0.00228877	0	0	0
Feb_17	115	1.25	0.4	2.27	0	0.0053904	0.0013476	0.0040428	0	0.0026952	0	0	0	0	0	0	0	0	0
Feb_17	120	1.25	1.17	1	0	0.00190136	0.00190136	0	0.00190136	0.00950679	0	0	0	0	0	0	0	0	0
Feb_17	125	0	1.77	1.53	0	0.00148284	0	0.00296569	0	0.00444853	0	0	0	0	0	0	0	0	0
Feb_17	130	0	2.65	1.38	0	0	0.00154914	0	0.00154914	0.00619656	0	0	0	0	0	0	0	0	0
Feb_17	135	0	3.12	0.5	0	0.00342989	0	0.00342989	0.00514483	0.00685977	0	0	0	0	0	0	0	0	0
Feb_17	145	0	3.9	0.54	0	0.0017347	0.0017347	0	0	0.0017347	0	0	0	0	0	0	0	0	0
Feb_17	155	0	3.98	0.7	0	0.00304345	0	0	0	0	0	0	0	0	0	0	0	0	0

## Sheet: October 2017
Date	Depth [m]	Oxygen [µM]	Sulfide [µM	Nitrate [µM]	ZOTU13681	ZOTU1067	ZOTU2307	ZOTU1467	ZOTU7928	ZOTU5612	ZOTU3265	ZOTU7194	Plagiopylean OTU 1	Plagiopylean OTU 2	Plagiopylean OTU 3	Plagiopylean OTU 4	Plagiopylean OTU 5	Plagiopylean OTU 6	Plagiopylean OTU 7
Oct_17	80	29.375	0.05	17.71	0.00348353	0.00870883	0	0.0661871	0	0.0139341	0	0.0156759	0	0	0	0.0123289	0	0	0
Oct_17	85	9.0625	0.04	10.87	0.006668	0.0093352	0.0053344	0.144029	0.0013336	0.0120024	0.0053344	0.0226712	0	0	0	0.0306663	0.00533326	0.0133332	0
Oct_17	90	3.4375	0.05	2.23	0.00754817	0.0603853	0.00566113	0.356651	0.043402	0	0.00188704	0.0358538	0	0	0	0.0513611	0	0.0190226	0
Oct_17	95	1.25	0.05	0.69	0	0.0205934	0	0	0	0	0	0	0.00443577	0	0	0	0	0	0
Oct_17	100	0	0.1	0.66	0.00120351	0.00962811	0	0.00240703	0.00120351	0	0.00120351	0	0	0	0	0	0	0	0
Oct_17	105	0	0.43	0.84	0	0.00136984	0	0	0.00136984	0.00410953	0	0	0	0	0	0	0	0	0
Oct_17	110	0	0.61	0.4	0	0.00466665	0	0	0	0.00466665	0	0	0	0	0	0	0	0	0
Oct_17	115	0	0.66	0.71	0	0.00184682	0	0	0	0	0	0	0	0	0	0	0	0	0
Oct_17	120	0	0.2	0.6	0	0.0106342	0	0	0	0.00531708	0	0	0	0	0	0	0	0	0
Oct_17	125	0	1.63	0.67	0	0.00153733	0	0	0.00153733	0.00768663	0	0	0	0	0	0	0	0	0
Oct_17	130	0	1.16	0.91	0	0.00154295	0	0	0	0	0	0	0	0	0	0	0	0	0
Oct_17	135	0	2.2	0.84	0	0	0	0	0	0	0	0	0	0	0	0	0	0	0
Oct_17	145	0	2.32	1.12	0	0	0	0	0	0	0	0	0	0	0	0	0	0	0
Oct_17	155	0	3.63	0.87	0	0	0	0	0	0	0	0	0	0	0	0	0	0	0

## Sheet: April 2018
Date	Depth [m]	Oxygen [µM]	Sulfide [µM	Nitrate [µM]	ZOTU13681	ZOTU1067	ZOTU2307	ZOTU1467	ZOTU7928	ZOTU5612	ZOTU3265	ZOTU7194	Plagiopylean OTU 1	Plagiopylean OTU 2	Plagiopylean OTU 3	Plagiopylean OTU 4	Plagiopylean OTU 5	Plagiopylean OTU 6	Plagiopylean OTU 7
Apr_18	75	130.938	0	21.26	0	0	0	0	0	0	0	0	0	0	0	0	0	0	0
Apr_18	80	91.5625	0	16.56	0	0	0.00248855	0	0	0	0	0	0	0	0	0	0	0	0
Apr_18	85	32.8125	0	13.48	0	0	0	0	0	0	0	0	0	0	0	0	0	0	0
Apr_18	90	5.625	0	8.06	0	0	0.0388796	0.00161998	0	0.0129599	0.0647994	0.00647994	0	0	0	0	0	0.00983461	0
Apr_18	95	0.9375	0.03	4.37	0	0.00810356	0.0790097	0.0101295	0	0.0101295	0.0405178	0.00405178	0.00831411	0	0	0	0	0	0
Apr_18	100	0	0	4	0	0.00311823	0.014032	0.0467734	0	0.00779557	0.0109138	0	0	0	0	0	0	0	0
Apr_18	105	0	0.03	7.79	0	0	0.0015321	0.00766049	0	0	0	0.0015321	0	0	0	0	0	0	0
Apr_18	110	0	1.13	3.74	0	0	0.00358226	0.00597043	0	0.00238817	0.00119409	0	0	0	0	0	0	0	0
Apr_18	115	0	4.19	4.03	0	0.00215966	0	0.0032395	0	0	0	0	0	0	0	0	0	0	0
Apr_18	120	0	4.49	4.08	0	0	0.00125702	0.00251405	0	0.00125702	0	0	0	0	0	0	0	0	0
Apr_18	125	0	5.39	3.94	0	0	0.00154159	0.00154159	0	0.00154159	0.00154159	0	0	0	0	0	0	0	0
Apr_18	130	0	6.82	7.18	0	0	0	0.00158428	0	0	0	0	0	0	0	0	0	0	0
Apr_18	135	0	7.65	3.73	0	0	0	0	0	0.00130579	0	0	0	0	0	0	0	0	0
Apr_18	145	0	8.99	3.74	0	0.00142066	0	0.00142066	0	0	0	0	0	0	0	0	0	0	0
Apr_18	155	0	10.39	4.23	0	0	0.00282877	0	0	0	0	0	0	0	0	0	0	0	0
