# Supplementary material for: Redox gradients define the ecological niche of ciliates with denitrifying endosymbionts in anoxic lake waters
Source: ISME J. 2026 Mar 1;20(1):wrag043. doi: 10.1093/ismejo/wrag043 (PMC13037464; doi:10.1093/ismejo/wrag043)
Supplement: wrag043_Supplementary_materials [file wrag043_supplementary_materials.zip › Table S3.xlsx]

## Sheet: water column profiles
Overview sampling campaigns Lake Zug / Lake Lugano
2018 - 2022
Depth with highest ciliate abundance in yellow
Lake	Year	Month	Sample ID	Depth (m)	Ciliate counts (per L)	Dividing ciliates (%)	Nitrite (µM)	Phosphat (µM)	NOX (µM)	Silikat (µM)	Nitrate (µM)	Sulfide (µM)	oxic-anoxic interface
Lake Zug	2018	October	D15	148	0	n.d.	0.035	3.008	17.828	58.91	17.793	n.d.	160
Lake Zug	2018	October	D14	151	0	n.d.	0.024	2.442	17.413	59.543	17.389	n.d.
Lake Zug	2018	October	D13	154	0	n.d.	0.027	2.546	16.544	61.12	16.516	n.d.
Lake Zug	2018	October	D12	157	0	n.d.	0.018	2.52	17.671	57.038	17.653	n.d.
Lake Zug	2018	October	D11	160	1152	0	0.049	2.333	15.684	57.864	15.635	n.d.
Lake Zug	2018	October	D10	163	0	n.d.	0.035	2.818	12.72	60.954	12.684	n.d.
Lake Zug	2018	October	D9	166	0	n.d.	0.107	2.796	12.985	62.312	12.878	n.d.
Lake Zug	2018	October	D8	169	0	n.d.	0.111	2.743	10.719	62.976	10.608	n.d.
Lake Zug	2018	October	D7	172	4512	4.96454	0.024	2.375	9.012	63.263	8.988	n.d.
Lake Zug	2018	October	D6	175	0	n.d.	0.029	2.842	6.138	65.482	6.11	n.d.
Lake Zug	2018	October	D5	178	0	n.d.	0.033	2.435	7.338	63.678	7.305	n.d.
Lake Zug	2018	October	D4	181	21408	6.27803	0.042	2.873	4.865	67.14	4.823	n.d.
Lake Zug	2018	October	D3	184	0	n.d.	0.041	3.024	5.709	66.531	5.669	n.d.
Lake Zug	2018	October	D2	187	0	n.d.	0.052	3.562	0.249	76.467	0.197	n.d.
Lake Zug	2018	October	D1	190	0	n.d.	0.047	4.559	0.251	81.247	0.204	n.d.
Lake Zug	2019	May	D4	140	355.556	0	0.011	3.273	16.402	56.731	16.391	n.d.	174
Lake Zug	2019	May	D5	150	1280	0	0.029	3.587	16.474	53.258	16.445	n.d.
Lake Zug	2019	May	D6	160	1422.22	0	0.021	3.381	15.195	60.387	15.174	n.d.
Lake Zug	2019	May	D7	170	5120	0	0.043	3.557	12.089	59.705	12.046	n.d.
Lake Zug	2019	May	D8	175	n.d.	n.d.	0.05	4.184	12.785	61.103	12.735	n.d.
Lake Zug	2019	May	D9	181	4977.78	2.14286	0.029	3.353	9.454	42.66	9.424	n.d.
Lake Zug	2019	May	D3	185	9208.89	3.861	0.025	3.912	7.361	56.853	7.337	n.d.
Lake Zug	2019	May	D10	189	16355.6	3.91304	0.031	3.531	5.77	52.279	5.739	n.d.
Lake Zug	2019	October	D7	150	0	0	0.014	2.845	20.773	58.292	20.759	n.d.	187
Lake Zug	2019	October	D4	160	74.4186	0	0.18	3.977	18.174	60.393	17.994	n.d.
Lake Zug	2019	October	D3	170	71.1111	0	0.02	4.051	10.978	56.933	10.958	n.d.
Lake Zug	2019	October	D6	175	2872.73	0	0.015	3.228	4.486	67.826	4.471	n.d.
Lake Zug	2019	October	D2	180	5739.13	1.81818	0.037	2.883	0.823	73.317	0.786	n.d.
Lake Zug	2019	October	D5	185	600	6.66667	0.033	8.449	0.372	79.227	0.34	n.d.
Lake Zug	2019	October	D1	190	193.939	0	0.04	6.608	0.066	104.153	0.026	n.d.
Lake Zug	2019	October	D8	192	223.256	0	n.d.	n.d.	n.d.	n.d.	n.d.	n.d.
Lake Zug	2020	February	D1	172	128	0	0.052	4.81	12.464	64.604	12.412	n.d.	187
Lake Zug	2020	February	D2	177	192	0	0.021	4.926	9.631	69.42	9.611	n.d.
Lake Zug	2020	February	D3	185	1216	0	0.032	5.076	5.382	53.515	5.351	n.d.
Lake Zug	2020	February	D4	187	832	0	0.021	4.931	4.433	72.698	4.413	n.d.
Lake Zug	2020	February	D5	191	3136	0	0.032	4.726	3.886	59.796	3.854	n.d.
Lake Zug	2020	August	D6	140	0	0	0.015	3.718	21.473	63.162	21.456	n.d.	140
Lake Zug	2020	August	D5	150	96	0	0.007	3.355	18.146	65.347	18.138	n.d.
Lake Zug	2020	August	D4	160	64	0	-0.011	4.242	14.764	62.465	14.774	n.d.
Lake Zug	2020	August	D3	170	448	0	-0.012	4.729	11.63	68.261	11.641	n.d.
Lake Zug	2020	August	D2	180	320	0	0.005	4.702	6.12	72.132	6.113	n.d.
Lake Zug	2020	August	D1	190	3328	0.961538	0.003	6.6	0.084	79.782	0.081	n.d.
Lake Zug	2021	May	D7	130	192	0	0.011	3.987	13.928	65.548	13.917	n.d.	134
Lake Zug	2021	May	D6	140	608	5.26316	-0.002	2.72	4.435	56.689	4.436	n.d.
Lake Zug	2021	May	D5	150	800	0	0.006	2.921	10.868	64.327	10.862	n.d.
Lake Zug	2021	May	D4	160	1056	0	0.005	2.983	9.707	67.276	9.702	n.d.
Lake Zug	2021	May	D3	170	1376	2.32558	0.004	4.152	7.131	71.582	7.127	n.d.
Lake Zug	2021	May	D2	180	2528	2.53165	0.005	3.233	2.597	71.838	2.592	n.d.
Lake Zug	2021	May	D1	190	4512	1.41844	0.01	4.157	0.158	82.645	0.148	n.d.
Lake Zug	2021	July	D1	120	0	0	0.008	2.52	19.783	60.553	19.775	n.d.	131
Lake Zug	2021	July	D2	130	0	0	0.008	2.903	17.841	63.512	17.832	n.d.
Lake Zug	2021	July	D3	140	480	0	0.013	3.537	13.689	65.966	13.676	n.d.
Lake Zug	2021	July	D4	150	1888	5.08475	0.006	3.022	8.116	67.346	8.11	n.d.
Lake Zug	2021	July	D5	160	2112	1.51515	-0.001	2.891	7.05	66.512	7.05	n.d.
Lake Zug	2021	July	D6	165	992	0	0.002	3.056	6.795	68.211	6.793	n.d.
Lake Zug	2021	July	D7	170	1376	2.32558	0.002	4.137	5.498	73.766	5.496	n.d.
Lake Zug	2021	July	D8	175	3008	3.19149	0.009	2.943	4.689	71.293	4.68	n.d.
Lake Zug	2021	July	D9	180	34944	3.93773	-0.005	3.748	0.16	76.4	0.165	n.d.
Lake Zug	2021	July	D10	190	2144	1.49254	0.009	4.333	-0.007	88.683	-0.016	n.d.
Lake Zug	2021	November	D1	130	1696	0	-0.157	4.487	13.811	67.989	13.967	n.d.	143
Lake Zug	2021	November	D2	140	608	0	-0.229	4.164	7.419	71.004	7.648	n.d.
Lake Zug	2021	November	D3	150	896	0	-0.235	3.243	2.056	67.649	2.291	n.d.
Lake Zug	2021	November	D4	160	1888	1.69492	-0.228	4.632	2.944	72.626	3.172	n.d.
Lake Zug	2021	November	D5	170	352	0	-0.235	4.2	0.08	78.677	0.315	n.d.
Lake Zug	2021	November	D6	175	480	0	-0.23	4.891	0.224	75.76	0.454	n.d.
Lake Zug	2021	November	D7	180	96	0	-0.228	6.692	0.158	91.787	0.386	n.d.
Lake Zug	2021	November	D8	185	64	0	-0.228	6.296	0.096	93.488	0.324	n.d.
Lake Zug	2021	November	D9	190	128	0	-0.224	6.949	0.57	89.043	0.795	n.d.
Lake Zug	2021	November	D10	195	64	0	-0.224	7.173	0.285	105.596	0.509	n.d.
Lake Zug	2022	May	D1	100	0	0	0.029	n.d.	20.603	n.d.	20.574	n.d.	166
Lake Zug	2022	May	D2	110	0	0	0.012	n.d.	18.813	n.d.	18.801	n.d.
Lake Zug	2022	May	D3	120	192	0	0.097	n.d.	17.661	n.d.	17.564	n.d.
Lake Zug	2022	May	D4	130	672	0	0.004	n.d.	14.54	n.d.	14.536	n.d.
Lake Zug	2022	May	D5	140	928	0	0.015	n.d.	9.534	n.d.	9.519	n.d.
Lake Zug	2022	May	D6	150	576	0	0.008	n.d.	5.684	n.d.	5.676	n.d.
Lake Zug	2022	May	D7	160	2304	2.77778	0.009	n.d.	2.454	n.d.	2.445	n.d.
Lake Zug	2022	May	D8	170	1024	0	0.004	n.d.	-0.017	n.d.	-0.021	n.d.
Lake Zug	2022	May	D9	175	64	0	0.011	n.d.	0.068	n.d.	0.057	n.d.
Lake Zug	2022	May	D10	180	384	0	0.004	n.d.	-0.014	n.d.	-0.018	n.d.
Lake Zug	2022	May	D11	185	0	0	0.014	n.d.	-0.021	n.d.	-0.035	n.d.
Lake Zug	2022	May	D12	190	96	0	0.006	n.d.	-0.014	n.d.	-0.02	n.d.
Lake Zug	2023	July	D1	100	0	0	0	2.461	19.284	56.754	19.284	0	134
Lake Zug	2023	July	D2	110	32	0	0.001	3.511	17.762	63.349	17.761	0
Lake Zug	2023	July	D3	122	0	0	0.002	3.619	15.593	68.187	15.591	0
Lake Zug	2023	July	D4	135	320	0	0.008	4.155	8.008	66.639	8	0
Lake Zug	2023	July	D5	140	2048	1.5625	0.003	4.44	4.875	72.142	4.872	0
Lake Zug	2023	July	D6	150	4960	1.93548	0.001	4.636	2.426	72.639	2.425	0
Lake Zug	2023	July	D7	160	14816	3.88769	0.001	5.086	0.446	71.354	0.445	0
Lake Zug	2023	July	D8	170	896	0	-0.001	4.353	0.164	79.243	0.166	0
Lake Zug	2023	July	D9	180	704	0	0.002	5.069	0.147	82.693	0.145	0.8602
Lake Zug	2023	July	D10	190	128	0	-0.005	1.446	0.06	26.087	0.065	2.0328
Lake Lugano	2020	August	D1	75	32	0	-0.004	0.398	19.06	39.996	19.063	0	80
Lake Lugano	2020	August	D2	80	0	0	-0.013	0.438	17.748	41.537	17.76	0
Lake Lugano	2020	August	D3	85	160	0	0.111	0.714	13.26	40.609	13.147	0
Lake Lugano	2020	August	D4	90	1408	2.27273	0.151	0.593	10.456	48.341	10.304	0
Lake Lugano	2020	August	D5	95	8448	7.95455	0.04	0.925	4.972	47.75	4.931	0
Lake Lugano	2020	August	D6	100	1536	0	-0.004	1.003	0.13	49.443	0.133	0
Lake Lugano	2020	August	D7	105	352	0	-0.006	2.191	0.029	53.496	0.034	0
Lake Lugano	2020	August	D8	110	160	0	-0.01	2.699	0.051	58.376	0.061	0
Lake Lugano	2020	August	D9	115	0	0	-0.008	2.918	0.009	54.836	0.016	3.16201
Lake Lugano	2020	August	D10	120	0	n.d.	-0.007	2.641	0.046	59.561	0.053	3.99016
Lake Lugano	2020	August	D11	130	0	n.d.	-0.013	2.728	0.111	61.417	0.123	5.34531
Lake Lugano	2020	August	D12	150	0	n.d.	-0.012	3.377	0.064	66.775	0.075	6.54988
Lake Lugano	2020	August	D13	175	0	n.d.	-0.011	3.905	0.101	70.759	0.11	8.50732
Lake Lugano	2020	August	D14	200	0	n.d.	-0.007	4.52	0.144	75.988	0.15	9.71189
Lake Lugano	2020	August	D15	250	0	n.d.	0	4.522	0.242	85.955	0.24	12.2716
			Min	100	0	0	-0.235	1.446	-0.021	26.087	-0.035	0	131
			Max	195	34944	6.66667	0.18	8.449	21.473	105.596	21.456	2.0328	187

## Sheet: Oxygen profiles
Lake Zug																					Lake Lugano
2020-08-01		2020-02-01		2021-07-01		2023-07-01		2019-05-01		2021-05-01		2022-05-01		2021-11-01		2018-10-01		2019-10-01			2020-08-01
Depth [m]	Oxygen [µM]	Depth [m]	Oxygen [µM]	Depth [m]	Oxygen [µM]	Depth [m]	Oxygen [µM]	Depth [m]	Oxygen [µM]	Depth [m]	Oxygen [µM]	Depth [m]	Oxygen [µM]	Depth [m]	Oxygen [µM]	Depth [m]	Oxygen [µM]	Depth [m]	Oxygen [µM]		Depth [m]	Oxygen [µM]
0.0227	246.1656	0.1796	678.4188	0.3952	188.2806	9.710509	214.3048	0.1771	364.36	-0.3466	364.0625	9.489805	230.7636	9.71909	270.1642	2.110084	286.5972	0.1796	678.4188		0.0899	278.3281
0.0395	245.1063	0.1886	678.4406	0.4132	188.4338	9.711569	214.3048	0.1771	503.03	-0.3634	363.75	9.505532	229.031	9.719616	269.5329	2.140476	287.115	0.1886	678.4406		0.0731	278.6781
0.0311	246.2219	0.1796	678.4406	0.3503	188.4275	9.709774	214.3048	0.1771	236.04	-0.3214	364.375	9.496991	229.8478	9.714714	269.5328	2.150525	287.115	0.1796	678.4406		0.0647	278.8813
0.0227	246.5	0.1617	674.8125	0.3593	188.9306	9.711087	214.3047	0.1771	282.46	-0.3298	364.375	9.501603	227.0079	9.716218	268.3438	2.176914	286.5994	0.1617	674.8125		0.0899	278.3188
0.0227	246.4813	0.1706	663.5688	0.3593	188.2588	9.714443	213.7011	0.1686	177.09	-0.3466	364.375	9.504651	229.1743	9.720857	268.3428	2.197725	287.3775	0.1706	663.5688		0.0815	278.8188
0.0479	246.0969	0.1886	652.5469	0.3862	188.9806	9.714226	213.7008	0.1518	599.29	-0.3214	364.6875	9.496908	230.2319	9.718395	269.1181	2.2365	287.3775	0.1886	652.5469		0.0815	278.8094
0.0563	246.6406	0.1886	642.225	0.3413	188.2525	9.778148	209.1558	0.1518	418.76	-0.3298	364.375	9.508674	228.9185	9.711753	269.1175	2.262377	286.6101	0.1886	642.225		0.0815	278.4219
0.0395	246.1813	0.1796	631.9156	0.3503	188.34	9.777157	209.1553	0.1771	305.98	-0.3382	364.375	9.507984	228.0844	9.703446	268.9838	2.285894	286.6069	0.1796	631.9156		0.0647	278.725
0.0311	246.4063	0.1706	622.2281	0.3772	188.7306	9.780776	209.1554	0.1771	500.94	-0.3214	365	9.513766	224.5503	9.708271	268.9839	2.320506	287.3808	0.1706	622.2281		0.0815	278.6
0.0143	258.4313	0.1796	612.8063	0.3862	188.7994	9.776691	209.1558	0.1686	421.58	-0.3382	364.375	9.49744	226.0708	9.711258	268.8445	2.348013	287.6457	0.1796	612.8063		0.0731	279.0375
0.0059	247.0188	0.1976	604.2188	0.3503	188.1838	9.777756	207.2376	0.1686	192.09	-0.3298	362.8125	9.505259	228.5375	9.715688	268.8448	2.354971	287.6371	0.1976	604.2188		0.0815	278.4719
0.0227	247.5031	0.1886	595.2938	0.3772	188.3369	9.777755	207.2371	0.1771	582.55	-0.3047	362.1875	9.517424	229.1594	9.713843	269.1224	2.39514	286.8624	0.1886	595.2938		0.0815	278.2531
0.0059	247.0781	0.1706	586.6844	0.4042	188.3525	9.778044	207.2376	0.1771	234.62	-0.2123	361.25	9.502402	227.8602	9.722284	269.1223	2.43791	287.1204	0.1706	586.6844		0.0647	278.4813
0.0227	246.8375	0.1796	580.6563	0.4132	188.3838	9.7755	207.237	0.1602	241.98	-0.0696	361.25	9.502281	229.6072	9.723548	268.7344	2.457875	287.1129	0.1796	580.6563		0.0815	279.2781
0.0227	257.9938	0.1796	569.2688	0.3772	188.2369	9.777603	208.8542	0.1602	283.18	-0.0528	360.625	9.504767	229.2776	9.715121	268.7349	2.494104	286.5972	0.1796	569.2688		0.0731	278.5969
0.0395	246.4438	0.1527	564.8875	0.3593	188.5525	9.77659	208.8541	0.1602	222.64	-0.078	360.3125	9.510808	228.6636	9.706159	268.5742	2.519684	287.1054	0.1527	564.8875		0.0647	278.8125
0.0143	247.9375	0.1796	565.5531	0.3862	188.14	9.776081	208.854	0.1433	222.79	-0.0864	360.625	9.513793	228.2788	9.708293	268.5743	2.540135	287.1054	0.1796	565.5531		0.0647	278.7875
0.0227	241.4094	0.1976	554.3906	0.4132	188.3494	9.777866	208.8536	0.1518	222.73	-0.0948	360.3125	9.500866	229.0226	9.712546	268.6331	2.580014	288.1194	0.1976	554.3906		0.0731	278.9
0.0395	247.6	0.1976	550.0344	0.3862	188.5588	9.77744	209.0807	0.1602	226.2	-0.078	360.3125	9.494883	229.8725	9.706846	268.6339	2.637945	286.5447	0.1976	550.0344		0.0647	279.0156
0.0311	247.4063	0.1976	542.8344	0.3503	188.5181	9.771783	209.0804	0.1433	320.13	-0.078	360.3125	9.496848	230.1029	9.705259	268.1156	2.685158	288.0924	0.1976	542.8344		0.0815	279.45
0.0311	239.4031	0.2066	538.35	0.3862	188.6431	9.777172	209.0809	0.1518	487.35	-0.0696	360.625	9.495613	230.4992	9.704987	268.1164	2.694339	287.5586	0.2066	538.35		0.0731	278.55
0.0479	247.7313	0.2156	529.8531	0.3862	188.5088	9.778478	209.0805	0.1771	430	-0.0864	360.3125	9.501782	230.4524	9.716273	267.8569	2.738589	287.5586	0.2156	529.8531		0.0731	278.35
0.0311	247.2594	0.2156	521.8719	0.3862	188.4556	9.775656	210.7083	0.1771	285.73	-0.0864	360.3125	9.504052	230.5638	9.713256	267.8559	2.748581	287.0377	0.2156	521.8719		0.0647	278.6188
0.0395	228.6844	0.1976	517.7406	0.3772	188.7525	9.780577	210.7078	0.1771	597.99	-0.0948	360.625	9.506796	230.5795	9.712685	267.8639	2.814768	287.0302	0.1976	517.7406		0.0731	277.9188
0.0479	260.6125	0.2156	520.3781	0.3772	188.7119	9.781652	210.7083	0.1602	249.46	-0.0864	360.3125	9.506526	230.4362	9.714918	267.8647	2.822894	288.3236	0.2156	520.3781		0.0647	277.8781
0.1822	273.1344	0.1976	513.5	0.4042	188.4119	9.781138	210.7084	0.1602	344.54	-0.078	360.3125	9.504216	230.7042	9.713075	271.596	2.856045	287.5511	0.1976	513.5		0.0647	277.5813
0.3249	285.5406	0.2066	505.3219	0.3952	188.74	9.781409	211.3857	0.1686	153.2	-0.0948	360.625	9.505879	230.7302	9.715884	271.5963	2.891505	287.5564	0.2066	505.3219		0.0815	277.75
0.4592	288.0344	0.2335	499.525	0.3323	188.715	9.777368	211.3862	0.1518	192.06	-0.078	360.3125	9.510742	230.8138	9.705728	271.5947	2.909109	287.5564	0.2335	499.525		0.0815	277.3813
0.5432	291.125	0.2066	494.9906	0.3593	188.4463	9.775303	211.3857	0.1602	599.3	-0.1116	360.625	9.504258	230.8734	9.707148	271.5958	2.952498	287.0291	0.2066	494.9906		0.0647	277.7906
0.56	292.3688	0.2066	489.775	0.4132	188.8463	9.774041	211.3862	0.1602	215.02	-0.12	360.3125	9.491987	231.0171	9.709379	272.0383	2.974595	287.0291	0.2066	489.775		0.0647	277.85
0.6019	291.85	0.2156	484.6844	0.3862	188.9338	9.775079	214.9828	0.1686	578.27	-0.0948	360.3125	9.508265	231.4904	9.714531	272.0381	2.996566	287.799	0.2156	484.6844		0.0647	278.1969
0.6607	294.1063	0.2335	480.7844	0.3682	188.6744	9.777373	214.9831	0.1518	574.12	-0.078	360.625	9.502852	231.698	9.709684	272.2677	3.027101	288.3215	0.2335	480.7844		0.0731	278.3156
0.7279	294.025	0.2335	476.4188	0.3772	188.7463	9.832756	214.8362	0.1602	457.17	-0.078	360.3125	9.506413	231.702	9.704265	272.2674	3.060033	288.3215	0.2335	476.4188		0.0815	277.9719
0.7362	293.7063	0.1976	472.5156	0.3862	188.6681	9.91603	214.8351	0.1433	439.81	-0.0864	360.625	9.50121	231.8524	9.710266	271.9364	3.081632	287.8097	0.1976	472.5156		0.0731	278.1844
0.7614	293.5781	0.2156	467.3469	0.3862	188.5494	9.968612	213.1239	0.1686	599.29	-0.1116	360.3125	9.506081	232.011	9.711894	271.9365	3.116539	287.8097	0.2156	467.3469		0.0647	278.3
0.7614	293.6813	0.2156	463.5594	0.3772	188.6681	9.98688	213.124	0.1602	351.98	-0.0948	360.3125	9.503015	232.1492	9.714631	270.8891	3.15458	287.8097	0.2156	463.5594		0.0647	278.2375
0.7279	293.7719	0.2335	459.6344	0.3952	188.7088	9.981196	213.1238	0.1433	377.67	-0.078	360	9.503081	232.1507	9.70645	270.889	3.187702	288.0687	0.2335	459.6344		0.0731	278.3781
0.753	293.8625	0.2156	455.4969	0.3862	188.615	9.98015	213.1239	0.1518	357.99	-0.0528	360.3125	9.49876	232.22	9.714963	271.9613	3.362845	287.5424	0.2156	455.4969		0.0899	277.7406
0.753	293.5281	0.2066	451.1156	0.4042	188.7056	9.995359	227.8079	0.1518	278.22	-0.0696	359.6875	9.510552	232.3549	9.717464	271.9608	3.400435	287.5424	0.2066	451.1156		0.0815	278.5031
0.7446	293.8406	0.1976	447.1156	0.4042	188.6744	10.00952	227.8076	0.1433	456.11	-0.0528	360.625	9.505961	232.2839	9.706611	272.6739	3.458758	287.8151	0.1976	447.1156		0.0647	278.6219
0.7279	293.6875	0.2156	443.9844	0.3862	188.7994	10.01336	227.8071	0.1518	420.29	0.0143	360.625	9.500347	232.1429	9.715524	272.6742	3.519247	287.8227	0.2156	443.9844		0.0731	278.5375
0.753	293.0531	0.2156	440.0875	0.3952	188.64	10.00018	227.8079	0.1349	347.9	0.1067	360.3125	9.502841	232.4521	9.714298	271.9819	3.556094	287.564	0.2156	440.0875		0.0563	278.5719
0.753	292.9938	0.1976	436.7063	0.3772	188.69	10.00067	230.3046	0.1602	379.98	0.199	360.625	9.499579	232.8199	9.707751	271.9822	3.611844	288.0859	0.1976	436.7063		0.0563	277.9969
0.7698	292.7406	0.1886	432.6563	0.3862	188.8244	9.991123	230.3036	0.1602	296.51	0.3165	360.3125	9.51117	232.9814	9.702514	272.4835	3.668189	288.0709	0.1886	432.6563		0.0815	278.325
0.7614	292.8188	0.1976	429.4219	0.3862	188.5744	10.00036	230.3038	0.1518	328.44	0.4089	360.625	9.515347	232.8964	9.715136	272.4842	3.718757	287.8119	0.1976	429.4219		0.0647	278.375
0.7782	292.0969	0.1976	429.1156	0.4042	188.7213	9.993631	230.3044	0.1433	96.44	0.5096	360.625	9.509118	233.134	9.712359	271.2692	3.799109	288.3409	0.1976	429.1156		0.0731	278.1969
0.7446	292.5031	0.1886	427.4563	0.3862	188.7025	9.996965	230.3067	0.1518	329.37	0.6523	360	9.509256	233.0399	9.714619	271.2694	3.824611	288.3409	0.1886	427.4563		0.0563	278.1094
0.7698	292.225	0.1976	423.5156	0.3682	188.6713	10.01315	230.3073	0.1602	446.9	0.7362	360.9375	9.500781	233.4226	9.713037	272.0997	3.902111	288.6155	0.1976	423.5156		0.0731	278.4219
0.7782	292.7156	0.1976	423.5906	0.4221	188.6619	10.01905	230.3076	0.1602	499.99	0.8286	360.3125	9.497155	233.6182	9.717923	272.1001	3.959835	287.5844	0.1976	423.5906		0.0479	278.5906
0.7866	292.9813	0.1976	418.1563	0.3772	188.5619	9.988063	230.3071	0.1518	401.72	0.9713	360	9.504564	233.6838	9.717122	272.6057	4.016413	287.5844	0.1976	418.1563		0.0647	279.1188
0.7866	293.0469	0.1976	409.8563	0.3682	188.6181	9.968158	229.035	0.1518	319.38	1.0552	360	9.50339	233.6369	9.719356	272.6059	4.055285	288.1032	0.1976	409.8563		0.0311	278.6188
0.753	292.3625	0.1976	405.3063	0.3862	188.6931	9.970964	229.0347	0.1349	248.03	1.1812	360.625	9.509232	233.327	9.714693	271.4658	4.128278	287.8528	0.1976	405.3063		0.0395	278.8156
0.7446	292.0281	0.2156	402.6344	0.4042	188.6306	9.990514	229.0354	0.1433	263.93	1.3071	360.625	9.505376	233.5206	9.713764	271.4669	4.182859	287.8528	0.2156	402.6344		0.0479	278.9563
0.7614	291.9781	0.1886	399.8406	0.3952	188.4806	10.00876	229.0358	0.1602	599.29	1.3826	360.3125	9.498096	233.7069	9.711325	272.8967	4.230213	286.0538	0.1886	399.8406		0.0563	279.0094
0.7698	292.5469	0.1706	397.0313	0.3772	188.715	10.01646	230.9249	0.1602	336.22	1.475	360.625	9.500465	233.7141	9.709161	272.8963	4.288211	287.6027	0.1706	397.0313		0.0479	278.5719
0.7782	292.9219	0.1706	394.0156	0.4221	188.615	10.00558	230.9243	0.1518	425.77	1.5925	360.625	9.504853	233.7942	9.716667	272.1671	4.339446	287.6027	0.1706	394.0156		0.0563	279.5688
0.795	292.6188	0.1886	390.4156	0.4581	188.8463	10.00113	230.9254	0.1686	438.95	1.6681	360.3125	9.501277	233.7785	9.710759	272.1673	4.406264	286.8335	0.1886	390.4156		0.0563	278.7531
0.7866	292.8	0.1796	386.7219	0.4401	188.5431	9.987153	230.9247	0.1686	487.74	1.794	360.9375	9.500458	233.6012	9.71665	272.4782	4.457426	286.8206	0.1796	386.7219		0.0479	280.0719
0.7614	292.8594	0.1886	383.7031	0.4401	188.7119	9.974717	229.1063	0.1686	199.87	1.9367	360	9.502062	233.6125	9.716302	272.4785	4.514365	287.8539	0.1886	383.7031		0.0563	279.1844
0.7446	292.9375	0.1796	381.5438	0.4311	188.4681	9.968222	229.1075	0.1518	268.69	2.0542	360.3125	9.499285	233.5173	9.719643	271.4623	4.5656	287.5941	0.1796	381.5438		0.0479	280.2063
0.7279	292.9406	0.1796	379.575	0.4581	188.6369	9.99085	229.107	0.1602	446.81	2.155	360	9.501064	233.5585	9.721439	271.4622	4.630998	287.5984	0.1796	379.575		0.0563	280.4
0.7362	292.5531	0.1706	377.5688	0.4491	188.715	10.00832	229.1079	0.1686	422.83	2.2725	360.625	9.503675	233.4605	9.716275	272.8244	4.703696	286.8238	0.1706	377.5688		0.0731	280.725
0.7614	292.1969	0.1796	375.6281	0.4491	188.9181	10.01626	229.7476	0.1686	599.29	2.3649	359.6875	9.494434	233.6144	9.714185	272.8235	4.745039	287.3302	0.1796	375.6281		0.0563	280.9938
0.7782	292.8313	0.2066	373.7406	0.4401	188.8963	10.00537	229.7477	0.1602	584.7	2.4824	360.3125	9.500231	233.8099	9.715155	271.4564	4.785066	287.3302	0.2066	373.7406		0.0395	280.4969
0.7614	292.3188	0.2245	371.6469	0.4491	188.5338	9.989072	229.7473	0.1686	237.6	2.5915	360	9.497763	235.5069	9.714655	271.4566	4.853176	287.3302	0.2245	371.6469		0.0731	281.2625
0.7362	292.925	0.2245	369.6688	0.4401	188.615	9.973272	229.747	0.1686	396.64	2.7007	360.3125	9.501204	235.7193	9.718972	271.872	4.912122	287.5865	0.2245	369.6688		0.0563	280.8188
0.7362	292.5594	0.1976	367.5719	0.4311	188.6775	9.969591	229.6983	0.1686	446.57	2.7846	360.3125	9.487546	235.901	9.709197	271.8716	4.967546	287.5865	0.1976	367.5719		0.0563	281.4594
0.7446	293.4688	0.1886	365.8469	0.4221	188.4369	9.989385	229.6996	0.1602	263.55	2.9357	359.6875	9.485482	236.6616	9.713224	271.1015	5.018039	287.579	0.1886	365.8469		0.0563	281.0844
0.7698	292.0719	0.1796	362.7063	0.4491	188.4931	10.01046	229.6991	0.1518	169.07	3.112	360	9.483836	237.3528	9.712731	271.1019	5.061582	287.8291	0.1796	362.7063		0.0647	281.3219
0.7614	292.675	0.1796	362.9719	0.4581	188.6681	10.00806	229.6991	0.1518	210.98	3.3051	360.3125	9.492386	240.4241	9.712701	270.7586	5.112664	287.8291	0.1796	362.9719		0.0479	281.35
0.7362	292.8438	0.1796	363.35	0.4401	188.6556	9.992032	230.7787	0.1602	556.41	3.5486	360	9.498035	240.7189	9.718144	270.7592	5.174027	286.2777	0.1796	363.35		0.0479	281.4531
0.7195	292.6531	0.1796	359.0375	0.4401	188.8681	9.99429	230.7793	0.1602	296.19	3.8089	360.625	9.513568	245.6457	9.715008	272.1269	5.240284	286.282	0.1796	359.0375		0.0479	281.4938
0.7446	292.5938	0.1886	358.5594	0.4581	188.6681	9.990618	230.779	0.1771	357.38	4.1531	360.625	9.526725	250.3123	9.707802	272.1266	5.302031	287.3131	0.1886	358.5594		0.0395	281.3469
0.753	292.4906	0.1976	377.2938	0.4311	188.8931	9.989266	230.7794	0.1686	425.83	4.4889	359.6875	9.524151	256.5886	9.709657	272.1953	5.415537	286.7948	0.1976	377.2938		0.0395	281.4563
0.7279	292.3313	0.1796	378.0813	0.3952	188.7306	9.982493	231.204	0.1686	326.68	4.8332	360	9.520724	258	9.712728	272.1955	5.444774	288.087	0.1796	378.0813		0.0563	281.5844
0.7111	292.675	0.1706	371.4813	0.4311	188.6025	9.985545	231.2038	0.1602	566.05	5.2446	359.6875	9.541386	262.6251	9.698564	272.3955	5.528566	287.8291	0.1706	371.4813		0.0479	281.625
0.7111	291.9281	0.1796	366.9375	0.4401	188.69	10.00507	231.204	0.1855	561.34	5.6812	360	9.525797	256.1648	9.70164	272.3957	5.538606	287.8291	0.1796	366.9375		0.0479	281.1844
0.753	292.0375	0.1796	362.3719	0.4132	188.765	10.01325	231.2043	0.1602	497.04	6.143	359.6875	9.522823	258.8564	9.704348	271.3292	5.618562	286.5351	0.1796	362.3719		0.0563	281.8375
0.753	292.3813	0.1706	358.4063	0.4221	188.5244	10.00881	229.5754	0.1602	453.41	6.6384	360	9.543096	252.1788	9.703975	271.3286	5.643352	286.7991	0.1706	358.4063		0.0479	281.2656
0.7195	292.9406	0.1796	355.125	0.494	188.7369	9.994841	229.5761	0.1771	553.58	7.159	359.0625	9.798391	250.6155	9.700735	271.6373	5.71575	286.7991	0.1796	355.125		0.0647	281.3563
0.7027	291.9656	0.1706	352.6875	0.494	188.7369	9.984195	229.5758	0.1686	303.01	7.6712	359.6875	9.853095	250.179	9.696185	271.6377	5.749092	286.5318	0.1706	352.6875		0.0563	281.7688
0.6775	293.0594	0.1706	350.7375	0.5658	188.5994	9.985162	229.5755	0.1686	322.19	8.1834	360	9.779391	249.7826	9.711906	270.5903	5.830851	286.5243	0.1706	350.7375		0.0563	281.6281
0.7027	291.8781	0.1796	348.7156	0.6287	188.9681	9.988707	230.9013	0.1686	332.95	8.6873	359.375	10.21436	249.7239	9.700108	270.3718	5.850151	287.8151	0.1796	348.7156		0.0647	281.7906
0.7195	291.6219	0.1706	346.6938	0.6826	189.1806	10.0018	230.9008	0.1602	498.54	9.1995	360.3125	11.08181	250.9791	9.697097	271.9718	5.913436	286.7905	0.1706	346.6938		0.0395	282.1531
0.7111	291.3875	0.1796	344.8281	0.7724	189.5931	10.02083	230.901	0.1602	599.29	9.7118	360.3125	11.77838	252.5531	9.685398	272.1732	5.951357	286.7905	0.1796	344.8281		0.0647	282.2313
0.6607	292.0469	0.2066	343.2625	0.8712	190.0588	10.02386	230.9014	0.1602	327.83	10.2493	359.6875	12.51071	254.3391	9.779388	255.7151	6.028469	288.3366	0.2066	343.2625		0.0563	282.15
0.6691	291.5969	0.1886	341.8469	0.9341	190.4963	10.00317	231.4618	0.1602	246.78	10.8119	360.3125	13.36329	256.6095	9.830808	255.7161	6.096844	287.0399	0.1886	341.8469		0.0731	282.5344
0.6943	291.9063	0.1706	340.575	1.0508	191.0056	9.960314	231.4611	0.1771	580.37	11.3158	360	14.14328	261.5019	9.734238	250.3689	6.13038	287.0399	0.1706	340.575		0.0479	283.2938
0.7111	292.0531	0.1706	338.8094	1.2215	191.4713	9.954327	231.4605	0.1602	275.89	11.8029	360	14.97259	270.7094	9.707862	250.3765	6.202197	287.298	0.1706	338.8094		0.0563	289.4531
0.6775	292.4844	0.1706	337.325	1.3202	191.5713	9.989078	231.4621	0.1518	295.86	12.2985	360.3125	16.29289	288.439	9.795417	242.7329	6.239393	287.042	0.1706	337.325		0.0563	279.5281
0.6691	292.2219	0.1976	336.0625	1.428	192.3994	10.03077	229.7316	0.1602	339.64	12.794	358.75	17.62547	303.5031	9.828307	242.7324	6.316086	287.042	0.1976	336.0625		0.0647	282.4625
0.6439	291.775	0.1886	334.6469	1.5627	192.4744	10.02609	229.7311	0.1602	599.29	13.2391	360.625	18.81144	314.9004	9.719452	241.415	6.349548	287.8216	0.1886	334.6469		0.1318	284.8875
0.6607	291.95	0.1706	333.1813	1.6974	192.5806	9.986068	229.731	0.1771	269.56	13.7179	358.4375	20.04457	327.9706	9.709227	241.4154	6.422547	287.8162	0.1706	333.1813		0.1738	289.0188
0.6859	292.1594	0.1796	331.9406	1.8052	192.7306	9.949396	229.7301	0.1518	599.3	14.1546	354.375	21.24102	339.3716	9.830777	237.9033	6.474737	287.8162	0.1796	331.9406		0.199	291.2656
0.6859	291.8656	0.1617	330.8094	1.9399	192.8963	9.967638	230.5664	0.1518	599.3	14.6166	354.375	22.41587	348.8403	9.810386	237.9024	6.528265	287.5704	0.1617	330.8094		0.1906	291.1531
0.6775	292.3875	0.1527	329.5469	2.1016	193.3181	10.00032	230.5662	0.1433	296.76	15.0534	351.5625	23.67733	357.3898	9.706091	238.9083	6.595658	287.5865	0.1527	329.5469		0.2074	292.2313
0.6439	291.9625	0.1706	328.3781	2.2542	194.29	10.00929	230.5667	0.1433	526.51	15.5238	351.25	24.92718	365.1934	9.713613	238.9085	6.626863	287.3281	0.1706	328.3781		0.241	292.8344
0.6691	291.9969	0.1796	327.2063	2.353	194.4525	9.996098	230.5664	0.1349	590.33	16.0025	348.125	26.13471	369.0517	9.834974	237.4366	6.713199	287.5887	0.1796	327.2063		0.2829	293.0094
0.7111	291.6875	0.1886	326.25	2.4877	195.1463	9.990884	230.0857	0.1265	154.43	16.4645	346.5625	27.34705	372.2514	9.798629	237.4365	6.73823	287.5887	0.1886	326.25		0.2494	294.0563
0.6859	291.575	0.1796	325.0813	2.6404	195.3369	9.978189	230.0851	0.1433	344.76	16.9182	344.6875	28.4939	375.016	9.703849	237.1351	6.83463	286.5608	0.1796	325.0813		0.1906	294.5188
0.6523	292.6094	0.1886	323.8688	2.802	195.415	9.977377	230.0851	0.1349	421.14	17.4222	341.875	29.63149	377.9908	9.757348	237.1303	6.872704	287.0807	0.1886	323.8688		0.157	294.6281
0.6775	291.3563	0.1796	322.8938	2.9367	195.4213	9.976552	230.0852	0.1349	599.29	17.859	341.25	30.80079	378.4998	9.825043	235.743	6.939198	287.0807	0.1796	322.8938		0.2158	294.7625
0.7027	291.4156	0.1527	321.9	3.0894	195.4369	9.984479	230.2532	0.1349	265.57	18.3126	337.8125	32.01542	378.2639	9.774012	235.7433	6.987386	287.5898	0.1527	321.9		0.2746	294.6313
0.6859	292.35	0.1617	321.2375	3.3049	195.6494	9.98341	230.2536	0.1349	277.83	18.7663	337.1875	33.19532	377.4986	9.721753	236.234	7.047984	287.8463	0.1617	321.2375		0.2829	294.75
0.6523	291.9656	0.1706	320.2375	3.5204	195.6744	9.979231	230.2534	0.1433	599.3	19.2451	334.6875	34.36999	376.8862	9.766215	236.234	7.100933	287.8463	0.1706	320.2375		0.241	295.2281
0.6439	291.7813	0.1706	319.1875	3.709	195.7619	9.959074	230.2533	0.1518	599.3	19.7492	332.8125	35.55364	375.5472	9.798317	235.5244	7.146016	287.8421	0.1706	319.1875		0.1738	295.575
0.6439	292.6688	0.1706	318.3688	3.9065	195.6681	9.948201	230.1284	0.1602	220.47	20.2364	332.8125	36.70127	374.2828	9.766605	235.5245	7.215321	288.3625	0.1706	318.3688		0.1486	295.225
0.6523	292.3031	0.1706	317.4875	4.1759	195.7244	9.962842	230.1288	0.1602	306.88	20.7741	331.25	37.82192	373.8243	9.744446	235.8913	7.26941	288.3625	0.1706	317.4875		0.2326	294.7188
0.6607	291.1156	0.1617	316.4969	4.4542	195.9806	9.981621	230.1292	0.1433	287.45	21.2194	331.25	38.95687	371.6561	9.773734	235.8916	7.307732	287.0742	0.1617	316.4969		0.2746	294.8906
0.6271	292.0469	0.1617	315.6031	4.6967	195.9994	9.970733	230.1285	0.1518	599.3	21.6815	329.6875	40.04101	369.3618	9.781391	234.9257	7.392884	287.0667	0.1617	315.6031		0.2578	295.2406
0.6355	291.4625	0.1527	314.7	4.975	196.2713	9.9743	231.4081	0.1602	302.23	22.11	329.6875	41.07675	367.5847	9.759996	234.9255	7.429987	287.8421	0.1527	314.7		0.241	294.9719
0.6607	291.9281	0.1706	313.8781	5.2623	196.6119	9.984823	231.4085	0.1433	599.3	22.5385	328.4375	42.12351	365.7247	9.747847	235.3261	7.532279	287.3152	0.1706	313.8781		0.2242	294.2625
0.6523	292.1531	0.1706	312.8969	5.5406	197.2119	9.996367	231.4085	0.1518	281.57	22.9838	326.25	43.16941	363.6008	9.790771	235.3264	7.617372	286.7927	0.1706	312.8969		0.2578	294.7969
0.6355	291.9125	0.1617	312.0688	5.8549	197.3338	9.990897	231.4088	0.1518	415.98	23.4291	325.9375	44.23036	361.6093	9.790725	234.3856	7.647508	287.5586	0.1617	312.0688		0.2662	294.3844
0.6103	291.5844	0.1706	311.1906	6.205	197.9494	9.97746	230.1593	0.1433	592.51	23.9501	324.0625	45.35037	360.0482	9.741504	234.3846	7.704982	287.5586	0.1706	311.1906		0.2578	295.0313
0.6523	291.7688	0.1706	310.4	6.5282	199.215	9.96607	230.1589	0.1518	599.29	24.387	323.125	46.4842	358.6266	9.772378	235.1726	7.794828	288.0698	0.1706	310.4		0.2242	294.875
0.6607	291.525	0.1617	309.7813	6.8424	199.9431	9.968076	230.1591	0.1602	385.94	24.8239	321.25	47.68699	355.784	9.794208	235.1728	7.803818	287.55	0.1617	309.7813		0.2074	294.9063
0.6439	291.7531	0.1796	309.1219	7.1566	201.7525	9.975772	230.1591	0.1433	268.34	25.2609	317.1875	48.93187	353.5024	9.765812	235.6835	7.901583	287.55	0.1796	309.1219		0.241	295.0438
0.6187	291.9438	0.1617	308.2094	7.4708	202.865	9.981669	230.7315	0.1518	599.28	25.723	315.3125	50.20897	351.8142	9.759353	235.6834	7.933964	288.0698	0.1617	308.2094		0.2746	295.3125
0.6187	291.3469	0.1706	307.3219	7.812	207.2525	9.981628	230.732	0.1686	246.02	26.1768	312.1875	51.41446	350.5363	9.773936	234.5108	7.994212	288.0666	0.1706	307.3219		0.2578	294.7781
0.6439	291.5531	0.1437	306.4344	8.1351	201.6338	9.989572	230.732	0.1433	273.62	26.639	311.25	52.62663	349.9712	9.778308	234.5115	8.057018	287.2905	0.1437	306.4344		0.2326	295.5656
0.6775	291.8063	0.1347	305.6156	8.4852	198.5556	9.999837	230.7325	0.1686	229.62	27.1096	308.4375	53.77628	347.8122	9.783132	235.0347	8.119012	287.5435	0.1347	305.6156		0.199	294.9531
0.6439	291.6438	0.1437	304.875	8.8263	191.7744	10.00006	230.506	0.1602	599.29	27.5634	307.8125	54.88854	345.7449	9.770725	235.0346	8.164849	287.5435	0.1437	304.875		0.199	294.7594
0.6103	291.5906	0.1617	304.475	9.1764	187.9869	9.980431	230.5056	0.1602	257.43	28.0256	304.375	55.92169	344.0646	9.762969	234.896	8.231924	288.0579	0.1617	304.475		0.2326	294.4
0.6103	291.1344	0.1527	304.5313	9.5175	189.0713	9.950981	230.5054	0.1433	200.68	28.4626	303.4375	56.98372	342.6404	9.782471	234.8977	8.276652	288.0784	0.1527	304.5313		0.2494	294.4313
0.6439	291.15	0.1706	303.6469	9.8765	184.3213	9.941149	230.5057	0.1518	71.58	28.8912	302.8125	58.01248	341.2387	9.773166	235.1405	8.339134	288.0784	0.1706	303.6469		0.2494	294.2281
0.6607	291.5063	0.1527	302.8219	10.2355	181.7025	9.968962	230.714	0.1602	599.29	29.3534	302.1875	59.02786	340.3002	9.775671	235.1402	8.41487	287.5629	0.1527	302.8219		0.2326	294.4875
0.6691	291.2469	0.1527	301.6906	10.6304	177.265	9.999844	230.7144	0.1518	599.3	29.824	301.875	60.00163	339.7356	9.776419	233.3658	8.449731	286.2873	0.1527	301.6906		0.2158	294.125
0.6439	291.6375	0.1527	300.6844	11.0164	172.5525	10.01271	230.714	0.1433	239.28	30.3199	301.25	60.94351	337.5219	9.763498	233.3656	8.53876	286.2873	0.1527	300.6844		0.2494	293.7219
0.6187	291.6094	0.1527	302.2656	11.4023	171.365	10.00364	230.7139	0.1433	585.49	30.7653	301.25	61.87402	335.548	9.765486	235.197	8.583189	287.5865	0.1527	302.2656		0.2662	293.6188
0.6271	291.6656	0.1527	304.7688	11.8151	164.6963	9.9822	229.7587	0.1433	171.12	31.2612	301.875	62.83667	334.1243	9.791449	235.1973	8.63212	287.5962	0.1527	304.7688		0.2662	293.5281
0.6523	291.8781	0.1527	306.775	12.2459	160.5119	9.955105	229.7586	0.1518	401.01	31.715	301.5625	63.85239	332.6255	9.761262	234.3432	8.673552	287.3378	0.1527	306.775		0.2242	294.2781
0.5935	291.4719	0.1617	306.2781	12.6856	159.2806	9.952738	229.7593	0.1518	249.06	32.1605	302.1875	64.87379	331.093	9.736793	234.3427	8.7588	285.2915	0.1617	306.2781		0.2158	294.6031
0.5935	291.7125	0.1796	304.6438	13.1253	157.7244	9.976154	229.759	0.1518	599.28	32.6143	300.3125	65.90603	329.7155	9.787982	234.3572	8.860047	286.3141	0.1796	304.6438		0.241	294.1813
0.6019	291.2031	0.1617	302.9344	13.574	157.8494	9.991074	229.9949	0.1602	599.29	32.9505	300	66.97615	328.3185	9.779932	234.3572	8.889582	286.5736	0.1617	302.9344		0.2746	294.8531
0.6271	291.8969	0.1796	301.2094	13.9957	156.4963	9.994637	229.9947	0.1602	327.44	33.2783	299.6875	68.05805	326.4951	9.729719	234.2309	8.972897	286.5736	0.1796	301.2094		0.2662	294.275
0.6439	291.6656	0.1706	299.5938	14.4713	154.7338	9.979667	229.9945	0.1518	431.8	33.5725	298.75	69.12998	324.1282	9.765697	234.2305	9.00886	287.0882	0.1706	299.5938		0.2242	293.95
0.6103	291.8	0.1527	298.6719	14.9199	154.0463	9.978091	229.9943	0.1518	466.73	33.665	298.75	70.19113	321.8323	9.756918	233.4563	9.093614	286.5629	0.1527	298.6719		0.2242	294.1813
0.5851	291.65	0.1617	298.1531	15.3686	153.1494	9.980111	230.4812	0.1602	599.3	33.5977	298.4375	71.24587	320.0826	9.753779	233.4563	9.15259	286.5629	0.1617	298.1531		0.2494	294.2094
0.6103	291.5156	0.1617	297.4781	15.7903	152.6119	9.996311	230.4809	0.1602	599.3	33.6482	298.125	72.32598	317.5675	9.752707	233.6677	9.177315	286.8238	0.1617	297.4781		0.2829	294.2094
0.6271	291.175	0.1796	296.6563	16.2388	152.3181	9.992138	230.4806	0.1602	388.03	33.6818	298.125	73.38896	315.2622	9.722662	233.6674	9.266269	286.5704	0.1796	296.6563		0.2997	293.8844
0.6187	291.4531	0.1886	295.6531	16.7143	151.9525	9.986953	230.4811	0.1518	159.44	33.6986	298.4375	74.45771	313.0258	9.738499	233.7033	9.31879	286.5704	0.1886	295.6531		0.2662	293.9281
0.6103	291.1656	0.1886	295.2	17.1539	152.04	9.979453	231.3117	0.1518	434.64	33.8247	297.5	75.56746	310.4732	9.747983	233.703	9.380986	286.3259	0.1886	295.2		0.2578	293.925
0.6187	291.2031	0.1976	294.85	17.6025	152.0838	9.998739	231.3123	0.1433	385	33.9592	296.5625	76.64185	307.183	9.742024	233.866	9.43656	286.3248	0.1976	294.85		0.2829	293.8875
0.6439	291.2969	0.2066	293.9625	18.051	152.2525	10.01212	231.3117	0.1602	223.07	34.1105	295.625	77.67517	303.9903	9.716911	233.8661	9.491414	287.0978	0.2066	293.9625		0.2829	294.9281
0.6271	291.8625	0.2066	293.2813	18.4996	153.8338	10.00666	231.3124	0.1433	223.74	34.2954	295.625	78.74441	300.9268	9.738113	233.7714	9.545895	287.3442	0.2066	293.2813		0.2913	294.9656
0.5935	291.975	0.1886	293.1219	18.957	155.4838	9.982384	230.0767	0.1349	223.07	34.5307	295	79.79196	297.482	9.748106	233.7716	9.625804	287.3507	0.1886	293.1219		0.2746	294.7906
0.5851	291.6875	0.1976	292.9969	19.3697	156.3713	9.98056	230.0764	0.1602	223.02	34.7829	293.75	80.82281	294.3827	9.734704	233.487	9.636633	287.3507	0.1976	292.9969		0.2494	294.9031
0.6187	291.65	0.1976	292.4438	19.8271	157.3744	9.991628	230.077	0.1602	222.63	35.0771	294.0625	81.77471	291.3535	9.711843	233.4867	9.803069	285.8044	0.1976	292.4438		0.2662	294.6688
0.6271	291.475	0.1976	291.4063	20.2756	158.4713	10.00939	230.0767	0.1433	252.43	35.4218	293.75	82.70948	288.1183	9.74753	233.134	9.84267	287.0914	0.1976	291.4063		0.241	294.3875
0.6355	291.7438	0.1796	291.2031	20.733	159.5744	10.01269	231.3106	0.1686	223.89	35.716	293.4375	83.52608	284.4677	9.740544	233.1348	9.903286	286.5672	0.1796	291.2031		0.2326	294.5063
0.5851	291.6656	0.1886	290.9813	21.2173	160.4806	10.00028	231.3106	0.1433	223.73	36.0522	292.8125	84.29552	280.5999	9.711476	232.709	9.954477	286.5672	0.1886	290.9813		0.2074	294.8656
0.5684	290.7094	0.1886	290.55	21.7285	160.8025	9.986594	231.3106	0.1771	223.48	36.3632	291.875	85.03189	276.7024	9.74461	232.7088	10.0117	286.3098	0.1886	290.55		0.1822	294.8531
0.6187	291.6938	0.1976	290.0219	22.1949	161.3869	9.993794	231.3113	0.1771	223.83	36.6826	290.9375	85.74017	272.9145	9.743553	232.8046	10.05442	285.7819	0.1976	290.0219		0.199	294.6125
0.6355	291.3813	0.1886	289.7344	22.6522	161.6431	10.01361	230.1219	0.1602	224.53	37.0273	290.625	86.50271	269.028	9.717309	232.8046	10.12068	285.7819	0.1886	289.7344		0.199	294.9688
0.6355	291.2938	0.1796	289.4906	23.1724	161.815	10.02053	230.1218	0.1602	224.02	37.3299	289.6875	87.34106	265.1883	9.73939	233.3423	10.17914	286.0656	0.1796	289.4906		0.1906	294.4406
0.6019	291.4625	0.1796	289.1594	23.6118	161.9181	10.00374	230.1219	0.1686	217.75	37.6914	288.75	88.16722	261.3259	9.730352	233.3419	10.21919	286.7302	0.1796	289.1594		0.1654	295.3188
0.5684	291.5656	0.1706	288.8594	24.0601	161.6275	9.98515	230.1215	0.1686	225.94	38.0529	287.5	89.01245	257.4067	9.720054	233.6108	10.2771	286.7302	0.1706	288.8594		0.1822	294.8938
0.5935	291.2344	0.1617	288.2688	24.5264	161.7775	9.986936	230.8111	0.2192	226.73	38.3807	286.875	89.90236	253.5361	9.743179	233.6093	10.32901	287.3364	0.1617	288.2688		0.1738	295.1344
0.6103	290.8813	0.1796	287.9594	24.9837	161.9838	9.997198	230.8116	0.3204	224.96	38.7086	286.875	90.80805	249.6239	9.743155	234.017	10.39053	287.3364	0.1796	287.9594		0.199	294.6969
0.6019	291.7	0.1796	287.6313	25.3872	162.0681	9.993287	230.8114	0.4469	223.66	39.0281	286.25	91.69219	245.9314	9.713431	234.0183	10.44471	286.653	0.1796	287.6313		0.1906	295.2969
0.5851	291.2313	0.1617	286.9781	25.7817	162.0806	10.00126	230.8119	0.5565	224.33	39.3559	285.625	92.61327	242.0777	9.760876	233.5161	10.49301	286.358	0.1617	286.9781		0.1654	294.6938
0.6103	291.5	0.1617	286.7125	26.1672	162.0494	10.00895	230.7237	0.6661	224.27	39.6838	285	93.53735	238.1094	9.727893	233.5161	10.55083	286.358	0.1617	286.7125		0.1235	295.0313
0.6355	291.2188	0.1886	286.15	26.5796	162.265	10.0043	230.7237	0.7589	223.65	40.0201	284.6875	94.46749	233.8296	9.718473	233.2805	10.6411	287.6264	0.1886	286.15		0.1067	295.0281
0.6439	291.3375	0.1706	285.7125	26.9472	162.2556	9.999632	230.7236	0.8601	222.89	40.3311	284.375	95.39739	229.9491	9.739453	233.2809	10.68627	287.1171	0.1706	285.7125		0.1402	294.7844
0.6187	291.3094	0.1796	285.4063	27.3327	162.2181	9.985943	230.724	0.9359	222.97	40.6506	283.75	96.3289	226.0385	9.742533	233.451	10.74658	287.1171	0.1796	285.4063		0.1486	294.8344
0.6103	291.0313	0.1796	284.8375	27.6823	162.2431	9.990285	231.4488	0.995	222.94	40.9953	282.5	97.24963	222.0431	9.753295	233.4516	10.79323	287.1118	0.1796	284.8375		0.1235	294.9406
0.6271	291.2656	0.1706	284.4406	28.0499	162.4588	10.00419	231.4493	1.054	222.92	41.3232	281.875	98.14739	218.3397	9.732956	232.792	10.86512	286.8603	0.1706	284.4406		0.0563	295.0094
0.6103	291.8469	0.1886	284.2219	28.4264	162.3056	10.01163	231.4491	1.1467	221.93	41.6511	281.25	99.04867	214.6589	9.728573	232.7911	10.95763	287.1182	0.1886	284.2219		0.0563	295.2719
0.6103	291.6531	0.1796	283.6625	28.8387	162.24	10.00595	231.4485	1.2816	221.72	41.9874	280.9375	99.91312	211.0743	9.737285	232.5106	11.01326	287.1182	0.1796	283.6625		0.0983	294.6438
0.6103	291.5438	0.1976	283.0781	29.2332	162.0619	9.997147	230.0971	1.3997	222.07	42.3153	280.3125	100.7669	207.2742	9.740857	232.5102	11.08286	286.3548	0.1976	283.0781		0.1235	294.3656
0.5935	291.1563	0.2245	282.8313	29.6544	161.69	9.991695	230.0968	1.4925	221.62	42.6852	279.375	101.6166	203.1981	9.720265	233.6264	11.13116	286.859	0.2245	282.8313		0.1235	295.0063
0.5935	291.1875	0.2156	282.5469	30.0757	161.5994	10.00224	230.097	1.5515	222.54	43.0131	278.75	102.6095	199.4146	9.738775	233.6265	11.18894	286.859	0.2156	282.5469		0.1151	295.3969
0.6019	291.6688	0.2066	282.4781	30.4791	161.2838	9.999887	230.0973	1.6358	222.16	43.3579	278.4375	103.7314	195.7689	9.733631	233.1848	11.2406	286.7946	0.2066	282.4781		0.1151	294.55
0.5851	291.5844	0.2066	283.5375	30.9093	160.8838	10.00449	230.3244	1.6864	222.01	43.7278	277.5	104.9712	191.9073	9.738239	233.1835	11.29662	287.045	0.2066	283.5375		0.157	294.4
0.5768	291.4281	0.1796	284.9563	31.3395	160.6713	9.998283	230.3248	1.7286	222.17	44.0641	277.5	106.2436	188.4326	9.713317	232.1499	11.37833	287.045	0.1796	284.9563		0.1822	294.8406
0.5935	291.2281	0.1706	283.0063	31.7607	160.4369	9.992319	230.3238	1.7623	221.46	44.4005	277.1875	107.4821	185.0505	9.730734	232.1506	11.41499	286.9365	0.1706	283.0063		0.1738	295.4188
0.6019	291.7094	0.1796	281.5188	32.182	160.3119	10.00055	230.3247	1.796	221.3	44.72	276.875	108.6956	181.3994	9.739216	229.3049	11.48149	287.0084	0.1796	281.5188		0.1402	294.4188
0.6019	291.2438	0.1706	281.0625	32.6211	160.1963	10.00441	231.1767	1.8044	221.4	45.0731	276.25	109.8128	177.7611	9.723771	229.3047	11.53654	286.7506	0.1706	281.0625		0.1402	294.7
0.5935	291.2281	0.1706	280.525	33.0423	159.9619	10.00205	231.1764	1.8129	220.31	45.4095	276.25	110.5838	174.1771	9.73301	227.7157	11.5968	287.3558	0.1706	280.525		0.157	294.5688
0.5935	291.1531	0.1706	279.6969	33.4814	159.9213	10.00795	231.1761	1.8129	219.83	45.7122	275.9375	111.0641	170.7466	9.711152	227.7149	11.64864	287.3558	0.1706	279.6969		0.1906	294.2469
0.5935	291.2563	0.1796	280.4656	33.9026	159.5525	10.00844	231.1757	1.8382	219.03	46.0485	275.3125	111.5466	167.3113	9.735293	227.8002	11.70503	287.3741	0.1796	280.4656		0.2074	294.175
0.6271	291.05	0.1796	283.2594	34.3327	159.2588	9.997072	231.3498	1.8297	219.17	46.368	275	111.9872	163.9992	9.750998	227.8008	11.77568	287.0643	0.1796	283.2594		0.1822	294.8969
0.5935	290.9594	0.1617	316.4688	34.7717	159.2275	9.972297	231.3491	1.8297	220.08	46.696	275	112.4045	160.7541	9.719322	227.7235	11.81432	287.0643	0.1617	316.4688		0.157	294.4625
0.5935	291.125	0.1796	328.9813	35.2287	159.0181	9.974598	231.3498	1.8803	219.87	47.0155	276.25	112.8189	157.4373	9.725223	227.7243	11.88841	286.7957	0.1796	328.9813		0.157	294.4688
0.5935	291.3625	0.1886	328.7	35.6498	158.8619	10.00525	231.3496	1.9141	219.51	47.3939	276.25	113.2125	154.1548	9.747859	227.211	11.91375	286.3708	0.1886	328.7		0.1822	294.0594
0.6103	291.5688	0.1976	329.1344	36.0889	158.8744	10.02997	230.4698	1.8719	219.48	47.705	272.5	113.6127	150.8479	9.743462	227.2117	12.00755	286.3708	0.1976	329.1344		0.1738	294.5281
0.6271	291.3906	0.2066	326.3125	36.5279	158.5838	10.00829	230.4691	1.8297	218.46	48.0246	270.625	113.9837	147.6576	9.73445	227.4657	12.09963	285.3187	0.2066	326.3125		0.1486	294.8781
0.6355	291.3281	0.1976	322.3906	36.931	158.6681	9.985562	230.4688	1.855	218.18	48.361	267.8125	114.3319	144.4165	9.716426	227.4662	12.14959	285.3187	0.1976	322.3906		0.157	294.9469
0.6019	291.5	0.1796	318.7	37.3432	158.3806	9.987107	230.4687	1.9225	217.64	48.6805	266.875	114.6754	141.332	9.74291	227.0843	12.214	285.239	0.1796	318.7		0.1738	294.6406
0.5516	291.2375	0.1706	316.2813	37.7821	158.1369	9.999451	230.9118	1.9394	218.06	49.0085	265.3125	115.0217	138.167	9.737262	227.0837	12.2869	284.6343	0.1706	316.2813		0.1906	294.4813
0.5684	290.6781	0.1617	314.7844	38.2301	158.0931	9.996852	230.9109	1.9478	217.9	49.3196	264.0625	115.3359	134.9908	9.730539	226.8067	12.31735	284.6343	0.1617	314.7844		0.1654	294.8938
0.6019	291.0156	0.1796	313.4	38.6242	157.7275	10.00171	230.9112	2.0911	218.21	49.656	263.125	115.6494	131.8781	9.713806	226.807	12.3846	283.6366	0.1796	313.4		0.1318	295.0656
0.6019	291.4563	0.1796	313.2219	39.0721	157.4369	9.999895	230.9109	2.2429	217.38	49.9756	260.3125	115.953	128.8355	9.714625	226.628	12.47435	284.3598	0.1796	313.2219		0.0983	295.1125
0.5935	291.575	0.1796	312.0719	39.529	157.3556	9.995987	230.5253	2.2598	217.03	50.2699	260	116.2548	126.0964	9.748768	226.6277	12.50878	283.8508	0.1796	312.0719		0.1235	294.5094
0.6019	290.8656	0.1886	310.7281	39.9679	157.0525	9.995454	230.5253	2.2176	216.6	50.5979	259.0625	116.5566	123.1909	9.73256	226.6801	12.57176	283.5323	0.1886	310.7281		0.0983	294.2844
0.6187	290.9406	0.1706	309.9094	40.4247	156.915	10.00936	230.526	2.2345	217.39	50.9259	258.125	116.9315	120.3239	9.717108	226.6799	12.61542	283.5323	0.1706	309.9094		0.0815	294.5875
0.6439	291.2281	0.1706	307.6906	40.8815	156.5244	10.02067	230.5257	2.2766	217.77	51.2622	257.1875	117.2887	117.666	9.730235	226.402	12.69416	280.8641	0.1706	307.6906		0.1067	295.4156
0.6019	291.9344	0.1706	306.9125	41.3204	156.1744	10.01807	230.848	2.2598	216.91	51.5734	256.25	117.6465	114.9294	9.75828	226.4022	12.72404	279.1415	0.1706	306.9125		0.1235	294.9875
0.6103	291.4406	0.1706	305.9156	41.7503	155.8213	9.999201	230.8476	2.2429	217.22	51.9098	255.625	118.0335	112.289	9.763923	226.494	12.80198	279.1415	0.1706	305.9156		0.1654	294.7813
0.6439	291.1125	0.1617	306.6375	42.1891	155.39	9.985544	230.8478	2.2682	217.09	52.2799	255	118.3628	109.9136	9.746928	226.4945	12.84083	277.6386	0.1617	306.6375		0.1486	294.9906
0.6607	291.4125	0.1527	307.5344	42.6279	154.9681	9.983205	230.8478	2.2851	217.67	52.5742	254.0625	118.6794	107.2261	9.73816	225.7263	12.89895	277.3305	0.1527	307.5344		0.1402	294.8094
0.5935	291.0719	0.1617	308.7625	43.0488	154.79	10.00456	231.8222	2.2766	216.85	52.8854	253.75	119.0249	104.8502	9.795017	225.7275	12.95021	277.3305	0.1617	308.7625		0.1402	294.9281
0.434	291.1219	0.1796	309.9594	43.4787	154.5931	10.01847	231.8221	2.2598	216.56	53.205	252.5	119.4494	102.4946	9.827197	226.3187	13.01222	277.6362	0.1796	309.9594		0.2074	295.225
0.2662	290.2219	0.1617	311.0906	43.8996	154.3713	10.01586	231.8225	2.2513	217.05	53.5414	250.9375	119.922	100.121	9.834653	226.3189	13.09341	279.2582	0.1617	311.0906		0.2326	294.1125
0.157	291.2188	0.1437	311.8656	44.3384	154.04	10.00888	231.8223	2.2513	217.37	53.8442	249.375	120.3538	97.5944	9.861406	226.6317	13.2313	275.7112	0.1437	311.8656		0.2074	294.8906
0.0899	291.8531	0.1617	313.4375	44.7592	153.7025	9.999824	231.7241	2.167	216.39	54.1806	248.4375	120.7923	95.18835	9.896416	226.6319	13.31579	276.4043	0.1617	313.4375		0.1235	294.9031
-0.0528	291.7063	0.1527	316.0219	45.189	153.3525	9.9998	231.7248	2.0574	216.1	54.5254	247.8125	121.1825	92.85659	9.932448	226.5468	13.35503	274.4163	0.1527	316.0219		0.0983	295.0188
-0.0612	295.2531	0.1706	318.2969	45.6098	151.9088	10.00262	231.7248	2.049	215.83	54.8282	247.5	121.5669	90.8632	9.959479	226.5458	13.42504	274.4163	0.1706	318.2969		0.157	294.6531
-0.0612	290.3875	0.1706	320.0469	46.0486	150.3963	9.998742	231.7243	2.0743	215.59	55.1226	247.1875	121.9468	88.82587	9.966397	227.0465	13.44028	274.3805	0.1706	320.0469		0.199	294.6875
-0.078	280.8719	0.1706	321.7656	46.4783	150.2806	9.98427	231.9853	2.0743	215.78	55.4001	246.5625	122.3596	86.78473	9.999599	227.0476	13.53079	272.4669	0.1706	321.7656		0.2074	294.8188
-0.078	275.7563	0.1706	323.2625	46.8902	149.59	10.00204	231.9856	2.0574	215.83	55.7618	246.25	122.7454	84.84888	10.02455	226.5778	13.57594	272.4669	0.1706	323.2625		0.1486	293.9594
-0.0612	285.0969	0.1796	324.9406	47.311	149.1525	10.0162	231.9852	2.0321	215.78	56.0814	245.625	123.1539	82.81476	10.04953	226.5778	13.63952	272.1515	0.1796	324.9406		0.1235	294.5406
-0.0696	281.9781	0.1976	326.5344	47.7317	148.7119	10.01179	231.9858	2.0152	215.34	56.4011	245.625	123.5658	80.89402	10.04281	227.2664	13.69132	272.1515	0.1976	326.5344		0.1486	294.7281
-0.0948	279.8969	0.1886	327.8031	48.1436	147.9869	9.984443	229.5131	2.0321	215.26	56.7543	245	123.9586	79.04804	10.09197	227.2658	13.74278	270.8298	0.1886	327.8031		0.1486	294.8156
-0.0948	281.5156	0.1796	329.0469	48.5285	147.8525	9.975389	229.5137	2.0405	215.41	57.0739	244.6875	124.3473	77.16433	10.13007	227.2931	13.79988	268.413	0.1796	329.0469		0.1067	294.475
-0.0948	279.4156	0.1706	329.9875	48.9671	147.4931	9.987497	229.5141	2.049	215.08	57.3683	244.375	124.7224	75.39276	10.13753	227.292	13.8611	268.413	0.1706	329.9875		0.1067	294.1531
-0.078	279.7156	0.1796	331	49.3252	147.5244	10.01558	229.5146	2.049	214.84	57.6796	243.4375	125.0673	73.55595	10.15115	227.8383	13.93441	264.3573	0.1796	331		0.1235	295.1188
-0.078	279.1438	0.1706	331.9281	49.7012	147.5619	10.01994	231.0191	2.0321	214.88	57.9824	243.125	125.4108	71.80265	10.19696	227.8375	13.96127	262.3161	0.1706	331.9281		0.1318	294.65
-0.0696	278.8313	0.1976	332.8969	50.0771	147.6494	9.99671	231.0188	2.0237	214.93	58.302	242.5	125.7482	70.04235	10.22838	227.9886	14.05598	262.3161	0.1976	332.8969		0.157	294.9063
-0.078	278.2125	0.1886	333.8594	50.4978	147.5213	9.977351	231.0183	2.0068	215	58.6048	242.8125	126.074	68.37148	10.22322	227.9883	14.07597	260.9124	0.1886	333.8594		0.1402	295.4156
-0.078	277.5844	0.1976	334.5719	50.8916	147.365	9.986877	231.0189	2.0068	214.43	58.9076	241.875	126.4141	66.68967	10.26569	227.965	14.15851	261.1291	0.1976	334.5719		0.1151	294.8031
-0.078	277.2094	0.2156	335.2219	51.2676	146.9338	10.0031	230.7181	2.0321	214.96	59.2609	240.9375	126.7565	65.07818	10.33442	227.9656	14.19483	261.1291	0.2156	335.2219		0.1067	294.825
-0.078	276.7125	0.1976	336.2375	51.6614	146.7306	10.00461	230.7182	2.0321	214.98	59.589	240.3125	127.0769	63.47417	10.31534	227.5057	14.32307	257.5235	0.1976	336.2375		0.157	294.8594
-0.078	274.7938	0.1706	337.1938	52.0552	146.4244	10.00306	230.7184	2.0405	214.64	59.9086	239.0625	127.3858	61.84175	10.33723	227.5059	14.38167	257.5235	0.1706	337.1938		0.1738	294.8969
-0.0696	275.2563	0.1706	338.1094	52.4668	146.1088	10.00123	230.7178	2.0237	214.56	60.2451	238.125	127.65	60.36398	10.39747	227.4955	14.43186	250.5835	0.1706	338.1094		0.157	294.9063
-0.0612	274.5719	0.1706	338.9031	52.8785	145.8775	10.00379	230.7509	2.0237	214.7	60.5732	237.5	127.9712	58.73337	10.41856	227.4969	14.49688	250.5835	0.1706	338.9031		0.1067	294.3531
-0.0528	274.85	0.1886	339.7438	53.3081	145.2119	9.99939	230.7504	2.0405	214.51	60.8844	237.1875	128.2258	57.19609	10.45023	227.7279	14.54897	249.9674	0.1886	339.7438		0.1151	295.6375
-0.0612	274.6594	0.1796	340.5219	53.7197	144.0806	9.989819	230.7504	2.0237	214.55	61.2545	235.625	128.5532	55.68651	10.49013	227.728	14.60091	253.4235	0.1796	340.5219		0.1402	294.8031
-0.0696	272.925	0.1886	341.0344	54.1403	142.9275	9.991879	230.7503	2.0068	213.99	61.5742	234.0625	128.9154	54.20567	10.50633	228.7584	14.64869	253.4235	0.1886	341.0344		0.1318	294.5781
-0.0612	273.1906	0.1886	341.6094	54.5341	141.5619	10.01069	232.0997	2.0237	213.96	61.8855	233.125	129.2246	52.81914	10.55293	228.7588	14.75815	254.1356	0.1886	341.6094		0.1067	295.25
-0.0696	273.2188	0.1886	342.3125	54.9457	141.2056	10.01322	232.0997	1.9984	213.93	62.2135	231.875	129.5293	51.43765	10.59645	227.9242	14.78292	251.5185	0.1886	342.3125		0.0899	294.5313
-0.0696	272.7625	0.1976	342.6531	55.3662	140.5525	9.99851	232.0999	1.9899	213.8	62.5669	230.625	129.8183	50.09856	10.60236	227.9244	14.84431	251.5185	0.1976	342.6531		0.0983	295.0563
-0.0528	271.4563	0.1886	343.3344	55.8047	139.9806	9.983015	232.0998	1.9394	214.15	62.9034	228.125	130.1139	48.68274	10.64792	228.3437	14.91207	250.0051	0.1886	343.3344		0.1235	294.8344
-0.0696	271.7531	0.1796	344.3375	56.2073	139.6119	9.97966	232.2166	1.9056	213.65	63.2399	225.3125	130.398	47.42115	10.68141	228.3436	14.97165	247.8747	0.1796	344.3375		0.1235	295.0063
-0.078	271.4063	0.1796	345.8875	56.6189	138.6963	9.997434	232.217	1.8297	213.96	63.5764	224.375	130.7089	45.99042	10.7079	229.1124	15.02398	247.8747	0.1796	345.8875		0.1067	294.975
-0.0948	271.4844	0.1706	347.35	57.0662	137.765	10.02034	232.2175	1.7033	213.68	63.8792	223.125	130.9937	44.80208	10.74551	229.1133	15.08036	244.4691	0.1706	347.35		0.0815	294.5281
-0.078	272.0781	0.1706	348.7938	57.4599	137.1806	10.0379	232.2167	1.5346	213.48	64.1905	222.5	131.3175	43.60603	10.78903	228.6413	15.15511	242.0971	0.1706	348.7938		0.0815	294.5375
-0.0612	270.4969	0.1527	349.7563	57.8893	135.2213	10.01954	231.0462	1.366	213.55	64.5018	221.5625	131.7466	42.41182	10.81555	228.6415	15.17925	242.0971	0.1527	349.7563		0.1151	294.3594
-0.0612	270.6813	0.1437	350.3469	58.3366	134.5681	9.987567	231.0454	1.2142	213.5	64.813	221.25	132.1632	41.17377	10.84206	228.161	15.26852	240.4255	0.1437	350.3469		0.1402	294.6188
-0.0696	270.9063	0.1527	350.5469	58.7928	133.6431	9.962542	231.0446	1.0793	213.61	65.1159	220.625	132.5369	40.02672	10.88661	228.1622	15.30712	240.4255	0.1527	350.5469		0.1235	294.7156
-0.0696	271.0094	0.1527	350.8125	59.2491	132.9369	9.981854	231.0452	0.9444	213.5	65.444	219.6875	132.9013	38.97553	10.94096	229.0569	15.42931	236.4759	0.1527	350.8125		0.1151	294.875
-0.078	270.7	0.1527	351.3156	59.6695	132.4869	10.01175	232.8412	0.7926	213.88	65.7974	219.6875	133.2423	37.90895	10.9175	229.0581	15.49592	236.4759	0.1527	351.3156		0.1318	295.2813
-0.078	269.5313	0.1617	352.2625	60.0631	131.4088	10.02591	232.8418	0.7336	213.79	66.1002	218.4375	133.5447	36.77538	10.94455	228.6608	15.57276	234.61	0.1617	352.2625		0.1151	295.0125
-0.0696	270.6656	0.1527	352.9156	60.5014	130.5338	10.03854	232.8419	0.7083	213.42	66.3863	216.5625	133.8359	35.78701	11.03855	228.6623	15.62643	231.7275	0.1527	352.9156		0.1235	294.0875
-0.0612	270.4406	0.1527	353.1969	60.9218	130.0838	10.03854	232.8419	0.6998	213.97	66.6891	215.9375	134.0819	34.79302	11.04782	228.8049	15.69206	231.7275	0.1527	353.1969		0.1067	294.4781
-0.036	269.9906	0.1437	352.525	61.3243	129.0525	9.998789	231.5605	0.6745	213.71	66.9752	214.6875	134.3087	33.7726	11.0396	228.8058	15.72499	228.4609	0.1437	352.525		0.1067	295.4063
-0.078	270.2625	0.1527	352.1031	61.7268	128.6681	10.00833	231.5615	0.6155	213.74	67.3033	214.0625	134.4909	32.79865	11.10475	229.1498	15.80995	226.1105	0.1527	352.1031		0.1486	295.55
-0.0696	269.2	0.1617	352.0531	62.1292	128.165	10.04621	231.5616	0.5143	213.8	67.5978	213.75	134.6462	31.88106	11.15343	229.1513	15.86115	226.1105	0.1617	352.0531		0.157	294.6313
-0.0528	269.5344	0.1617	351.4781	62.5496	127.04	10.07378	231.5617	0.371	213.72	67.9175	213.4375	134.7796	30.98349	11.17791	228.9187	15.94393	224.7356	0.1617	351.4781		0.1235	294.9531
-0.0444	269.9	0.1437	351.1969	62.9789	126.5056	10.09721	231.5585	0.2445	213.64	68.2456	213.125	134.8791	30.0144	11.17767	228.9186	15.97591	224.7356	0.1437	351.1969		0.0983	295.1625
-0.036	270.4125	0.1617	351.2188	63.4081	125.0463	10.10598	231.5581	0.0759	213.65	68.5738	212.8125	134.9848	29.25765	11.22377	229.7814	16.05491	222.5285	0.1617	351.2188		0.1067	295.15
-0.0528	269.3969	0.1527	351.0406	63.8016	122.765	10.09924	231.5583	0.059	212.87	68.9187	212.8125	135.068	28.36915	11.27194	229.7819	16.09723	220.0384	0.1527	351.0406		0.1318	295.0219
-0.0612	269.7375	0.1617	350.9625	64.1951	121.7119	10.08351	231.5585	0.0675	213.12	69.2384	212.5	135.1301	27.47951	11.20912	229.2079	16.18908	220.0384	0.1617	350.9625		0.1654	294.9313
-0.0528	270.775	0.1706	350.825	64.6243	119.9494	10.08891	231.9285	0.0506	211.9	69.5245	212.5	135.1541	26.62948	11.20295	229.207	16.23737	217.3295	0.1706	350.825		0.1402	295.1531
-0.0444	269.4281	0.1527	350.5	65.0535	119.2931	10.10719	231.9279	0.0675	215.31	69.8442	212.5	135.2006	25.85466	11.23361	230.2692	16.30832	214.1844	0.1527	350.5		0.1151	294.4531
-0.078	268.4719	0.1706	350.4906	65.4559	118.6963	10.13684	231.9295	0.0675	215.02	70.2228	211.5625	135.2283	25.1556	11.25629	230.2686	16.35392	214.1844	0.1706	350.4906		0.0983	294.8563
-0.0612	268.7031	0.1617	350.3781	65.8761	117.765	10.14429	231.9291	0.059	214.86	70.5426	210.625	135.2315	24.4076	11.23389	229.9884	16.4256	211.6909	0.1617	350.3781		0.1318	294.9031
-0.0612	269.2031	0.1437	350.3438	66.2964	117.0775	10.15176	231.373	0.0422	218.89	70.8707	207.5	135.286	23.72839	11.21896	229.9884	16.46768	209.542	0.1437	350.3438		0.1235	294.7625
-0.0612	268.9313	0.1437	349.9688	66.7166	115.9713	10.17752	231.3733	0.0422	214.86	71.182	205.625	135.649	23.04267	11.25944	229.6601	16.51135	209.542	0.1437	349.9688		0.1235	294.9531
-0.0444	268.7281	0.1617	350.4625	67.1189	115.7431	10.2149	231.3744	0.0422	215.16	71.5018	202.8125	135.9861	22.35095	11.26382	229.6596	16.58242	206.9636	0.1617	350.4625		0.0983	294.8563
-0.0696	269.0563	0.1617	351.1969	67.5302	115.5994	10.26902	231.3738	0.0337	216.06	71.8047	202.1875	136.5601	21.74183	11.23629	230.3286	16.65059	203.613	0.1617	351.1969		0.0815	294.8656
-0.0528	268.475	0.1886	351.2813	67.9683	115.9369	10.3216	231.5615	0.0422	215.8	72.1076	200.625	137.0882	21.0948	11.27236	230.3289	16.82136	201.7249	0.1886	351.2813		0.1486	294.4531
-0.0696	267.7313	0.1796	351.1969	68.3795	116.065	10.31565	231.5614	0.0422	216.07	72.4273	200	137.5095	20.46354	11.26983	229.8176	16.87161	198.8426	0.1796	351.1969		0.157	294.6406
-0.0696	267.6719	0.1706	351.6969	68.7818	116.1056	10.3123	231.5619	0.0253	215.74	72.7303	199.0625	137.7624	19.9244	11.25156	229.8179	16.95038	197.1951	0.1706	351.6969		0.1318	294.8625
-0.0612	268.1219	0.1796	351.3469	69.1841	115.7588	10.3128	231.561	0.0253	215.05	73.0584	198.125	137.8712	19.37285	11.2459	229.6513	17.02517	197.1951	0.1796	351.3469		0.1067	294.5813
-0.0528	268.0219	0.1706	351.0281	69.5953	115.2588	10.30659	231.1125	0.0337	216.13	73.3529	197.8125	137.8447	18.85259	11.28352	229.6506	17.03086	195.733	0.1706	351.0281		0.0983	294.9563
-0.0528	267.7031	0.1617	351.1406	69.9618	113.6181	10.30966	231.1121	0.0253	216.24	73.6559	197.5	137.8238	18.33571	11.25417	229.1748	17.13953	192.8776	0.1617	351.1406		0.1235	294.275
-0.0612	267.2469	0.1706	351.0063	70.3462	112.165	10.29729	231.1125	0.0169	216.19	73.9672	196.875	137.8386	17.77657	11.2475	229.1756	17.15053	192.8776	0.1706	351.0063		0.1402	294.6594
-0.0696	267.1188	0.1796	350.7031	70.7216	111.6213	10.30423	231.1125	0.0084	216.7	74.2785	196.5625	138.1143	17.27188	11.27535	229.2203	17.25073	190.9927	0.1796	350.7031		0.1318	295.0625
-0.0612	269.4531	0.1796	350.5344	71.1238	110.1713	10.31323	231.2502	0.0169	216.54	74.5899	195.9375	138.598	16.82846	11.27511	229.2209	17.30774	188.8692	0.1796	350.5344		0.1151	294.9281
-0.0612	268.5344	0.1617	350.3719	71.4634	109.3963	10.30705	231.2503	0.0422	216.94	74.9265	193.125	139.2765	16.42992	11.2365	229.9201	17.35517	188.8692	0.1617	350.3719		0.1151	294.0813
-0.0528	268.4875	0.1706	350.3594	71.8031	109.0713	10.31218	231.2505	0.0422	216.97	75.2378	188.75	140.0464	15.98147	11.23987	229.9194	17.40178	187.1343	0.1706	350.3594		0.1486	293.8594
-0.0528	268.6844	0.1706	350.5844	72.1963	107.9619	10.31191	231.2512	0.0169	216.61	75.5239	187.1875	140.8726	15.45967	11.27388	230.2474	17.47655	187.1343	0.1706	350.5844		0.157	294.8281
-0.0528	269.6	0.1706	350.4	72.6075	107.29	10.3119	230.7458	0.0084	217.24	75.8521	183.75	141.7321	15.03868	11.27289	230.2481	17.51044	185.5416	0.1706	350.4		0.1318	294.4719
-0.0444	268.9688	0.1886	349.925	72.9828	106.8306	10.31369	230.7461	0.0084	216.78	76.155	178.75	142.5246	14.62686	11.23348	229.5964	17.57033	183.2213	0.1886	349.925		0.1151	294.5844
-0.0612	267.3438	0.1706	349.2844	73.3492	107.0931	10.30747	230.7454	0.0169	216.96	76.4748	176.5625	143.2598	14.24453	11.24715	229.5961	17.6406	183.2213	0.1706	349.2844		0.1235	294.5781
-0.0528	268.0875	0.1976	348.7063	73.7514	107.0275	10.29795	230.746	0	216.66	76.7777	173.125	143.6914	13.8824	11.27344	229.3948	17.81041	179.5762	0.1976	348.7063		0.1486	294.8719
-0.0612	269.1781	0.1886	347.8844	74.1625	105.7775	10.30824	230.7512	0	217.12	77.0891	172.1875	144.045	13.54874	11.26394	229.3953	17.85247	178.1753	0.1886	347.8844		0.157	295.2063
-0.0444	267.1281	0.1886	348.0563	74.5467	105.0275	10.31803	230.7513	0.0253	216.95	77.3836	170.3125	144.3925	13.16454	11.26654	229.5669	17.92759	176.2636	0.1886	348.0563		0.1402	294.6906
-0.0444	266.6813	0.1976	348.1969	74.9399	104.5181	10.3242	230.7516	0	219.71	77.7202	170	144.8226	12.80196	11.24002	229.5664	17.97592	176.2636	0.1976	348.1969		0.1235	294.5938
-0.0612	267.75	0.1976	348.4781	75.3599	102.64	10.32237	230.7516	0.0927	215.04	78.04	168.75	145.2839	12.50592	11.24905	229.9213	18.04141	174.8281	0.1976	348.4781		0.1486	295.3344
-0.0444	267.0844	0.1796	349.1531	75.7888	101.2088	10.30559	230.8633	0.253	214.39	78.343	167.8125	145.7651	12.1526	11.2926	229.9217	18.1187	173.4537	0.1796	349.1531		0.1402	294.8656
-0.0612	266.6781	0.1706	349.575	76.1819	100.1369	10.2976	230.8634	0.3879	213.97	78.6628	167.1875	146.3007	11.83127	11.23624	229.6958	18.15227	173.7098	0.1706	349.575		0.1235	295.1219
-0.0612	266.2563	0.1796	349.6531	76.5572	98.76188	10.29424	230.8628	0.5228	213.64	78.991	164.375	146.8182	11.49789	11.17934	229.6953	18.23384	171.7614	0.1796	349.6531		0.1235	294.8813
-0.0528	266.8938	0.1796	349.5281	76.9593	98.24625	10.30582	230.8635	0.5312	213.58	79.336	162.8125	147.3226	11.12823	11.17291	228.812	18.26736	171.7614	0.1796	349.5281		0.1151	294.4844
-0.0444	219.05	0.1976	349.5094	77.3613	97.5525	10.31249	231.5926	0.5228	213.59	79.5127	160.9375	147.8435	10.89571	11.16935	228.8124	18.32184	170.5667	0.1976	349.5094		0.1067	294.8188
-0.0444	22.74375	0.1796	350.5281	77.7544	96.48375	10.31277	231.5922	0.5228	213.59	79.4706	160	148.3553	10.57661	11.11165	229.9228	18.36529	169.3329	0.1796	350.5281		0.1402	294.8406
-0.036	595.5906	0.1706	351.4063	78.1386	95.73063	10.30991	231.5928	0.5987	213.38	79.4117	159.6875	148.8328	10.22721	11.05681	229.9226	18.43977	169.3329	0.1706	351.4063		0.1151	294.7875
-0.036	595.4125	0.1796	352.4969	78.5495	95.01813	10.31065	231.5924	0.683	213.42	79.437	159.375	149.2446	9.931571	11.0517	229.0777	18.47924	168.2908	0.1796	352.4969		0.1151	294.975
-0.0444	594.9406	0.1796	352.475	78.9515	94.1775	10.32379	231.1777	0.7167	213.46	79.5043	159.0625	149.6102	9.672248	11.0535	229.077	18.54276	166.6157	0.1796	352.475		0.1235	294.8219
-0.0528	594.7125	0.1796	352.1313	79.3625	93.2525	10.32095	231.1778	0.742	213.34	79.5801	158.75	149.98	9.301935	11.00229	229.0135	18.582	166.6157	0.1796	352.1313		0.1486	294.3219
-0.0444	594.5031	0.2066	352.4438	79.7466	91.04938	10.31269	231.1772	0.7504	213.33	79.6979	158.4375	150.3003	9.00491	10.96031	229.0135	18.64586	165.1283	0.2066	352.4438		0.1486	295.1156
-0.0528	594.5813	0.1886	351.2438	80.1307	89.865	10.30596	231.1787	0.7504	213.23	79.8662	157.5	150.6254	8.758019	10.95029	229.1745	18.69331	163.6716	0.1886	351.2438		0.1486	294.6594
-0.0444	594.7813	0.1706	349.6844	80.5416	87.79313	10.30545	231.7067	0.7083	213.45	80.0261	156.875	150.931	8.48856	10.93204	229.1741	18.75561	163.7088	0.1706	349.6844		0.1402	295.3469
-0.036	594.7125	0.1796	350.4969	80.9436	85.45875	10.30465	231.7071	0.7083	213.76	80.2281	155.9375	151.1998	8.186646	10.88826	229.4248	18.80519	162.1379	0.1796	350.4969		0.1402	294.8094
-0.0276	594.8906	0.1796	347.5281	81.3098	84.565	10.30491	231.7064	0.7083	213.71	80.3122	154.6875	151.4833	8.014451	10.84038	229.4241	18.86458	162.1379	0.1796	347.5281		0.1318	294.9188
-0.036	265.825	0.1617	344.4281	81.7742	83.4275	10.32294	231.7065	0.7167	213.42	80.2533	154.375	151.7288	7.775148	10.82598	228.7605	18.91851	161.3644	0.1617	344.4281		0.1151	294.9063
-0.036	263.6625	0.1706	342.2781	82.2119	82.94313	10.32241	230.6827	0.7336	213.65	80.2365	153.75	151.963	7.484428	10.809	228.7604	18.95597	160.4734	0.1706	342.2781		0.1318	294.5156
-0.0444	264.0688	0.1527	341.075	82.5959	82.83688	10.31544	230.6825	0.742	213.62	80.3038	153.4375	152.1889	7.292629	10.77761	229.9713	19.09112	158.8059	0.1527	341.075		0.1318	294.2375
-0.0528	264.0344	0.1706	340.8438	82.9799	82.4025	10.30098	230.682	0.7083	213.49	80.3543	153.4375	152.4222	7.052379	10.73178	229.9705	19.14258	157.9348	0.1706	340.8438		0.1486	293.8156
-0.0612	263.2031	0.1886	340.7531	83.4175	81.67438	10.28781	230.682	0.6914	213.55	80.3543	153.4375	152.6206	6.888963	10.71325	228.9713	19.17812	157.9348	0.1886	340.7531		0.1654	294.5313
-0.0612	263.2281	0.1886	340.8281	83.8462	81.58688	10.29684	232.0947	0.6914	213.44	80.329	153.125	152.842	6.687543	10.70296	228.972	19.24654	156.8616	0.1886	340.8281		0.1318	294.5844
-0.0612	263.2125	0.1617	340.7094	84.2391	81.12438	10.3115	232.0951	0.7251	213.52	80.3627	152.5	153.1258	6.520361	10.64865	228.1362	19.27193	155.4633	0.1617	340.7094		0.0983	294.9313
-0.0444	262.2406	0.1796	340.4969	84.641	80.47438	10.3061	232.0946	0.7251	213.66	80.3459	152.1875	153.5736	6.278543	10.61801	228.1353	19.35844	155.5002	0.1796	340.4969		0.1151	294.9094
-0.036	262.0844	0.1796	340.4156	85.0607	78.6525	10.29732	232.0953	0.7167	213.34	80.3375	152.1875	154.1067	6.055749	10.61134	229.5227	19.39005	154.6909	0.1796	340.4156		0.1318	294.4531
-0.0696	262.2938	0.1527	340.1656	85.4715	77.16813	10.27744	231.7923	0.6998	213.08	80.3375	151.875	154.6524	5.857787	10.56729	229.521	19.45852	154.6909	0.1527	340.1656		0.1235	294.6594
-0.0528	262.375	0.1527	339.825	85.8286	76.50563	10.27228	231.793	0.6914	213.18	80.3375	151.5625	155.1649	5.795624	10.5212	229.4949	19.49021	153.3758	0.1527	339.825		0.1151	295.1531
-0.036	262.5719	0.1437	339.7906	86.2572	74.97438	10.28181	231.7923	0.6998	213.29	80.3375	151.5625	155.6313	5.646286	10.52356	229.4943	19.57205	152.7601	0.1437	339.7906		0.1318	294.1219
-0.0444	263.9563	0.1706	339.7031	86.6412	74.15875	10.29159	231.7927	0.7083	213.14	80.3375	151.5625	156.0708	5.376891	10.48674	229.3416	19.60534	152.7601	0.1706	339.7031		0.1318	294.9313
-0.0612	262.8188	0.1617	339.7688	87.0519	73.92438	10.30317	230.3576	0.7251	213.29	80.3375	151.5625	156.4789	5.214958	10.42341	229.3408	19.66278	152.3958	0.1617	339.7688		0.1402	294.4031
-0.0612	262.8813	0.1617	339.85	87.4626	73.14313	10.30032	230.3579	0.6914	213.48	80.3543	151.5625	156.888	5.054599	10.41106	229.1042	19.71679	151.3649	0.1617	339.85		0.1402	294.3469
-0.078	263.3	0.1527	339.5844	87.8465	72.83375	10.30236	230.3578	0.6745	213.22	80.3122	151.5625	157.252	4.951952	10.39717	229.1035	19.79557	151.3649	0.1527	339.5844		0.1067	295.2031
-0.0696	263.1	0.1617	339.2281	88.2214	72.29313	10.29024	230.3576	0.6493	213.19	80.3627	151.875	157.6058	4.857834	10.35189	228.1783	19.82085	150.197	0.1617	339.2281		0.1067	295.0688
-0.0864	260.9844	0.1706	338.9063	88.6321	71.82125	10.27889	231.6844	0.6661	213.37	80.3543	151.875	157.9409	4.682344	10.31737	228.1786	19.90254	149.8635	0.1706	338.9063		0.1318	294.4719
-0.078	262.3594	0.1617	339.3	89.0249	71.54625	10.27451	231.6848	0.6661	213.33	80.3627	151.5625	158.2681	4.575858	10.2865	228.9114	19.93657	149.8635	0.1617	339.3		0.1486	294.9313
-0.0948	261.7719	0.1796	339.4125	89.4088	71.07125	10.28995	231.6848	0.7167	213.28	80.3459	151.5625	158.6306	4.4617	10.2623	228.9119	20.00301	148.6495	0.1796	339.4125		0.1318	295.175
-0.0948	262.4219	0.1617	339.0469	89.7659	70.565	10.29277	231.6849	0.7251	213.58	80.3038	151.875	159.051	4.345139	10.2327	228.082	20.04614	148.2459	0.1617	339.0469		0.1067	294.725
-0.1032	262.0906	0.1706	339.2688	90.1675	70.15563	10.30564	230.7418	0.6914	213.27	80.3122	151.875	159.5088	4.200846	10.1763	228.081	20.10927	148.4787	0.1706	339.2688		0.1151	294.8563
-0.078	244.5781	0.1617	339.1969	90.5514	69.26188	10.29404	230.7418	0.6493	213.24	80.3627	151.875	159.9331	3.983593	10.14748	228.364	20.16149	147.8481	0.1617	339.1969		0.1402	295.0844
-0.0864	262.0531	0.1706	339.0031	90.8995	68.57125	10.29221	230.7421	0.6577	213.26	80.3627	152.1875	160.3552	3.860231	10.15573	228.3651	20.20861	147.1784	0.1706	339.0031		0.157	294.8375
-0.078	263.1125	0.1706	339.2094	91.2476	67.99625	10.28938	230.7418	0.6745	213.14	80.3459	152.1875	160.7852	3.79425	10.09034	227.9394	20.26935	147.3162	0.1706	339.2094		0.1318	294.7313
-0.078	262.4625	0.1976	339.2125	91.6225	66.93688	10.29528	232.0708	0.6914	213.38	80.3459	152.1875	161.167	3.64994	10.03472	227.9389	20.31625	146.8646	0.1976	339.2125		0.1402	294.45
-0.0696	262.5469	0.1886	339.0313	91.9617	66.46813	10.29709	232.0712	0.683	213.38	80.3543	152.5	161.5548	3.54312	10.04864	228.1657	20.37958	145.932	0.1886	339.0313		0.1486	294.9906
-0.0696	263.4313	0.1796	339.0625	92.3098	65.66188	10.29113	232.0714	0.6577	213.24	80.3375	152.8125	161.9042	3.420116	10.04196	228.1652	20.44851	146.0616	0.1796	339.0625		0.1486	294.9375
-0.0696	264.6	0.1796	338.8844	92.6757	64.74938	10.28829	232.0709	0.6408	213.07	80.3375	152.1875	162.2363	3.355068	9.959313	227.2923	20.49659	146.161	0.1796	338.8844		0.157	294.7031
0.0395	275.1531	0.1886	338.5125	93.0237	64.02438	10.28002	231.8552	0.6324	213.14	80.329	152.1875	162.5426	3.252706	9.922741	227.2921	20.56699	146.161	0.1886	338.5125		0.1654	294.4656
0.1235	278.05	0.1976	338.4656	93.3986	62.53063	10.27923	231.8556	0.6577	212.79	80.2701	151.875	162.8348	3.211531	9.952399	226.9901	20.60658	145.7264	0.1976	338.4656		0.1654	294.8969
0.1738	282.675	0.1886	338.3781	93.7734	60.64625	10.28515	231.8554	0.6745	213.17	80.329	151.5625	163.0967	3.123541	9.94314	226.9906	20.67789	145.8296	0.1886	338.3781		0.1738	294.9063
0.2494	285.3875	0.1886	339.0844	94.1482	59.64	10.28772	231.8555	0.6745	213.02	80.3711	151.5625	163.374	3.06175	9.852762	228.1386	20.72121	145.8296	0.1886	339.0844		0.1822	295.05
0.3753	286.7688	0.1706	340.9344	94.523	57.77438	10.29183	231.0808	0.6745	212.95	80.3543	151.5625	163.6454	2.986327	9.827012	228.1382	20.77442	146.0195	0.1706	340.9344		0.1738	294.8188
0.5012	289.1563	0.1706	342.6906	94.9246	56.65875	10.29828	231.0812	0.6745	212.97	80.3459	151.25	163.9122	2.882848	9.832961	227.7693	20.85222	145.6308	0.1706	342.6906		0.1654	294.4469
0.6355	289.5125	0.1796	343.3406	95.344	54.90563	10.29849	231.0809	0.6661	213.13	80.3795	151.25	164.1507	2.842479	9.839654	227.7687	20.87547	145.6308	0.1796	343.3406		0.2074	294.7875
0.6691	289.8688	0.1437	345.1844	95.7009	53.18063	10.28509	231.0813	0.683	212.95	80.3711	150.9375	164.3912	2.783554	9.744656	227.351	20.96565	145.7787	0.1437	345.1844		0.1906	294.1031
0.6775	289.6406	0.1796	345.3969	96.04	52.59625	10.2722	230.7636	0.6661	212.98	80.3879	151.25	164.6091	2.720135	9.716431	227.3521	21.07881	146.5224	0.1796	345.3969		0.2074	294.5219
0.6943	289.4719	0.1886	345.5656	96.4594	51.49313	10.27219	230.7643	0.6745	212.89	80.4132	151.25	164.8237	2.582611	9.715237	227.508	21.11395	145.963	0.1886	345.5656		0.1906	294.4688
0.6943	289.5125	0.1886	345.6875	96.8966	50.8025	10.28404	230.7644	0.6745	212.62	80.3964	151.25	165.0024	2.583035	9.716996	227.5081	21.18551	145.963	0.1886	345.6875		0.1822	294.3813
0.6775	290.0219	0.1706	344.675	97.2535	50.61188	10.28764	230.7644	0.6493	212.95	80.3795	150.9375	165.1901	2.417519	9.715318	227.3496	21.23206	146.6142	0.1706	344.675		0.1822	294.4594
0.6859	290.3656	0.1706	344.6469	97.6103	50.19625	10.29664	230.8227	0.6324	212.79	80.3879	150.9375	165.332	2.411329	9.714831	227.3495	21.29874	146.2008	0.1706	344.6469		0.1906	294.575
0.6607	290.5	0.1886	344.9688	98.0118	49.88688	10.29303	230.8224	0.6324	213.12	80.3543	150.625	165.5103	2.285447	9.727356	231.6097	21.33188	146.2008	0.1886	344.9688		0.2158	294.2156
0.6271	289.8313	0.1886	344.7938	98.4311	49.8025	10.28812	230.8229	0.6661	212.73	80.3627	150.9375	165.8214	2.242333	9.732037	231.6098	21.41487	146.787	0.1886	344.7938		0.241	294.375
0.6271	290.3719	0.1886	344.9906	98.8058	49.49313	10.28835	230.8224	0.6661	212.79	80.3711	150.9375	166.2686	2.156624	9.729251	234.8345	21.46968	146.5195	0.1886	344.9906		0.2494	293.8063
0.6271	289.5281	0.1886	345.4719	99.1894	49.28375	10.30097	231.0678	0.6661	213.02	80.3879	151.25	166.7166	2.061116	9.733168	234.8346	21.51201	146.6952	0.1886	345.4719		0.2746	294.4469
0.6523	290.1563	0.1976	344.9938	99.6087	48.97438	10.29531	231.0666	0.6408	213.01	80.3879	151.25	167.1228	2.092846	9.725267	238.4023	21.59359	147.8696	0.1976	344.9938		0.2494	294.325
0.6523	290.4313	0.1976	343.875	99.9923	48.44	10.29245	231.0681	0.6324	213.02	80.3459	151.25	167.548	1.987462	9.726058	238.4023	21.62887	148.0043	0.1976	343.875		0.2326	293.9938
0.6355	290.7438	0.1886	342.0625	100.3848	48.15875	10.27853	231.0677	0.6408	212.88	80.3375	151.875	167.9199	1.921005	9.719715	240.1776	21.70391	148.1641	0.1886	342.0625		0.2326	294.4125
0.6187	290.55	0.1796	340.5125	100.8219	47.35563	10.27593	232.5572	0.6661	213	80.3795	151.5625	168.3158	1.849953	9.718647	240.1787	21.74678	148.4789	0.1796	340.5125		0.2074	294.3688
0.6187	290.7719	0.1796	341.0281	101.2322	45.215	10.287	232.5569	0.6745	213.11	80.4048	151.25	168.6604	1.742259	9.723272	242.2466	21.79926	148.4789	0.1796	341.0281		0.241	294.625
0.6355	290.7156	0.1796	338.3969	101.5801	44.0275	10.30709	232.5573	0.6577	213.04	80.3879	152.5	169.0205	1.759232	9.717745	242.247	21.86638	148.785	0.1796	338.3969		0.2494	294.3969
0.6187	290.5625	0.1706	334.15	101.8833	42.18063	10.31687	232.5572	0.6324	212.94	80.4132	154.6875	169.4471	1.756597	9.713603	242.7166	21.92621	148.9508	0.1706	334.15		0.2578	294.1438
0.6187	291.2094	0.1886	331.925	102.142	40.815	10.32384	232.0466	0.6155	212.99	80.43	155.625	169.8864	1.70471	9.716396	242.7163	21.98431	148.9508	0.1886	331.925		0.241	294.4656
0.5851	290.6813	0.1886	331.1813	102.356	40.04313	10.31892	232.0461	0.6155	213.03	80.4553	155.9375	170.3297	1.627359	9.711674	244.2718	22.03791	149.2749	0.1886	331.1813		0.2746	294.9969
0.5768	291.3719	0.2066	330.7094	102.5255	38.84938	10.30602	232.0466	0.6493	212.86	80.4805	155	170.7125	1.501162	9.719655	244.2722	22.07848	149.1393	0.2066	330.7094		0.2494	294.4688
0.6187	290.4688	0.2066	329.8781	102.7217	38.25875	10.2926	232.0465	0.6493	212.89	80.4889	154.375	171.1226	1.451604	9.719929	244.8225	22.14706	149.2155	0.2066	329.8781		0.2242	294.2344
0.6187	291.1344	0.2245	328.6563	102.8733	36.99938	10.29568	231.6492	0.6324	213.08	80.5226	154.375	171.5422	1.466599	9.72119	244.8228	22.23509	150.0843	0.2245	328.6563		0.2074	294.45
0.5851	290.7563	0.2066	327.4406	102.9714	36.19938	10.2931	231.6488	0.6155	213.07	80.5394	154.0625	171.9318	1.422911	9.715099	246.1798	22.24835	151.4524	0.2066	327.4406		0.2326	294.7156
0.5684	291.0688	0.1886	326.3938	103.0606	35.98688	10.30183	231.6493	0.6155	213.01	80.5815	153.4375	172.3223	1.491148	9.714967	246.1792	22.3322	151.8609	0.1886	326.3938		0.2662	294.6938
0.5935	291.35	0.1976	326.1281	103.2212	35.365	10.3142	231.6497	0.624	213.04	80.6068	152.5	172.7017	1.587371	9.718338	246.2313	22.37	152.1883	0.1976	326.1281		0.2746	294.9375
0.6019	290.8594	0.1886	324.8281	103.3103	34.80563	10.33043	231.3205	0.6408	212.95	80.6236	152.1875	173.0893	1.404529	9.718384	246.2313	22.45305	153.0175	0.1886	324.8281		0.2494	294.4594
0.6019	290.9	0.1796	323.3375	103.3906	34.61813	10.31856	231.32	0.6408	212.93	80.6236	152.1875	173.4525	1.325211	9.721338	247.0133	22.49798	153.3017	0.1796	323.3375		0.2326	294.6594
0.5935	291.0719	0.1796	322.7031	103.5155	34.24	10.30257	231.3193	0.6408	212.68	80.6657	151.875	173.8043	1.339131	9.714769	247.0135	22.55029	154.875	0.1796	322.7031		0.2158	295.3281
0.6019	290.6	0.1796	321.8125	103.6225	33.9275	10.29046	231.32	0.6155	213.03	80.7077	151.5625	174.151	1.273461	9.716399	247.7759	22.62608	154.875	0.1796	321.8125		0.2074	294.6813
0.6019	291.1469	0.1796	320.3906	103.7384	33.74938	10.29225	231.6404	0.6155	212.88	80.733	151.875	174.5092	1.249335	9.720354	247.776	22.6456	155.4444	0.1796	320.3906		0.2242	294.425
0.5768	290.4906	0.1706	318.7	103.8811	33.51188	10.31182	231.6404	0.624	212.99	80.7246	151.5625	174.8374	1.228686	9.711657	247.5008	22.72417	156.4984	0.1706	318.7		0.2158	294.5781
0.5851	290.9813	0.1796	316.75	103.9881	33.365	10.33269	231.6404	0.6324	212.74	80.7414	151.25	175.1709	1.235636	9.721468	247.5014	22.77365	156.4984	0.1796	316.75		0.2158	294.7
0.6103	290.6844	0.1796	315.125	104.0951	33.2525	10.32468	231.6404	0.6493	212.82	80.7667	151.5625	175.5094	1.193744	9.718455	248.8639	22.8379	157.7778	0.1796	315.125		0.2326	294.4375
0.6019	290.8594	0.1886	313.8188	104.2289	33.13375	10.30637	231.0462	0.6324	212.83	80.8003	151.25	175.8459	1.217251	9.720783	248.8639	22.87891	158.6313	0.1886	313.8188		0.2662	294.8281
0.5768	290.3281	0.1796	312.4375	104.3092	33.03688	10.28702	231.0461	0.6155	212.75	80.8424	151.25	176.1668	1.072458	9.718253	249.5382	22.96117	158.7697	0.1796	312.4375		0.2578	294.3563
0.5684	290.8094	0.2066	310.8875	104.434	32.78688	10.29784	231.0466	0.6324	213.17	80.8256	150.9375	176.4949	1.097207	9.717239	249.5385	23.02654	159.2747	0.2066	310.8875		0.2242	294.6719
0.6019	290.6938	0.1976	309.3375	104.5767	32.43375	10.30943	231.0463	0.6324	212.73	80.8508	150.9375	176.7743	1.031801	9.721157	250.5171	23.08276	160.4222	0.1976	309.3375		0.241	294.7719
0.5935	290.7813	0.1886	308.0531	104.6748	32.29	10.33106	230.2977	0.6324	212.81	80.8845	150.9375	177.0637	1.007556	9.716556	250.5171	23.12462	160.4964	0.1886	308.0531		0.241	294.8406
0.5851	291.5031	0.1886	306.5438	104.7729	31.82438	10.32358	230.2977	0.624	212.83	80.9013	150.9375	177.3615	0.994876	9.724861	250.3077	23.23832	162.5659	0.1886	306.5438		0.2158	294.8469
0.5851	291.2094	0.1976	305.2594	104.8888	31.51813	10.31222	230.2974	0.6155	212.7	80.935	150.9375	177.6573	0.952491	9.715952	250.3078	23.30813	162.6396	0.1976	305.2594		0.2242	294.5094
0.6103	290.8031	0.1706	303.8156	105.0137	31.3275	10.30294	230.297	0.6155	212.82	80.9518	150.3125	177.9117	0.934386	9.725684	250.8799	23.35535	162.9988	0.1706	303.8156		0.2242	294.5625
0.6103	291.475	0.1796	302.075	105.1474	31.01813	10.30912	232.3909	0.6408	212.64	80.9686	150.3125	178.2163	0.863546	9.721925	250.8805	23.42888	164.0213	0.1796	302.075		0.2158	295.0281
0.6103	290.9469	0.1976	300.6875	105.2366	30.7775	10.30962	232.3908	0.6324	212.78	80.9939	150.625	178.5906	0.80352	9.719179	250.7506	23.45524	164.076	0.1976	300.6875		0.2242	294.3938
0.5684	290.8531	0.1886	299.3094	105.3347	30.39938	10.30369	232.3906	0.6408	212.82	81.0191	150.3125	178.9616	0.786591	9.717214	250.7508	23.53882	165.022	0.1886	299.3094		0.2158	294.6
0.5768	290.1281	0.1706	298.0563	105.5041	29.80563	10.29334	232.3902	0.5987	212.7	81.0275	150.3125	179.3101	0.728513	9.718446	250.6654	23.59449	165.022	0.1706	298.0563		0.199	295.1813
0.6019	291.5813	0.1796	296.9063	105.5933	29.29625	10.31166	231.217	0.5987	212.82	81.0696	150	179.6936	0.804495	9.725153	250.6653	23.66034	165.6977	0.1796	296.9063		0.2074	294.9188
0.6019	290.9188	0.1886	295.6	105.6825	28.71188	10.31988	231.2176	0.5987	212.7	81.0865	150.3125	180.0089	0.733747	9.718067	251.6129	23.72398	166.8339	0.1886	295.6		0.2074	294.6875
0.5851	290.9719	0.1976	294.4	105.8073	28.23375	10.3302	231.218	0.5902	212.69	81.1201	149.6875	180.3847	0.738055	9.717542	251.6141	23.75535	166.8339	0.1976	294.4		0.2074	294.6625
0.5432	291.2781	0.1886	293.4344	105.9321	28.11813	10.31472	231.2177	0.6155	212.75	81.1285	149.6875	180.7155	0.713871	9.727624	250.743	23.82549	167.6417	0.1886	293.4344		0.2158	294.1344
0.5768	291.05	0.1796	293.1969	106.0302	27.78063	10.29252	231.0347	0.5902	212.59	81.1454	149.6875	181.0654	0.722434	9.718404	250.7429	23.87497	168.538	0.1796	293.1969		0.2074	294.7406
0.5851	290.925	0.1976	292.3688	106.1461	27.64	10.29741	231.0344	0.624	212.88	81.179	149.375	181.4145	0.691146	9.718437	252.027	23.94234	168.6346	0.1976	292.3688		0.2074	294.675
0.5935	290.5906	0.1706	291.5188	106.2888	27.49625	10.30795	231.0344	0.6071	212.77	81.2127	149.375	181.7333	0.637358	9.724964	252.027	23.98421	169.2993	0.1706	291.5188		0.2326	294.5531
0.5935	290.8125	0.1706	291.5375	106.3869	27.44938	10.32109	231.0349	0.5987	212.79	81.2379	149.0625	182.0902	0.562675	9.722936	251.9611	24.03754	170.0521	0.1706	291.5375		0.2242	295.225
0.5768	290.9125	0.1886	289.4375	106.476	27.42438	10.31825	232.1486	0.5987	212.86	81.2379	148.75	182.3994	0.528774	9.721658	251.961	24.10262	170.1027	0.1886	289.4375		0.199	295.3563
0.6019	291.0813	0.1976	288.2938	106.6098	27.33063	10.2989	232.1496	0.6155	212.75	81.28	148.4375	182.732	0.4953	9.718438	252.4885	24.16128	170.8584	0.1976	288.2938		0.2074	295
0.6019	290.2063	0.1706	287.6375	106.7524	27.35563	10.29425	232.1494	0.6155	212.61	81.2884	148.75	183.0671	0.48842	9.719455	252.4886	24.20129	170.9116	0.1706	287.6375		0.2074	294.6313
0.5935	290.6969	0.1617	286.0688	106.8327	27.34313	10.30455	232.1487	0.6155	212.71	81.3137	148.75	183.3632	0.467612	9.719789	252.4375	24.26395	171.5525	0.1617	286.0688		0.241	294.95
0.5935	290.7813	0.1617	284.1281	106.9397	27.03375	10.32749	231.6423	0.6071	212.85	81.3558	149.0625	183.6686	0.392124	9.718563	252.4368	24.32634	172.1611	0.1617	284.1281		0.2494	294.5031
0.6019	291.2688	0.1706	282.1906	107.0913	26.80875	10.32849	231.643	0.5902	212.78	81.3558	149.0625	183.9753	0.408288	9.719623	252.9655	24.47223	173.59	0.1706	282.1906		0.2326	294.6844
0.6019	290.2281	0.1527	280.6156	107.1893	26.79313	10.30709	231.6425	0.5987	212.59	81.3894	148.75	184.252	0.372486	9.718871	252.9653	24.55245	173.6123	0.1527	280.6156		0.2326	295.2281
0.6019	291.2469	0.1527	280.2563	107.2696	26.6275	10.29058	231.6429	0.6071	212.56	81.4231	149.0625	184.6099	0.38987	9.726092	253.8344	24.59554	174.2269	0.1527	280.2563		0.241	295.1406
0.6103	290.3844	0.1706	279.5938	107.3944	26.46188	10.27845	230.3143	0.6155	212.69	81.4568	149.375	184.9541	0.329739	9.720952	253.8339	24.67301	174.2633	0.1706	279.5938		0.2326	295.8531
0.6355	290.8344	0.1617	278.6438	107.5549	26.3775	10.3019	230.3145	0.6071	212.58	81.4483	150	185.2523	0.398794	9.721067	251.6531	24.70743	175.0839	0.1617	278.6438		0.2242	294.5
0.6355	291.0219	0.1527	277.7906	107.6262	26.23688	10.32793	230.3145	0.5734	212.55	81.4988	150.3125	185.5796	0.364923	9.717712	251.6528	24.76034	175.3932	0.1527	277.7906		0.2074	294.6281
0.6103	291.6625	0.1527	276.9906	107.7421	26.07125	10.33642	230.3144	0.5818	212.53	81.4988	150.9375	185.8832	0.389989	9.751945	247.5839	24.82186	175.4679	0.1527	276.9906		0.2242	295.1
0.5851	290.7656	0.1527	276.6875	107.858	25.86813	10.32843	231.8692	0.5818	212.7	81.5157	150.9375	186.1819	0.389996	9.752223	247.5846	24.87119	176.4935	0.1527	276.6875		0.2326	294.0531
0.5851	290.6	0.1706	276.7563	107.9472	25.72438	10.30287	231.868	0.624	212.44	81.5577	150.9375	186.4574	0.321489	9.781101	240.8728	24.93215	177.2726	0.1706	276.7563		0.199	294.9156
0.6103	290.4281	0.1706	276.25	108.0809	25.64	10.28637	231.8686	0.6493	212.7	81.5746	151.25	186.7038	0.311132	9.850138	240.8726	24.9936	177.3545	0.1706	276.25		0.2242	294.8031
0.6355	291.1344	0.1796	276.1781	108.1968	25.4025	10.28223	231.8686	0.6155	212.81	81.5914	151.5625	186.9721	0.285682	9.877456	234.4854	25.00996	177.8236	0.1796	276.1781		0.2074	295.0844
0.6103	290.9469	0.1706	277.3	108.2949	25.215	10.29253	231.0827	0.5987	212.6	81.6167	151.25	187.3043	0.357375	9.856612	234.4858	25.09763	178.5108	0.1706	277.3		0.241	294.8969
0.5851	291.2281	0.1706	279.4813	108.4108	25.19	10.31986	231.0824	0.5987	212.43	81.6251	151.25	187.6358	0.321532	9.914856	232.805	25.17631	178.5758	0.1706	279.4813		0.241	294.9125
0.6019	290.9219	0.1886	279.2875	108.5356	24.66813	10.33198	231.0832	0.5734	212.5	81.6419	151.25	187.9971	0.247194	9.979496	232.8049	25.18827	178.8902	0.1886	279.2875		0.2242	294.975
0.6271	291.0406	0.1886	278.5375	108.6248	24.15563	10.33196	231.0827	0.6071	212.47	81.6671	151.25	188.3028	0.245229	9.957631	230.4193	25.28671	179.7565	0.1886	278.5375		0.2158	294.9844
0.6187	291.2156	0.1886	278.5531	108.7496	23.34625	10.31931	231.4249	0.624	212.3	81.6756	151.25	188.63	0.385893	9.957645	230.4195	25.33724	179.7717	0.1886	278.5531		0.241	295.0375
0.6271	291.2906	0.1706	278.0969	108.8833	22.84625	10.29171	231.4244	0.6155	212.58	81.7092	150.9375	188.9394	0.290696	10.0218	229.9882	25.37461	180.7217	0.1706	278.0969		0.2746	294.8813
0.6103	291.2781	0.1886	272.8094	108.9724	22.61813	10.28293	231.4239	0.5902	212.45	81.7176	150.9375	189.3074	0.200919	10.04885	229.9881	25.44294	180.5935	0.1886	272.8094		0.2662	294.8906
0.6019	291.0938	0.1976	271.6438	109.0705	22.09625	10.29582	231.4243	0.5818	212.55	81.7513	150.625	189.6573	0.152424	10.05403	229.9099	25.56247	181.7404	0.1976	271.6438		0.2662	295.0813
0.5851	291.1219	0.1976	273.9281	109.2131	21.81188	10.32211	231.3188	0.5902	212.39	81.7766	150.625	189.9922	0.161329	10.08444	229.9095	25.63285	181.8162	0.1976	273.9281		0.2578	294.25
0.6019	290.8594	0.1976	273.6969	109.3201	21.69313	10.32699	231.3186	0.5902	212.3	81.8186	150.3125	190.3208	0.042257	10.1205	229.7397	25.66545	182.2907	0.1976	273.6969		0.2494	294.7969
0.6103	291.0438	0.1886	274.8656	109.4182	21.39313	10.32748	231.3193	0.5818	212.25	81.8271	150	190.6579	0.029517	10.17024	229.7399	25.73502	182.6107	0.1886	274.8656		0.241	294.6563
0.6523	290.8344	0.1706	272.9719	109.5252	21.12125	10.29472	231.3186	0.5649	212.3	81.8439	150	190.9695	0.046078	10.17951	230.1777	25.76198	182.7209	0.1706	272.9719		0.2326	294.8813
0.6355	290.7344	0.1796	271.6219	109.6856	21.07125	10.27927	232.2294	0.5734	212.36	81.8607	150	191.2968	0.051876	10.19343	230.1787	25.84223	183.4783	0.1796	271.6219		0.2242	294.8063
0.6103	290.8469	0.1706	272.2281	109.8015	20.90563	10.2831	232.23	0.5987	212.19	81.8775	149.6875	191.5827	0.073098	10.25139	229.75	25.87436	183.9612	0.1706	272.2281		0.241	294.325
0.6187	290.2938	0.1706	272.7406	109.8728	20.77438	10.30345	232.229	0.5902	212.41	81.9196	149.6875	191.923	0.035735	10.29777	229.7501	25.92542	184.0404	0.1706	272.7406		0.2578	295.0438
0.6607	290.9375	0.1886	274.7656	109.9798	20.66813	10.31789	232.2296	0.5818	212.64	81.9617	149.375	192.2476	-0.04238	10.28285	229.7917	26.01677	185.2276	0.1886	274.7656		0.241	295.0469
0.6523	290.8719	0.1796	277.125	110.1313	20.60875	10.305	231.1815	0.5902	212.52	81.987	149.375	192.5951	0.04708	10.34392	229.7905	26.04108	186.0395	0.1796	277.125		0.2662	294.85
0.6187	291.075	0.1886	279.45	110.2205	20.66813	10.28822	231.1818	0.5649	212.42	81.9954	149.0625	192.9192	-0.02341	10.41397	229.9052	26.1108	186.1147	0.1886	279.45		0.2662	294.8594
0.6271	291.0594	0.1976	281.9188	110.3275	20.59625	10.27246	231.1821	0.5565	212.43	82.0122	149.0625	193.2375	-0.01222	10.37355	229.9038	26.1489	186.4404	0.1976	281.9188		0.2578	295.0344
0.6271	290.9406	0.2156	283.8313	110.479	20.58375	10.27118	231.1819	0.5818	212.12	82.0459	148.75	193.5599	-0.03574	10.40522	228.9836	26.22454	187.0179	0.2156	283.8313		0.2578	294.5313
0.6523	290.3094	0.2066	286.225	110.577	20.59625	10.28766	231.1102	0.5818	212.41	82.0627	148.75	193.8668	-0.03769	10.49566	228.9853	26.25703	187.1134	0.2066	286.225		0.2494	294.9688
0.6187	291.25	0.1976	287.575	110.6394	20.56188	10.3057	231.1105	0.5987	212.43	82.0795	148.4375	194.173	-0.06657	10.54461	230.1339	26.33727	187.6045	0.1976	287.575		0.2578	295.0938
0.6019	291.0719	0.1886	288.0719	110.7732	20.52438	10.30518	231.1102	0.5734	212.6	82.1132	148.4375	194.4668	-0.10545	10.51449	230.132	26.35703	187.7127	0.1886	288.0719		0.2662	294.3594
0.6271	290.7969	0.2515	325.5125	110.8979	20.54938	10.29974	231.1108	0.5649	212.49	82.1637	148.4375	194.7589	-0.13589	10.50677	230.5357	26.43128	187.9869	0.2515	325.5125		0.2662	294.1031
0.6355	290.8375	0.3054	346.3094	111.0049	20.2775	10.28865	231.0714	0.5734	212.35	82.1637	148.125	195.0732	-0.07112	10.58509	230.5367	26.55014	189.5932	0.3054	346.3094		0.2578	294.5844
0.6355	291.2406	0.3503	346.8031	111.094	20.04938	10.28761	231.0716	0.5818	212.75	82.2058	148.125	195.3319	-0.09384	10.6791	229.3745	26.61819	190.2292	0.3503	346.8031		0.241	294.3031
0.6019	291.2531	0.5479	425.6063	111.1832	19.76188	10.28037	231.0719	0.5649	212.26	82.1889	148.125	195.6536	-0.17707	10.60956	229.3754	26.65829	190.5612	0.5479	425.6063		0.2494	294.4906
0.6103	290.6125	0.6916	450.9063	111.2812	19.40563	10.27831	231.0715	0.5565	212.51	82.2058	147.8125	195.9205	-0.23644	10.52589	230.332	26.73118	190.6839	0.6916	450.9063		0.2494	294.7781
0.6187	290.9031	0.7634	421.5781	111.3971	19.21813	10.28654	232.6306	0.5565	212.02	82.2563	148.125	196.1933	-0.29034	10.58	230.3318	26.74637	191.6836	0.7634	421.5781		0.2494	294.5375
0.6355	291.0594	0.8173	390.4781	111.5041	18.88375	10.29271	232.6311	0.5734	212.26	82.2899	147.8125	196.4666	-0.26451	10.66704	230.1414	26.82228	192.121	0.8173	390.4781		0.241	295.0625
0.6271	291.1969	0.8352	385.4594	111.6021	18.69	10.29425	232.6312	0.5649	211.96	82.2899	147.8125	196.7476	-0.24066	10.62717	230.1421	26.881	192.2225	0.8352	385.4594		0.2494	294.5313
0.6019	291.25	0.8352	385.5406	111.7002	18.62125	10.29036	232.6316	0.5987	212.24	82.3068	147.5	197.008	-0.17588	10.53239	229.9384	26.94115	193.0612	0.8352	385.5406		0.2326	295.0688
0.6271	290.7313	0.8173	379.1844	111.8428	18.465	10.28727	231.9905	0.5902	212.08	82.3152	147.1875	197.2858	-0.21941	10.5579	229.9384	26.98181	193.1658	0.8173	379.1844		0.2494	294.9219
0.6355	291.1031	0.8352	374.8125	111.9141	18.24	10.28776	231.9906	0.5818	212.34	82.3404	147.1875	197.5634	-0.21092	10.66635	230.3302	27.04395	193.7078	0.8352	374.8125		0.241	295.3375
0.6103	290.7719	0.8083	376.6719	111.9854	18.2275	10.28621	231.9913	0.5818	212.45	82.3573	146.5625	197.7974	-0.22828	10.62284	230.3297	27.09565	194.214	0.8083	376.6719		0.2326	295.45
0.6019	290.925	0.7993	380.0219	112.1013	18.04938	10.27511	231.99	0.5649	212.39	82.3909	146.5625	198.0513	-0.27988	10.49845	229.9904	27.15411	194.365	0.7993	380.0219		0.199	295.3688
0.6271	291.3094	0.7993	375.2156	112.1993	17.90563	10.27483	232.1961	0.5734	212.46	82.4246	146.25	198.2741	-0.28915	10.53169	229.9899	27.20782	195.4615	0.7993	375.2156		0.199	295.5
0.6439	290.9594	0.7903	364.9219	112.3419	17.78688	10.2823	232.1955	0.5987	212.37	82.4498	145.9375	198.5301	-0.25446	10.62648	230.0495	27.25983	196.3127	0.7903	364.9219		0.199	294.9813
0.6271	291.2063	0.8083	356.0719	112.4667	17.66813	10.30033	232.1956	0.6071	212.37	82.4582	145.9375	198.7558	-0.29221	10.59069	230.0491	27.33356	196.3536	0.8083	356.0719		0.1738	295.3531
0.6103	290.6656	0.8173	354.175	112.5469	17.65563	10.30446	232.1956	0.6155	212.26	82.5172	145.3125	198.9649	-0.32765	10.56187	229.9098	27.35479	196.5243	0.8173	354.175		0.1822	294.45
0.6187	291.1531	0.8083	352.6625	112.636	17.56188	10.29954	231.9341	0.5902	212.21	82.5172	145	199.2	-0.28914	10.61956	229.9102	27.4241	198.0914	0.8083	352.6625		0.1738	294.9625
0.6271	290.5156	0.8263	341.8813	112.7697	17.515	10.27786	231.9335	0.6071	212.46	82.5424	144.6875	199.4107	-0.30532	10.57246	230.0993	27.48283	198.08	0.8263	341.8813		0.1822	295.1031
0.6355	291.1094	0.8442	330.6656	112.8767	17.4525	10.26421	231.9331	0.6324	212.53	82.5424	144.375	199.601	-0.38202	10.49855	230.0977	27.53689	198.2519	0.8442	330.6656		0.1906	295.1281
0.6103	290.7656	0.8263	328.6438	112.9747	17.29938	10.2861	231.9337	0.6577	212.51	82.5677	144.0625	199.8069	-0.38623	10.5408	229.6002	27.5836	198.2546	0.8263	328.6438		0.2074	294.7969
0.6271	290.9094	0.8173	330.8313	113.0638	17.12125	10.3013	231.3172	0.6493	212.35	82.6013	143.75	199.968	-0.38816	10.52408	229.6004	27.63486	198.8092	0.8173	330.8313		0.2074	294.8719
0.6271	290.8906	0.8173	323.7	113.1886	17.05875	10.29639	231.3167	0.6324	212.58	82.6097	143.4375	200.1861	-0.38047	10.49575	230.2609	27.71886	199.8462	0.8173	323.7		0.2158	294.6781
0.6271	290.6156	0.8173	318.1438	113.2956	16.85875	10.29198	231.3165	0.624	212.39	82.6434	143.125	200.5098	-0.36388	10.53029	230.2614	27.74415	199.8667	0.8173	318.1438		0.2326	294.7281
0.6187	290.4781	0.8173	313.1094	113.3936	16.715	10.28115	231.3165	0.6408	212.16	82.6602	143.125	200.7849	-0.43634	10.53699	230.0532	27.83457	200.5777	0.8173	313.1094		0.2494	295.0344
0.6271	290.5594	0.8263	305.7125	113.5094	16.59625	10.28448	232.0234	0.6324	212.39	82.6939	143.125			10.5079	230.0535	27.86234	201.2739	0.8263	305.7125		0.2494	294.35
0.6187	290.4625	0.8083	302.3719	113.6342	16.4775	10.29352	232.0237	0.6155	212.42	82.6939	143.125			10.53909	229.7885	27.92829	201.3114	0.8083	302.3719		0.241	294.3469
0.6271	290.6563	0.8173	299.9813	113.7501	16.45563	10.30252	232.0236	0.624	212.56	82.7276	143.125			10.60297	229.7878	28.0191	201.854	0.8173	299.9813		0.2326	294.625
0.6103	290.5813	0.8352	293.6844	113.8659	16.265	10.30275	232.0233	0.6071	212.18	82.7444	142.8125			10.57851	229.4035	28.05224	202.0288	0.8352	293.6844		0.2158	295.0125
0.5851	291.1438	0.8352	290.3906	113.9818	16.08688	10.28135	232.5772	0.5902	212.34	82.7865	142.8125			10.58985	229.4042	28.10129	202.0754	0.8352	290.3906		0.2074	294.9406
0.6103	290.3938	0.8442	291.7094	114.062	16.0275	10.26973	232.5774	0.5987	212.46	82.7949	143.125			10.58911	230.1967	28.15337	202.7763	0.8442	291.7094		0.2326	294.8906
0.6103	290.4563	0.8263	289.6844	114.1511	15.79938	10.27462	232.5771	0.6408	212.43	82.837	143.125			10.60793	230.1981	28.22164	203.3197	0.8263	289.6844		0.2074	294.4938
0.6019	289.9281	0.8263	283.7219	114.2848	15.53688	10.28285	232.5775	0.624	212.23	82.8286	143.4375			10.60536	230.1059	28.27466	203.3485	0.8263	283.7219		0.2074	295.0531
0.5935	290.9313	0.8352	282.675	114.4274	15.46813	10.30399	230.7325	0.6155	212.15	82.8622	143.4375			10.57833	230.1048	28.3832	203.042	0.8352	282.675		0.2242	294.4219
0.5935	291.2281	0.8352	285.1406	114.4898	15.20563	10.30605	230.7326	0.6155	212.21	82.8791	143.4375			10.60127	229.525	28.39159	203.7458	0.8352	285.1406		0.199	295.1969
0.6271	291.0625	0.8442	281.75	114.5878	15.06188	10.30035	230.7326	0.6324	212.4	82.8959	143.75			10.62961	229.5236	28.46832	203.829	0.8442	281.75		0.2326	295.1688
0.6103	290.2813	0.8712	279.3	114.7125	15.07438	10.28126	230.7321	0.6408	212.33	82.9127	143.75			10.61366	229.9373	28.5088	204.7123	0.8712	279.3		0.2578	294.6375
0.6019	291.425	0.8352	282.9781	114.8819	14.84625	10.27608	231.6426	0.624	212.33	82.938	143.4375			10.57813	229.9366	28.61034	205.2985	0.8352	282.9781		0.2746	295.1406
0.6103	291.0031	0.8352	281.2906	114.9531	14.65875	10.28408	231.6429	0.5987	212.61	82.9464	143.75			10.57994	229.6816	28.62886	205.3404	0.8352	281.2906		0.241	294.9281
0.6187	290.5875	0.8891	275.9531	115.0155	14.41813	10.29025	231.6434	0.5818	212.21	82.9548	143.4375			10.63146	229.6815	28.68131	205.8735	0.8891	275.9531		0.241	295.3094
0.6271	290.8	0.8981	274.4594	115.1848	14.31188	10.28945	231.6428	0.5734	212.38	82.9885	143.4375			10.62968	229.7511	28.75187	206.1081	0.8981	274.4594		0.2494	295.2031
0.6103	290.625	0.8532	281.2188	115.3363	14.14625	10.29563	231.2759	0.5818	212.39	83.0221	143.4375			10.55424	229.7499	28.79581	206.1859	0.8532	281.2188		0.241	295.3906
0.6271	291.0688	0.8442	288.8656	115.3898	13.71813	10.29896	231.2746	0.5987	212.28	83.0305	143.125			10.5849	230.1787	28.86043	206.7209	0.8442	288.8656		0.2494	294.8656
0.6355	290.9406	0.8532	285.2719	115.4522	13.43063	10.29717	231.2749	0.5818	212.47	83.0726	143.75			10.66115	230.1792	28.91394	206.787	0.8532	285.2719		0.2578	294.8375
0.6439	290.7375	0.8622	278.1813	115.6037	13.39625	10.29535	231.2749	0.5734	212.32	83.081	143.75			10.60167	229.6121	28.95828	207.3989	0.8622	278.1813		0.2829	294.9031
0.6187	290.7656	0.8622	275.2875	115.7462	13.08688	10.28294	232.1958	0.5734	212.21	83.1147	144.0625			10.52263	229.6119	29.02681	207.578	0.8622	275.2875		0.2578	294.3469
0.5935	290.8844	0.8712	278.4313	115.8086	12.90875	10.28371	232.195	0.5902	212.23	83.1147	144.0625			10.53783	229.1863	29.08213	207.6481	0.8712	278.4313		0.241	295.1938
0.6187	290.9281	0.8712	280.0688	115.8977	12.88375	10.29196	232.1959	0.5649	212.26	83.1399	144.0625			10.54943	229.1868	29.13791	208.1865	0.8712	280.0688		0.2242	294.9813
0.6355	290.8969	0.8532	276.7688	116.0492	12.7275	10.29813	232.1954	0.5649	212.27	83.1568	143.75			10.52139	229.7343	29.19814	208.0873	0.8532	276.7688		0.241	294.9469
0.6187	291.2344	0.8712	273.575	116.1561	12.57438	10.29477	230.9774	0.5481	212.41	83.1736	143.4375			10.52242	229.7348	29.24496	208.1842	0.8712	273.575		0.2158	295.1344
0.6103	291.2563	0.8802	272.2531	116.2185	12.49	10.28134	230.9777	0.5565	212.29	83.2157	143.75			10.54305	229.4881	29.3167	208.1842	0.8802	272.2531		0.2158	294.7375
0.6607	290.5906	0.8712	274.4406	116.3521	12.49	10.28287	230.9777	0.5818	212.23	83.2241	143.75			10.5441	229.4874	29.38485	209.7837	0.8712	274.4406		0.2158	294.9375
0.6271	291.05	0.8622	275.2875	116.468	12.5025	10.28776	230.9776	0.5987	212.11	83.2494	143.75			10.56189	229.9367	29.42258	209.9075	0.8622	275.2875		0.2242	295.5094
0.6103	290.8281	0.8712	270.8156	116.5304	12.39313	10.2973	233.1732	0.5987	212.11	83.2578	143.75			10.60826	229.9371	29.49071	209.9075	0.8712	270.8156		0.241	294.9219
0.6019	290.6938	0.8712	268.6656	116.6284	12.29938	10.30063	233.1717	0.5818	212.04	83.2746	143.75			10.57222	229.961	29.51863	209.9784	0.8712	268.6656		0.2242	295.0094
0.6271	290.9438	0.8802	270.6969	116.762	12.29938	10.30397	233.1724	0.5649	211.96	83.3083	144.0625			10.59851	229.9612	29.62625	210.7798	0.8802	270.6969		0.2326	294.55
0.6187	291.4281	0.8622	275.0563	116.8779	12.19313	10.28463	233.1718	0.5818	212.26	83.3251	144.375			10.61395	230.3639	29.72625	211.2017	0.8622	275.0563		0.199	294.9281
0.6187	290.6313	0.8802	277.8406	116.9759	12.12125	10.28152	231.2216	0.6155	212.3	83.3335	145			10.59312	230.3642	29.76237	211.3838	0.8802	277.8406		0.1906	294.8594
0.6355	290.5969	0.8802	274.5375	117.0739	12.16813	10.27995	231.2215	0.6155	211.92	83.3672	144.375			10.58413	229.3874	29.82797	212.3391	0.8802	274.5375		0.1906	295.0594
0.6439	291.075	0.8891	269.3031	117.1808	12.12125	10.27765	231.2214	0.6071	212.12	83.3924	144.6875			10.59881	229.3878	29.8816	212.4193	0.8891	269.3031		0.1906	293.7813
0.6607	290.6219	0.8981	267.1344	117.2966	12.03688	10.27765	231.2214	0.5987	212.2	83.4261	144.375			10.61222	230.0691	29.94752	212.0535	0.8981	267.1344		0.199	294.3563
0.6271	290.7031	0.8802	270.3	117.3857	12.0025	10.299	231.3501	0.5818	212.47	83.4513	144.375			10.59216	230.0693	29.98924	213.5172	0.8802	270.3		0.2326	295.4063
0.6187	290.5719	0.8622	278.3844	117.5105	11.99	10.29433	231.3495	0.5987	212.2	83.4682	144.375			10.60324	229.1843	30.06646	213.6652	0.8622	278.3844		0.2242	295.1344
0.6355	290.6563	0.8622	278.3656	117.653	11.99	10.29331	231.3502	0.6155	212.17	83.485	144.375			10.61383	229.1845	30.12839	213.2974	0.8622	278.3656		0.2158	294.8563
0.6607	291.0531	0.8802	270.7063	117.7243	11.87125	10.28119	231.3496	0.5902	212.26	83.5103	144.0625			10.60379	229.7589	30.15751	213.3789	0.8802	270.7063		0.2074	294.9531
0.6523	290.8031	0.8802	267.1219	117.7956	11.83375	10.26878	232.1951	0.5734	212.04	83.5187	144.0625			10.60458	229.7592	30.23982	213.9899	0.8802	267.1219		0.1822	295.2219
0.6103	290.8594	0.8981	269.7094	117.9381	11.84938	10.28167	232.1952	0.5649	212.22	83.5271	143.4375			10.6185	229.7439	30.27427	215.0982	0.8981	269.7094		0.1654	294.1938
0.6187	291.1125	0.8802	273.125	118.0807	11.84625	10.30024	232.1955	0.5565	211.88	83.5523	143.4375			10.61697	229.7439	30.333	215.146	0.8802	273.125		0.1822	295.0656
0.6271	291.1781	0.8981	271.0844	118.1252	11.7525	10.31206	232.1959	0.5734	212.37	83.5944	143.4375			10.58016	229.2571	30.42043	215.575	0.8981	271.0844		0.2074	294.8781
0.6439	291.2	0.8891	268.6344	118.2232	11.79938	10.30253	231.7874	0.5734	212.25	83.6028	143.75			10.59229	229.2581	30.47046	215.9464	0.8891	268.6344		0.2158	294.5219
0.6439	291.1625	0.8981	267.45	118.3747	11.78688	10.27829	231.7861	0.5396	212.34	83.6281	143.4375			10.65335	229.8646	30.5123	216.0174	0.8981	267.45		0.241	294.5
0.6187	291.0344	0.8891	266.7125	118.4905	11.69313	10.26384	231.7867	0.5396	212.2	83.6365	143.125			10.62167	229.864	30.58205	216.0174	0.8891	266.7125		0.2326	294.7563
0.6439	290.5813	0.8891	269.4844	118.5796	11.7025	10.26872	231.7862	0.5312	212.09	83.6533	143.125			10.56143	229.3656	30.60605	216.2658	0.8891	269.4844		0.2158	294.3188
0.6691	291.1219	0.8802	271.775	118.6598	11.7275	10.28804	232.1008	0.5481	211.98	83.6954	143.125			10.60446	229.3659	30.69368	216.3052	0.8802	271.775		0.2326	294.7344
0.6439	290.6156	0.8891	267.6219	118.8023	11.715	10.30609	232.1016	0.5481	212.13	83.7122	143.4375			10.67375	229.4482	30.74644	216.8642	0.8891	267.6219		0.2578	295.3375
0.6103	290.9781	0.9071	264.7875	118.9716	11.65563	10.30839	232.1011	0.5481	212.22	83.7291	143.4375			10.66631	229.4468	30.86142	217.5317	0.9071	264.7875		0.2746	295.1313
0.6187	291.1	0.9071	265.2938	119.0072	11.57438	10.2911	232.1013	0.5396	212.2	83.7459	143.125			10.66582	229.5528	30.93032	217.7189	0.9071	265.2938		0.2494	294.7781
0.6271	290.9281	0.9161	268.9656	119.0785	11.54938	10.26634	232.569	0.5481	212.21	83.788	142.8125			10.70603	229.553	30.9691	218.1711	0.9161	268.9656		0.2158	294.95
0.6187	290.9875	0.8802	272.2094	119.2388	11.41813	10.25473	232.5687	0.5396	212.2	83.8132	142.5			10.79281	231.0377	31.0478	218.2109	0.8802	272.2094		0.2158	295.4188
0.6271	291.3281	0.8802	268.7563	119.3992	11.03688	10.26812	232.5685	0.5649	212.17	83.8132	141.875			10.8137	231.0379	31.13979	218.3986	0.8802	268.7563		0.2242	294.6625
0.6355	291.2594	0.9071	264.7531	119.4348	10.9775	10.29029	232.5687	0.5565	212.23	83.8469	141.875			10.78253	230.8866	31.15652	219.052	0.9071	264.7531		0.2242	295.5
0.6355	291.0531	0.8891	264.9875	119.5328	10.7275	10.30601	232.3098	0.5396	212.29	83.8553	141.25			10.83717	230.8863	31.22275	219.1533	0.8891	264.9875		0.2242	294.9594
0.6271	290.9375	0.8981	268.6688	119.6932	10.57438	10.31193	232.3095	0.5228	212.33	83.8974	140.9375			10.92785	229.6778	31.25723	219.3417	0.8981	268.6688		0.2242	295.1531
0.6271	290.475	0.8981	269.6906	119.8357	10.36813	10.3016	232.3095	0.5481	212.36	83.9311	140.9375			10.92915	229.6775	31.34918	219.4226	0.8981	269.6906		0.2074	294.9875
0.6187	290.7594	0.9161	266.6938	119.8892	10.27438	10.28433	232.3089	0.5649	212.26	83.9563	140.9375			10.89954	230.3958	31.38308	219.6113	0.9161	266.6938		0.2242	295.0969
0.6187	290.8344	0.9161	263.975	119.9782	10.2525	10.2776	232.0492	0.5902	212.47	83.9732	140.625			10.97529	230.3961	31.46228	220.4624	0.9161	263.975		0.2326	294.7625
0.6019	290.1125	0.9251	263.0125	120.1386	10.13063	10.28251	232.0495	0.5734	211.92	83.99	140.3125			11.04535	229.6571	31.50208	220.5349	0.9251	263.0125		0.2494	294.9875
0.6271	290.6094	0.8981	266.5094	120.2455	9.986875	10.29769	232.0488	0.5565	212.2	84.0152	139.6875			11.04178	229.6564	31.56821	220.5349	0.8981	266.5094		0.2242	294.9938
0.6271	291.05	0.8802	271.9781	120.2633	9.918125	10.32399	232.0495	0.5649	212.12	84.0152	139.0625			11.03613	230.3505	31.62569	221.1728	0.8802	271.9781		0.241	294.6594
0.6355	291.0031	0.8802	269.2563	120.4058	9.786875	10.32786	231.524	0.5734	211.79	84.0405	139.0625			11.10518	230.3507	31.65093	221.2603	0.8802	269.2563		0.2326	294.8813
0.6187	290.6719	0.8891	264.8281	120.6018	9.511875	10.32037	231.5224	0.5565	212.18	84.0657	139.375			11.16057	231.2517	31.70311	221.8311	0.8891	264.8281		0.2158	295.3313
0.6103	290.875	0.9071	263.4406	120.6731	9.499375	10.30465	231.5229	0.5818	212.13	84.0994	139.6875			11.16213	231.2524	31.80656	222.3319	0.9071	263.4406		0.2242	295.2906
0.6187	291.1844	0.8981	265.4594	120.7532	9.34625	10.28298	231.523	0.5902	212.11	84.0994	139.6875			11.16371	230.3947	31.85544	223.0968	0.8981	265.4594		0.2242	294.5125
0.6355	290.7531	0.8981	269.9344	120.8958	9.236875	10.27883	231.9541	0.5818	212.42	84.1162	139.6875			11.23119	230.3955	31.93814	223.1612	0.8981	269.9344		0.2326	294.55
0.6271	291.0313	0.8981	269.675	121.0383	9.09625	10.29919	231.9545	0.5649	212.25	84.1415	139.375			11.28479	230.7524	31.97237	222.9697	0.8981	269.675		0.2326	295.3281
0.6103	291.5656	0.8981	265.3219	121.1273	8.9525	10.32315	231.9544	0.5649	212.17	84.1836	139.6875			11.27993	230.7522	32.04637	223.1999	0.8981	265.3219		0.2326	295.2344
0.6019	291.2688	0.934	263.5344	121.2164	8.84625	10.33037	231.9546	0.5818	212.33	84.2341	139.0625			11.3111	230.9576	32.1046	223.2426	0.934	263.5344		0.241	294.7688
0.6019	291.3469	0.9161	264.1125	121.35	8.668125	10.33939	232.2209	0.5902	212.18	84.2509	138.75			11.36651	230.9589	32.17745	224.0103	0.9161	264.1125		0.2326	294.5406
0.6187	291.4406	0.8891	265.2625	121.4658	8.499375	10.31461	232.2209	0.5818	212.05	84.3014	138.75			11.38093	230.5682	32.20215	224.0412	0.8891	265.2625		0.2242	295.5531
0.6103	291.1875	0.8712	266.0625	121.5816	8.486875	10.28653	232.2209	0.5987	211.92	84.3603	138.75			11.41727	230.5693	32.25556	224.0641	0.8712	266.0625		0.241	295.025
0.6271	291.2094	0.8802	264.4656	121.6796	8.380625	10.27155	232.2208	0.5987	211.92	84.4108	138.125			11.46804	230.343	32.34454	225.0274	0.8802	264.4656		0.2326	294.8125
0.6271	290.7656	0.9161	263.5406	121.8132	8.286875	10.29553	230.8235	0.5902	212	84.4697	137.8125			11.47527	230.3432	32.37578	225.0575	0.9161	263.5406		0.2242	294.9438
0.6187	290.9594	0.9071	264.2219	121.929	8.261875	10.32001	230.8238	0.5902	212.12	84.5791	137.5			11.49822	230.7937	32.43733	224.9134	0.9071	264.2219		0.241	295.1125
0.6019	290.8281	0.8981	264.8688	122.0359	8.118125	10.33186	230.824	0.5987	212.17	84.638	136.25			11.54204	230.7935	32.47363	225.6865	0.8981	264.8688		0.2326	294.9
0.6187	290.25	0.8891	266.4188	122.0982	7.9525	10.3156	230.8237	0.5734	212.23	84.7138	136.25			11.58789	231.1461	32.5372	225.7276	0.8891	266.4188		0.2494	294.7438
0.6523	291.2719	0.8981	264.9969	122.2407	7.915	10.29137	231.7632	0.5649	212.17	84.7811	135.9375			11.5861	231.1457	32.60023	225.7276	0.8981	264.9969		0.2326	295.2531
0.6439	290.8594	0.9161	262.5	122.4011	7.761875	10.27538	231.7628	0.5734	212.2	84.8316	135.625			11.62297	231.0279	32.63823	225.7868	0.9161	262.5		0.2578	295.15
0.6187	290.7875	0.9161	264.5188	122.5168	7.55875	10.28362	231.7629	0.5734	212.19	84.9074	135.625			11.68017	231.028	32.70184	225.845	0.9161	264.5188		0.241	294.9563
0.6187	290.7938	0.9161	267.4938	122.597	7.236875	10.3014	231.763	0.5734	212.31	84.9747	135.3125			11.69824	230.7348	32.75898	226.4269	0.9161	267.4938		0.2242	294.8781
0.6103	290.7656	0.8981	265.1844	122.7039	7.118125	10.31685	231.6082	0.5818	212.02	85.042	135			11.71782	230.7357	32.813	226.1604	0.8981	265.1844		0.2074	294.6188
0.6271	291.2063	0.8981	265.3656	122.8909	6.94	10.3202	231.6087	0.5734	212.19	85.1009	134.6875			11.78251	231.3849	32.89806	226.265	0.8981	265.3656		0.1906	295.1
0.6187	291.1344	0.9161	265.1969	123.0156	6.605625	10.3024	231.6081	0.5734	212.19	85.1767	134.6875			11.78765	231.3847	32.96594	226.6534	0.9161	265.1969		0.2242	294.7781
0.6271	291.2094	0.9071	262.4906	123.0156	6.449375	10.2926	231.6084	0.5481	211.98	85.244	135			11.7537	231.2358	33.00757	226.9125	0.9071	262.4906		0.2326	294.9344
0.6187	291.4656	0.9161	264.2094	123.1314	6.449375	10.28331	232.6489	0.5481	211.97	85.3114	135.625			11.74289	231.2362	33.06586	227.0194	0.9161	264.2094		0.2326	295.3094
0.6355	291.0594	0.8981	268.4563	123.3273	6.30875	10.29308	232.6492	0.5649	212.23	85.3787	135.3125			11.75218	231.8841	33.11929	227.409	0.8981	268.4563		0.241	294.4719
0.6271	291.0438	0.8802	265.0188	123.452	6.080625	10.30984	232.6486	0.5818	212.27	85.4628	134.6875			11.69094	231.8827	33.19146	227.9107	0.8802	265.0188		0.241	294.6094
0.6103	291.1469	0.8981	263.0375	123.4698	6.02125	10.32453	232.6487	0.5734	211.94	85.5386	134.6875			11.60982	230.8827	33.23007	228.0415	0.8981	263.0375		0.2326	294.5375
0.6187	291	0.9071	263.5656	123.5767	5.915	10.31396	232.3743	0.5649	212.08	85.6059	134.6875			11.61009	230.8828	33.27932	228.4328	0.9071	263.5656		0.2494	294.9094
0.6355	291.1375	0.8981	263.8531	123.7637	5.793125	10.30054	232.3742	0.5649	212.16	85.7069	134.0625			11.62687	230.9527	33.3444	228.4846	0.8981	263.8531		0.2578	294.3313
0.6187	291.3719	0.8802	267.2906	123.9062	5.6775	10.28634	232.3741	0.5818	212.04	85.7658	134.0625			11.57744	230.9531	33.39424	228.8766	0.8802	267.2906		0.2494	294.7688
0.6103	291.1313	0.8802	267.4688	123.9775	5.6275	10.28994	232.3735	0.5734	212.13	85.8332	133.75			11.48604	231.3657	33.43198	229.5209	0.8802	267.4688		0.2326	294.6438
0.6187	291.0719	0.9071	262.8563	124.0932	5.568125	10.30644	232.2287	0.5481	211.98	85.8837	133.75			11.48273	231.3666	33.49575	229.6189	0.9071	262.8563		0.241	294.7094
0.6187	290.7219	0.9071	262.6781	124.2001	5.436875	10.31418	232.2292	0.5481	211.86	85.951	133.75			11.5018	230.972	33.57322	230.0128	0.9071	262.6781		0.2074	294.9
0.6103	290.5031	0.8891	266.2281	124.3248	5.305625	10.31958	232.229	0.5565	212.27	86.0099	134.0625			11.44515	230.9723	33.64369	229.8812	0.8891	266.2281		0.2074	294.9969
0.6271	291.1688	0.8981	264.6469	124.4762	5.23375	10.3072	232.2293	0.5649	212.17	86.0688	134.0625			11.38312	231.151	33.70097	229.9446	0.8981	264.6469		0.2326	294.6281
0.6271	290.6594	0.8712	263.2281	124.5474	4.865	10.28992	232.3268	0.5649	212.22	86.1193	134.0625			11.33548	231.151	33.737	230.1417	0.8712	263.2281		0.2326	294.95
0.6019	290.9594	0.8712	263.3938	124.6008	4.661875	10.28063	232.3266	0.5565	212.24	86.153	134.0625			11.34299	230.4391	33.83253	230.6112	0.8712	263.3938		0.241	294.5813
0.5684	291.3313	0.8802	262.3	124.7611	4.615	10.29995	232.3271	0.5649	212.43	86.2203	134.6875			11.33425	230.4389	33.94364	231.601	0.8802	262.3		0.2242	294.3594
0.5768	290.85	0.8891	263.7	124.8858	4.365	10.31413	232.328	0.5481	212.05	86.2877	135			11.25677	231.5326	33.95114	231.8376	0.8891	263.7		0.2158	294.6125
0.6019	291.2344	0.8891	265.4688	124.9125	4.149375	10.32571	232.8821	0.5481	212.2	86.3213	135			11.20114	231.5314	34.05828	231.8685	0.8891	265.4688		0.1906	294.2625
0.6439	291.0844	0.8891	264.0875	125.0372	4.0775	10.32235	232.8824	0.5565	212.13	86.3887	134.6875			11.21972	230.942	34.07206	231.4717	0.8891	264.0875		0.2158	295.4938
0.6187	290.9313	0.9071	261.8281	125.2331	3.95875	10.3007	232.8822	0.5649	212.25	86.4307	134.375			11.19347	230.942	34.15884	231.4944	0.9071	261.8281		0.2326	294.8156
0.6019	290.4344	0.9071	261.1031	125.2954	3.818125	10.2731	232.8819	0.5649	212.13	86.4897	134.375			11.11237	230.7775	34.22019	231.7082	0.9071	261.1031		0.2326	294.7375
0.5768	291.5031	0.9161	264.1375	125.3489	3.686875	10.27105	232.5977	0.5396	212.34	86.5654	134.0625			11.07993	230.7766	34.27255	233.1012	0.9161	264.1375		0.2326	294.7875
0.6019	291.5031	0.8981	267.1844	125.5092	3.6275	10.29475	232.5977	0.5481	211.95	86.6243	133.75			11.0949	230.6967	34.3381	233.1188	0.8981	267.1844		0.2242	294.6156
0.6103	290.9875	0.8981	264.25	125.6784	3.565	10.30866	232.598	0.5649	212.31	86.6832	133.125			11.06452	230.6975	34.39014	232.5208	0.8981	264.25		0.2326	295.4094
0.6103	291.0875	0.8981	262.1719	125.714	3.505625	10.31047	232.598	0.5734	212.18	86.7506	132.8125			10.98704	230.8322	34.43167	232.9307	0.8981	262.1719		0.2326	294.7781
0.6187	291.1344	0.9071	262.1	125.8119	3.436875	10.30995	231.5767	0.5649	212.32	86.759	132.1875			10.95333	230.8316	34.48712	232.9359	0.9071	262.1		0.2494	295.3031
0.6019	290.9688	0.9251	262.2813	125.9722	3.365	10.29756	231.5767	0.5565	212.23	86.7927	131.875			10.97551	231.3715	34.55065	233.3351	0.9251	262.2813		0.241	294.6781
0.5935	291.0844	0.9251	265.4781	126.0791	3.0775	10.29421	231.5765	0.5312	212.05	86.8768	130.9375			10.92763	231.3715	34.59962	233.5588	0.9251	265.4781		0.241	295.4094
0.5935	290.7656	0.9251	266.2188	126.1147	2.768125	10.28801	231.5772	0.5396	212.11	86.9021	130.625			10.82436	230.5109	34.66995	233.591	0.9251	266.2188		0.2326	294.7906
0.6187	290.875	0.9251	263.0469	126.2304	2.70875	10.28697	231.6682	0.5649	211.9	86.961	130			10.83314	230.5108	34.71439	233.791	0.9251	263.0469		0.2074	294.6281
0.6187	291.1688	0.9071	263.7938	126.3818	2.45875	10.29522	231.6685	0.5734	212.2	87.0367	128.75			10.82443	230.9256	34.76439	233.8347	0.9071	263.7938		0.2242	295.1156
0.6019	291.2063	0.8981	265.3656	126.4798	2.29	10.30888	231.6686	0.5565	212.11	87.0957	128.75			10.82136	230.9255	34.83534	233.4347	0.8981	265.3656		0.2326	294.9125
0.6019	290.4656	0.9251	262.4344	126.5599	2.18375	10.31168	231.6689	0.5481	212.43	87.1462	128.125			10.82446	230.6934	34.87863	234.277	0.9251	262.4344		0.2326	295.4625
0.6019	291.125	0.934	261.2344	126.6935	2.099375	10.3135	232.1145	0.5565	212.26	87.1798	128.4375			10.78894	230.6931	34.95207	234.2989	0.934	261.2344		0.2494	294.9281
0.6271	291.1125	0.9161	263.6063	126.8092	2.0275	10.29982	232.1154	0.5734	212.22	87.2387	128.4375			10.7766	230.3301	34.98163	234.0985	0.9161	263.6063		0.241	295.0844
0.6187	290.5406	0.9071	262.4813	126.8982	1.88375	10.28743	232.1147	0.5734	212.36	87.3145	128.4375			10.73749	230.3295	35.07064	234.3145	0.9071	262.4813		0.2494	294.9281
0.6019	290.9781	0.8981	261.4625	127.014	1.874375	10.29491	232.1143	0.5649	212.17	87.3818	128.4375			10.61028	230.5994	35.17509	234.5319	0.8981	261.4625		0.2158	295.2313
0.6019	290.5281	0.8981	263.1469	127.1119	1.836875	10.30186	232.5515	0.5312	212.09	87.4408	128.125			10.3986	230.598	35.20657	234.7608	0.8981	263.1469		0.241	294.8094
0.5935	291.0188	0.934	264.1781	127.1921	1.730625	10.31655	232.5512	0.5396	212.24	87.4744	127.8125			10.22221	230.2688	35.29673	234.7922	0.934	264.1781		0.241	294.4938
0.5851	290.75	0.9071	263.3219	127.3434	1.705625	10.32093	232.5509	0.5396	212.06	87.5165	127.5			10.08265	230.2672	35.32399	234.5913	0.9071	263.3219		0.241	294.8844
0.5851	291.3	0.9161	261.6875	127.4592	1.705625	10.29721	232.5513	0.5734	212.05	87.5754	126.875			10.00387	229.985	35.41695	234.6174	0.9161	261.6875		0.2242	295.0344
0.5684	291.0594	0.934	261.6156	127.5393	1.586875	10.28508	232.0737	0.5649	212.11	87.6428	126.5625			9.870234	229.983	35.43777	235.0193	0.934	261.6156		0.2326	295.025
0.5851	291.4781	0.9251	262.7125	127.6462	1.43375	10.28352	232.0736	0.5312	212.08	87.7017	126.5625			9.750505	229.6779	35.52567	235.6926	0.9251	262.7125		0.2242	295.0969
0.5935	290.6906	0.9251	262.8625	127.7619	1.455625	10.30131	232.0736	0.5312	212.1	87.7522	126.25			9.723331	229.6777	35.58738	235.7408	0.9251	262.8625		0.241	295.3594
0.5935	291.4094	0.9161	263.725	127.8509	1.37125	10.32036	232.074	0.5396	212.29	87.8027	126.25			9.720556	230.1156	35.62149	235.5392	0.9161	263.725		0.2326	294.7344
0.5935	291.6063	0.9251	263.2313	127.9578	1.29	10.32525	231.369	0.5649	212.04	87.8448	125.9375			9.720915	230.1315	35.68655	235.9962	0.9251	263.2313		0.241	294.8719
0.5768	290.7844	0.934	261.8063	128.0735	1.3025	10.31444	231.3688	0.5649	211.88	87.9037	125.9375			9.720676	230.0772	35.73452	236.0245	0.934	261.8063		0.2326	294.8375
0.6019	291.4219	0.9161	262.5875	128.1893	1.29	10.29561	231.3682	0.5649	212.03	87.9626	125.9375			9.735252	229.8937	35.81316	235.621	0.9161	262.5875		0.241	294.9406
0.6019	290.8313	0.943	263.2031	128.2605	1.205625	10.28864	231.3685	0.5565	212.04	88.0215	125.9375			9.718873	230.7905	35.87491	235.4613	0.943	263.2031		0.2326	294.9813
0.5851	290.9688	0.9071	263.7	128.3584	1.180625	10.29766	232.8121	0.5734	212.07	88.072	125.625			9.715145	230.7964	35.9291	235.4865	0.9071	263.7		0.2242	295.2844
0.5935	290.5188	0.9251	262.9469	128.492	1.230625	10.30563	232.8119	0.5902	212.15	88.1309	125.9375			9.720227	229.9423	35.96657	236.6984	0.9251	262.9469		0.2242	294.6469
0.56	291.3156	0.934	262.85	128.581	1.218125	10.31234	232.8114	0.5649	211.93	88.1898	125.9375			9.721533	229.7593	36.17452	235.9475	0.934	262.85		0.2158	294.5031
0.5684	291.4281	0.934	266.5656	128.6967	1.061875	10.30795	232.8123	0.5565	212.09	88.2319	125.9375			9.722126	231.7556	36.21065	236.809	0.934	266.5656		0.2242	295.0188
0.5851	290.6094	0.9251	267.7125	128.8036	1.0025	10.30201	232.3891	0.5565	212.03	88.2656	125.625			9.718377	231.7567	36.28319	236.8459	0.9251	267.7125		0.2074	294.8469
0.5851	290.6906	0.9161	266.8625	128.8837	0.980625	10.29993	232.389	0.5565	212.25	88.3329	125.9375			9.716316	231.3941	36.31709	236.6434	0.9161	266.8625		0.2242	295.2594
0.56	290.8906	0.8891	268.4563	129.0528	0.89625	10.30121	232.389	0.5734	211.96	88.3834	125.625			9.721028	231.2259	36.39449	236.8828	0.8891	268.4563		0.241	294.8594
0.56	290.6656	0.9161	264.1469	129.1152	0.811875	10.30946	232.3897	0.5902	212.2	88.4592	125.9375			9.719733	230.7223	36.44253	236.9081	0.9161	264.1469		0.2158	295.2
0.5851	290.8375	0.8981	264.7781	129.1686	0.87125	10.30945	232.4998	0.5649	212.22	88.5013	125.9375			9.717999	230.7226	36.51448	236.7055	0.8981	264.7781		0.2494	294.4031
0.5935	290.7406	0.9071	275.9438	129.2843	0.79	10.31254	232.4993	0.5481	212.01	88.5434	125.9375			9.721684	229.9813	36.57016	236.734	0.9071	275.9438		0.2578	294.975
0.5851	290.5563	0.8802	278.4844	129.4089	0.680625	10.30918	232.4994	0.5481	212.22	88.6107	125.9375			9.718058	229.8021	36.61931	237.1393	0.8802	278.4844		0.2662	295.0844
0.5684	290.5531	0.8802	267.9188	129.498	0.693125	10.30145	232.4995	0.5565	212.08	88.6696	125.3125			9.714563	230.9122	36.69159	237.1499	0.8802	267.9188		0.2494	294.5906
0.5935	291.0031	0.9071	262.5906	129.5692	0.63375	10.29654	232.8212	0.5565	212.37	88.7285	125			9.720264	230.9123	36.71816	237.1889	0.9071	262.5906		0.2746	294.8469
0.6019	290.8813	0.8891	265.6438	129.676	0.536875	10.30454	232.8213	0.5565	212.08	88.779	124.375			9.72392	231.1683	36.81589	237.1889	0.8891	265.6438		0.2578	294.6531
0.5851	290.8844	0.8712	269.3125	129.7917	0.418125	10.30633	232.8214	0.5481	212.23	88.8464	124.375			9.718914	231.0009	36.8278	237.8258	0.8712	269.3125		0.2578	294.5219
0.5935	291.4063	0.8712	267.7813	129.9075	0.38375	10.31096	232.8209	0.5481	211.99	88.8884	124.375			9.719896	230.3526	36.91591	237.8512	0.8712	267.7813		0.2578	294.475
0.5935	290.9094	0.8712	268.0094	130.0054	0.336875	10.30966	231.3685	0.5481	212.03	88.9221	124.375			9.715541	230.3527	36.95689	238.0547	0.8712	268.0094		0.241	294.175
0.5851	290.6813	0.8622	264.975	130.0766	0.215	10.30501	231.3684	0.5734	212.23	88.981	124.375			9.718476	230.7443	37.03459	238.2743	0.8622	264.975		0.2746	294.7563
0.5851	291.2813	0.8622	261.575	130.1923	0.205625	10.30113	231.3686	0.5902	211.92	89.0484	124.0625			9.725682	230.9291	37.0592	238.2743	0.8622	261.575		0.2662	294.4406
0.5684	290.65	0.8442	261.1719	130.3081	0.180625	10.29724	231.3686	0.5649	212.12	89.1073	123.75			9.718761	231.0027	37.12905	238.2923	0.8442	261.1719		0.2746	294.2125
0.5851	290.625	0.8442	263.4156	130.4327	0.14625	10.30807	232.7907	0.5481	211.7	89.1662	123.125			9.717288	231.0028	37.20167	238.3295	0.8442	263.4156		0.241	294.725
0.5851	290.6719	0.8532	265.4375	130.5128	0.061875	10.31427	232.7906	0.5312	212.13	89.2167	122.8125			9.713277	230.3295	37.31418	237.7749	0.8532	265.4375		0.2242	294.9219
0.5768	291.2031	0.8442	263.5781	130.584	0.074375	10.30782	232.7909	0.5734	212.08	89.2756	122.5			9.718874	230.5121	37.34277	237.8109	0.8442	263.5781		0.2242	294.6781
0.5684	290.2406	0.8712	260.8531	130.7175	0.061875	10.30446	232.7909	0.5734	211.83	89.3261	122.1875			9.722095	229.7481	37.43266	238.4218	0.8712	260.8531		0.2326	294.7844
0.5768	291.1281	0.8532	261.1906	130.8243	-0.0225	10.30263	232.2824	0.5902	211.91	89.3766	121.875			9.719277	229.748	37.4448	238.4526	0.8532	261.1906		0.2158	294.65
0.5851	290.6813	0.8442	263.5125	130.8956	0.036875	10.29849	232.2818	0.5734	212.05	89.4356	121.875			9.710592	230.0963	37.51013	238.4632	0.8442	263.5125		0.1822	294.6313
0.5684	291.0063	0.8263	263.375	130.9668	0.036875	10.30054	232.2818	0.5818	211.96	89.5029	121.5625			9.716633	230.0906	37.56465	237.6488	0.8263	263.375		0.199	294.7406
0.5516	290.6813	0.8352	261.8125	131.1003	-0.05688	10.31601	232.2812	0.5902	212.18	89.5366	121.5625			9.715131	231.1079	37.62626	237.8723	0.8352	261.8125		0.1906	294.4438
0.5851	291.1438	0.8263	260.4906	131.2427	-0.04438	10.31547	230.5301	0.5818	212.18	89.5955	121.25			9.718428	231.1075	37.66416	237.8723	0.8263	260.4906		0.199	295.0438
0.6103	291.2563	0.8442	261.7	131.3317	-0.0225	10.31677	230.5304	0.5818	212.14	89.646	121.25			9.719602	230.1208	37.73649	237.6784	0.8442	261.7		0.1906	295.0188
0.6103	290.2781	0.8173	264.4	131.3851	0.0025	10.30336	230.5303	0.5987	212.28	89.7049	120.9375			9.714943	230.1197	37.78089	237.7059	0.8173	264.4		0.1906	294.7469
0.6103	291.1563	0.8173	263.0313	131.5365	0	10.29277	230.5297	0.5902	211.72	89.7554	120.9375			9.714761	230.6732	37.83547	238.3166	0.8173	263.0313		0.199	295.5406
0.5851	291.2563	0.8263	260.9156	131.6255	0	10.29276	230.995	0.5987	211.68	89.8059	120.9375			9.718324	230.6722	37.91318	238.1351	0.8263	260.9156		0.199	295.025
0.5768	290.6281	0.8263	262.475	131.7056	0	10.31364	230.9957	0.5987	211.92	89.8564	120.625			9.716949	230.707	37.94967	238.1542	0.8263	262.475		0.1822	295.9063
0.5851	290.3656	0.8263	262.4875	131.8124	0	10.32472	230.9949	0.5902	211.93	89.9322	120.625			9.743113	230.706	38.0082	238.9703	0.8263	262.4875		0.2074	295.4
0.6019	290.9375	0.8442	261.0094	131.9637	0	10.32445	230.9951	0.6071	212.01	89.9827	120.625			9.765782	231.1711	38.04244	238.8096	0.8442	261.0094		0.2074	295.0563
0.6103	291.3875	0.8622	262.775	132.0438	0	10.29198	231.6863	0.6071	212.06	90.0247	120.3125			9.8271	231.1711	38.12042	238.851	0.8622	262.775		0.199	294.7906
0.5935	291.475	0.8532	263.3188	132.115	0	10.27547	231.6865	0.6071	212.12	90.0921	120.3125			9.866292	230.4969	38.19309	238.2391	0.8532	263.3188		0.1822	294.9125
0.5851	290.4969	0.8622	261.9656	132.2485	0	10.28577	231.6868	0.5987	212.1	90.1089	120.3125			9.929171	230.4987	38.2141	238.1022	0.8622	261.9656		0.1738	294.7094
0.5851	290.0063	0.8532	261.825	132.3909	0	10.30433	231.687	0.5902	211.94	90.1678	120			9.897765	230.8962	38.28898	238.1414	0.8532	261.825		0.1822	294.6938
0.6187	290.2281	0.8532	263.3594	132.4443	0	10.33008	232.391	0.6155	212.12	90.2604	120			9.990499	230.8976	38.39422	238.5916	0.8532	263.3594		0.1822	295.0063
0.6271	290.7469	0.8442	265.2	132.5333	0	10.32597	232.3916	0.6071	212.01	90.3193	120			10.06366	230.7959	38.42991	238.5916	0.8442	265.2		0.1738	294.2688
0.5851	291.1063	0.8532	262.9938	132.6668	0	10.29862	232.3912	0.6071	211.99	90.3614	119.6875			10.09535	230.7956	38.49468	238.4418	0.8532	262.9938		0.199	294.5906
0.5935	291.1656	0.8442	261.3906	132.7826	0	10.28546	232.3916	0.6071	212.26	90.3951	119.6875			10.06397	230.9717	38.52637	238.4694	0.8442	261.3906		0.2074	294.7938
0.6103	290.7313	0.8173	264.0563	132.8538	0	10.28158	232.2513	0.6071	212.09	90.454	119.6875			10.13198	230.9727	38.60047	239.0819	0.8173	264.0563		0.2242	294.5625
0.6355	290.7406	0.8173	264.5938	132.9517	0	10.29241	232.2517	0.6071	211.92	90.5045	120			10.2582	227.8798	38.6404	239.3259	0.8173	264.5938		0.1906	294.8938
0.6271	290.7563	0.8352	261.7688	133.0763	0	10.29936	232.2521	0.5902	211.97	90.555	119.6875			10.26338	227.8799	38.68685	239.3675	0.8352	261.7688		0.1906	294.8438
0.6103	291.1656	0.8263	263.8125	133.1653	0	10.30607	232.2516	0.5902	211.73	90.6392	119.375			10.21396	227.1308	38.76688	238.7542	0.8263	263.8125		0.2158	294.6375
0.5851	290.5656	0.8263	264.6094	133.2721	0	10.30888	232.3244	0.5902	211.67	90.6813	119.375			10.29561	227.1307	38.82273	239.4048	0.8263	264.6094		0.199	295
0.6187	290.7875	0.8352	261.8156	133.37	0	10.30269	232.3237	0.5902	212.06	90.7234	119.375			10.45634	227.5532	38.8646	239.4379	0.8352	261.8156		0.1906	294.9
0.6523	291.1375	0.8173	263.2594	133.4857	0	10.29623	232.3239	0.6155	212.03	90.7823	119.0625			10.4216	227.5526	38.93989	239.4379	0.8173	263.2594		0.199	295.6469
0.6439	291.25	0.8263	264.8375	133.5925	0	10.2885	232.3247	0.5818	211.88	90.858	119.0625			10.42524	227.9862	38.96911	239.4763	0.8263	264.8375		0.2158	294.6469
0.6103	290.8344	0.8263	261.8125	133.6904	0	10.2823	232.0273	0.5902	211.98	90.8749	119.0625			10.53961	227.9873	39.04611	239.504	0.8263	261.8125		0.2158	295.0813
0.5935	290.5719	0.8263	261.375	133.7794	0	10.28073	232.0275	0.5818	212.13	90.9338	119.375			10.58882	227.2944	39.07767	239.504	0.8263	261.375		0.2158	295.1125
0.6019	291.15	0.8173	264.2125	133.8683	0	10.30057	232.0277	0.6071	212.16	90.9843	119.375			10.60609	227.2935	39.15281	239.1193	0.8173	264.2125		0.2158	295.2906
0.6187	291.0188	0.8263	263.3125	133.9662	0	10.30522	232.0282	0.5987	212.2	91.0348	119.375			10.68159	227.6579	39.29402	239.7996	0.8263	263.3125		0.2158	294.8563
0.6271	291.1938	0.8263	262.1125	134.1353	0	10.30185	231.1961	0.5902	212.25	91.1106	119.375			10.69911	227.6575	39.3498	240.0047	0.8263	262.1125		0.2074	294.625
0.6355	290.7563	0.8083	262.1438	134.1709	0	10.2856	231.1956	0.5902	212.14	91.1611	119.375			10.75349	227.4265	39.40279	239.2109	0.8083	262.1438		0.2074	295.3031
0.6019	290.65	0.8263	261.7406	134.2955	0	10.27066	231.1963	0.5987	212.17	91.2032	119.375			10.84778	227.427	39.45148	239.2216	0.8263	261.7406		0.2074	294.7781
0.5851	290.7563	0.7993	263.175	134.4557	0	10.26394	231.1964	0.6071	212.27	91.2537	119.6875			10.91064	228.0849	39.51489	239.8359	0.7993	263.175		0.1906	295.1156
0.6019	290.475	0.7903	264.5344	134.5536	0	10.2647	231.9491	0.5902	212.19	91.3042	119.6875			10.91682	228.0845	39.5627	240.0625	0.7903	264.5344		0.199	294.5031
0.6271	290.8844	0.8173	263.3594	134.5625	0	10.27888	231.9485	0.5818	211.97	91.3547	120			10.9269	226.9183	39.61369	240.0903	0.8173	263.3594		0.2242	295.0219
0.6187	291.1156	0.8263	261.8438	134.7049	0	10.28171	231.9489	0.5902	212.15	91.3883	120.3125			11.06085	226.9189	39.65364	239.8851	0.8263	261.8438		0.2074	294.7563
0.5768	291.2875	0.8173	261.3125	134.8918	0	10.2871	231.9482	0.5902	212.08	91.4388	120.3125			11.08972	228.3192	39.73032	240.1159	0.8173	261.3125		0.199	294.575
0.5935	290.8531	0.8173	262.1875	134.963	0	10.28065	231.9359	0.5818	211.82	91.4893	120.3125			11.1119	228.3205	39.75947	240.1159	0.8173	262.1875		0.2074	294.8281
0.6271	291.4	0.8083	264.8938	135.0075	0	10.2608	231.9356	0.5734	212.05	91.5483	120.625			11.16085	227.9648	39.83474	240.1566	0.8083	264.8938		0.2074	294.35
0.6439	291.5656	0.8083	264.0156	135.1587	0	10.24454	231.9354	0.5987	212.18	91.5988	120.3125			11.22449	227.9664	39.89107	240.1876	0.8083	264.0156		0.199	295.0906
0.6019	290.9781	0.8263	261.6031	135.3189	0	10.24401	231.9358	0.5902	211.97	91.6072	120.3125			11.26056	228.4003	39.92924	239.9824	0.8263	261.6031		0.2326	294.5
0.6103	290.8563	0.8173	262.3063	135.3901	0	10.25173	232.4574	0.5734	212.08	91.6829	120.625			11.33065	228.4016	40.00677	239.6108	0.8173	262.3063		0.2326	294.3125
0.6019	290.8406	0.7993	264.5969	135.4435	0	10.27029	232.4572	0.5987	212.27	91.7671	120.3125			11.32758	228.3263	40.04161	239.6396	0.7993	264.5969		0.2158	295.3781
0.5935	290.9531	0.7993	263.9563	135.6126	0	10.27853	232.4568	0.6324	211.88	91.826	119.6875			11.37603	228.3275	40.09179	239.8446	0.7993	263.9563		0.2158	294.5156
0.6019	290.9156	0.8263	262.7406	135.7461	0	10.26253	232.4566	0.6577	212.11	91.8513	119.375			11.48808	228.134	40.15035	239.6706	0.8263	262.7406		0.2158	295.25
0.6187	291.0344	0.8173	261.8688	135.8083	0	10.24036	232.2364	0.6577	212.17	91.9018	119.375			11.51361	228.1339	40.21261	239.6931	0.8173	261.8688		0.2074	294.8031
0.6271	291.4813	0.8083	261.9719	135.924	0	10.22256	232.2362	0.6577	211.99	91.9355	119.0625			11.42735	228.5884	40.25764	240.1033	0.8083	261.9719		0.2242	295.3531
0.6355	291.2688	0.8173	263.0688	136.0753	0	10.22976	232.2363	0.6324	211.96	92.0028	119.0625			11.51108	228.5892	40.31122	240.7616	0.8173	263.0688		0.2158	295.1469
0.5851	291.3906	0.8263	263.4938	136.1999	0	10.24238	232.2365	0.6324	212.21	92.0701	119.0625			11.69527	228.685	40.34362	240.7616	0.8263	263.4938		0.2074	294.95
0.6187	290.9781	0.8263	263.725	136.2622	0	10.26301	232.5742	0.6493	211.86	92.1038	119.0625			11.64992	228.6842	40.42009	239.9633	0.8263	263.725		0.2242	295.15
0.6271	291.2875	0.8173	263.4406	136.36	0	10.27046	232.5742	0.6745	211.96	92.1712	118.75			11.60876	228.8406	40.50725	240.4136	0.8173	263.4406		0.2242	294.9594
0.6523	291.3906	0.8352	262.8531	136.5113	0	10.26248	232.5738	0.6493	212.05	92.2048	118.75			11.66647	228.8409	40.6035	239.8191	0.8352	262.8531		0.2242	294.725
0.6607	291.2906	0.8173	266.1906	136.6092	0	10.2359	232.5741	0.6324	212.26	92.2553	118.75			11.73191	227.7608	40.61128	239.8662	0.8173	266.1906		0.2242	294.6531
0.6103	291.1406	0.8173	264.5813	136.6893	0	10.23074	231.612	0.6661	212.26	92.3058	118.4375			11.67965	227.76	40.70556	240.2767	0.8173	264.5813		0.2074	294.3125
0.6271	290.9094	0.8173	261.1781	136.8227	0	10.23125	231.6118	0.6661	212.04	92.3648	118.4375			11.65289	228.4751	40.73262	240.1152	0.8173	261.1781		0.2242	295.125
0.6607	291.2469	0.8263	265.3938	136.9562	0	10.25162	231.6123	0.6493	211.92	92.4237	118.125			11.66347	228.4741	40.80361	240.1388	0.8263	265.3938		0.2158	294.65
0.6523	291.7656	0.8083	274.6094	137.0274	0	10.27199	231.6122	0.6408	211.97	92.4573	118.125			11.69567	228.8265	40.83662	239.9336	0.8083	274.6094		0.199	295.2969
0.6271	291.2969	0.8083	271.5625	137.1342	0	10.27661	233.0748	0.6408	212.19	92.5078	118.125			11.70499	228.8257	40.90476	240.1623	0.8083	271.5625		0.2158	293.9781
0.6523	291.0844	0.8352	263.6313	137.2676	0	10.26216	233.0746	0.6408	212.11	92.5584	118.125			11.71171	228.2224	40.95469	240.1923	0.8352	263.6313		0.2074	294.7938
0.6859	291.0219	0.8263	260.9031	137.3655	0	10.2436	233.0739	0.6324	212.2	92.6173	118.4375			11.68366	228.2225	41.00362	240.3978	0.8263	260.9031		0.2242	294.6938
0.7195	290.9156	0.8263	262.9063	137.4723	0	10.2418	233.0738	0.6071	211.97	92.6678	118.125			11.68315	229.0242	41.0289	239.8023	0.8263	262.9063		0.2158	294.6344
0.7279	290.9594	0.8173	264.5875	137.5701	0	10.25724	232.8176	0.6071	212.01	92.7099	118.125			11.72619	229.0247	41.11392	239.8023	0.8173	264.5875		0.2158	294.65
0.7111	291.4688	0.8173	262.5375	137.6591	0	10.25826	232.8173	0.624	212.15	92.7772	118.4375			11.74656	229.2097	41.1553	240.8682	0.8173	262.5375		0.2074	295.4906
0.7111	291.75	0.8263	260.8781	137.7748	0	10.25619	232.8175	0.6324	212.03	92.8193	118.4375			11.69689	229.2091	41.22851	240.2801	0.8263	260.8781		0.2242	294.95
0.6775	291.0188	0.8263	261.1938	137.9082	0	10.24951	232.8171	0.6324	212.02	92.8614	118.125			11.69689	228.3155	41.25115	240.2801	0.8263	261.1938		0.2326	294.7375
0.6607	291.4625	0.8263	262.0906	137.9972	0	10.24406	232.8283	0.6071	212.15	92.9287	118.4375			11.74895	228.3154	41.31487	240.3005	0.8263	262.0906		0.2074	294.5844
0.6187	290.7031	0.8442	263.5438	138.0684	0	10.24844	232.8276	0.624	211.8	92.9792	118.125			11.767	229.1273	41.41867	239.9071	0.8442	263.5438		0.2242	294.8906
0.5935	290.7625	0.8173	263.9125	138.1929	0	10.25411	232.8277	0.7251	211.92	93.0381	118.125			11.72016	229.1269	41.46255	240.1294	0.8173	263.9125		0.199	295.0531
0.56	291.525	0.8352	261.4906	138.3175	0	10.25822	232.8281	0.8516	212.02	93.0802	118.125			11.68849	228.6875	41.55691	240.1476	0.8352	261.4906		0.2242	295.0375
0.5348	290.3063	0.8173	261.2906	138.4154	0	10.25306	232.3845	0.995	211.7	93.1055	118.4375			11.69109	228.688	41.59125	240.1476	0.8173	261.2906		0.2074	295.1781
0.476	291.0469	0.8173	263.0031	138.4509	0	10.23063	232.3848	1.1383	212.1	93.1812	118.4375			11.72537	229.2593	41.64863	240.3723	0.8173	263.0031		0.2074	293.9313
0.4508	290.8781	0.8173	262.3219	138.5488	0	10.22056	232.3841	1.2732	211.57	93.2402	118.4375			11.70248	229.2595	41.71652	240.4066	0.8173	262.3219		0.1906	294.575
0.4005	291.375	0.8083	261.5469	138.7089	0	10.20971	232.3844	1.425	211.49	93.2907	118.4375			11.62908	229.3084	41.75163	239.9959	0.8083	261.5469		0.2074	294.8031
0.3585	290.7563	0.7993	262.5094	138.7801	0	10.21564	232.0804	1.5852	211.73	93.3328	118.75			11.57039	229.3071	41.82971	239.8165	0.7993	262.5094		0.2326	294.3125
0.3249	290.3688	0.7993	262.7531	138.8246	0	10.23343	232.0806	1.7538	211.57	93.3748	118.4375			11.64512	228.8115	41.85126	239.8165	0.7993	262.7531		0.241	294.9531
0.2578	291.0063	0.8173	261.2656	138.9936	0	10.24426	232.0798	1.8719	211.32	93.4338	118.4375			11.75022	228.8112	41.93614	239.8443	0.8173	261.2656		0.2242	294.8938
0.241	290.2688	0.8083	260.9031	139.1449	0	10.24502	232.0797	1.9647	211.36	93.4927	118.75			11.69383	228.7551	41.97436	239.8625	0.8083	260.9031		0.2242	294.2281
0.2074	290.7438	0.7993	263.9313	139.2072	0	10.23213	231.2626	2.049	211.3	93.56	118.75			11.65186	228.7553	42.04228	240.0676	0.7993	263.9313		0.2158	294.375
0.1318	291.4281	0.7993	263.4813	139.2961	0	10.21561	231.2623	2.1333	211.11	93.619	118.75			11.78249	228.9574	42.08139	239.6778	0.7993	263.4813		0.2074	294.8
0.1235	291.0844	0.8083	260.2531	139.4296	0	10.19575	231.2616	2.2345	211.29	93.661	118.4375			11.88397	228.9574	42.14028	239.7034	0.8083	260.2531		0.2242	295.0688
0.0899	290.9594	0.8173	261.5938	139.5096	0	10.20091	231.2619	2.3188	211.11	93.72	118.75			11.82503	229.2697	42.19351	240.1137	0.8173	261.5938		0.2074	295.1156
0.0479	289.4063	0.7993	265.1094	139.5808	0	10.20787	234.6592	2.3863	211.15	93.7621	118.4375			11.76863	229.2692	42.24968	240.1479	0.7993	265.1094		0.199	295.4188
-0.0109	290.7063	0.8352	262.3438	139.7053	0	10.21174	234.6593	2.4537	211.32	93.8126	118.125			11.84079	229.3839	42.33599	240.1479	0.8352	262.3438		0.2158	294.9938
-0.0444	290.4406	0.8083	263.3813	139.8032	0	10.22385	234.6595	2.538	211.35	93.8547	118.125			11.88021	229.3833	42.36069	239.9791	0.8083	263.3813		0.241	294.6375
-0.078	297.8344	0.7993	267.1188	139.8655	0	10.22075	234.659	2.6392	210.98	93.9136	117.8125			11.77026	229.2072	42.44159	239.1842	0.7993	267.1188		0.241	294.8406
-0.12	276.5406	0.8173	262.1656	139.99	0	10.21688	232.8081	2.7151	211.01	93.9641	117.8125			11.71953	229.2073	42.49061	239.1842	0.8173	262.1656		0.2074	294.8344
-0.1032	289.4969	0.8352	259.5688	140.1057	0	10.21918	232.8082	2.7657	210.94	94.0398	117.8125			11.67835	229.0912	42.55382	239.228	0.8352	259.5688		0.2242	295.3813
-0.0864	291.6938	0.8263	261.5156	140.2035	0	10.21686	232.8086	2.8332	211.27	94.0735	117.8125			11.56582	229.0899	42.58329	239.228	0.8263	261.5156		0.2158	294.9
-0.1032	295.1906	0.8263	264.4656	140.2836	0	10.22279	232.8083	2.9091	210.88	94.124	117.5			11.53134	229.4591	42.68535	239.9506	0.8263	264.4656		0.2326	294.5313
-0.1032	291.1781	0.8083	263.4281	140.3992	0	10.20705	232.7145	3.0103	210.81	94.1493	117.5			11.52131	229.4597	42.76949	239.9506	0.8083	263.4281		0.2326	295.0406
-0.0864	290.8063	0.8263	261.0125	140.5238	0	10.21557	232.7141	3.0946	210.87	94.2334	117.1875			11.40002	228.5014	42.80888	239.3796	0.8263	261.0125		0.2158	294.9563
-0.078	292.0656	0.8442	259.4	140.6305	0	10.21323	232.714	3.1536	210.72	94.3008	117.1875			11.31917	228.5001	42.87184	239.624	0.8442	259.4		0.2242	294.9063
-0.0864	295.1594	0.8352	260.9156	140.6928	0	10.1993	232.7146	3.2211	210.82	94.326	116.5625			11.36814	228.6389	42.90874	239.624	0.8352	260.9156		0.2242	294.5594
-0.1032	288.6563	0.8442	264.5813	140.7728	0	10.20237	232.8868	3.3054	210.42	94.385	116.5625			11.36559	228.6389	42.98216	239.463	0.8442	264.5813		0.2326	295.2344
-0.0948	285.0188	0.8442	264.9375	140.9418	0	10.19876	232.8872	3.3897	210.53	94.4355	116.25			11.28602	229.5105	43.03864	239.4993	0.8442	264.9375		0.2326	294.8875
-0.0948	288.4813	0.8352	263.0313	141.0664	0	10.21037	232.8868	3.474	210.21	94.4607	116.25			11.27161	229.5104	43.09522	239.4993	0.8352	263.0313		0.241	295.0938
-0.12	289.9125	0.8263	262.5438	141.0931	0	10.21913	232.8872	3.5668	210.4	94.5196	116.5625			11.34966	228.7676	43.1517	239.1306	0.8263	262.5438		0.241	294.8281
-0.0948	290.8031	0.8352	261.9281	141.2087	0	10.21656	232.9982	3.609	210.2	94.5954	116.25			11.36156	228.7668	43.20165	238.5487	0.8352	261.9281		0.2326	295.2313
-0.1032	293.6375	0.8263	262.0406	141.3599	0	10.21036	232.9974	3.6848	210.07	94.6291	115.625			11.28559	228.7783	43.25211	238.5487	0.8263	262.0406		0.241	294.3063
-0.12	289.1688	0.8083	264.625	141.4311	0	10.19619	232.9972	3.7692	210.07	94.6375	115.3125			11.25727	228.779	43.32858	239.1861	0.8083	264.625		0.2494	294.7688
-0.12	294.7875	0.8173	264.8063	141.4489	0	10.18895	232.9978	3.8366	210.29	94.688	115.3125			11.31241	229.4821	43.37729	239.1861	0.8173	264.8063		0.241	295.1813
-0.12	290.3563	0.8173	261.5969	141.6268	0	10.21319	232.3645	3.921	210.15	94.7722	115			11.33046	229.4824	43.42843	238.6073	0.8173	261.5969		0.2494	294.5719
-0.12	289.0719	0.7993	260.7156	141.7869	0	10.22143	232.3653	3.9969	209.93	94.8311	115			11.25657	228.6517	43.47291	239.2491	0.7993	260.7156		0.2578	295.275
-0.12	289.8781	0.7993	263.8063	141.8224	0	10.23457	232.3654	4.0727	210.19	94.8479	115			11.23289	228.6519	43.54712	239.2491	0.7993	263.8063		0.2662	294.8531
-0.12	292.1094	0.7993	264.825	141.8847	0	10.22992	232.3649	4.1233	210.14	94.8984	115			11.29319	229.108	43.66184	238.6968	0.7993	264.825		0.2578	294.9469
-0.1284	282.8625	0.7993	263.3219	142.0448	0	10.21935	232.8848	4.1992	210.06	94.9826	115.3125			11.31357	229.1082	43.6974	238.6968	0.7993	263.3219		0.2578	295.0594
-0.0948	284	0.7993	262.0813	142.1693	0	10.20696	232.8839	4.2836	210.18	95.0247	115			11.28833	229.5546	43.76507	238.5226	0.7993	262.0813		0.2578	294.7844
-0.1032	288.6688	0.8083	260.1594	142.2138	0	10.19689	232.8846	4.3595	210.1	95.0752	115			11.30663	229.5552	43.7887	238.7469	0.8083	260.1594		0.2662	294.4938
-0.0948	280.1938	0.8173	261.325	142.3116	0	10.19663	232.8842	4.4269	210.28	95.1341	114.375			11.36126	228.5894	43.87867	238.7469	0.8173	261.325		0.2578	294.6031
-0.12	288.65	0.7993	267.2969	142.4006	0	10.19586	234.016	4.5028	210.21	95.2015	114.0625			11.36773	228.589	43.956	238.3793	0.7993	267.2969		0.241	294.8156
-0.1116	288.9375	0.7993	266.4469	142.5162	0	10.2041	234.0159	4.5618	209.99	95.252	114.0625			11.34584	229.3437	43.98069	238.2191	0.7993	266.4469		0.2578	295.075
-0.1116	289.8781	0.8173	261.0625	142.6585	0	10.21211	234.016	4.6377	210.24	95.2857	113.75			11.4113	229.3442	44.06477	238.2191	0.8173	261.0625		0.2662	294.3281
-0.0948	286.4219	0.8083	260.1844	142.7297	0	10.21211	234.0162	4.7389	210.36	95.3446	113.75			11.53597	229.626	44.07733	238.0494	0.8083	260.1844		0.2578	295.4469
-0.1032	289.4281	0.8263	263.9781	142.8186	0	10.21233	232.8736	4.8148	210.27	95.4203	113.4375			11.56406	229.6271	44.18059	237.4498	0.8263	263.9781		0.2662	294.5688
-0.0864	285.1188	0.8083	263.9406	142.9698	0	10.2077	232.8734	4.8907	210.16	95.4793	113.125			11.60324	229.1219	44.19958	237.4498	0.8083	263.9406		0.2662	293.9406
-0.0948	290.325	0.8173	261.9594	143.1032	0	10.19917	232.8729	4.9666	210.35	95.5298	113.125			11.70088	229.1227	44.30173	238.3053	0.8173	261.9594		0.2326	294.675
-0.0948	290.0844	0.8173	262.6281	143.1833	0	10.21619	232.8732	5.0509	210.02	95.614	113.125			11.88223	228.7508	44.31656	238.7133	0.8173	262.6281		0.2494	294.8906
-0.078	292.25	0.8083	261.1344	143.2189	0	10.21385	233.062	5.1521	210.2	95.6813	112.8125			12.01285	228.7511	44.39637	238.7538	0.8083	261.1344		0.2578	294.2063
-0.0864	289.4156	0.8173	261.7563	143.3789	0	10.2056	233.0624	5.2365	209.95	95.7402	112.8125			12.01982	229.9246	44.57388	237.9925	0.8173	261.7563		0.241	294.6906
-0.1116	290.1531	0.7903	266.0813	143.4946	0	10.19967	233.0626	5.3292	209.93	95.7739	112.5			12.09994	229.9255	44.60171	238.4245	0.7903	266.0813		0.2494	294.7375
-0.1032	288.5063	0.7993	263.9563	143.5301	0	10.19114	233.0621	5.3798	209.88	95.8497	112.5			12.19166	229.2494	44.67221	238.4245	0.7993	263.9563		0.2494	294.925
-0.12	285.3688	0.8173	259.9563	143.6191	0	10.19759	233.1214	5.4473	209.85	95.917	112.5			12.19322	229.249	44.71133	238.0478	0.8173	259.9563		0.2326	295.2219
-0.1116	299.4094	0.8173	260.6531	143.7792	0	10.19837	233.1222	5.5147	210.29	95.9675	112.5			12.23679	229.875	44.80124	237.8793	0.8173	260.6531		0.2494	295.05
-0.1032	291.0906	0.8083	263.6219	143.8592	0	10.1999	233.1214	5.6075	210	96.0012	112.1875			12.34471	229.876	44.82319	237.8793	0.8083	263.6219		0.2326	294.8125
-0.0948	287.475	0.8263	263.7031	143.9126	0	10.20351	233.1213	5.6834	209.92	96.0685	112.1875			12.33985	229.6168	44.89929	237.9059	0.8263	263.7031		0.2242	295.4438
-0.1032	294.2281	0.8173	262.2813	144.0549	0	10.19474	233.3351	5.7424	210.08	96.1106	111.875			12.35481	229.6167	44.95282	237.7025	0.8173	262.2813		0.2326	295.0375
-0.0948	290.3	0.8263	261.0188	144.1527	0	10.20143	233.3345	5.8268	209.64	96.1611	111.875			12.47331	230.1768	45.00588	237.7237	0.8263	261.0188		0.241	295.3813
-0.0948	284.8344	0.8173	259.8406	144.2416	0	10.18956	233.3348	5.8942	209.53	96.2032	111.875			12.50399	230.1769	45.06871	237.7375	0.8173	259.8406		0.2578	295.1188
-0.0948	290	0.8263	261.7844	144.3572	0	10.17795	233.3351	5.9786	209.58	96.2537	111.5625			12.50994	229.7465	45.12062	237.7375	0.8263	261.7844		0.2746	294.8156
-0.1116	287.7438	0.8352	266.0563	144.4639	0	10.17201	233.8822	6.0713	209.64	96.3211	111.5625			12.5978	229.7476	45.18354	237.7534	0.8352	266.0563		0.241	295.0938
-0.0948	289.5188	0.8532	263.6313	144.5796	0	10.17511	233.8826	6.1303	209.85	96.3716	111.25			12.62899	230.0148	45.23561	237.975	0.8532	263.6313		0.2494	295.1188
-0.1116	289.4438	0.8352	259.5781	144.6596	0	10.16737	233.8829	6.1978	209.6	96.3884	111.25			12.63649	230.0156	45.30335	237.975	0.8352	259.5781		0.2829	294.9469
-0.1032	288.7969	0.8263	260.2688	144.7485	0	10.16968	233.8831	6.299	209.58	96.4389	111.25			12.74701	230.5153	45.33456	237.3958	0.8263	260.2688		0.2662	294.6031
-0.1032	291.3469	0.8263	264.0438	144.8552	0	10.15782	232.8937	6.3749	209.78	96.5147	111.25			12.80783	230.5149	45.3933	237.8246	0.8263	264.0438		0.2578	294.7969
-0.1116	297.2281	0.8263	264.9063	144.9531	0	10.15421	232.8933	6.4508	209.36	96.5483	110.9375			12.74474	230.2236	45.45876	237.8246	0.8263	264.9063		0.2494	294.5625
-0.1032	289.4188	0.8352	262.1938	145.0776	0	10.16941	232.8934	6.5183	209.76	96.5652	110.9375			12.82151	230.2248	45.49715	236.8475	0.8352	262.1938		0.241	295.3375
-0.1116	291.5469	0.8263	259.2125	145.1932	0	10.17715	232.8934	6.5857	209.61	96.5315	110.625			12.98564	229.5734	45.56655	237.0502	0.8263	259.2125		0.2242	294.9188
-0.1032	288.3469	0.8352	260.5125	145.2376	0	10.1908	232.6013	6.6616	209.87	96.5568	110.625			13.04772	229.5735	45.62356	237.0788	0.8352	260.5125		0.2326	294.6781
-0.1032	294.2281	0.8532	264.7688	145.3177	0	10.18228	232.6016	6.7375	209.91	96.582	110.625			13.00449	230.563	45.67969	237.1138	0.8532	264.7688		0.2158	294.5406
-0.0948	290.4063	0.8442	263.3781	145.4955	0	10.17017	232.6009	6.8219	209.79	96.6409	110.3125			13.04985	230.5628	45.71817	237.1138	0.8442	263.3781		0.2158	295.3094
-0.0948	288.5813	0.8173	260.3281	145.6022	0	10.15984	232.6009	6.8978	209.44	96.6914	110.3125			13.19412	230.0513	45.81192	237.1552	0.8173	260.3281		0.2242	294.4
-0.0864	289.0438	0.8173	259.9188	145.6378	0	10.16164	233.8143	6.9737	209.78	96.6746	110			13.25853	230.052	45.84493	237.0021	0.8173	259.9188		0.241	295.1938
-0.0864	285.6438	0.8173	261	145.7623	0	10.1748	233.8143	7.0411	209.6	96.6578	110			13.18542	229.9974	45.91153	237.0021	0.8173	261		0.241	294.8813
-0.0864	294.3469	0.7993	265.2563	145.9401	0	10.17812	233.8145	7.1255	209.66	96.6578	110			13.17488	229.9975	45.94934	236.8417	0.7993	265.2563		0.2242	295.1813
-0.078	288.5406	0.8173	266.3313	146.0113	0	10.1606	233.8141	7.2014	209.73	96.683	110			13.34646	230.2372	46.00863	235.8662	0.8173	266.3313		0.2242	294.5188
-0.0864	289.9875	0.8173	263.3344	146.0379	0	10.16523	233.1628	7.252	209.71	96.7504	110			13.4271	230.2376	46.07817	235.8662	0.8173	263.3344		0.2326	294.7219
-0.0948	290.85	0.8173	260.7594	146.1802	0	10.17941	233.1637	7.3363	209.56	96.8346	110			13.34832	230.507	46.12972	236.4991	0.8173	260.7594		0.2326	294.5
-0.1032	286.2563	0.8352	259.1656	146.3403	0	10.19357	233.1635	7.4122	209.54	96.8766	109.0625			13.35013	230.5073	46.19014	235.7393	0.8352	259.1656		0.241	294.8688
-0.12	288.6781	0.8263	260.7625	146.3936	0	10.18197	233.1633	7.4881	209.64	96.9103	109.0625			13.50291	230.227	46.26812	235.7393	0.8263	260.7625		0.241	294.7125
-0.12	291.4625	0.8173	265.2	146.4381	0	10.16109	232.5163	7.5555	209.37	96.9777	108.75			13.58382	230.2275	46.29342	236.3718	0.8173	265.2		0.2326	294.9406
-0.0948	298.4156	0.8083	264.4688	146.5892	0	10.1464	232.5172	7.6483	209.7	97.0534	108.75			13.54365	231.0079	46.37895	235.2019	0.8083	264.4688		0.241	294.4219
-0.0864	289.2188	0.8083	261.0406	146.7226	0	10.16031	232.517	7.6989	209.88	97.0955	108.75			13.59212	231.0079	46.40487	235.2019	0.8083	261.0406		0.2326	295.175
-0.1032	290.7906	0.8263	259.9625	146.7671	0	10.18841	232.5172	7.7748	209.93	97.1376	108.75			13.66196	230.6323	46.48535	235.2629	0.8263	259.9625		0.2242	294.9625
-0.0948	287.35	0.7993	261.4219	146.8293	0	10.19227	233.3923	7.8507	209.59	97.1797	108.75			13.71786	230.6321	46.52173	235.4644	0.7993	261.4219		0.2158	294.7781
-0.0864	288.8	0.7993	262.2531	146.9894	0	10.18788	233.3919	7.9266	209.92	97.2386	108.75			13.7573	230.3424	46.58561	235.5108	0.7993	262.2531		0.2242	294.75
-0.0864	290.0906	0.7993	260.7625	147.0872	0	10.16725	233.3916	7.9941	209.9	97.3144	108.75			13.79083	230.343	46.65282	235.3503	0.7993	260.7625		0.2326	294.3563
-0.0864	290.4063	0.8263	259.9719	147.1583	0	10.1554	233.3926	8.0953	209.97	97.3649	108.75			13.81558	230.1052	46.72109	234.9477	0.8263	259.9719		0.2578	295.2438
-0.078	288.0094	0.8173	260.2156	147.2383	0	10.16647	233.2065	8.1712	210.03	97.4238	108.75			13.86402	230.1059	46.74092	235.0013	0.8173	260.2156		0.2326	295.2938
-0.036	289.3656	0.8352	262.1438	147.3984	0	10.17806	233.2068	8.2555	209.92	97.4743	108.4375			13.95602	230.373	46.81733	235.2489	0.8352	262.1438		0.2242	294.8
0.0395	289.9438	0.8352	265.5156	147.5051	0	10.18168	233.2063	8.323	210.17	97.5164	108.125			14.0078	230.3737	46.86341	235.2489	0.8352	265.5156		0.2242	294.875
0.0647	290.325	0.8173	262.1906	147.5762	0	10.17859	233.2062	8.4326	209.73	97.5838	107.5			13.97694	230.6641	46.93421	234.8926	0.8173	262.1906		0.2326	295.4156
0.0899	289.4469	0.8352	258.8469	147.6918	0	10.16438	232.6244	8.4748	210.17	97.6174	106.875			13.99087	230.6644	46.96537	234.5254	0.8352	258.8469		0.2074	294.4781
0.1486	290.5375	0.8352	260.4469	147.8252	0	10.16284	232.6236	8.5338	210.05	97.6932	106.5625			14.14907	230.9188	47.03723	234.5254	0.8352	260.4469		0.2158	294.5438
0.241	290.1063	0.8263	262.6969	147.923	0	10.1711	232.6244	8.635	210	97.7269	106.25			14.23512	230.9201	47.06532	234.5747	0.8263	262.6969		0.2158	294.8906
0.3501	290.2781	0.8173	262.1219	147.9852	0	10.16722	232.6243	8.6941	210.28	97.7605	105.625			14.15864	230.127	47.14978	234.8114	0.8173	262.1219		0.2158	294.7688
0.4676	290.5813	0.8173	262.5188	148.1008	0	10.17726	232.1333	8.7615	209.82	97.8279	105.625			14.1955	230.1271	47.19286	234.8114	0.8173	262.5188		0.2074	295.2906
0.5264	290.9156	0.8263	261.2844	148.2164	0	10.1739	232.1342	8.8543	209.9	97.8784	105.3125			14.39002	231.2312	47.25702	234.6388	0.8263	261.2844		0.2158	295.0438
0.5851	290.9781	0.8083	260.0813	148.2697	0	10.1788	232.1338	8.9555	210.09	97.9373	105			14.42018	231.2306	47.30577	234.2372	0.8083	260.0813		0.2074	295.2156
0.6607	291.2906	0.8173	262.5094	148.3942	0	10.16693	232.1339	9.0314	209.7	98.0047	105			14.34835	231.1033	47.37326	234.2697	0.8173	262.5094		0.2242	295.2625
0.7614	291.0844	0.8173	262.9094	148.5453	0	10.16512	235.6813	9.0989	209.56	98.0552	104.6875			14.46042	231.1034	47.4271	234.319	0.8173	262.9094		0.2158	295.0625
0.8874	290.8469	0.8263	260.6531	148.6253	0	10.16254	235.681	9.1748	209.13	98.1478	104.6875			14.57301	231.0131	47.4943	234.319	0.8263	260.6531		0.2242	295.0531
0.9545	290.8844	0.8263	260.0469	148.7053	0	10.16331	235.6812	9.2675	208.88	98.173	104.375			14.554	231.0127	47.52972	233.7544	0.8263	260.0469		0.2074	294.9688
1.0552	291.4906	0.8352	260.0906	148.8298	0	10.16432	235.6806	9.3434	208.73	98.2067	104.0625			14.57976	231.1293	47.59778	234.5786	0.8352	260.0906		0.2158	295.1438
1.1224	291.1969	0.8263	262.5781	148.9365	0	10.17362	233.3444	9.4109	207.99	98.2656	104.375			14.66326	231.1304	47.64648	234.5786	0.8263	262.5781		0.2074	295.0188
1.2147	291.1938	0.8263	266.6594	149.0076	0	10.19037	233.344	9.4615	208.06	98.333	104.0625			14.67953	231.0931	47.69767	233.8098	0.8263	266.6594		0.1822	295.275
1.3071	291.5156	0.8442	262.6844	149.141	0	10.18341	233.3443	9.5627	207.94	98.3751	103.75			14.67849	231.0925	47.78546	233.6368	0.8442	262.6844		0.1822	294.7063
1.3826	291.4375	0.8083	259.1031	149.2477	0	10.16148	233.3438	9.6555	207.25	98.4172	104.0625			14.74628	230.3346	47.89635	233.4734	0.8083	259.1031		0.199	294.7094
1.475	291.9031	0.8173	259.8688	149.2832	0	10.1509	232.7773	9.7567	206.99	98.4845	103.75			14.76744	230.3333	47.92164	234.0741	0.8173	259.8688		0.1906	294.5219
1.5589	292.7188	0.8173	261.6125	149.3988	0	10.15242	232.7765	9.8242	206.79	98.5518	103.75			14.77006	230.8777	48.01176	234.115	0.8173	261.6125		0.199	295.1531
1.6849	291.6125	0.8173	261.15	149.5677	0	10.17023	232.7763	9.8916	206.79	98.636	103.75			14.83319	230.878	48.03451	233.7467	0.8173	261.15		0.1906	294.8906
1.752	292.1094	0.7993	260.0469	149.6477	0	10.18389	232.7771	9.9675	206.2	98.6444	103.4375			14.83271	231.4437	48.12319	233.7467	0.7993	260.0469		0.2158	294.9625
1.8276	291.9031	0.8083	260.2406	149.6922	0	10.17875	232.5592	10.0603	206.22	98.7034	103.75			14.83119	231.4438	48.15535	233.7886	0.8083	260.2406		0.1906	295.225
1.9283	292.275	0.8083	263.7813	149.7988	0	10.17255	232.5588	10.1362	205.7	98.7455	103.4375			14.90102	231.9207	48.25246	233.425	0.8083	263.7813		0.199	294.5281
2.0123	292.7156	0.8173	265.6219	149.9322	0	10.16737	232.5587	10.2121	205.96	98.8128	103.4375			14.93015	231.9207	48.24821	233.425	0.8173	265.6219		0.1822	295.0719
2.1382	292.65	0.7993	264.1813	149.9589	0	10.15809	232.5586	10.288	205.34	98.8886	103.4375			14.90443	230.1578	48.34648	233.0494	0.7993	264.1813		0.199	294.8219
2.2137	292.6688	0.8173	264.1656	150.0389	0	10.16376	233.2131	10.3892	205.45	98.9391	103.4375			14.9485	230.1576	48.38652	233.0494	0.8173	264.1656		0.199	295.1781
2.2893	292.5281	0.8083	265.4844	150.2255	0	10.16684	233.2125	10.4736	205.03	98.9643	103.4375			15.00753	231.6516	48.45826	233.0671	0.8083	265.4844		0.199	295.5188
2.3816	293.0969	0.8083	260.825	150.3411	0	10.16659	233.2124	10.5326	204.76	99.0148	103.4375			15.02276	231.6515	48.52525	232.6692	0.8083	260.825		0.199	294.4563
2.4908	292.9906	0.8083	259.6813	150.3856	0	10.17069	233.2126	10.6169	204.68	99.0822	103.75			15.03076	231.0628	48.56921	232.4699	0.8083	259.6813		0.1822	295.0313
2.5915	293.4469	0.8083	262.75	150.3767	0	10.17123	233.355	10.6844	204.52	99.158	103.4375			15.07458	231.0633	48.62965	232.4949	0.8083	262.75		0.199	294.875
2.6503	294.0938	0.7903	262.7375	150.51	0	10.17328	233.3554	10.7772	204.35	99.2169	103.75			15.12562	231.5418	48.68656	232.1082	0.7903	262.7375		0.199	294.8281
2.7342	293.2813	0.8083	261.275	150.6967	0	10.17199	233.3552	10.8699	203.92	99.2674	103.4375			15.18543	231.5419	48.74848	232.3072	0.8083	261.275		0.199	294.6844
2.8434	294.0031	0.8083	264.3	150.7589	0	10.16141	233.3555	10.9458	203.52	99.3179	103.75			15.17128	231.2495	48.81233	232.3113	0.8083	264.3		0.2158	295.0125
2.9525	293.8438	0.7903	265.0125	150.7678	0	10.16655	233.2526	11.0386	203.52	99.3516	103.75			15.20632	231.2505	48.86677	232.1331	0.7903	265.0125		0.2074	294.5063
3.0365	294.3656	0.7993	264.0625	150.9011	0	10.17995	233.2536	11.1314	203.06	99.4189	103.75			15.29755	232.089	49.03483	231.1715	0.7993	264.0625		0.2074	294.4469
3.1204	294.3719	0.7993	266.6	151.0522	0	10.17945	233.2529	11.241	202.54	99.4778	103.75			15.34112	232.0891	49.08844	231.1715	0.7993	266.6		0.2158	295.0031
3.2296	294.275	0.7814	272.9125	151.1056	0	10.17375	233.2525	11.3001	202.4	99.5284	103.75			15.33471	231.2354	49.14161	231.1985	0.7814	272.9125		0.2326	294.4906
3.3051	294.2656	0.7814	271.8781	151.15	0	10.16936	233.1713	11.3675	202.31	99.5957	103.75			15.39888	231.237	49.21001	230.6253	0.7814	271.8781		0.241	294.8219
3.3891	294.6031	0.7634	267.1031	151.2567	0	10.16781	233.1705	11.4688	202.39	99.663	103.75			15.46073	231.3697	49.23961	230.6253	0.7634	267.1031		0.2326	294.6531
3.4814	294.4719	0.7724	262.15	151.3278	0	10.17014	233.1714	11.57	201.9	99.7051	103.75			15.47105	231.3695	49.33204	230.2621	0.7724	262.15		0.2326	295.5906
3.5654	294.5313	0.7993	259.9563	151.4167	0	10.17607	233.1714	11.6459	201.9	99.7641	104.0625			15.55456	231.3185	49.40778	230.2869	0.7993	259.9563		0.2242	294.6969
3.6578	294.6625	0.7814	262.7938	151.4967	0	10.16858	232.8128	11.7133	201.37	99.823	104.375			15.62337	231.3184	49.44247	230.2869	0.7814	262.7938		0.2326	294.475
3.7753	294.6844	0.7634	264.3031	151.6034	0	10.1588	232.8126	11.8061	200.9	99.8819	104.375			15.59094	231.5509	49.50721	230.708	0.7634	264.3031		0.2242	294.7719
3.8676	294.7875	0.7903	262.0313	151.6745	0	10.16318	232.8127	11.8905	200.77	99.9493	104.0625			15.62549	231.55	49.53629	230.3127	0.7903	262.0313		0.241	295.3063
3.9432	293.9969	0.7903	259.7156	151.7545	0	10.17553	232.8128	11.9664	200.38	99.9914	104.0625			15.78187	231.581	49.63205	230.3333	0.7903	259.7156		0.2158	294.9063
4.0356	294.4969	0.7724	258.5969	151.8611	0	10.19564	232.9089	12.0423	199.81	100.0335	103.4375			15.82081	231.5803	49.67776	230.354	0.7724	258.5969		0.2074	295.2625
4.1279	293.5469	0.7634	260.825	151.9411	0	10.18429	232.9089	12.1266	199.37	100.084	103.125			15.75516	231.5061	49.73094	230.354	0.7634	260.825		0.2158	294.7125
4.2119	293.5	0.7724	262.4281	152.0478	0	10.16056	232.9088	12.1856	198.92	100.1513	101.5625			15.83377	231.507	49.77753	229.3909	0.7724	262.4281		0.2242	294.7281
4.3126	293.4094	0.7724	261.0563	152.1456	0	10.13839	232.9094	12.27	198.35	100.2355	100.3125			15.97368	232.1034	49.84391	230.3912	0.7724	261.0563		0.2242	295.2094
4.405	293.3313	0.7544	261.4719	152.2433	0	10.14588	235.5034	12.3459	197.81	100.2523	100			15.97472	232.1038	49.89697	230.3912	0.7544	261.4719		0.2494	295.2844
4.5057	293.825	0.7544	261.35	152.3411	0	10.17756	235.504	12.4471	197.47	100.3113	99.375			15.94488	231.7676	50.01938	229.0388	0.7544	261.35		0.2242	294.5844
4.5897	294.325	0.7634	263.5313	152.43	0	10.20001	235.5032	12.5314	196.94	100.3702	99.0625			16.02222	231.7674	50.05236	229.0388	0.7634	263.5313		0.2326	294.7188
4.6988	294.025	0.7544	266.325	152.5366	0	10.19535	235.5032	12.6242	196.28	100.4544	98.75			16.0936	231.9304	50.13797	229.2384	0.7544	266.325		0.2494	294.6813
4.808	294.1813	0.7814	262.8438	152.5989	0	10.17625	234.6534	12.6917	195.67	100.4965	97.8125			16.11065	231.9306	50.14919	228.8455	0.7814	262.8438		0.241	294.7938
4.9087	295.975	0.8083	258.8063	152.6966	0	10.14712	234.653	12.7845	195.45	100.5386	97.8125			16.10939	232.004	50.24753	228.8629	0.8083	258.8063		0.241	294.9875
5.0095	297.775	0.7903	257.5594	152.8122	0	10.13811	234.6527	12.8604	195.04	100.5975	97.5			16.12951	232.0047	50.27121	229.2868	0.7903	257.5594		0.2242	294.9938
5.0851	299.5625	0.7903	260.825	152.9188	0	10.15382	234.6539	12.9363	194.43	100.6227	97.1875			16.19267	232.5789	50.3543	229.2868	0.7903	260.825		0.2242	294.6906
5.1606	299.3531	0.7724	260.5813	152.981	0	10.17729	243.3762	13.0122	194.2	100.7069	96.875			16.20405	232.58	50.37682	229.9074	0.7724	260.5813		0.2326	294.7969
5.2362	299.7313	0.7724	258.4625	153.0877	0	10.18578	243.3765	13.0881	194.01	100.7574	95.9375			16.16853	231.8745	50.46388	228.9348	0.7724	258.4625		0.2242	294.8031
5.3369	300.4625	0.7814	269.3438	153.2032	0	10.17006	243.3761	13.1893	193.69	100.8248	95.9375			16.20954	231.8761	50.48244	228.9348	0.7814	269.3438		0.2158	295.2344
5.4377	300.9813	0.7544	293.5188	153.301	0	10.16284	243.3757	13.2737	193.55	100.8753	95.3125			16.23791	231.5812	50.55655	228.759	0.7544	293.5188		0.2326	294.5063
5.5217	300.575	0.7185	295.9813	153.3721	0	10.16643	233.2973	13.3327	193.15	100.9342	95.3125			16.18436	231.5811	50.60027	228.5628	0.7185	295.9813		0.2242	294.3344
5.614	301.1281	0.6916	290.8844	153.4876	0	10.17235	233.2974	13.417	193.22	100.9763	94.6875			16.16198	231.7919	50.67684	228.5751	0.6916	290.8844		0.2242	294.6125
5.7148	300.3375	0.7095	284.8094	153.6032	0	10.17828	233.297	13.4255	193.02	101.0268	94.375			16.22464	231.7907	50.73226	228.4057	0.7095	284.8094		0.2158	294.1688
5.8155	301.3938	0.6736	278.9531	153.7009	0	10.17518	233.2973	13.4424	192.97	101.0773	93.75			16.2154	232.3486	50.78365	228.6017	0.6736	278.9531		0.2158	295.1125
5.8743	301.1313	0.6377	284.9188	153.7365	0	10.16331	234.8823	13.4592	192.76	101.1447	93.125			16.15876	232.3481	50.84421	228.614	0.6377	284.9188		0.2326	294.5531
5.9583	301.025	0.6197	302.975	153.852	0	10.15196	234.8819	13.4508	192.78	101.1784	92.8125			16.24821	232.1122	50.89554	228.6315	0.6197	302.975		0.2074	294.3719
6.101	301.1188	0.6017	315.5781	153.9853	0	10.16462	234.8825	13.4424	192.37	101.2541	92.1875			16.27992	232.1131	50.95267	228.6315	0.6017	315.5781		0.2158	294.5688
6.227	301.2	0.5479	342.5156	154.0564	0	10.16923	234.8822	13.4339	192.4	101.3046	91.875			16.23382	232.2175	51.00121	227.4705	0.5479	342.5156		0.2158	295.1125
6.2941	301.5094	0.503	375.3563	154.1009	0	10.18316	232.4247	13.4339	192.53	101.3636	91.25			16.19601	232.2176	51.06823	227.8664	0.503	375.3563		0.2242	294.2375
6.3697	301.6094	0.485	369.1531	154.2342	0	10.17773	232.4258	13.4508	192.57	101.4393	90.625			16.26045	232.1912	51.10828	227.8664	0.485	369.1531		0.2242	294.8594
6.4789	301.6156	0.4491	375.0094	154.3497	0	10.17592	232.4248	13.4592	192.95	101.4898	90.3125			16.27802	232.191	51.15845	228.2814	0.4491	375.0094		0.2158	294.7531
6.5796	301.2031	0.3952	392.0281	154.4386	0	10.17102	232.4246	13.4592	192.93	101.5488	90			16.2175	231.716	51.2554	228.2958	0.3952	392.0281		0.2158	295.1625
6.6636	300.8063	0.3862	357.1281	154.5097	0	10.1674	233.1212	13.4424	193.21	101.6077	89.6875			16.23071	231.7161	51.28301	228.2958	0.3862	357.1281		0.2074	294.5188
6.714	300.3875	0.3682	321.0938	154.6341	0	10.16686	233.1218	13.4424	193.34	101.6751	89.375			16.26242	233.2922	51.33486	227.1364	0.3682	321.0938		0.2158	295.425
6.8147	300.0375	0.3593	302.5094	154.7585	0	10.16376	233.1214	13.4508	193.28	101.7171	89.375			16.25396	233.2921	51.39617	227.5266	0.3593	302.5094		0.2242	295.0688
6.9155	299.3281	0.3952	286.5	154.8296	0	10.17125	233.121	13.4677	192.79	101.7929	89.0625			16.23442	233.1751	51.44513	227.5389	0.3952	286.5		0.241	294.8313
7.0163	299.6813	0.4131	277.3188	154.8829	0	10.1764	233.1966	13.4677	192.86	101.8434	88.125			16.27878	233.1749	51.52347	226.971	0.4131	277.3188		0.241	295.3656
7.0918	300.1	0.4221	272.6094	154.9985	0	10.18156	233.1966	13.4508	192.82	101.8855	88.125			16.31026	232.3237	51.56356	227.361	0.4221	272.6094		0.2242	294.15
7.159	300.5281	0.4221	271.7781	155.1229	0	10.18258	233.1967	13.4508	192.45	101.9276	88.125			16.30334	232.3239	51.63572	227.3773	0.4221	271.7781		0.1906	294.4281
7.2682	300.2281	0.4311	269.7281	155.1762	0	10.17612	233.1963	13.4592	192.47	101.995	87.8125			16.3294	232.6128	51.66671	226.9985	0.4311	269.7281		0.2074	294.7938
7.4109	299.85	0.458	270.8563	155.2473	0	10.1622	232.4083	13.4592	192.99	102.0791	87.1875			16.37118	232.6136	51.733	226.9985	0.458	270.8563		0.2158	294.7625
7.4865	300.2406	0.4491	268.9	155.3717	0	10.16993	232.4087	13.4592	193.15	102.1044	86.875			16.37997	232.4741	51.78377	227.0056	0.4491	268.9		0.2158	294.7625
7.5369	300.3344	0.476	265.5563	155.505	0	10.16475	232.409	13.4508	193.26	102.1549	86.875			16.39418	232.4741	51.84781	227.0056	0.476	265.5563		0.2242	295.4781
7.6544	300.05	0.485	265.9969	155.5672	0	10.16061	232.4092	13.4508	193.14	102.2307	86.5625			16.44241	232.7922	51.89577	227.0056	0.485	265.9969		0.241	294.975
7.7216	299.7125	0.5119	267.1719	155.6383	0	10.16036	237.019	13.4592	192.92	102.2643	86.25			16.51149	232.7928	51.96453	227.3998	0.5119	267.1719		0.199	294.7563
7.8308	299.8094	0.494	263.7219	155.7538	0	10.17531	237.0184	13.4508	193.24	102.3149	85.9375			16.52286	233.1168	52.03384	226.6304	0.494	263.7219		0.1822	295.2219
7.9231	299.7125	0.5119	262.6344	155.8604	0	10.19156	237.0185	13.4508	193.11	102.3485	85.9375			16.5425	233.1177	52.06487	226.6304	0.5119	262.6344		0.1906	294.9875
8.0071	298.9188	0.5479	263.8656	155.9493	0	10.19335	237.0185	13.4339	193.18	102.4327	85.9375			16.62779	232.8898	52.15319	226.8251	0.5479	263.8656		0.199	294.9469
8.0743	298.7719	0.5838	264.2125	155.9848	0	10.17633	233.6723	13.4508	193.18	102.4917	85.625			16.71932	232.8894	52.2254	226.8413	0.5838	264.2125		0.2242	294.7
8.1583	298.5969	0.6287	265.9625	156.0826	0	10.15441	233.6726	13.4508	193.52	102.5253	85.625			16.73866	232.6564	52.30216	226.4785	0.6287	265.9625		0.2326	294.2719
8.2506	297.4219	0.6466	266.1813	156.2425	0	10.15028	233.6719	13.4339	193.52	102.5758	85.625			16.79566	232.6577	52.35062	226.0899	0.6466	266.1813		0.2326	294.7
8.343	297.525	0.6826	266.3719	156.3492	0	10.15801	233.6726	13.4424	193.35	102.6179	85.625			16.91575	233.3057	52.41349	226.1153	0.6826	266.3719		0.2158	294.6125
8.4522	296.9094	0.6916	266.2969	156.3758	0	10.17271	241.1429	13.4508	193.3	102.6853	85.3125			16.99901	233.3064	52.45639	226.1396	0.6916	266.2969		0.199	294.2156
8.5361	297.0125	0.7365	263.9781	156.4647	0	10.18558	241.1433	13.4424	193.34	102.7947	85			17.01218	232.7152	52.52292	226.1396	0.7365	263.9781		0.199	295.1406
8.6201	297.3156	0.7365	261.8313	156.6157	0	10.17887	241.1437	13.4339	193.62	102.8705	84.6875			17.11014	232.7148	52.58449	226.1559	0.7365	261.8313		0.2074	294.4875
8.7041	297.4156	0.7454	261.6469	156.7046	0	10.18041	241.1426	13.4424	193.76	102.8957	83.75			17.23411	233.159	52.6197	225.5921	0.7454	261.6469		0.2242	294.4969
8.7965	297.7469	0.7275	269.65	156.7401	0	10.17446	233.5706	13.4508	193.33	102.9378	83.4375			17.33514	233.161	52.71121	225.5921	0.7275	269.65		0.2242	294.9688
8.8972	297.6406	0.7365	267.525	156.8468	0	10.16957	233.571	13.4424	193.23	102.9884	83.4375			17.39445	233.1006	52.73118	225.8103	0.7365	267.525		0.241	294.8844
8.9896	297.6563	0.7544	261.7281	156.9889	0	10.16078	233.5708	13.4424	193.32	103.0557	83.125			17.48443	233.1026	52.81555	225.6164	0.7544	261.7281		0.241	295.2063
9.0904	299.7188	0.8083	258.3281	157.06	0	10.15124	233.57	13.4255	193.49	103.123	83.125			17.58443	233.0409	52.84341	225.6448	0.8083	258.3281		0.2074	294.3969
9.1659	299.7594	0.8352	256.8969	157.1311	0	10.15201	233.3194	13.4255	193.62	103.1988	82.5			17.66564	233.0414	52.93549	226.054	0.8352	256.8969		0.1906	294.5344
9.2499	300.3094	0.8352	264.9563	157.2288	0	10.16721	233.3199	13.4339	193.44	103.2662	82.1875			17.7453	233.2493	52.96103	225.2787	0.8352	264.9563		0.1906	294.6531
9.3507	299.8969	0.8083	292.8344	157.3532	0	10.19221	233.3197	13.417	193.3	103.283	81.5625			17.81983	233.2497	53.03419	225.2898	0.8083	292.8344		0.2158	295.3313
9.4599	301.5781	0.7454	379.0969	157.4776	0	10.19788	233.3195	13.4086	193.56	103.3251	81.25			17.90283	233.4396	53.07382	225.4966	0.7454	379.0969		0.2158	295.2906
9.5438	301.5219	0.6377	541.0188	157.522	0	10.17725	234.2657	13.4002	193.41	103.384	80.9375			18.01006	233.4408	53.15721	225.4966	0.6377	541.0188		0.2326	294.7313
9.6362	305.3938	0.6377	453.6531	157.5931	0	10.14709	234.265	13.4002	193.18	103.4682	79.375			18.10444	233.8259	53.17807	225.309	0.6377	453.6531		0.2242	294.9469
9.695	309.8875	0.7544	333.9656	157.7086	0	10.14245	234.2655	13.4255	192.8	103.5103	78.75			18.15265	233.8261	53.25748	225.7147	0.7544	333.9656		0.2242	294.425
9.7874	307.025	0.7903	295.2906	157.8508	0	10.14889	234.2657	13.4086	192.54	103.5777	78.125			18.24703	233.4138	53.29839	225.7147	0.7903	295.2906		0.2074	294.3
9.9049	315.1625	0.8173	279.5	157.9219	0	10.16923	233.4781	13.4086	192.91	103.6366	77.1875			18.37875	233.4144	53.35889	225.155	0.8173	279.5		0.2242	294.8125
10.0141	320.4531	0.7993	275.8938	157.9663	0	10.19889	233.4785	13.4339	192.45	103.6871	76.875			18.45688	233.7992	53.47866	225.5604	0.7993	275.8938		0.2158	295.0969
10.0897	323.7188	0.7903	287.0188	158.0996	0	10.19552	233.4787	13.4339	192.55	103.7376	75.9375			18.54479	233.7997	53.51811	225.3667	0.7903	287.0188		0.2242	294.6344
10.1569	323.3063	0.7634	313.8031	158.2417	0	10.17952	233.4786	13.4424	192.56	103.7797	75.625			18.67936	233.226	53.60489	225.5816	0.7634	313.8031		0.2158	294.9813
10.2409	319.8438	0.7275	305.7188	158.2772	0	10.15271	232.5858	13.4255	192.27	103.8555	75			18.81031	233.2273	53.64208	225.6191	0.7275	305.7188		0.2158	295.3531
10.3584	320.1031	0.7365	290.1188	158.375	0	10.13673	232.5858	13.4339	192.4	103.906	75			18.86963	233.1731	53.70059	225.2318	0.7365	290.1188		0.2074	294.7156
10.434	318.5094	0.7544	275.4	158.5082	0	10.15321	232.5858	13.417	192.63	103.9649	74.375			18.99776	233.1756	53.74703	225.8211	0.7544	275.4		0.2074	294.2844
10.5768	318.5031	0.7993	267.5938	158.5882	0	10.18544	232.586	13.4086	192.52	103.9986	73.75			19.16248	233.1911	53.83593	225.8485	0.7993	267.5938		0.199	294.8594
10.6356	318.1469	0.8263	263.9281	158.6415	0	10.18982	232.184	13.417	192.64	104.0575	73.4375			19.24472	233.1922	53.87136	225.0737	0.8263	263.9281		0.199	295.0625
10.728	317.5031	0.7903	267.9938	158.7304	0	10.19058	232.184	13.4424	192.45	104.1333	73.125			19.3525	232.925	53.92667	225.1091	0.7903	267.9938		0.1906	294.3875
10.8455	316.3219	0.7724	281.9938	158.8814	0	10.16171	232.1836	13.4592	192.76	104.1754	72.8125			19.52496	232.9265	53.99712	224.5498	0.7724	281.9938		0.1738	295.0719
10.9127	316.4813	0.7544	286.1563	158.9613	0	10.14132	232.1836	13.4761	192.63	104.2343	72.1875			19.64225	233.4881	54.04575	224.7428	0.7544	286.1563		0.2074	295.2219
10.9547	315.5375	0.7814	276.7219	159.068	0	10.14803	250.7604	13.4508	192.15	104.2933	71.5625			19.69514	233.4877	54.11184	224.7701	0.7814	276.7219		0.2158	294.4813
11.0387	314	0.7365	361.5094	159.1657	0	10.17404	250.7612	13.4424	192.14	104.3438	70.9375			19.86527	234.0976	54.16113	224.7903	0.7365	361.5094		0.199	295.0313
11.1479	313.4844	0.5658	572.2406	159.2368	0	10.18874	250.7603	13.4424	192	104.3943	70.3125			20.05937	234.0985	54.21006	224.5972	0.5658	572.2406		0.1822	294.8781
11.2234	309.8688	0.467	642.9219	159.3522	0	10.18952	250.7614	13.4592	191.97	104.47	70			20.12697	234.6499	54.27908	224.6183	0.467	642.9219		0.1906	294.9594
11.299	306.4719	0.3323	677.2188	159.4766	0	10.1712	232.6521	13.4592	191.9	104.5206	69.0625			20.19301	234.6495	54.45726	225.0391	0.3323	677.2188		0.1738	294.8531
11.3662	305.3188	0.2156	678.0594	159.521	0	10.16036	232.6526	13.4592	191.81	104.5711	68.75			20.36907	234.5966	54.50016	225.0391	0.2156	678.0594		0.1906	294.9188
11.4418	302.225	0.1976	678.4313	159.5743	0	10.16912	232.6525	13.4339	192.05	104.6216	68.125			20.5735	234.5985	54.57372	224.4768	0.1976	678.4313		0.199	294.1
11.509	302.0688	0.1976	586.9563	159.7431	0	10.17814	232.6523	13.4424	191.73	104.6805	67.5			20.63101	234.2111	54.6366	224.4879	0.1976	586.9563		0.199	294.7406
11.551	299.0438	0.1976	474.9531	159.8853	0	10.18225	233.1489	13.4255	191.63	104.731	67.5			20.67103	234.2117	54.68436	224.1024	0.1976	474.9531		0.1906	294.7
11.6182	296.6125	0.2156	411.9344	159.9119	0	10.17399	233.1496	13.4424	191.44	104.79	66.5625			20.86853	233.9084	54.72777	224.5091	0.2156	411.9344		0.1906	294.8125
11.7357	293.9656	0.2066	373.2781	159.9652	0	10.16161	233.1491	13.4592	191.67	104.8657	66.25			21.09044	233.91	54.78568	224.5383	0.2066	373.2781		0.1822	294.3938
11.7861	294.3688	0.2066	346.7938	160.1429	0	10.16265	233.1493	13.4592	191.5	104.9247	65.9375			21.2155	233.6049	54.84841	223.9601	0.2066	346.7938		0.1906	294.6344
11.8533	294.6125	0.2245	329.3188	160.2673	0	10.1634	233.6411	13.4424	191.6	104.9583	65.3125			21.35214	233.607	54.90392	223.9792	0.2245	329.3188		0.1822	295.0688
11.8785	294.0594	0.2245	318.7438	160.3028	0	10.18378	233.6421	13.4508	191.46	105.0089	64.6875			21.59371	233.401	54.97445	224.3757	0.2245	318.7438		0.1906	294.9594
11.9709	291.4219	0.2425	312.1875	160.3561	0	10.19046	233.6416	13.4592	191.48	105.0509	64.0625			21.84014	233.4036	55.00275	224.1829	0.2425	312.1875		0.199	294.25
12.0633	283.2313	0.2245	306.9594	160.5071	0	10.19174	233.6413	13.4845	191.43	105.1436	64.0625			21.98684	233.1555	55.09103	224.2061	0.2245	306.9594		0.2074	294.6719
12.1725	281.2938	0.2335	301.825	160.6226	0	10.18348	232.8243	13.4761	191.41	105.1856	62.8125			22.09283	233.1553	55.11087	224.0134	0.2335	301.825		0.2074	295.6719
12.2649	279.3594	0.2156	298.5844	160.6581	0	10.168	232.8237	13.4592	191.37	105.2446	62.5			22.27666	232.7353	55.17883	223.8451	0.2156	298.5844		0.199	295.0563
12.2817	277.8063	0.2156	296.2563	160.747	0	10.15202	232.8235	13.4508	191.37	105.2783	62.1875			22.45557	232.7365	55.28039	223.8662	0.2156	296.2563		0.199	294.7313
12.3572	276.8344	0.1886	293.9625	160.9069	0	10.16593	232.8238	13.4677	191.37	105.3204	61.875			22.56878	231.4884	55.29208	223.8662	0.1886	293.9625		0.2074	295.6
12.4748	271.2438	0.2156	293.1656	161.0223	0	10.18499	240.1424	13.4677	191.36	105.3877	61.5625			22.67169	231.4877	55.37951	224.0829	0.2156	293.1656		0.1738	294.6531
12.5336	269.6813	0.1976	292.45	161.0579	0	10.19736	240.1421	13.4761	191.22	105.4466	61.25			22.84185	225.9594	55.39791	224.1051	0.1976	292.45		0.199	295.2844
12.5756	268.6906	0.1976	291.8219	161.1556	0	10.18911	240.1424	13.4592	191.69	105.4887	61.25			22.99888	225.9613	55.47977	224.1051	0.1976	291.8219		0.2074	294.45
12.6428	267.7156	0.1886	292.5313	161.3155	0	10.17389	240.1419	13.4592	191.84	105.5477	60.625			23.11391	207.0276	55.59938	223.9427	0.1886	292.5313		0.1906	294.8938
12.71	267.3844	0.1886	291.7656	161.4043	0	10.15918	235.5132	13.4592	191.67	105.5729	60.625			23.23949	207.0278	55.6206	223.558	0.1886	291.7656		0.2158	295.05
12.8024	266.575	0.1976	291.6125	161.4487	0	10.17001	235.5131	13.4592	191.51	105.6319	60.3125			23.40759	190.8723	55.6953	223.566	0.1976	291.6125		0.199	294.5125
12.8696	263.8969	0.2066	289.4781	161.502	0	10.1816	235.5133	13.4508	191.77	105.6908	60			23.54452	190.8692	55.72949	223.1819	0.2066	289.4781		0.2158	294.6656
12.92	263.2563	0.1796	289.2156	161.6441	0	10.1829	235.5128	13.4508	191.57	105.7497	60			23.659	167.6693	55.80895	223.1849	0.1796	289.2156		0.2158	295.1438
13.0124	262.1188	0.1796	289.3188	161.7951	0	10.18185	233.2416	13.4424	191.8	105.8002	60			23.78792	167.6706	55.84909	223.1979	0.1796	289.3188		0.2074	294.9563
13.0627	259.6125	0.1886	290.8625	161.8573	0	10.16532	233.2414	13.4339	191.9	105.8339	59.6875			23.94568	148.9895	55.90234	223.0061	0.1886	290.8625		0.199	294.7063
13.1383	259.25	0.1796	290.7813	161.8928	0	10.16636	233.2409	13.4592	192.24	105.8844	59.6875			24.08308	148.9904	55.99651	222.8244	0.1796	290.7813		0.2158	294.3625
13.2139	257.7938	0.1886	290.4938	162.0349	0	10.1777	233.2411	13.4508	191.94	105.9686	59.6875			24.20578	143.4789	56.0282	222.8454	0.1886	290.4938		0.199	294.7625
13.2727	256.35	0.1796	291.1656	162.1771	0	10.18826	233.7593	13.4677	191.98	106.0612	59.375			24.37481	143.4795	56.09896	223.0371	0.1796	291.1656		0.1906	295.0219
13.3399	254.9469	0.1886	292.5656	162.1948	0	10.18206	233.7589	13.4592	192.08	106.0949	58.4375			24.5088	141.6497	56.13115	223.0482	0.1886	292.5656		0.1906	294.8094
13.4239	251.4094	0.1976	294.3531	162.2659	0	10.16117	233.7594	13.4677	192.27	106.1286	58.4375			24.61283	141.6501	56.2076	222.6809	0.1976	294.3531		0.1906	294.4875
13.4911	249.9563	0.1886	295.4313	162.3991	0	10.15112	233.759	13.4761	192.16	106.137	58.4375			24.76582	142.0161	56.24318	222.6809	0.1886	295.4313		0.199	295.4656
13.5499	247.6625	0.1976	295.1344	162.5235	0	10.17716	241.9455	13.4761	192.31	106.2128	58.75			24.94299	142.0176	56.32018	222.6989	0.1976	295.1344		0.1906	295.4594
13.6255	244.8438	0.1976	295.75	162.5679	0	10.18849	241.9458	13.4339	192.46	106.2885	58.4375			25.03533	143.1444	56.37434	222.3231	0.1976	295.75		0.2158	295.275
13.7011	243.8844	0.1886	296.9844	162.6745	0	10.17329	241.9459	13.4508	192.4	106.339	57.8125			25.15313	143.1439	56.42682	222.1319	0.1886	296.9844		0.2074	294.7063
13.7599	241.1406	0.1796	298.8031	162.8077	0	10.15265	241.9452	13.4508	192.2	106.3559	57.8125			25.3392	144.0979	56.48348	222.1559	0.1796	298.8031		0.2242	294.8875
13.8103	240.3656	0.1796	299.6781	162.8965	0	10.15289	251.2867	13.4424	192.23	106.3896	58.125			25.49172	144.0985	56.53973	222.3471	0.1796	299.6781		0.2242	294.9
13.9027	236.3781	0.1706	300.9313	162.9587	0	10.17145	251.2877	13.4424	192.37	106.4317	57.8125			25.59859	145.4626	56.71773	222.1728	0.1706	300.9313		0.199	294.9188
13.9866	235.9219	0.1886	302.7438	163.0653	0	10.19026	251.2871	13.4424	192.08	106.5158	57.8125			25.71059	145.4624	56.77189	221.9858	0.1886	302.7438		0.199	295.0063
14.0538	235.2688	0.2066	304.0719	163.1807	0	10.19155	251.2872	13.4424	192.15	106.5832	57.5			25.87126	146.0461	56.82271	221.9918	0.2066	304.0719		0.2074	294.6031
14.1294	235.675	0.2066	305.0563	163.2518	0	10.16782	233.2725	13.4339	192.31	106.6253	57.1875			26.05767	146.0464	56.86895	222.1829	0.2066	305.0563		0.199	295.2563
14.163	233.7688	0.1886	306.4906	163.3406	0	10.15442	233.2725	13.4508	192.09	106.6926	57.5			26.16751	145.8974	56.93618	222.1869	0.1886	306.4906		0.1906	294.45
14.247	229.925	0.1706	307.7344	163.4383	0	10.16444	233.2723	13.4339	192.09	106.7095	57.5			26.24487	145.897	56.99371	222.2018	0.1706	307.7344		0.2158	294.925
14.3226	227.2406	0.1886	308.8531	163.5449	0	10.17657	233.2725	13.4424	192.42	106.7684	57.8125			26.42372	146.1676	57.05463	222.3931	0.1886	308.8531		0.2074	294.8563
14.3814	223.0125	0.1796	308.9594	163.6426	0	10.18429	235.5527	13.4255	192.13	106.8273	57.8125			26.60926	146.1687	57.10436	222.4051	0.1796	308.9594		0.199	294.9031
14.4486	223.7031	0.1527	309.7844	163.7491	0	10.17526	235.5532	13.4339	192.04	106.8863	58.125			26.71155	147.6433	57.17743	221.6499	0.1527	309.7844		0.199	294.7938
14.5158	223.5563	0.1796	310.6563	163.8646	0	10.16751	235.5525	13.4424	191.83	106.92	57.8125			26.80529	147.6435	57.2105	221.6499	0.1796	310.6563		0.1906	294.8969
14.5746	221.8813	0.1796	311.3938	163.9534	0	10.14766	235.5526	13.4424	191.92	106.9705	57.8125			26.97196	148.9632	57.25959	221.6549	0.1796	311.3938		0.2158	294.5875
14.625	222.2313	0.1796	311.9406	164.0244	0	10.14842	236.4689	13.4339	191.67	106.9873	57.8125			27.15203	148.9642	57.31665	222.0367	0.1796	311.9406		0.199	294.6625
14.6922	217.8344	0.1796	312.0313	164.1665	0	10.16465	236.4693	13.4086	191.63	107.0631	57.5			27.29443	152.0315	57.40041	221.4772	0.1796	312.0313		0.2074	294.875
14.7594	216.5125	0.1976	312.6063	164.282	0	10.18141	236.4685	13.4339	191.32	107.1052	57.1875			27.38015	152.0321	57.44701	221.4882	0.1976	312.6063		0.2158	295.0063
14.7678	215.65	0.2066	313.3594	164.3264	0	10.19225	236.4695	13.4255	191.22	107.1641	57.5			27.50937	153.8874	57.49535	221.6789	0.2066	313.3594		0.1906	294.7063
14.8014	216.275	0.2066	313.1719	164.4241	0	10.18707	233.7914	13.4592	191.08	107.2146	57.1875			27.71312	153.8887	57.57068	221.8807	0.2066	313.1719		0.199	295.0375
14.8518	213.8281	0.2156	312.6156	164.5751	0	10.1726	233.792	13.4339	190.86	107.2651	56.875			27.86708	155.1468	57.65284	221.3175	0.2156	312.6156		0.2242	294.8
14.9526	212.8188	0.2156	312.3719	164.6816	0	10.14268	233.7915	13.4255	190.92	107.3241	56.875			27.92231	155.1476	57.7063	221.3275	0.2156	312.3719		0.199	294.4313
15.0282	212.1719	0.2156	312.4344	164.7172	0	10.13751	233.7915	13.4255	190.8	107.3493	57.1875			28.06983	156.8332	57.78503	221.3444	0.2156	312.4344		0.1738	294.8938
15.0702	213.8156	0.2156	312.4594	164.8237	0	10.15067	251.4846	13.417	190.93	107.4251	57.1875			28.28668	156.8353	57.81136	221.154	0.2156	312.4594		0.1822	294.8219
15.0954	214.6313	0.2066	312.5031	165.0013	0	10.1744	251.4845	13.4002	190.78	107.484	57.1875			28.42412	157.3829	57.90191	221.1659	0.2066	312.5031		0.199	295.1188
15.1374	213.0781	0.1976	312.3063	165.1079	0	10.18135	251.4845	13.3833	191.02	107.543	57.1875			28.46434	157.3834	57.91664	221.547	0.1976	312.3063		0.2158	295.1625
15.213	211.8969	0.2066	312.2688	165.1345	0	10.18135	251.4845	13.3749	191.15	107.5766	57.1875			28.62831	158.6114	57.98802	221.1789	0.2066	312.2688		0.1738	294.5125
15.297	212.7469	0.1976	311.9938	165.2233	0	10.17695	233.087	13.3917	191.1	107.644	56.875			28.82864	158.6123	58.04032	221.1859	0.1976	311.9938		0.199	294.4656
15.3306	213.6969	0.2156	311.3094	165.4187	0	10.17075	233.0874	13.3833	191.08	107.7029	57.1875			28.98578	158.9715	58.10095	221.3763	0.2156	311.3094		0.2074	295.0281
15.3642	213.3438	0.2245	310.3656	165.5075	0	10.15811	233.0874	13.3833	191.6	107.7703	56.875			29.02712	158.9716	58.16722	221.2008	0.2245	310.3656		0.199	294.4219
15.465	212.2781	0.2156	309.9938	165.5785	0	10.14729	233.087	13.3833	191.48	107.804	56.5625			29.18745	160.0167	58.22794	221.2107	0.2156	309.9938		0.1822	295.1906
15.5238	212.6844	0.2066	309.7813	165.7118	0	10.16016	245.9777	13.3833	191.52	107.8713	56.5625			29.40655	160.0188	58.25421	220.6402	0.2066	309.7813		0.1906	294.6906
15.5406	213.9531	0.2156	309.6594	165.845	0	10.17304	245.9779	13.3833	191.58	107.9302	56.5625			29.51737	160.3751	58.34456	220.658	0.2156	309.6594		0.1654	294.6063
15.5994	212.8625	0.2245	309.6219	165.8982	0	10.1844	245.978	13.3917	191.63	107.9808	55.9375			29.58979	160.375	58.38231	220.1136	0.2245	309.6219		0.1906	294.1938
15.6918	212.075	0.2066	309.3813	165.9959	0	10.1844	245.9784	13.4002	191.78	108.0144	55.9375			29.76635	161.6584	58.42868	220.3032	0.2066	309.3813		0.2074	294.6625
15.7841	210.1625	0.2066	308.9375	166.1291	0	10.17793	232.7651	13.4002	191.83	108.0734	55.9375			29.9594	161.6603	58.47748	220.3131	0.2066	308.9375		0.2158	295.1688
15.8681	210.3906	0.1886	308.6063	166.2445	0	10.16838	232.7667	13.3917	191.61	108.1155	55.9375			30.04622	162.3654	58.55233	220.8829	0.1886	308.6063		0.2074	295.2344
15.9689	210.4469	0.2066	308.0313	166.3333	0	10.16064	232.7662	13.4002	191.78	108.166	55.9375			30.10138	162.3649	58.59909	220.1423	0.2066	308.0313		0.2158	294.8094
16.0193	211.675	0.2066	306.9344	166.4399	0	10.16217	232.7654	13.4086	191.67	108.2333	55.9375			30.28203	162.7097	58.64241	220.1482	0.2066	306.9344		0.2074	294.6219
16.0613	212.5969	0.1886	305.9313	166.5287	0	10.15467	231.8538	13.3917	192.03	108.3007	55.3125			30.52484	162.7106	58.7115	220.1482	0.1886	305.9313		0.1906	294.8156
16.1117	211.4406	0.1886	305.1156	166.6264	0	10.14126	231.8533	13.3749	192.05	108.3344	54.6875			30.60033	163.9658	58.78227	220.1542	0.1886	305.1156		0.1906	294.2844
16.2125	212.2844	0.1886	303.6281	166.7418	0	10.13637	231.8533	13.3749	192.11	108.3765	54.6875			30.61756	163.9658	58.79675	220.1651	0.1886	303.6281		0.1906	294.7281
16.3217	212.9656	0.2066	301.9219	166.8395	0	10.13532	231.854	13.4002	192.32	108.4101	54.375			30.80829	164.9785	58.86893	220.1651	0.2066	301.9219		0.1906	294.2094
16.4057	213.4313	0.2066	300.2594	166.9638	0	10.15491	234.9434	13.3917	192.18	108.4775	54.375			31.04903	164.9796	58.93975	220.3567	0.2066	300.2594		0.2074	294.4469
16.4729	214.7938	0.1976	299.3	167.0703	0	10.15931	234.9438	13.3917	192.18	108.528	53.75			31.14516	167.2291	58.9906	220.3676	0.1976	299.3		0.2242	295.2938
16.5317	215.6281	0.1796	298.6656	167.1325	0	10.16343	234.9442	13.3917	192.18	108.5954	53.4375			31.16029	167.2294	59.04843	220.178	0.1796	298.6656		0.1906	294.3656
16.5905	215.8281	0.1976	298.3375	167.2479	0	10.16418	234.9437	13.4002	192.4	108.6206	53.75			31.33456	169.3881	59.10775	220.1869	0.1976	298.3375		0.199	293.9688
16.6829	215.6344	0.1886	298	167.39	0	10.16572	235.3092	13.417	192.31	108.6627	53.75			31.55775	169.3891	59.13307	220.1988	0.1886	298		0.1906	294.0281
16.7753	216.3406	0.1886	297.7125	167.461	0	10.16288	235.3084	13.4002	192.32	108.7385	53.75			31.66805	171.3756	59.1984	219.6306	0.1886	297.7125		0.1906	294.6688
16.8426	215.2438	0.2156	298.1875	167.5143	0	10.14069	235.3086	13.3833	192.11	108.7974	53.4375			31.69483	171.3754	59.26189	219.6514	0.2156	298.1875		0.1906	294.975
16.9182	215.8531	0.2066	298.5938	167.6563	0	10.11207	235.3079	13.4002	192.34	108.8564	53.75			31.87035	173.4029	59.29099	220.2196	0.2066	298.5938		0.2074	294.0406
17.0106	216.6031	0.1976	297.9313	167.7895	0	10.11104	261.0594	13.4002	192.44	108.89	53.4375			32.07707	173.4046	59.3598	220.0399	0.1976	297.9313		0.2074	294.6688
17.0946	217.5469	0.2066	297.45	167.8162	0	10.13811	261.0599	13.3917	192.31	108.9237	53.75			32.18426	174.7093	59.41043	220.0449	0.2066	297.45		0.199	294.125
17.1534	218.4719	0.2066	297.1594	167.9138	0	10.16931	261.0601	13.3917	192.32	109.0163	53.75			32.25356	174.7088	59.46394	219.4771	0.2066	297.1594		0.1906	294.325
17.2626	217.9438	0.2066	296.7875	168.0559	0	10.18038	261.0599	13.4086	192.13	109.0668	53.4375			32.38088	176.0198	59.53258	219.6691	0.2066	296.7875		0.1822	294.4656
17.355	219.0438	0.2066	296.375	168.1536	0	10.14892	236.8462	13.4002	192.09	109.1173	53.4375			32.54479	176.0211	59.56057	219.6751	0.2066	296.375		0.1654	294.5781
17.4306	219.4469	0.1886	295.6281	168.2246	0	10.11721	236.8449	13.4086	192.35	109.151	53.125			32.68963	176.7297	59.64436	220.0538	0.1886	295.6281		0.1906	294.1563
17.4642	220.4313	0.1796	294.8406	168.3578	0	10.10351	236.8443	13.3833	192.37	109.2184	52.8125			32.74629	176.7307	59.72141	219.4988	0.1796	294.8406		0.2326	294.1656
17.5314	221.2438	0.1886	294.0188	168.4465	0	10.09966	236.8449	13.3833	192.65	109.2605	52.8125			32.87386	177.4016	59.80082	219.8822	0.1886	294.0188		0.2326	294.6625
17.6574	221.6875	0.1886	293.0969	168.4909	0	10.11718	245.2117	13.3917	192.24	109.311	52.8125			33.05968	177.4028	59.83137	219.8792	0.1886	293.0969		0.2074	294.5125
17.7246	222.3	0.1886	292.4656	168.6152	0	10.13856	245.212	13.4086	192.16	109.3868	52.8125			33.15115	177.51	59.91828	219.6958	0.1886	292.4656		0.2242	294.2844
17.775	222.8156	0.1796	291.6281	168.7573	0	10.14604	245.2114	13.417	191.97	109.4373	52.5			33.22509	177.512	59.95196	219.6958	0.1796	291.6281		0.2158	295.1063
17.8674	222.225	0.1706	291.1563	168.8461	0	10.15299	245.2118	13.4086	192.18	109.5046	51.875			33.3805	177.8129	60.02312	219.7008	0.1706	291.1563		0.199	294.8656
17.9346	223.7969	0.1976	290.7906	168.926	0	10.13856	237.2539	13.4086	192.16	109.5552	51.875			33.5359	177.8148	60.02382	219.3226	0.1976	290.7906		0.2074	294.8656
18.027	225.6938	0.1976	290.4	169.0325	0	10.12694	237.254	13.4339	192.17	109.5972	51.5625			33.64543	178.3974	60.12305	219.3276	0.1976	290.4		0.1906	294.9031
18.1026	226.5781	0.2066	289.7	169.1302	0	10.12514	237.2541	13.4255	192.2	109.6562	51.25			33.72092	178.3971	60.14594	219.3443	0.2066	289.7		0.2158	294.4781
18.1866	227.1813	0.1976	288.8125	169.2012	0	10.13724	237.2525	13.4255	192.02	109.6983	50.625			33.82658	179.5143	60.20552	219.1555	0.1976	288.8125		0.2242	294.6719
18.2706	227.525	0.2066	288.3344	169.3255	0	10.1429	244.6788	13.4424	192.14	109.7656	49.6875			33.97787	179.5153	60.25888	218.7978	0.2066	288.3344		0.2326	294.375
18.3294	229.4969	0.1976	288.6844	169.4409	0	10.14626	244.6794	13.417	192.14	109.8246	49.375			34.11473	179.3716	60.32487	219.0012	0.1976	288.6844		0.2074	294.3906
18.3966	229.4906	0.1976	290.2906	169.5385	0	10.14882	244.6789	13.4339	192.08	109.8751	49.375			34.19877	179.371	60.4487	219.2028	0.1976	290.2906		0.199	294.2938
18.4974	230.2969	0.1886	290.9281	169.6539	0	10.14468	244.6789	13.4255	192.16	109.9172	49.0625			34.25417	180.5959	60.50507	219.2265	0.1886	290.9281		0.2074	294.6938
18.5983	230.7875	0.2066	291.1969	169.7427	0	10.14881	245.1142	13.417	192.26	110.0014	48.4375			34.43024	180.5983	60.52488	218.284	0.2066	291.1969		0.2074	294.65
18.6823	231.6844	0.1976	291.1406	169.8581	0	10.14958	245.1143	13.4255	192.22	110.0435	48.4375			34.61687	179.2367	60.62759	218.6783	0.1976	291.1406		0.199	294.7406
18.7915	231.9688	0.2156	290.6594	169.9735	0	10.13073	245.1145	13.4086	192.35	110.1108	47.5			34.65528	179.2375	60.65247	218.7058	0.2156	290.6594		0.199	295.4438
18.8671	233.5781	0.2066	289.9125	170.0357	0	10.11836	245.1137	13.417	192.21	110.1613	47.1875			34.69627	178.87	60.71139	218.1411	0.2066	289.9125		0.199	294.3688
18.9091	234.3906	0.1796	289.4906	170.1244	0	10.12403	261.6611	13.417	192.39	110.2034	46.875			34.88883	178.8712	60.73459	218.5214	0.1796	289.4906		0.2158	294.4094
18.9595	234.9281	0.1706	288.8625	170.2665	0	10.13821	261.661	13.4255	192.38	110.2455	46.5625			35.03788	179.2226	60.81213	218.5233	0.1706	288.8625		0.2074	294.2594
19.0771	234.6375	0.1706	288.425	170.3375	0	10.15212	261.6609	13.4592	192.21	110.3129	46.5625			35.08943	179.2228	60.84122	218.3351	0.1706	288.425		0.2158	294.3438
19.2031	235.3938	0.1527	287.6969	170.4085	0	10.15649	261.6604	13.4424	192.22	110.3466	46.875			35.20391	179.8281	60.9213	218.341	0.1527	287.6969		0.2158	294.6313
19.2787	235.9063	0.1886	287.3156	170.515	0	10.15546	234.6073	13.4086	192.29	110.4308	46.5625			35.34109	179.8289	60.97342	218.5352	0.1886	287.3156		0.2158	293.6844
19.3291	236.2844	0.1796	287.5969	170.6482	0	10.13585	234.6079	13.3917	192.02	110.4729	46.25			35.42643	179.435	61.01635	217.783	0.1796	287.5969		0.2326	294.2844
19.4215	236.475	0.1886	287.6313	170.7281	0	10.13483	234.6073	13.417	192.02	110.515	46.25			35.54763	179.4364	61.08913	217.7898	0.1886	287.6313		0.2578	294.7969
19.4971	236.5188	0.1706	286.7375	170.7991	0	10.12966	234.6081	13.4255	192.12	110.5655	46.25			35.66033	178.6045	61.11371	217.6022	0.1706	286.7375		0.2494	294.325
19.5644	236.7031	0.1976	286.75	170.8968	0	10.13145	238.3551	13.4255	192.05	110.616	46.25			35.72818	178.6042	61.18955	218.1676	0.1976	286.75		0.241	294.6906
19.6484	237.2469	0.1886	286.9094	171.021	0	10.14125	238.3561	13.3917	192.04	110.6749	45.9375			35.86486	179.2847	61.23289	218.1824	0.1886	286.9094		0.241	294.6781
19.7492	236.7406	0.1796	286.1594	171.1453	0	10.1495	238.3556	13.4002	192.04	110.7423	45.9375			35.99276	179.2848	61.27797	217.8065	0.1796	286.1594		0.2158	294.8156
19.85	237.1938	0.1796	285.8906	171.1631	0	10.15027	238.3561	13.3917	191.95	110.8012	45.3125			36.05495	179.0698	61.35217	217.8045	0.1796	285.8906		0.1906	294.9594
19.9172	237.5125	0.1886	285.6531	171.2696	0	10.14459	235.6071	13.4086	191.97	110.8265	45			36.16202	179.0705	61.40191	217.8075	0.1886	285.6531		0.199	294.8688
19.9676	238.3344	0.1976	282.1031	171.4116	0	10.13015	235.6071	13.4002	191.97	110.8686	45			36.28221	178.6069	61.55493	217.6286	0.1976	282.1031		0.2242	294.5313
20.0264	237.5594	0.1886	280.8375	171.5092	0	10.13686	235.6069	13.4086	191.73	110.9275	45			36.30574	178.6066	61.60216	217.6286	0.1886	280.8375		0.2494	295.4563
20.1104	237.7938	0.1796	283.2719	171.5891	0	10.1456	235.6066	13.4255	191.93	110.9949	44.0625			36.37566	178.5989	61.66678	217.6384	0.1796	283.2719		0.2578	294.3625
20.2028	238.0719	0.1886	285.2375	171.6956	0	10.15205	242.5298	13.4086	191.91	111.0454	43.4375			36.60574	178.6004	61.71705	217.8261	0.1886	285.2375		0.2662	295.05
20.3121	238.4281	0.1796	285.7844	171.8288	0	10.1675	242.5293	13.4002	191.8	111.0959	42.8125			36.69734	178.2836	61.75744	217.2693	0.1796	285.7844		0.2494	294.7125
20.4129	239.9813	0.1796	286.625	171.8732	0	10.16081	242.5297	13.3917	191.93	111.1464	42.8125			36.73712	178.2844	61.81084	217.2703	0.1796	286.625		0.2326	294.7438
20.4633	240.25	0.1617	287.2656	171.9353	0	10.13578	242.5296	13.4002	191.84	111.1885	42.8125			36.86873	179.3489	61.88564	216.7088	0.1617	287.2656		0.2158	294.6625
20.5221	240.5719	0.1527	288.2563	172.0951	0	10.10023	248.3796	13.4255	191.97	111.2643	42.5			37.02765	179.3496	61.92961	217.2722	0.1527	288.2563		0.2158	294.5938
20.6313	241.4563	0.1617	289.0188	172.1483	0	10.10226	248.3793	13.4002	191.95	111.3316	41.5625			37.10948	178.8838	62.00763	217.282	0.1617	289.0188		0.241	294.3688
20.7069	242.2063	0.1796	290.2344	172.2193	0	10.12599	248.3794	13.4086	192.04	111.3737	41.5625			37.13949	178.8835	62.04715	217.4695	0.1796	290.2344		0.2662	294.3031
20.7825	242.5719	0.1617	291.5344	172.3259	0	10.16155	248.3799	13.4086	192	111.4242	41.25			37.29431	179.3391	62.10932	216.9134	0.1617	291.5344		0.2494	294.8344
20.8582	244.2781	0.1706	292.4625	172.4501	0	10.17521	235.2024	13.4086	191.76	111.4663	41.25			37.47492	179.3404	62.17027	216.9242	0.1706	292.4625		0.2578	294.1906
20.9506	245.0906	0.1796	293.3969	172.5211	0	10.16414	235.2023	13.4002	192	111.5253	40.9375			37.50726	179.5654	62.22921	216.5503	0.1796	293.3969		0.241	294.7938
21.001	245.8031	0.1796	294.3188	172.6188	0	10.12777	235.2024	13.3917	191.98	111.5842	40.625			37.54372	179.566	62.27479	217.1192	0.1796	294.3188		0.2242	294.3094
21.0934	246.3469	0.1886	295.2031	172.7519	0	10.10122	235.2014	13.417	191.89	111.6432	39.6875			37.75246	179.1093	62.34019	217.126	0.1886	295.2031		0.199	294.6813
21.1606	246.9281	0.1527	295.7938	172.8495	0	10.09554	267.3645	13.417	192.05	111.6684	39.375			37.9429	179.1096	62.38346	216.5649	0.1527	295.7938		0.2242	294.5094
21.2278	247.2844	0.1617	295.9063	172.9383	0	10.1043	267.3645	13.4086	191.77	111.7273	39.375			37.9183	179.4817	62.46056	216.5756	0.1617	295.9063		0.2662	294.7563
21.3454	247.8344	0.1886	296.6156	173.0093	0	10.14142	267.3654	13.417	191.93	111.7863	39.0625			37.95813	179.4828	62.49391	216.7625	0.1886	296.6156		0.2746	294.7844
21.4463	248.2938	0.1886	297.1625	173.1247	0	10.16387	267.3652	13.417	192.08	111.8368	38.75			38.20222	180.1525	62.5517	216.5854	0.1886	297.1625		0.2662	294.5094
21.5051	249.1469	0.1796	297.3375	173.2223	0	10.15226	234.1535	13.3917	192.19	111.8873	39.0625			38.39115	180.1538	62.5913	216.5922	0.1796	297.3375		0.2494	294.5844
21.5975	249.0313	0.1617	297.3563	173.3199	0	10.11798	234.1529	13.3917	192.07	111.9378	39.0625			38.36111	180.8693	62.7104	216.4172	0.1617	297.3563		0.2494	294.9063
21.6731	249.2406	0.1437	297.4844	173.4087	0	10.11771	234.1534	13.3917	192.11	111.9631	39.0625			38.4118	180.8692	62.77281	216.4328	0.1437	297.4844		0.2494	294.725
21.7571	249.4656	0.1706	297.8125	173.5152	0	10.14555	234.1532	13.4002	192.11	112.0136	39.0625			38.65747	180.5887	62.80221	216.2461	0.1706	297.8125		0.2326	294.3094
21.8327	249.9688	0.1796	297.3469	173.5951	0	10.15016	251.1078	13.4002	192.4	112.081	38.75			38.83787	180.5901	62.88174	216.8231	0.1796	297.3469		0.2578	294.5281
21.8916	249.9063	0.1796	297.3781	173.6661	0	10.1432	251.1077	13.3917	192.4	112.1231	38.75			38.82279	181.5434	62.91429	216.8231	0.1796	297.3781		0.2746	293.8656
22.026	249.6656	0.1796	295.7969	173.7814	0	10.13237	251.1079	13.4002	192.19	112.1652	38.4375			38.90778	181.5442	62.98342	216.0898	0.1796	295.7969		0.2578	294.1906
22.1016	250.2969	0.1706	295.3531	173.9057	0	10.11639	251.1072	13.3917	192.27	112.2325	38.125			39.13768	181.9422	63.05343	216.0995	0.1706	295.3531		0.2494	295.0281
22.1352	250.9469	0.1617	295.3344	173.9678	0	10.12878	236.6023	13.3833	192.52	112.283	37.8125			39.25566	181.9436	63.07379	216.0995	0.1617	295.3344		0.2326	295.1156
22.1772	250.7875	0.1617	295.1344	174.0388	0	10.15737	236.6024	13.4002	192.31	112.3335	37.5			39.30142	182.1567	63.18185	215.9277	0.1617	295.1344		0.2494	294.7125
22.2528	250.6469	0.1796	295.0313	174.1276	0	10.16485	236.6031	13.4086	192.37	112.3756	37.1875			39.4261	182.1573	63.18418	215.9277	0.1796	295.0313		0.2326	294.95
22.3621	250.525	0.1796	295.5125	174.2784	0	10.15839	236.6028	13.4002	192.31	112.4177	37.1875			39.59924	182.3342	63.26744	216.1375	0.1796	295.5125		0.241	294.9719
22.4545	250.9406	0.1706	296.7031	174.3583	0	10.13855	242.1034	13.4002	192.38	112.4683	37.1875			39.68394	182.336	63.28668	216.3426	0.1706	296.7031		0.2578	294.5406
22.5133	251.05	0.1706	300.2219	174.4204	0	10.12126	242.1039	13.4002	192.43	112.5609	36.875			39.76401	182.7625	63.36285	216.3426	0.1706	300.2219		0.2578	294.35
22.5889	250.9625	0.1617	306.4906	174.518	0	10.10655	242.1032	13.4002	192.28	112.6114	36.5625			39.91756	182.7633	63.39968	215.9744	0.1617	306.4906		0.2494	294.2969
22.6897	251.0094	0.1706	307.7719	174.6512	0	10.12384	242.103	13.4002	192.33	112.6872	36.25			40.04922	182.6289	63.47412	215.9842	0.1706	307.7719		0.241	294.1375
22.7822	251.3531	0.1617	311.0938	174.7577	0	10.13183	236.5428	13.3917	192.34	112.7208	36.25			40.09627	182.6291	63.49987	215.9842	0.1617	311.0938		0.2326	294.45
22.8494	251.575	0.1706	315.7406	174.8287	0	10.14626	236.5439	13.3917	192.27	112.7629	36.25			40.21943	182.8389	63.57829	215.6166	0.1706	315.7406		0.241	294.5281
22.883	251.5031	0.1617	317.5844	174.9263	0	10.14161	236.5433	13.3917	191.93	112.8135	36.25			40.36683	182.8408	63.59803	215.6166	0.1617	317.5844		0.2494	294.45
22.967	251.625	0.1617	313.4406	175.0061	0	10.13776	236.5433	13.3749	192.19	112.8303	36.25			40.47709	182.711	63.66972	215.2573	0.1617	313.4406		0.2494	294.5406
23.0678	251.6031	0.1527	312.2594	175.0949	0	10.12333	246.1385	13.3833	192.22	112.8977	36.25			40.59615	182.7116	63.72521	215.8339	0.1527	312.2594		0.2746	295.1438
23.1435	251.8375	0.1706	313.4531	175.1925	0	10.12381	246.139	13.3917	192.3	112.9734	36.25			40.68375	183.1667	63.77982	215.8339	0.1706	313.4531		0.2662	294.4844
23.2107	252.2375	0.1706	315.8938	175.2901	0	10.11944	246.1383	13.3917	192.43	113.0155	35.9375			40.79638	183.1665	63.8401	215.2931	0.1706	315.8938		0.2662	294.15
23.2947	252.0063	0.1706	318.2563	175.3789	0	10.11971	246.1386	13.3917	192.31	113.0408	35.9375			40.97192	183.1794	63.90871	215.6807	0.1706	318.2563		0.2578	294.85
23.3871	252.3375	0.1706	321.2219	175.5208	0	10.12795	235.8692	13.417	192.29	113.0913	35.9375			41.09489	183.1799	63.97874	215.6807	0.1706	321.2219		0.2578	294.675
23.4459	252.575	0.1706	323.425	175.6451	0	10.13956	235.8694	13.4086	192.25	113.1502	35.9375			41.15543	183.4718	63.99816	214.9528	0.1706	323.425		0.241	294.6844
23.5047	252.9188	0.1706	324.8188	175.6806	0	10.14032	235.869	13.4086	192.26	113.2344	35.625			41.2892	183.4733	64.0677	215.3349	0.1706	324.8188		0.2578	294.4063
23.5972	252.9063	0.1706	326.025	175.7338	0	10.15037	235.8696	13.4002	192.28	113.2765	35.625			41.44393	183.4939	64.10941	215.3349	0.1706	326.025		0.2578	294.7031
23.6644	253.3406	0.1706	326.2938	175.929	0	10.16531	239.7677	13.4002	192.2	113.3186	35.625			41.5228	183.4936	64.20259	214.7876	0.1706	326.2938		0.2662	294.3594
23.7652	253.6031	0.1617	327.1625	176.0266	0	10.16735	239.7682	13.4255	192.15	113.3776	35.9375			41.61482	183.2526	64.18448	214.7973	0.1617	327.1625		0.2662	294.3313
23.8745	254.0844	0.1706	329.1281	176.071	0	10.14312	239.768	13.4255	192.31	113.4281	35.9375			41.78552	183.2532	64.29657	214.7973	0.1706	329.1281		0.2578	295.0781
23.9333	254.2031	0.1796	330.6063	176.1686	0	10.12663	239.7677	13.417	192.15	113.5039	35.625			41.90955	183.4665	64.32336	214.6293	0.1796	330.6063		0.241	294.4156
24.0173	254.2688	0.1796	331.7375	176.3638	0	10.12354	247.0105	13.417	192.05	113.5544	35.3125			41.96753	183.4686	64.37957	214.6293	0.1796	331.7375		0.241	294.4469
24.0845	254.2188	0.1706	333.125	176.4348	0	10.13486	247.0104	13.4086	192.02	113.6049	35.3125			42.10085	183.9845	64.4467	214.4556	0.1706	333.125		0.2494	294.1531
24.1517	254.7125	0.1617	334.1563	176.4703	0	10.15962	247.0105	13.4086	191.83	113.6386	35.3125			42.26177	183.9869	64.50306	214.0874	0.1617	334.1563		0.2578	294.1156
24.219	255.0219	0.1796	335.1813	176.5946	0	10.18049	247.0119	13.4086	192.01	113.6891	35.3125			42.35538	183.7914	64.52679	214.0874	0.1796	335.1813		0.2746	293.7781
24.3114	255.0094	0.1617	336.4281	176.7543	0	10.18693	235.9663	13.417	192.04	113.7565	35			42.46781	183.7925	64.62499	214.0874	0.1617	336.4281		0.2913	293.9469
24.3954	255.525	0.1617	336.3469	176.7898	0	10.15573	235.965	13.4255	192.02	113.8238	35			42.60013	183.6395	64.66954	213.7217	0.1617	336.3469		0.2913	294.4906
24.4878	255.55	0.1706	329.0281	176.8607	0	10.14542	235.9643	13.417	192.09	113.8575	35			42.69297	183.6407	64.71301	213.7217	0.1706	329.0281		0.2829	294.4969
24.5803	255.7656	0.1706	323.9969	177.0116	0	10.14103	235.9648	13.4002	192.31	113.9164	35.3125			42.83791	182.7516	64.78069	213.5448	0.1706	323.9969		0.2829	294.3375
24.6223	256.2844	0.1706	315.8031	177.1092	0	10.15856	250.6282	13.4086	192.15	113.9585	35.3125			42.98596	182.7524	64.80502	213.3748	0.1706	315.8031		0.2746	294.2594
24.7063	256.3813	0.1617	319.9781	177.1447	0	10.19567	250.6293	13.4086	192.49	114.0175	35.3125			43.05381	183.0747	64.88687	213.3748	0.1617	319.9781		0.2746	294.5
24.7987	257.0219	0.1706	321.8563	177.2423	0	10.21165	250.6293	13.4086	192.33	114.068	35.3125			43.11312	183.0746	64.92753	213.0102	0.1706	321.8563		0.2829	293.8281
24.908	257.0719	0.1437	329.4156	177.3843	0	10.19875	250.6287	13.4002	192.29	114.1353	35.3125			43.33236	182.8265	64.98455	213.5727	0.1437	329.4156		0.2662	294.2406
24.9584	256.9844	0.2156	345.75	177.4375	0	10.17168	234.0044	13.4086	192.07	114.1943	34.6875			43.49254	182.8268	65.02058	213.5727	0.2156	345.75		0.2746	293.8125
25.034	257.1969	0.2784	357.4938	177.5085	0	10.15052	234.0042	13.417	192.22	114.2111	34.375			43.47888	182.7679	65.08785	212.4757	0.2784	357.4938		0.2829	294.1438
25.118	257.5156	0.3413	356.325	177.6416	0	10.14639	234.0044	13.4424	192.17	114.2785	34.0625			43.55162	182.768	65.14932	212.4853	0.3413	356.325		0.2913	294.4125
25.1937	257.6625	0.3682	343.4281	177.7569	0	10.15954	234.0048	13.4508	192.31	114.329	34.0625			43.80597	183.4011	65.20585	212.6691	0.3682	343.4281		0.2578	294.0406
25.2693	257.7563	0.3593	335.2688	177.8279	0	10.17372	237.2405	13.417	192.23	114.3879	33.75			44.00021	183.403	65.24726	213.2231	0.3593	335.2688		0.2746	294.1719
25.3029	258.1656	0.3413	326.9344	177.8989	0	10.19614	237.241	13.3833	192.24	114.4216	33.125			43.9458	183.3176	65.30771	213.2231	0.3413	326.9344		0.2662	294.1719
25.3785	258.1063	0.3682	320.3563	178.0231	0	10.19796	237.2405	13.4002	192.39	114.4805	32.8125			44.0392	183.3187	65.36296	212.6748	0.3682	320.3563		0.2578	295.0875
25.4626	258.6188	0.3772	314.2594	178.1029	0	10.17293	237.2407	13.4086	192.4	114.5226	32.5			44.27885	182.8905	65.40925	212.8664	0.3772	314.2594		0.2662	293.9594
25.555	259.1094	0.3862	310.2563	178.2005	0	10.1657	248.7404	13.4255	192.22	114.5984	32.1875			44.44395	182.8918	65.4566	212.8664	0.3862	310.2563		0.2662	294.2063
25.6222	259.1719	0.3772	306.8906	178.2893	0	10.16545	248.7405	13.417	192.06	114.6405	31.5625			44.45481	183.8356	65.51765	212.3151	0.3772	306.8906		0.2578	294.5406
25.7062	259.6938	0.4042	306.8125	178.3868	0	10.17653	248.7417	13.4086	191.74	114.6826	31.5625			44.55594	183.8372	65.58651	211.9511	0.4042	306.8125		0.2662	294.5469
25.7819	260.1	0.3862	311.2219	178.4933	0	10.19355	248.7411	13.417	192.12	114.7416	31.25			44.74684	183.4204	65.62047	211.9511	0.3862	311.2219		0.2662	294.2813
25.8659	259.7625	0.4042	306.3656	178.6175	0	10.20695	236.5228	13.4255	191.79	114.8173	30.3125			44.90806	183.4209	65.6712	211.764	0.4042	306.3656		0.2578	294.4781
25.9499	260.6156	0.4221	297.5781	178.6974	0	10.21057	236.5231	13.417	192	114.8678	30			44.9839	183.3904	65.75701	211.7678	0.4221	297.5781		0.2494	294.5969
26.0508	260.4063	0.4401	292.5625	178.7683	0	10.21132	236.5229	13.3917	192.01	114.9184	29.6875			45.04454	183.3911	65.78337	211.5848	0.4401	292.5625		0.241	294.6406
26.1096	260.8313	0.4491	289.8313	178.8659	0	10.18732	236.5229	13.4086	191.93	114.9941	29.375			45.19882	183.2711	65.85739	211.0459	0.4491	289.8313		0.241	293.9063
26.1852	260.9469	0.4491	291.5094	178.9901	0	10.18062	253.8437	13.4086	192.05	115.0447	29.0625			45.35696	183.2713	65.89441	211.0459	0.4491	291.5094		0.241	294.9656
26.244	261.0719	0.467	295.1719	179.0877	0	10.1832	253.8444	13.4002	192.17	115.1036	28.4375			45.45991	183.6073	66.00743	210.8776	0.467	295.1719		0.2326	294.5
26.3281	261.8563	0.458	293.1625	179.1676	0	10.19041	253.8442	13.3917	191.77	115.171	28.4375			45.53368	183.6071	66.05997	210.8776	0.458	293.1625		0.2494	294
26.4289	262.1094	0.467	295.2219	179.2474	0	10.19557	253.8445	13.4086	192.16	115.2215	27.8125			45.65495	183.5731	66.10249	210.3403	0.467	295.2219		0.241	294.5688
26.5045	262.1469	0.458	308.2969	179.4071	0	10.20355	243.9053	13.417	191.86	115.272	27.8125			45.82755	183.5738	66.17926	210.5319	0.458	308.2969		0.2494	294.6406
26.555	262.5656	0.4401	310.3844	179.487	0	10.21053	243.9057	13.4002	191.95	115.3225	28.125			45.93512	184.4037	66.20962	210.5319	0.4401	310.3844		0.2662	294.4125
26.6222	262.7344	0.4401	300.525	179.5579	0	10.21127	243.9054	13.3917	192.16	115.373	28.125			46.01149	184.4038	66.28469	210.5414	0.4401	300.525		0.2494	294.6063
26.681	262.8813	0.4401	286.2563	179.6466	0	10.19709	243.9055	13.3917	192.3	115.432	27.8125			46.14823	184.0943	66.31981	210.5414	0.4401	286.2563		0.2494	294.4375
26.765	262.9344	0.458	278.4938	179.7797	0	10.18368	243.0946	13.4086	192.18	115.4909	27.5			46.26331	184.0956	66.39099	210.9214	0.458	278.4938		0.2662	294.4906
26.8575	263.1875	0.4491	279.1469	179.8684	0	10.1927	243.0953	13.4086	192.37	115.5414	27.1875			46.38507	184.6137	66.42551	210.384	0.4491	279.1469		0.2662	294.725
26.9583	263.4656	0.4491	281.65	179.9305	0	10.2159	243.0941	13.4002	192.23	115.5919	27.1875			46.5463	184.6146	66.4908	210.384	0.4491	281.65		0.2578	294.2438
27.0255	263.3938	0.4491	278.5	180.0192	0	10.22286	243.094	13.417	192.14	115.634	27.5			46.62732	184.2205	66.55854	209.8515	0.4491	278.5		0.2578	293.8719
27.0928	263.3969	0.458	275.1563	180.1346	0	10.2102	238.0451	13.4255	192.21	115.7014	27.5			46.69492	184.2205	66.59709	209.685	0.458	275.1563		0.2662	294.7094
27.1432	263.5594	0.458	279.0406	180.2765	0	10.19241	238.045	13.4339	192.25	115.7435	27.5			46.83835	184.4971	66.64933	209.685	0.458	279.0406		0.2662	294.375
27.2272	263.5031	0.4491	275.5406	180.3386	0	10.18286	238.0455	13.4002	192.35	115.8193	27.5			47.02926	184.4982	66.70925	210.2484	0.4491	275.5406		0.2578	294.5094
27.3197	263.8469	0.4401	272.8594	180.4184	0	10.19394	238.045	13.3749	192.34	115.8866	27.1875			47.14097	184.2857	66.77855	210.0987	0.4401	272.8594		0.2494	294.3031
27.4037	263.5969	0.4491	268.8906	180.5249	0	10.20528	240.3297	13.4002	192.05	115.9203	27.1875			47.15209	184.2856	66.80481	210.0987	0.4491	268.8906		0.241	294.5094
27.4877	263.75	0.467	268.7875	180.6491	0	10.21972	240.3306	13.3917	192.47	115.9624	27.1875			47.27308	184.375	66.88342	209.9302	0.467	268.7875		0.2494	294.5625
27.5718	263.7188	0.485	268.1531	180.6846	0	10.2148	240.33	13.4255	192.35	116.0129	27.1875			47.50912	184.3762	66.93092	209.7693	0.485	268.1531		0.2326	294.9688
27.681	264.0844	0.494	269.55	180.7644	0	10.20602	240.3294	13.4255	192.31	116.0634	27.1875			47.65798	184.641	66.99572	209.7693	0.494	269.55		0.2578	294.6375
27.723	264.0688	0.476	272.15	180.8975	0	10.20317	240.0477	13.4339	192.52	116.1476	26.875			47.63531	184.6416	67.09607	209.7788	0.476	272.15		0.2662	294.9281
27.7819	264.5063	0.467	280.5438	181.0128	0	10.20239	240.0469	13.4339	192.6	116.1813	26.5625			47.71633	184.9185	67.17347	209.7788	0.467	280.5438		0.2578	294.7094
27.8659	264.1938	0.458	279.4688	181.0483	0	10.19206	240.0477	13.417	192.4	116.215	26.5625			47.9418	184.9196	67.22205	209.394	0.458	279.4688		0.2746	294.7875
27.9499	264.2531	0.476	272.2313	181.1281	0	10.18874	240.0484	13.4339	192.31	116.2824	26.5625			48.14589	184.3303	67.28483	209.394	0.476	272.2313		0.241	294.25
28.0172	263.9094	0.494	266.8844	181.2612	0	10.2016	239.1027	13.4086	192.49	116.3245	26.25			48.13381	184.3289	67.34812	209.3845	0.494	266.8844		0.2326	294.4469
28.118	264.3438	0.5299	263.7125	181.3587	0	10.20854	239.1027	13.4255	192.54	116.3581	25.9375			48.15651	184.4978	67.41502	208.8562	0.5299	263.7125		0.2326	293.9969
28.2104	264.5344	0.5209	268.4031	181.4297	0	10.2217	239.103	13.4255	192.53	116.4255	25.9375			48.37607	184.4986	67.4586	208.8562	0.5209	268.4031		0.241	294.4688
28.2777	264.4969	0.494	278.6594	181.4918	0	10.21215	239.1026	13.4339	192.45	116.5013	25.9375			48.59023	183.7276	67.53318	209.2335	0.494	278.6594		0.2494	293.8063
28.3701	264.9813	0.476	272.3156	181.5982	0	10.19538	233.5293	13.4339	192.43	116.5602	25			48.61477	183.7275	67.56376	208.9015	0.476	272.3156		0.2746	294.0719
28.4458	264.7469	0.485	273.1188	181.6958	0	10.18016	233.5291	13.4508	192.47	116.6107	25			48.66897	184.0588	67.64313	208.9015	0.485	273.1188		0.2746	294.675
28.5214	264.4625	0.485	272.0875	181.8111	0	10.17525	233.5292	13.4339	192.55	116.636	25			48.85682	184.0604	67.68358	209.3119	0.485	272.0875		0.2578	294.3469
28.6054	264.8094	0.503	264.6844	181.8466	0	10.18452	233.5296	13.4255	192.51	116.6949	25.3125			49.02455	184.4266	67.73841	208.6443	0.503	264.6844		0.2662	294.2375
28.7231	264.6063	0.5299	261.4531	181.953	0	10.21055	243.3888	13.417	192.52	116.7623	24.6875			49.11151	184.4263	67.81275	208.6443	0.5299	261.4531		0.2494	294.3031
28.7903	264.6344	0.5299	260.7219	182.1038	0	10.21749	243.3895	13.4255	192.27	116.8044	24.0625			49.16159	184.6781	67.8596	209.2308	0.5299	260.7219		0.2494	295.0281
28.8659	264.6531	0.5119	265.2563	182.1482	0	10.21854	243.3893	13.4339	192.4	116.8381	23.75			49.30971	184.6799	67.937	209.2724	0.5119	265.2563		0.2746	294.2188
28.9668	265.1969	0.5299	267.15	182.1837	0	10.18966	243.3894	13.4255	192.31	116.897	23.75			49.47771	184.2738	67.98461	209.2724	0.5299	267.15		0.2746	294.6094
29.0256	265.3656	0.5389	264.0313	182.2812	0	10.1886	234.6616	13.417	192.49	116.9223	23.75			49.55462	184.274	68.09	208.7593	0.5389	264.0313		0.2746	294.7469
29.1265	265.6375	0.5299	260.6719	182.432	0	10.19634	234.6619	13.4255	192.17	116.9896	23.4375			49.64856	185.085	68.1564	208.5898	0.5299	260.6719		0.2578	294.2344
29.2189	265.05	0.5479	258.3688	182.503	0	10.21025	234.662	13.4508	192.3	117.0654	23.125			49.80314	185.0866	68.20956	208.9573	0.5479	258.3688		0.2494	294.2531
29.2777	265.5844	0.5658	257.8406	182.5118	0	10.22649	234.6627	13.4508	192.37	117.0991	22.8125			49.91002	184.9047	68.27566	208.9573	0.5658	257.8406		0.2494	294.5094
29.3954	265.7688	0.5568	257.7906	182.6892	0	10.22259	232.979	13.4255	192.3	117.1412	22.5			50.00811	184.9048	68.31982	208.2389	0.5568	257.7906		0.2578	294.85
29.471	265.7125	0.5658	266.3469	182.84	0	10.20636	232.9785	13.417	192.47	117.2001	22.8125			50.15058	184.7304	68.38507	208.4364	0.5658	266.3469		0.2662	294.5719
29.5719	265.9688	0.5568	275.3969	182.8489	0	10.20426	232.979	13.4339	192.21	117.2506	22.5			50.26776	184.7313	68.45071	208.4364	0.5568	275.3969		0.2578	294.6938
29.6307	265.7938	0.5658	275.2625	182.8666	0	10.21588	232.9794	13.4339	192.29	117.3096	22.1875			50.37413	184.3068	68.50098	208.2784	0.5658	275.2625		0.2494	293.9313
29.7148	266.5594	0.5568	265.8719	182.9997	0	10.22024	233.6142	13.4508	192.3	117.3685	22.1875			50.50603	184.3073	68.53612	208.2784	0.5568	265.8719		0.2494	294.7031
29.782	266.0063	0.5748	259.6125	183.1682	0	10.22565	233.6145	13.4592	192.08	117.4022	22.1875			50.61111	184.6964	68.59399	208.1139	0.5748	259.6125		0.2578	294.1781
29.8744	266.2969	0.6017	257.525	183.2037	0	10.23003	233.6143	13.417	192.16	117.4611	22.1875			50.75153	184.6968	68.70388	207.5911	0.6017	257.525		0.2494	294.5906
29.9753	266.1063	0.6107	257.4688	183.2569	0	10.22925	233.6147	13.4339	192.13	117.5117	22.1875			50.86177	184.0117	68.71927	207.5911	0.6107	257.4688		0.2494	293.7031
30.0593	266.3469	0.5748	266.8313	183.381	0	10.22048	238.0699	13.4255	191.89	117.5622	22.1875			50.93358	184.0111	68.78652	207.4299	0.5748	266.8313		0.241	294.4375
30.1182	266.3188	0.5748	273.85	183.5141	0	10.21659	238.0702	13.4255	191.92	117.5959	21.875			51.07761	184.0715	68.83287	207.2632	0.5748	273.85		0.2578	294.3875
30.1938	266.4313	0.5838	267.775	183.5495	0	10.20499	238.0698	13.4339	192.07	117.6632	21.875			51.25107	184.0723	68.9004	207.2632	0.5838	267.775		0.2326	294.9688
30.3115	266.5219	0.6107	259.8844	183.6205	0	10.21116	238.0698	13.4339	191.97	117.7053	21.875			51.34637	183.7557	68.94905	206.9086	0.6107	259.8844		0.241	293.9188
30.3955	267.1063	0.6466	257.2406	183.7713	0	10.23075	234.5571	13.4255	191.97	117.7558	21.5625			51.39158	183.7558	69.02703	207.2791	0.6466	257.2406		0.2326	294.0594
30.4627	267.025	0.6466	265.2594	183.8866	0	10.25007	234.5573	13.417	191.85	117.8232	21.25			51.49589	183.9628	69.04065	207.2791	0.6466	265.2594		0.2326	294.825
30.5384	266.9125	0.6197	272.6094	183.9309	0	10.24465	234.5571	13.4255	192	117.9074	21.25			51.7047	183.9635	69.1471	207.4627	0.6197	272.6094		0.2326	294.1875
30.6392	266.7688	0.6197	287.3125	184.0019	0	10.23769	234.5568	13.4339	192.25	117.9495	21.25			51.80415	183.4954	69.27144	206.9479	0.6197	287.3125		0.2158	294.5875
30.7401	266.8906	0.5479	379.4688	184.1349	0	10.21524	233.8832	13.417	192.09	118.0169	20.9375			51.79234	183.4966	69.34839	206.9479	0.5479	379.4688		0.2746	294.4094
30.8493	267.0156	0.4491	521.0156	184.2502	0	10.20594	233.8835	13.417	192.14	118.0758	20.9375			51.92765	183.3237	69.39745	206.4155	0.4491	521.0156		0.2578	294.7813
30.8914	267.3156	0.3323	648.2469	184.3034	0	10.22605	233.8833	13.417	192.33	118.0926	20.9375			52.13699	183.3247	69.4738	206.9591	0.3323	648.2469		0.2326	294.9281
30.9334	267.1844	0.2605	623.8625	184.3743	0	10.23737	233.8837	13.4255	192.31	118.1179	21.25			52.22454	183.5163	69.50256	206.9591	0.2605	623.8625		0.2158	294.6625
31.0426	267.0938	0.1796	594.9688	184.4985	0	10.24536	233.5207	13.4424	192.08	118.1684	20.9375			52.27291	183.5168	69.57519	206.2504	0.1796	594.9688		0.2326	294.2219
31.1603	267.0281	0.1706	458.0094	184.6049	0	10.24173	233.5207	13.4592	192.13	118.2694	20.9375			52.40436	182.747	69.62203	206.2551	0.1706	458.0094		0.2494	294.0313
31.236	266.875	0.1976	375.1031	184.667	0	10.22601	233.5208	13.4255	192.04	118.32	20.9375			52.54251	182.748	69.67401	206.2551	0.1976	375.1031		0.2662	293.9094
31.2948	267.5563	0.1976	330.3094	184.7379	0	10.22985	233.5205	13.4339	192.22	118.3368	21.25			52.6546	183.0834	69.75304	206.4397	0.1976	330.3094		0.2578	294.2875
31.3704	267.35	0.1976	303.7938	184.8355	0	10.24144	233.2776	13.417	192.15	118.4126	21.25			52.74761	183.0824	69.81252	206.0854	0.1976	303.7938		0.241	294.5594
31.4377	267.6719	0.1976	293.3	184.9064	0	10.24479	233.2775	13.4086	192.32	118.4715	21.5625			52.86154	182.732	69.8563	206.0854	0.1976	293.3		0.2662	293.2969
31.5721	267.9156	0.2245	284.5938	184.9863	0	10.24735	233.277	13.417	192.19	118.5557	21.25			52.97289	182.7319	69.92296	206.0919	0.2245	284.5938		0.2578	294.3969
31.6478	267.6938	0.1976	277.7406	185.1015	0	10.23392	233.2772	13.417	192.17	118.6062	21.25			53.07777	182.4159	69.94557	205.9131	0.1976	277.7406		0.2578	294.5375
31.7066	268.2031	0.2156	271.1156	185.2168	0	10.22722	233.2371	13.4255	191.95	118.6483	20.9375			53.20848	182.417	70.03842	205.9159	0.2156	271.1156		0.2578	294.5469
31.7823	267.6781	0.1886	273.7688	185.2612	0	10.23132	233.2374	13.4086	191.97	118.6989	20.625			53.31184	183.5878	70.0756	205.7428	0.1886	273.7688		0.2829	294.4938
31.9167	268.2188	0.2066	268.0688	185.3764	0	10.2437	233.2366	13.417	191.94	118.7662	20.3125			53.43764	183.5876	70.13249	205.7428	0.2066	268.0688		0.2829	294.0938
32.0092	267.9438	0.1706	264.0625	185.5006	0	10.25891	233.2372	13.4255	192.1	118.8252	19.6875			53.52784	182.4813	70.22196	205.5763	0.1706	264.0625		0.2829	294.3688
32.068	267.45	0.1886	261.6375	185.5538	0	10.26998	233.5967	13.417	191.98	118.8757	19.6875			53.59583	182.4815	70.2322	205.9513	0.1886	261.6375		0.2662	294.7688
32.1269	268.1469	0.1976	264.6375	185.6514	0	10.25965	233.5971	13.417	191.96	118.9346	19.375			53.7477	181.8751	70.31971	205.9513	0.1976	264.6375		0.2662	293.9906
32.2025	268.0563	0.1796	269.4656	185.7578	0	10.23361	233.5964	13.4002	192.27	118.9936	19.0625			53.91452	181.8757	70.36338	205.2512	0.1796	269.4656		0.241	294.7563
32.3034	268.0813	0.2066	265.1531	185.8198	0	10.21219	233.5969	13.417	192.19	119.0693	19.0625			53.96782	182.4234	70.46255	205.4499	0.2066	265.1531		0.2494	295.4938
32.3958	268.2281	0.1886	265.7188	185.8908	0	10.22172	247.0802	13.4255	192.07	119.1367	18.75			54.01182	182.4229	70.5374	205.2957	0.1886	265.7188		0.2662	293.8156
32.4799	268.1906	0.1796	261.0906	186.0061	0	10.24826	247.0803	13.4255	192.03	119.1704	18.75			54.18562	181.2727	70.59088	205.4741	0.1796	261.0906		0.2662	294.5594
32.5723	268.3219	0.1617	259.1563	186.0947	0	10.29028	247.0806	13.4339	192.1	119.2125	18.75			54.36332	181.2736	70.63914	205.4861	0.1617	259.1563		0.2746	294.2594
32.6732	268.3688	0.1527	256.6156	186.1745	0	10.3426	247.0814	13.417	192.08	119.2546	18.75			54.40317	181.2276	70.69712	204.7864	0.1527	256.6156		0.2578	294.3188
32.7152	268.2094	0.1706	258.975	186.2632	0	10.38102	232.8021	13.4255	192.13	119.3135	18.75			54.45572	181.2279	70.76178	204.7864	0.1706	258.975		0.2326	294.3625
32.7824	268.325	0.1796	258.8406	186.343	0	10.43283	232.803	13.4086	192.31	119.4061	18.4375			54.61635	181.0499	70.8389	204.7994	0.1796	258.8406		0.2494	294.6719
32.8413	267.9969	0.1886	257.0594	186.4317	0	10.52046	232.8035	13.4086	192.37	119.4398	18.125			54.75818	181.0497	70.86775	204.816	0.1886	257.0594		0.241	294.7594
32.9169	268.1969	0.1617	261.0469	186.5558	0	10.60707	232.8041	13.4086	192.18	119.4651	18.125			54.84141	180.7315	70.94059	204.816	0.1617	261.0469		0.2494	294.1156
33.0514	268.4625	0.1617	258.7344	186.6356	0	10.72387	235.5009	13.4255	192.27	119.5156	18.4375			54.91382	180.7309	70.99098	204.4762	0.1617	258.7344		0.241	294.8438
33.1355	268.3594	0.1706	257.6781	186.7332	0	10.85378	235.5018	13.4255	192.25	119.5745	18.4375			55.02262	180.5173	71.05396	204.3179	0.1706	257.6781		0.2578	294.8125
33.2279	268.4219	0.1617	260.0281	186.8218	0	10.98375	235.5028	13.4255	192.5	119.6672	18.4375			55.1727	180.5183	71.07778	204.3179	0.1617	260.0281		0.2494	294.0813
33.2615	268.1844	0.1796	256.3781	186.9194	0	11.12966	235.5037	13.4255	192.33	119.7008	18.125			55.28201	180.0176	71.18542	204.69	0.1796	256.3781		0.2662	294.1344
33.2783	268.4813	0.1527	256.05	186.9903	0	11.28408	234.1818	13.4339	192.12	119.7682	18.4375			55.34206	180.018	71.201	204.69	0.1527	256.05		0.2662	294.5563
33.3624	268.5656	0.1617	253.9375	187.079	0	11.43514	234.1827	13.4255	192.39	119.8019	18.4375			55.43746	180.6812	71.2691	204.3475	0.1617	253.9375		0.2746	294.9188
33.5053	268.3	0.1796	253.3344	187.1677	0	11.58131	234.1838	13.4255	192.31	119.8608	18.4375			55.58262	180.6812	71.33502	204.354	0.1796	253.3344		0.2746	294.6188
33.6314	268.8063	0.1706	256.05	187.2475	0	11.71873	234.1851	13.417	192.26	119.9366	18.4375			55.73274	180.9658	71.38446	204.354	0.1706	256.05		0.2578	294.075
33.6986	268.8844	0.1706	261.0625	187.3539	0	11.85459	247.0891	13.417	192.42	120.0124	17.8125			55.79045	180.9663	71.42573	204.1802	0.1706	261.0625		0.2578	294.6094
33.7743	268.6281	0.1796	257.2625	187.4514	0	11.98971	247.0894	13.4339	192.38	120.0461	17.8125			55.84713	181.1162	71.51693	203.8375	0.1796	257.2625		0.2746	294.4406
33.8415	268.2281	0.1796	253.8156	187.5578	0	12.1279	247.0905	13.4592	192.17	120.0713	17.8125			56.02716	181.1168	71.58503	203.8375	0.1796	253.8156		0.2494	295.225
33.9256	268.9813	0.2066	254.5438	187.6199	0	12.26608	247.0922	13.4677	192.39	120.1218	17.8125			56.14866	180.7033	71.59812	204.3845	0.2066	254.5438		0.2494	294.7156
34.0096	268.5344	0.2515	264.3844	187.7262	0	12.39113	231.7795	13.4592	192.61	120.1976	17.8125			56.16972	180.7035	71.69898	204.0471	0.2515	264.3844		0.2662	294.575
34.1189	268.3281	0.3054	268.6813	187.877	0	12.51642	231.7794	13.4592	192.28	120.2902	17.5			56.32343	180.5255	71.72503	204.0471	0.3054	268.6813		0.241	294.6094
34.2113	268.3563	0.3233	265.3813	187.9213	0	12.64817	231.7819	13.4508	192.22	120.3239	17.5			56.48828	180.5262	71.78749	204.2383	0.3233	265.3813		0.241	295.0906
34.3038	268.1844	0.3503	262.0656	188.0011	0	12.77246	231.7826	13.4339	192.42	120.3744	17.5			56.50315	180.6214	71.85526	204.0683	0.3503	262.0656		0.241	294.9375
34.3374	268.5281	0.467	285.4438	188.0898	0	12.90884	233.4986	13.4424	192.38	120.425	17.5			56.53121	180.6216	71.89127	204.0683	0.467	285.4438		0.2662	295.1031
34.4131	268.6313	0.5389	282.6313	188.2405	0	13.04882	233.4997	13.4592	192.31	120.4923	17.8125			56.85693	180.8019	71.97313	204.2522	0.5389	282.6313		0.2662	294.4563
34.4635	268.5656	0.5748	271.6781	188.3114	0	13.19476	233.5006	13.4592	192.3	120.5513	17.8125			56.94733	180.8022	71.99534	204.2522	0.5748	271.6781		0.2746	294.7219
34.5476	268.25	0.6107	271.4781	188.3646	0	13.33812	233.5027	13.4592	192.34	120.6102	18.125			56.88919	180.2278	72.08143	203.5441	0.6107	271.4781		0.2746	294.375
34.6568	268.8656	0.6017	279.6781	188.4887	0	13.49769	232.1879	13.4592	192.31	120.6691	18.125			56.86694	180.2271	72.10814	204.0794	0.6017	279.6781		0.2829	294.7125
34.7409	268.7969	0.6017	283.2219	188.5863	0	13.65265	232.1888	13.4592	192.32	120.7028	18.125			57.10355	180.9015	72.15555	204.0794	0.6017	283.2219		0.2662	294.6188
34.8334	269.2313	0.6017	276.8125	188.6483	0	13.80554	232.19	13.4424	192.14	120.7786	18.125			57.40313	180.9026	72.22344	203.7212	0.6017	276.8125		0.2746	294.675
34.909	269.475	0.6377	261.75	188.7015	0	13.80554	232.1899	13.4339	191.94	120.8375	17.8125			57.33831	181.041	72.29047	203.1858	0.6377	261.75		0.2829	294.3625
34.9931	269.3813	0.7005	257.4844	188.8345	0	14.17679	233.5752	13.4339	192	120.8881	17.8125			57.22007	181.0405	72.34498	203.1858	0.7005	257.4844		0.2662	294.7031
35.0771	269.5063	0.7544	255.3781	188.9232	0	14.31213	233.5756	13.4424	191.77	120.9386	18.125			57.45281	181.2277	72.38266	202.6626	0.7544	255.3781		0.2746	294.8375
35.1612	269.5031	0.7724	253.2906	189.003	0	14.47816	233.5761	13.4339	192.01	121.0059	18.125			57.7413	181.2301	72.47363	203.0238	0.7724	253.2906		0.2662	294.925
35.2452	269.6063	0.7993	258.8375	189.0562	0	14.64986	233.5784	13.4508	191.96	121.0565	18.125			57.78019	180.8974	72.49524	203.0238	0.7993	258.8375		0.2662	294.7156
35.3377	269.7594	0.7993	273.8563	189.1714	0	14.82414	234.041	13.4677	192.06	121.1238	17.8125			57.66267	180.8962	72.55371	202.8583	0.7993	273.8563		0.2746	294.5875
35.4386	269.6969	0.8083	271.9531	189.2689	0	15.00229	234.0421	13.4761	191.94	121.1996	17.5			57.82852	180.7413	72.61457	202.3294	0.8083	271.9531		0.2494	294.4813
35.5478	269.4469	0.8083	265.2563	189.331	0	15.17321	234.0434	13.4592	192.23	121.2417	17.5			58.11077	180.7434	72.67084	202.3395	0.8083	265.2563		0.2494	294.9063
35.6151	269.4781	0.8352	261.9844	189.4196	0	15.34361	234.0453	13.4255	191.95	121.2922	17.5			58.24714	180.6394	72.69997	202.3404	0.8352	261.9844		0.2662	294.3281
35.6991	269.0094	0.8442	280.9875	189.526	0	15.52355	236.1424	13.4339	192.05	121.3512	17.5			58.1391	180.6386	72.75997	201.6371	0.8442	280.9875		0.2746	294.8063
35.7748	269.1375	0.8173	325.625	189.6324	0	15.6906	236.1431	13.4424	191.97	121.427	17.1875			58.26463	180.1667	72.79842	201.6481	0.8173	325.625		0.2578	294.7938
35.8505	268.2656	0.7993	342.0813	189.7299	0	15.87905	236.1449	13.4508	192.04	121.4775	17.1875			58.53316	180.169	72.86866	201.6481	0.7993	342.0813		0.241	294.7938
35.9261	267.4438	0.7993	324.8594	189.8008	0	16.0497	236.1462	13.4508	192.02	121.5196	17.1875			58.6623	180.6274	72.89693	201.649	0.7993	324.8594		0.2578	294.4563
36.0018	267.6375	0.8083	288.9313	189.8895	0	16.22447	238.1914	13.4592	192.14	121.5617	16.875			58.61795	180.6269	73.01026	201.289	0.8083	288.9313		0.2746	294.2813
36.069	267.3688	0.8442	267.7219	189.9693	0	16.4111	238.1917	13.4677	191.98	121.6459	16.875			58.76102	180.2184	73.01092	201.4643	0.8442	267.7219		0.2913	294.6531
36.1615	267.2781	0.8442	259.7594	190.0757	0	16.57941	238.1933	13.4677	192.02	121.6796	16.5625			58.94461	180.2201	73.09203	201.4643	0.8442	259.7594		0.2578	294.6906
36.2287	266.7969	0.8083	276.1031	190.1909	0	16.75676	238.1952	13.4424	191.92	121.7132	16.5625			59.02932	180.2249	73.11385	200.9404	0.8083	276.1031		0.2746	294.375
36.338	267.2813	0.7634	332.5094	190.2352	0	16.94596	241.5155	13.4255	191.91	121.789	16.25			59.10964	180.2246	73.22009	200.7655	0.7634	332.5094		0.2829	294.2125
36.3968	267.1563	0.7634	320.2281	190.3416	0	17.12535	241.5169	13.4255	192.06	121.848	15.9375			59.23076	179.9588	73.2131	200.7673	0.7634	320.2281		0.2997	294.3969
36.4977	267.35	0.7724	279.6094	190.4214	0	17.31919	241.5188	13.4508	191.95	121.9237	15.625			59.32221	179.9601	73.28167	200.2567	0.7724	279.6094		0.2829	294.6844
36.607	266.8656	0.7993	262.0469	190.4923	0	17.50348	241.5197	13.4677	191.96	121.9574	15			59.45653	179.6827	73.32954	199.7337	0.7993	262.0469		0.2746	295.1313
36.6911	267.0563	0.7993	259.3781	190.581	0	17.68442	256.2301	13.4677	192.11	122.0079	15			59.57225	179.6822	73.37696	199.7319	0.7993	259.3781		0.2578	294.1531
36.7667	266.7375	0.7724	267.65	190.6873	0	17.85787	256.2321	13.4592	192	122.0585	14.375			59.62758	178.976	73.42623	199.9061	0.7724	267.65		0.2578	294.4594
36.8508	267.225	0.7365	280.6344	190.776	0	18.02926	256.2328	13.4592	192.19	122.1258	14.375			59.75752	178.9761	73.49743	199.8998	0.7365	280.6344		0.2578	294.2375
36.9012	267.5656	0.7275	283.4875	190.8469	0	18.2089	256.2343	13.4424	192.24	122.1932	14.0625			59.8831	178.7823	73.53702	199.1911	0.7275	283.4875		0.241	294.3781
36.9853	267.1125	0.7454	269.775	190.9355	0	18.37794	293.6973	13.4677	192.16	122.2437	13.4375			59.93948	178.783	73.58224	199.3649	0.7454	269.775		0.2662	294.6344
37.0861	267.4125	0.7544	258.0313	191.0862	0	18.53666	293.6997	13.4761	192.31	122.2858	13.125			60.04881	178.2775	73.6314	199.3595	0.7544	258.0313		0.2829	294.5469
37.1618	267.0375	0.7724	253.1156	191.1749	0	18.70878	293.7003	13.4761	192.07	122.3195	13.125			60.20486	178.2782	73.69816	199.3532	0.7724	253.1156		0.2494	294.6094
37.2459	267.4844	0.7814	253.4719	191.2547	0	18.88244	293.7029	13.4592	192.04	122.3784	13.125			60.23548	177.8618	73.76443	198.3114	0.7814	253.4719		0.241	294.6563
37.3215	267.4781	0.7544	270.7438	191.3788	0	19.06564	323.6609	13.4508	192.18	122.4374	12.8125			60.30199	177.8619	73.85653	198.324	0.7544	270.7438		0.2326	294.0906
37.372	267.7188	0.7095	293.2438	191.4674	0	19.23824	323.6625	13.4845	192.11	122.4963	12.8125			60.48494	177.5642	73.87755	197.4602	0.7095	293.2438		0.2326	294.0125
37.4476	267.5031	0.6916	284.55	191.5117	0	19.41007	323.6645	13.4761	192.19	122.5468	12.5			60.61933	177.5643	73.92533	197.4619	0.6916	284.55		0.2242	294.1594
37.5401	267.7031	0.7275	265.1219	191.627	0	19.5847	323.6669	13.4592	192.13	122.5889	11.875			60.57565	176.8918	74.00541	197.4619	0.7275	265.1219		0.241	294.0469
37.6578	267.7313	0.7634	257.4406	191.7245	0	19.75493	342.3981	13.4508	191.85	122.6731	11.5625			60.65614	176.8919	74.03683	197.4718	0.7634	257.4406		0.2326	294.8375
37.7334	267.9344	0.7634	254.2656	191.689	0	19.92255	342.3943	13.4677	191.8	122.7068	11.5625			60.90238	176.326	74.10022	197.3092	0.7634	254.2656		0.241	294.525
37.8175	267.7406	0.7365	264.4969	191.6447	0	20.09064	342.3958	13.4677	192	122.791	10.9375			61.00918	176.3254	74.12742	196.9648	0.7365	264.4969		0.2662	294.0781
37.8679	267.85	0.6916	294.0125	191.6447	0	20.26234	342.3966	13.4761	191.82	122.85	10.9375			60.9418	175.8501	74.19648	196.9746	0.6916	294.0125		0.241	295.125
37.9604	267.8281	0.6916	287.5406	191.6713	0	20.44094	348.6439	13.4592	191.9	122.9005	10.9375			61.05922	175.8496	74.2369	196.996	0.6916	287.5406		0.2326	294.7844
38.0193	267.6063	0.7275	264.9625	191.689	0	20.61048	348.6449	13.4761	192.01	122.9342	10.9375			61.28123	175.6814	74.31159	196.4803	0.7275	264.9625		0.2326	294.175
38.1033	267.075	0.7544	256.2406	191.7067	0	20.77614	348.6478	13.4592	191.85	122.9931	10.9375			61.34624	175.6823	74.34675	196.4989	0.7544	256.2406		0.2326	293.9781
38.1958	267.4656	0.7724	252.6688	191.6713	0	20.95207	348.6498	13.4592	191.79	123.0352	10.9375			61.3434	175.9772	74.4273	196.8481	0.7724	252.6688		0.2326	294.7656
38.2883	267.3656	0.7544	259.3344	191.6801	0	21.14084	344.7162	13.4592	191.75	123.1026	10.9375			61.49055	175.9781	74.44612	196.1611	0.7544	259.3344		0.241	294.8781
38.3471	267.475	0.7095	275.825	191.6979	0	21.32106	344.719	13.4677	191.86	123.1531	10.9375			61.68183	175.387	74.52635	196.1637	0.7095	275.825		0.241	294.1125
38.4144	267.5156	0.7005	276.0781	191.6713	0	21.49505	344.7202	13.4592	192.15	123.1783	10.625			61.74506	175.387	74.55125	195.9896	0.7005	276.0781		0.2494	294.7063
38.5237	267.2031	0.7185	263.9469	191.6358	0	21.65738	344.7195	13.4339	192.22	123.2457	10.625			61.73497	174.5242	74.62652	196.1611	0.7185	263.9469		0.2326	294.525
38.6161	266.7625	0.7544	255.3	191.6713	0	21.81943	350.5779	13.4424	192	123.271	10.9375			61.84648	174.5261	74.66021	196.1575	0.7544	255.3		0.241	294.4156
38.6834	266.9656	0.7814	251.9719	191.7422	0	21.98943	350.5823	13.4761	192.32	123.3467	10.9375			62.05659	174.7448	74.72974	195.3016	0.7814	251.9719		0.2326	295.075
38.7254	266.6375	0.7903	252.3219	191.6801	0	22.15884	350.5823	13.4761	192.19	123.4394	10.9375			62.15802	174.7462	74.86091	194.9628	0.7903	252.3219		0.2662	294.9875
38.7927	266.675	0.7814	262.9063	191.627	0	22.33778	350.5851	13.4508	192	123.4646	10.9375			62.1229	174.1647	74.93605	194.9655	0.7814	262.9063		0.2662	294.3375
38.9188	266.9469	0.7365	284.4594	191.6535	0	22.51433	346.4695	13.4508	191.98	123.5152	10.9375			62.19877	174.1656	74.97152	194.7975	0.7365	284.4594		0.2578	293.8906
39.0028	266.5	0.7365	278.5	191.7067	0	22.69523	346.4716	13.4508	192.06	123.5657	10.9375			62.42956	174.1176	75.03705	194.2866	0.7365	278.5		0.2662	294.5219
39.0533	266.625	0.7454	260.6656	191.6713	0	22.85802	346.4721	13.4508	192.12	123.633	10.9375			62.55863	174.1187	75.07841	194.2937	0.7454	260.6656		0.2326	294.5531
39.1205	266.1281	0.7993	254.1875	191.6535	0	23.0321	346.475	13.4592	192.24	123.6836	10.9375			62.523	174.2027	75.13405	193.9572	0.7993	254.1875		0.2326	294.425
39.2298	266.5188	0.7993	251.7406	191.6801	0	23.19454	343.0399	13.4592	192.08	123.7341	10.9375			62.59168	174.2042	75.21699	193.6177	0.7993	251.7406		0.2242	294.2219
39.3139	266.3469	0.7814	263.3563	191.6358	0	23.36982	343.0404	13.4508	192.45	123.7762	10.9375			62.81291	173.2994	75.23151	193.6362	0.7814	263.3563		0.241	294.1813
39.4064	266.1688	0.7365	287.8094	191.4851	0	23.5443	343.0426	13.4255	192.36	123.8267	10.9375			62.97065	173.3004	75.31794	193.8208	0.7365	287.8094		0.2494	294.5406
39.4652	266.3313	0.7365	285.2313	191.3522	0	23.7182	343.044	13.4677	192.04	123.8772	10.9375			62.95724	173.011	75.35615	193.6511	0.7365	285.2313		0.2494	294.5813
39.5157	266.1344	0.7454	264.9906	191.2813	0	23.88482	335.9576	13.5604	192.06	123.953	10.9375			63.02669	173.0108	75.41392	193.6836	0.7454	264.9906		0.2494	294.4969
39.5661	266.425	0.7814	256.025	191.166	0	24.05528	335.9583	13.6195	192.18	124.0035	10.625			63.19321	172.8239	75.45849	193.3445	0.7814	256.025		0.2494	294.6281
39.6838	266.5125	0.7903	252.0688			24.22723	335.9591	13.7038	191.92	124.0625	10.625			63.34036	172.8245	75.48467	193.3848	0.7903	252.0688		0.2578	294.4281
39.7931	266.5156	0.7634	256.3938			24.39607	335.9621	13.7797	191.9	124.0877	10.625			63.39585	172.3431	75.55799	193.593	0.7634	256.3938		0.2494	295.2031
39.8772	266.5656	0.7365	277.075			24.58083	339.1828	13.8725	191.52	124.1551	10.3125			63.42942	172.3432	75.61532	193.254	0.7365	277.075		0.2662	295.0594
39.9444	266.4188	0.7095	287.3406			24.76893	339.1859	13.8894	191.49	124.2309	10.3125			63.57139	172.6144	75.65272	193.2733	0.7095	287.3406		0.2578	294.2938
39.9949	266.3406	0.7275	270.2875			24.95102	339.1889	13.8894	191.31	124.2814	10.3125			63.73587	172.6163	75.8273	193.1092	0.7275	270.2875		0.2578	294.8625
40.0705	266.3219	0.7724	257.9563			25.12409	339.189	13.8809	191.3	124.3151	10			63.85049	171.938	75.8559	193.2785	0.7724	257.9563		0.2494	294.3344
40.121	266.1344	0.7724	253.2469			25.29582	327.1038	13.8725	190.98	124.3656	10			63.86494	171.9385	75.9254	192.7666	0.7724	253.2469		0.241	294.8313
40.2303	266.0938	0.7724	256.4219			25.46363	327.1056	13.8809	190.65	124.4077	9.6875			63.95094	171.6721	75.9861	192.7762	0.7724	256.4219		0.2242	294.55
40.3143	265.95	0.7544	277.5906			25.62858	327.1078	13.9147	190.85	124.4751	9.6875			64.1456	171.6733	76.02319	192.4384	0.7544	277.5906		0.2494	294.7688
40.4152	266.2063	0.7454	281.2719			25.80382	327.1081	14.0075	190.6	124.5172	9.375			64.27705	171.4137	76.09521	192.4489	0.7454	281.2719		0.2494	294.7063
40.4741	265.9063	0.7365	264.1125			25.98004	331.604	14.0749	190.42	124.5845	9.375			64.275	171.4139	76.13793	192.288	0.7365	264.1125		0.2662	294.5156
40.5245	266.2344	0.7724	254.4625			26.15706	331.6039	14.1593	190.47	124.6182	9.375			64.37052	171.1361	76.19638	192.288	0.7724	254.4625		0.2662	294.4625
40.617	266.1781	0.7903	251.4125			26.32574	331.6065	14.2521	190.33	124.6687	9.375			64.57426	171.1389	76.22137	192.2871	0.7903	251.4125		0.2494	294.3531
40.6842	266.1969	0.7814	252.8094			26.49103	331.6085	14.328	190.22	124.7108	9.0625			64.692	170.3711	76.30044	192.2802	0.7814	252.8094		0.2494	294.6813
40.7515	265.9406	0.7454	277.0438			26.66407	312.4478	14.4039	190.15	124.7613	9.0625			64.69254	170.3707	76.33075	191.6065	0.7454	277.0438		0.2662	295.3938
40.8356	265.8813	0.7095	289.2469			26.81643	312.4494	14.4714	189.98	124.8119	9.0625			64.79558	169.7993	76.37426	191.5996	0.7095	289.2469		0.2662	294.5719
40.9196	266.0469	0.7275	272.1125			26.99172	312.4517	14.5473	190.08	124.8792	8.75			64.98487	169.8005	76.42802	191.4315	0.7275	272.1125		0.2578	295.0281
41.0037	265.8688	0.7724	258.6781			27.16855	312.4532	14.6485	189.85	124.9213	8.75			65.09205	169.1217	76.48935	191.7634	0.7724	258.6781		0.2242	294.5656
41.0626	266.1563	0.7993	253.8594			27.33425	289.987	14.7497	189.84	124.955	8.75			65.10447	169.1218	76.53962	191.76	0.7993	253.8594		0.2326	294.6031
41.1214	266.1469	0.7903	256.8344			27.5043	289.9894	14.834	190.07	125.0224	8.75			65.23309	165.5959	76.59369	191.4237	0.7903	256.8344		0.2158	295.0563
41.2307	266.0438	0.7814	265.3438			27.6573	289.99	14.9268	189.99	125.0897	8.4375			65.40404	165.5965	76.63216	191.4245	0.7814	265.3438		0.2242	294.775
41.3232	266.0563	0.7634	268.1875			27.81338	289.9896	14.9943	189.94	125.1234	8.4375			65.46012	161.7734	76.70708	191.0957	0.7634	268.1875		0.2242	293.8375
41.4157	265.5844	0.7634	258.3625			27.9795	266.6323	15.0702	189.86	125.1824	8.4375			65.56449	161.7736	76.71867	191.2635	0.7634	258.3625		0.2494	294.3688
41.4829	265.8344	0.7903	252.225			28.15824	266.634	15.1377	189.83	125.2497	8.4375			65.68869	157.4537	76.905	190.7664	0.7903	252.225		0.2326	294.1844
41.5082	265.875	0.7903	250.1			28.3243	266.6359	15.1967	189.58	125.3002	8.4375			65.74709	157.4531	76.93111	190.7733	0.7903	250.1		0.2326	294.4906
41.5586	265.8656	0.7903	253.5938			28.50299	266.6376	15.2811	189.45	125.3423	8.125			65.87467	154.7297	77.00037	190.273	0.7903	253.5938		0.2326	294.6281
41.6679	265.775	0.7724	271.7813			28.68063	243.5697	15.3739	189.39	125.376	8.125			66.04488	154.7298	77.02558	190.4402	0.7724	271.7813		0.2074	294.6938
41.794	265.5813	0.7634	279.4438			28.83577	243.5712	15.4751	189.21	125.4266	8.125			66.0847	152.8368	77.11203	190.4445	0.7634	279.4438		0.2074	294.9063
41.8613	265.4656	0.7724	270.6719			28.98369	243.5718	15.5594	189.3	125.4939	8.125			66.10694	152.8369	77.11974	189.9431	0.7724	270.6719		0.2158	294.55
41.9369	265.6563	0.7814	258.1563			29.15765	243.5721	15.6353	189.4	125.536	8.125			66.29986	152.2717	77.20794	189.9474	0.7814	258.1563		0.2158	294.7438
41.9706	265.3906	0.8083	253.4281			29.32151	226.4513	15.7197	188.98	125.6034	8.125			66.51655	152.2729	77.25017	189.7892	0.8083	253.4281		0.2158	294.7281
42.0462	265.5406	0.8083	254.1125			29.48873	226.4531	15.7872	189.09	125.6623	8.125			66.49156	151.8373	77.30239	189.4557	0.8083	254.1125		0.2158	294.7531
42.1051	265.6094	0.7544	265.7469			29.66365	226.454	15.8631	188.86	125.7213	8.125			66.49058	151.8368	77.33941	189.46	0.7544	265.7469		0.2158	294.3281
42.2144	265.4625	0.7724	275.8875			29.83749	226.4559	15.9305	188.81	125.7549	8.125			66.7207	151.6499	77.42747	189.4643	0.7724	275.8875		0.2158	294.4563
42.3069	265.2688	0.7634	272.1188			30.00464	219.5702	16.0065	188.54	125.797	8.125			66.94465	151.6529	77.45931	188.7989	0.7634	272.1188		0.2326	294.6938
42.391	265.1188	0.7993	259.7156			30.17152	219.5724	16.0908	188.72	125.856	8.125			66.88766	152.0771	77.52946	188.8032	0.7993	259.7156		0.2494	294.3375
42.4834	265.1844	0.8263	253.85			30.33036	219.5728	16.192	188.41	125.9233	8.125			66.88385	152.077	77.56486	188.8058	0.8263	253.85		0.2326	294.5219
42.5087	265.1594	0.8352	253.0188			30.49204	219.5743	16.2848	188.03	125.9739	7.8125			67.12714	152.5743	77.62337	188.6397	0.8352	253.0188		0.199	294.5719
42.5339	264.8438	0.7903	275.2531			30.65653	216.7152	16.3607	187.73	125.9991	7.8125			67.3588	152.5752	77.64128	188.6449	0.7903	275.2531		0.2074	294.8406
42.6516	264.4844	0.7544	304.9094			30.82511	216.7159	16.4451	187.94	126.0749	7.8125			67.32324	152.8881	77.8217	188.1517	0.7544	304.9094		0.2158	294.35
42.7777	264.8469	0.7454	285.6406			30.98701	216.7167	16.5126	187.78	126.1339	7.8125			67.29102	152.887	77.85206	188.3174	0.7454	285.6406		0.2074	294.2156
42.845	264.6219	0.7814	263.325			31.15636	216.7186	16.5716	187.36	126.1928	7.1875			67.49064	152.9105	77.89953	187.9852	0.7814	263.325		0.2074	294.5094
42.9038	264.5219	0.7993	254.8188			31.32131	214.844	16.6559	187.24	126.2433	7.1875			67.77445	152.9116	77.9429	187.9878	0.7993	254.8188		0.2326	294.4656
42.9795	264.3719	0.8083	255.0188			31.48522	214.8443	16.7487	186.86	126.3191	6.875			67.80057	152.6224	78.00736	188.1534	0.8083	255.0188		0.241	294.3406
43.0888	263.8344	0.7993	263.9031			31.64965	214.8455	16.8162	187.05	126.3444	6.5625			67.68803	152.6218	78.04905	188.1594	0.7993	263.9031		0.2578	294.4031
43.1897	263.8406	0.7634	264.7344			31.80916	214.8453	16.9006	186.99	126.4117	6.5625			67.84891	152.5863	78.09794	187.8343	0.7634	264.7344		0.2326	294.4094
43.257	263.7594	0.7724	258.5906			31.96039	216.4327	16.9765	186.74	126.4875	6.5625			68.15412	152.587	78.16272	187.5037	0.7724	258.5906		0.199	294.5469
43.3074	263.4469	0.7544	252.9719			32.1101	216.434	17.0861	186.62	126.5296	6.25			68.23675	152.3888	78.19848	187.508	0.7544	252.9719		0.2158	294.4781
43.3747	263.3313	0.7724	250.15			32.2732	216.436	17.1536	186.46	126.5886	6.25			68.14764	152.3879	78.25445	186.8584	0.7724	250.15		0.199	294.8563
43.4672	263.0781	0.8083	249.3938			32.44197	216.4377	17.238	186.48	126.6475	6.25			68.2827	152.4476	78.30602	187.5182	0.8083	249.3938		0.2158	294.2313
43.526	263.2406	0.7814	259.1688			32.6159	218.5451	17.3054	186.22	126.698	5.9375			68.54762	152.4497	78.36341	187.5267	0.7814	259.1688		0.241	294.7813
43.5933	262.8719	0.7724	272.7031			32.79373	218.5469	17.3814	186.24	126.7485	5.9375			68.64571	151.9009	78.38731	187.3616	0.7724	272.7031		0.241	294.5719
43.6689	262.5531	0.7634	262.65			32.9439	218.5466	17.491	186.15	126.8159	5.9375			68.65215	151.9006	78.49075	186.547	0.7634	262.65		0.241	294.7813
43.7783	262.5906	0.7814	253.5594			33.1026	218.5487	17.5754	186.24	126.8748	5.9375			68.76883	151.7585	78.48867	186.558	0.7814	253.5594		0.2242	294.1781
43.8792	262.3969	0.7903	250.5531			33.26492	219.238	17.6428	186.02	126.9169	5.9375			68.95626	151.7594	78.56589	186.8873	0.7903	250.5531		0.2326	294.0938
43.9548	261.8594	0.7993	250.0469			33.43163	219.241	17.7272	186.25	126.9591	5.9375			69.10353	151.7196	78.58811	186.8949	0.7993	250.0469		0.2578	293.9875
44.0137	261.8844	0.7903	253.8688			33.59466	219.2407	17.82	185.89	127.0264	5.9375			69.11473	151.7201	78.68842	186.2428	0.7903	253.8688		0.2578	294.2813
44.0809	261.2844	0.7903	261.4719			33.76601	219.2426	17.9043	185.76	127.0854	5.625			69.24459	151.02	78.68716	186.0787	0.7903	261.4719		0.241	294.3688
44.1734	261.2219	0.7544	261.1438			33.91645	218.8672	17.9887	185.92	127.1443	5.625			69.36952	151.0208	78.77428	186.0787	0.7544	261.1438		0.2662	294.7094
44.3332	261.1344	0.7993	255.7438			34.07925	218.8695	18.0815	185.67	127.2032	5.625			69.46633	150.2194	78.8204	185.7531	0.7993	255.7438		0.2494	295.275
44.4257	260.9844	0.7814	251.4063			34.23766	218.8709	18.1489	185.72	127.2453	5.3125			69.61916	150.2206	78.87669	185.2619	0.7814	251.4063		0.2746	295.0469
44.4929	261.0969	0.7903	249.7125			34.401	218.871	18.2333	185.56	127.2874	5.3125			69.748	148.693	78.92827	185.2628	0.7903	249.7125		0.2494	294.5469
44.535	260.9563	0.7814	253.7563			34.56818	220.8636	18.3008	185.68	127.3548	5.3125			69.78361	148.6931	79.04368	185.596	0.7814	253.7563		0.241	294.7125
44.6191	261.2969	0.7724	263.2906			34.7333	220.8648	18.3851	185.5	127.4222	5.3125			69.8781	148.4191	79.04236	185.2745	0.7724	263.2906		0.2578	294.2063
44.6947	260.9406	0.7454	273.4563			34.89507	220.8668	18.4526	185.45	127.4727	5.3125			70.06712	148.4205	79.14379	185.2745	0.7454	273.4563		0.2494	294.125
44.7956	260.7969	0.7544	267.3375			35.03826	220.8666	18.5201	185.51	127.5401	5.3125			70.21354	148.1501	79.1642	185.117	0.7544	267.3375		0.2578	294.45
44.8797	260.3063	0.7634	255.9938			35.19846	221.3417	18.5791	185.26	127.5822	5.3125			70.23057	148.1509	79.22931	185.1203	0.7634	255.9938		0.2578	294.7281
44.947	260.4438	0.7814	251.6781			35.35509	221.344	18.6804	185.23	127.6327	5.3125			70.32357	148.2336	79.28268	184.6305	0.7814	251.6781		0.241	294.2125
45.0059	260.425	0.7724	255.2156			35.51558	221.3456	18.7732	185.03	127.7	5.3125			70.52604	148.2341	79.33988	184.6305	0.7724	255.2156		0.2326	294.1906
45.1152	260.3125	0.7454	265.9281			35.68508	221.3471	18.8659	184.94	127.7506	5.3125			70.665	148.4173	79.38738	184.4616	0.7454	265.9281		0.241	294.8438
45.1824	259.7563	0.7634	263.5438			35.84761	223.5337	18.9166	184.93	127.8011	5.3125			70.7208	148.4183	79.4256	183.9732	0.7634	263.5438		0.241	294.8781
45.2581	259.2938	0.7724	255.1156			36.00011	223.5338	19.0093	184.63	127.8179	5.3125			70.81973	149.24	79.48692	183.9548	0.7724	255.1156		0.2494	294.0719
45.3422	258.8156	0.7724	251.2063			36.15901	223.5363	19.1021	184.66	127.8769	5.3125			70.95741	149.2411	79.52574	183.6298	0.7724	251.2063		0.2829	294.4281
45.4599	258.8344	0.7724	251.1375			36.31383	223.5379	19.1949	184.6	127.9611	5.625			71.11268	150.131	79.60624	183.6089	0.7724	251.1375		0.2662	294.3625
45.5272	258.0656	0.7724	253.7781			36.4746	223.6485	19.2371	184.54	128.0284	5.625			71.21241	150.1314	79.65853	183.6081	0.7724	253.7781		0.2746	294.5813
45.586	257.7688	0.7454	255.5531			36.6299	223.6507	19.3046	184.45	128.0621	5.3125			71.28685	151.4336	79.7041	182.9596	0.7454	255.5531		0.2662	294.7438
45.6365	257.2844	0.7454	255.4125			36.78085	223.6515	19.3805	184.27	128.1126	5.3125			71.40518	151.4332	79.76402	182.7978	0.7454	255.4125		0.2326	294.025
45.7374	257.0969	0.7634	253.4594			36.9535	223.6525	19.4902	184.27	128.1632	5.3125			71.55063	151.9707	79.80396	182.7978	0.7634	253.4594		0.241	294.6
45.8383	256.5844	0.7454	250.9125			37.106	224.1459	19.5914	183.78	128.2137	5.3125			71.67493	151.9706	79.94161	182.6369	0.7454	250.9125		0.2494	294.0594
45.9476	256.325	0.7544	254.4063			37.26314	224.1481	19.6589	183.86	128.2726	5.3125			71.77134	152.7605	79.99508	182.6377	0.7544	254.4063		0.2578	294.325
45.9728	256.1469	0.7634	256.6188			37.42369	224.1485	19.7517	183.86	128.3316	4.6875			71.85404	152.7605	80.04064	181.992	0.7634	256.6188		0.241	293.9188
46.0485	255.7438	0.7454	253.2906			37.58189	224.1499	19.836	183.73	128.3905	5			71.98349	153.4513	80.06506	181.9953	0.7454	253.2906		0.2242	294.45
46.1326	256.0875	0.7454	254.5813			37.73959	223.3808	19.9119	183.61	128.4495	5			72.12224	153.4527	80.16427	181.523	0.7454	254.5813		0.2242	294.75
46.2167	255.6719	0.7454	258.625			37.89831	223.3814	19.9878	183.4	128.5168	4.6875			72.25197	153.7256	80.20643	181.8449	0.7454	258.625		0.2494	295.1
46.2839	255.6719	0.7365	254.775			38.04906	223.3827	20.0553	183.09	128.5589	4.6875			72.32615	153.7254	80.26764	181.8548	0.7365	254.775		0.2578	294.3938
46.3933	255.0406	0.7814	250.825			38.20627	223.3841	20.1566	182.88	128.6179	4.6875			72.42256	153.9807	80.30893	181.5329	0.7814	250.825		0.2578	293.95
46.4605	254.9469	0.7454	254.5063			38.3596	223.9708	20.224	182.86	128.6684	4.6875			72.58868	153.9818	80.39036	180.8986	0.7454	254.5063		0.2662	294.6625
46.5362	254.8438	0.7365	271.3781			38.53205	223.9721	20.3168	182.69	128.7442	4.6875			72.72227	154.02	80.41904	180.9068	0.7365	271.3781		0.2746	295.0563
46.6203	254.8938	0.7365	268.1938			38.68384	223.9735	20.4012	182.14	128.8031	4.375			72.79464	154.0199	80.51238	180.9068	0.7365	268.1938		0.2494	294.5375
46.696	255.0625	0.7365	258.1281			38.84807	223.9758	20.4855	182.12	128.8452	4.375			72.90834	153.5751	80.54331	180.9117	0.7365	258.1281		0.241	294.4813
46.7885	255.0969	0.7544	252.7594			39.00633	225.8724	20.5615	181.77	128.8873	4.375			73.01764	153.5758	80.61687	180.753	0.7544	252.7594		0.2494	294.3063
46.8726	255.0219	0.7724	250.6531			39.17727	225.8731	20.6458	181.41	128.9547	4.375			73.13959	152.8675	80.65601	180.2726	0.7724	250.6531		0.2326	294
46.9482	254.7375	0.7544	263.6156			39.34124	225.8747	20.7217	181.29	129.0052	4.0625			73.29693	152.8688	80.72984	180.2751	0.7544	263.6156		0.2578	294.3594
47.0071	254.825	0.7185	281.4938			39.51194	225.8756	20.8061	181.1	129.0557	4.0625			73.40082	152.6067	80.78217	180.1184	0.7185	281.4938		0.241	294.9188
47.066	254.7375	0.7365	265.3563			39.66251	226.7638	20.8905	181.27	129.1063	4.0625			73.45846	152.6073	80.82527	179.6394	0.7365	265.3563		0.2578	294.4969
47.1753	254.6938	0.7634	255.0281			39.82006	226.7652	20.9748	181.3	129.1568	4.0625			73.57371	152.0732	80.87927	179.6378	0.7634	255.0281		0.241	294.4594
47.2594	254.9656	0.7365	256.9875			39.97323	226.7668	21.0676	181.01	129.1989	4.0625			73.76284	152.0739	80.93279	179.4783	0.7365	256.9875		0.2494	294.0594
47.3266	254.7094	0.7365	259.6969			40.13726	226.7694	21.1604	181.02	129.2747	4.0625			73.90828	151.1381	80.99162	179.0022	0.7365	259.6969		0.241	294.1969
47.4191	254.6938	0.7365	254.6906			40.30415	226.8377	21.2363	180.87	129.342	4.0625			73.89853	151.1381	81.05839	179.0022	0.7365	254.6906		0.2578	294.7313
47.5032	254.7906	0.7454	252.1063			40.4579	226.8397	21.3207	180.98	129.3841	3.75			73.98099	150.755	81.1339	179.0006	0.7454	252.1063		0.241	294.4844
47.5873	254.5781	0.7365	253.4438			40.60517	226.8398	21.3797	180.9	129.4178	3.75			74.22977	150.7572	81.15495	179.0006	0.7365	253.4438		0.241	294.2219
47.6378	254.6438	0.7365	254.3563			40.74784	226.8408	21.4725	181.01	129.4599	3.75			74.41374	150.1681	81.2681	178.2051	0.7365	254.3563		0.241	294.6094
47.7303	254.2469	0.7454	254.3844			40.89591	225.7013	21.5653	180.81	129.5273	4.0625			74.35877	150.1669	81.36285	178.21	0.7454	254.3844		0.2242	294.2438
47.8144	254.4594	0.7365	253.8938			41.05895	225.7031	21.6497	180.93	129.5862	3.75			74.40557	149.6571	81.39399	178.21	0.7365	253.8938		0.241	294.2531
47.9321	254.1469	0.7365	252.2875			41.22849	225.7039	21.734	180.79	129.6536	3.75			74.66936	149.658	81.46929	178.5264	0.7365	252.2875		0.2242	294.1156
47.991	254.1594	0.7275	253.3531			41.38927	225.7053	21.8268	180.53	129.7041	3.75			74.8864	149.3537	81.53537	178.5288	0.7275	253.3531		0.241	294.8469
48.0078	253.8906	0.7095	256.6375			41.54742	224.5484	21.9112	180.55	129.7462	3.75			74.87249	149.3542	81.60418	177.5785	0.7095	256.6375		0.2494	294.3031
48.075	253.8313	0.7005	255.6719			41.6821	224.5501	21.9702	180.66	129.7883	3.75			74.90047	148.9904	81.63191	177.5834	0.7005	255.6719		0.2578	294.3781
48.176	253.9063	0.7095	253.9188			41.83671	224.5515	22.0377	180.53	129.8725	3.75			75.05653	148.9912	81.71282	177.5834	0.7095	253.9188		0.2662	294.2219
48.2769	254.1375	0.7185	254.0188			41.98821	224.5535	22.1136	180.49	129.9399	3.4375			75.30249	148.2393	81.74906	177.2731	0.7185	254.0188		0.241	294.0219
48.361	253.5844	0.7275	254.8938			42.14253	224.4361	22.198	180.54	129.9736	3.4375			75.44047	148.2403	81.82735	177.2748	0.7275	254.8938		0.241	294.6281
48.3946	253.5625	0.7275	258.7219			42.30411	224.4377	22.2908	180.03	130.0157	3.4375			75.33717	147.8703	81.88285	177.2748	0.7275	258.7219		0.2494	293.9438
48.4619	253.2313	0.7095	258.8656			42.45512	224.4389	22.392	179.92	130.0746	3.4375			75.39871	147.8715	81.94573	176.965	0.7095	258.8656		0.2494	294.0938
48.5291	253.4656	0.7275	254.1781			42.60249	224.4395	22.4848	179.9	130.1167	3.4375			75.70975	147.5882	81.99241	176.9779	0.7275	254.1781		0.241	294.7344
48.5796	253.3281	0.7365	254.1406			42.7525	225.054	22.5607	179.48	130.2093	3.4375			75.911	147.5891	82.05632	176.9779	0.7365	254.1406		0.2494	294.4594
48.6721	252.8594	0.7095	259.1594			42.90768	225.0552	22.6367	179.6	130.2599	3.4375			75.8462	146.699	82.10848	176.5184	0.7095	259.1594		0.2494	294.6375
48.8151	253.25	0.7005	258.05			43.07652	225.0553	22.7041	179.69	130.3188	3.4375			75.924	146.6988	82.15534	176.5256	0.7005	258.05		0.241	294.65
48.8907	253.0188	0.7185	254.1781			43.24075	225.0577	22.7632	179.7	130.3441	3.125			76.11701	146.0625	82.18802	176.3684	0.7185	254.1781		0.2326	294.6531
48.9412	252.4969	0.7185	255.1625			43.40393	224.7751	22.8476	179.54	130.403	3.125			76.27617	146.0644	82.28384	176.3732	0.7185	255.1625		0.2074	294.0625
48.9916	252.5531	0.7005	257.175			43.55863	224.7769	22.9572	179.24	130.4619	3.125			76.40715	145.2377	82.31499	176.3756	0.7005	257.175		0.2074	294.2344
49.0842	252.6438	0.6916	254.4063			43.69419	224.7777	23.0585	179.12	130.5293	3.125			76.43123	145.2377	82.39568	176.5329	0.6916	254.4063		0.2242	294.2625
49.1767	252.5406	0.7365	251.5094			43.85664	224.7786	23.1259	179.12	130.5714	3.125			76.44442	144.4197	82.45218	176.0614	0.7365	251.5094		0.2242	293.8469
49.2439	252.3344	0.7275	255.525			44.01549	224.6368	23.1766	178.9	130.6051	3.125			76.65913	144.4212	82.51524	176.0678	0.7275	255.525		0.2242	293.9813
49.3028	252.4406	0.7185	257.175			44.18467	224.6381	23.244	179.25	130.6472	3.125			76.93194	143.5562	82.55629	175.9109	0.7185	257.175		0.2494	294.7781
49.3785	252.0969	0.7365	254.6031			44.35072	224.6385	23.3115	179.24	130.7061	3.125			76.94489	143.557	82.6332	175.7533	0.7365	254.6031		0.241	294.6125
49.4878	252.4563	0.7185	260.6313			44.51192	224.6396	23.3959	179.24	130.7819	3.125			76.86846	142.4388	82.69073	175.7533	0.7185	260.6313		0.2494	294.5094
49.5551	252.1719	0.7005	278.2313			44.66744	227.167	23.4887	178.98	130.824	2.8125			77.04572	142.4395	82.75179	175.2875	0.7005	278.2313		0.2326	294.4563
49.6224	251.7344	0.6916	268.1344			44.81804	227.169	23.5562	179.08	130.8577	2.8125			77.35083	142.0688	82.81437	174.9845	0.6916	268.1344		0.2494	294.2688
49.7149	251.9469	0.7005	258.8406			44.97204	227.1698	23.649	178.73	130.9082	2.8125			77.46352	142.0692	82.84821	174.9845	0.7005	258.8406		0.2326	294.3563
49.7821	251.6469	0.6646	263.3188			45.13841	227.1733	23.7333	178.62	130.9672	2.8125			77.35403	141.4062	82.9244	175.3123	0.6646	263.3188		0.2242	294.2469
49.8494	251.4281	0.6736	260.95			45.31926	222.8194	23.8261	178.49	131.043	2.5			77.43827	141.4073	82.99165	175.3267	0.6736	260.95		0.2242	294.3813
49.9335	251.5906	0.7095	254.1844			45.47741	222.8195	23.8936	178.5	131.0766	2.5			77.7341	140.7214	83.04399	174.7017	0.7095	254.1844		0.2326	294.9844
49.9924	251.0969	0.7095	251.35			45.62162	222.8202	23.978	178.5	131.1187	2.5			77.94263	140.7218	83.11532	174.3963	0.7095	251.35		0.2158	294.7625
50.0765	251.025	0.7275	250.3281			45.78082	222.8215	24.0455	178.14	131.1693	2.8125			77.84064	140.068	83.15576	174.4026	0.7275	250.3281		0.2242	294.15
50.1858	250.9344	0.7634	252.5406			45.94081	219.1029	24.113	178.38	131.2366	2.5			77.8391	140.0673	83.23439	174.8706	0.7634	252.5406		0.2326	293.825
50.2699	250.9688	0.7993	254.1719			46.11009	219.1052	24.2058	178.44	131.2872	2.5			78.09929	139.9971	83.29267	174.4106	0.7993	254.1719		0.2158	293.8594
50.3288	250.3188	0.8263	252.175			46.26936	219.1071	24.3239	178.07	131.3208	2.5			78.38685	139.998	83.33177	174.4106	0.8263	252.175		0.2242	294.5094
50.3792	250.1375	0.8622	250.2563			46.43018	219.1067	24.4082	177.66	131.3798	2.8125			78.33676	139.5906	83.40356	174.4114	0.8622	250.2563		0.241	294.0125
50.4717	250.2031	0.8802	250.1875			46.5902	222.1921	24.4841	177.53	131.4471	2.5			78.28874	139.5901	83.53909	173.9516	0.8802	250.1875		0.2158	295.2281
50.5474	249.9719	0.943	250.0844			46.74719	222.1932	24.5601	177.41	131.4977	2.5			78.51687	140.0421	83.55985	174.119	0.943	250.0844		0.2158	294.5563
50.6231	249.9469	0.97	249.4813			46.90597	222.1932	24.6276	177.15	131.5314	2.5			78.81345	140.0438	83.64465	174.127	0.97	249.4813		0.2242	294.325
50.6904	249.0906	0.9969	251.1063			47.07793	222.1951	24.6866	177.42	131.5819	2.5			78.81116	139.8608	83.67416	173.816	0.9969	251.1063		0.2326	294.9344
50.7745	249.5594	1.0867	255.8719			47.23625	221.1061	24.771	176.9	131.6324	2.5			78.78095	139.8601	83.77319	173.9777	1.0867	255.8719		0.2326	294.6719
50.8418	248.775	1.1406	258.3563			47.39948	221.1069	24.83	176.7	131.6998	2.1875			78.96309	140.2474	83.81335	173.9865	1.1406	258.3563		0.2242	294.5
50.9006	248.4875	1.2035	255.5156			47.56171	221.1079	24.9144	176.4	131.7755	2.1875			79.1664	140.2484	83.87935	173.3653	1.2035	255.5156		0.241	294.1406
50.9763	248.5219	1.2573	252.8813			47.72263	221.11	25.0156	176.49	131.8177	2.5			79.2682	140.3008	83.93809	173.5244	1.2573	252.8813		0.2494	294.825
51.1109	247.6469	1.3382	253.4531			47.88206	219.5677	25.0916	176.46	131.8598	2.1875			79.31135	140.3012	83.99108	173.5244	1.3382	253.4531		0.2578	294.1906
51.195	247.7219	1.419	255.9375			48.04175	219.5687	25.1506	176.16	131.9103	2.1875			79.38551	140.2412	84.04819	173.3684	1.419	255.9375		0.2746	294.275
51.2538	247.2563	1.4819	254.575			48.19911	219.5708	25.235	176.19	131.9524	2.1875			79.53405	140.2416	84.11415	173.3684	1.4819	254.575		0.2578	295.0406
51.3211	246.8375	1.5806	253.2656			48.36478	219.5725	25.3193	176.05	132.0197	2.1875			79.70743	140.3666	84.184	172.749	1.5806	253.2656		0.241	294.7219
51.3968	246.5031	1.6705	257.6625			48.53379	218.8113	25.3953	176.18	132.0787	2.1875			79.80069	140.3671	84.22878	172.7474	1.6705	257.6625		0.241	294.9156
51.5061	246.5969	1.7782	255.9313			48.6894	218.8133	25.4796	175.98	132.1461	2.1875			79.83249	140.9213	84.27089	172.7442	1.7782	255.9313		0.2494	293.7469
51.6155	246.4063	1.9129	253.6906			48.83909	218.8129	25.5809	175.88	132.1713	1.875			79.92114	140.9216	84.34934	172.4351	1.9129	253.6906		0.2326	294.0188
51.6827	246.0719	2.0297	254.5			48.99579	218.8144	25.6399	175.83	132.2134	1.875			80.10896	140.5537	84.41209	172.4446	2.0297	254.5		0.2326	294.6531
51.7416	245.725	2.1284	252.7563			49.14835	216.7124	25.7243	175.72	132.2724	1.875			80.279	140.5561	84.44276	172.4446	2.1284	252.7563		0.241	294.0813
51.8257	245.4125	2.1913	252.1594			49.29549	216.7116	25.8255	175.76	132.3145	1.875			80.30359	140.7633	84.52537	172.4454	2.1913	252.1594		0.2326	294.1531
51.8762	245.3781	2.2901	250.925			49.44914	216.7138	25.9099	175.56	132.365	1.875			80.33051	140.7633	84.60992	172.1391	2.2901	250.925		0.241	294.4563
51.9603	245.1875	2.3889	252.1906			49.61129	216.7144	26.0027	175.56	132.4071	1.875			80.51012	140.6079	84.72026	171.6769	2.3889	252.1906		0.2326	294.8656
52.0612	244.6438	2.4607	253.3906			49.76883	216.8335	26.0533	175.5	132.4745	1.875			80.70938	140.6087	84.7504	171.9904	2.4607	253.3906		0.2326	294.0688
52.1369	244.6594	2.6044	248.4063			49.92272	216.8353	26.1124	175.27	132.5334	1.875			80.76628	140.4136	84.80781	171.9904	2.6044	248.4063		0.2158	294.9406
52.2042	244.3438	2.7211	249.5031			50.08545	216.8367	26.2052	175.16	132.5839	1.875			80.75059	140.4142	84.89911	171.988	2.7211	249.5031		0.241	294.5844
52.263	243.8281	2.8109	270.9531			50.25307	216.8379	26.2811	175.02	132.6344	1.5625			80.89121	139.8848	84.95152	171.988	2.8109	270.9531		0.2326	294.3969
52.364	243.7688	2.8917	268.2406			50.40032	216.3688	26.3739	175.01	132.6765	1.5625			81.1233	139.8855	85.00021	171.834	2.8917	268.2406		0.2578	294.25
52.4733	243.3625	3.0085	254.1219			50.56331	216.3689	26.4414	174.66	132.7355	1.5625			81.18746	139.4261	85.05261	171.5277	3.0085	254.1219		0.241	294.6813
52.5742	242.6406	3.1162	254.1156			50.72325	216.3714	26.5257	174.7	132.786	1.25			81.17462	139.426	85.1281	171.5262	3.1162	254.1156		0.241	295.0375
52.6331	242.2469	3.215	264.9813			50.87388	216.372	26.6017	174.65	132.8365	1.25			81.33464	138.5618	85.15472	170.7586	3.215	264.9813		0.2662	294.3188
52.692	241.9188	3.3048	261.6813			51.02528	215.1207	26.6607	174.64	132.8702	0.9375			81.48898	138.563	85.2396	170.7632	3.3048	261.6813		0.241	293.8188
52.7592	242.1594	3.3946	252.8938			51.17233	215.1211	26.7451	174.3	132.9544	0.9375			81.59399	138.0624	85.29927	170.7656	3.3946	252.8938		0.241	294.3344
52.8518	241.6938	3.5023	251.3063			51.34287	215.1229	26.821	174.2	132.9881	0.625			81.66436	138.0627	85.35259	170.9189	3.5023	251.3063		0.2494	294.6313
52.9611	241.3656	3.6011	252.0719			51.49793	215.1244	26.9054	174.17	133.0302	0.625			81.7327	137.5595	85.41031	170.764	3.6011	252.0719		0.2158	294.2969
53.0536	241.0031	3.7178	252.2875			51.64736	213.7741	26.9729	173.91	133.0976	0.625			81.88755	137.5592	85.46719	170.764	3.7178	252.2875		0.241	294.3625
53.1377	240.7656	3.8076	262.675			51.79291	213.7754	27.0657	173.61	133.1649	0.625			82.0179	136.4693	85.53256	169.8386	3.8076	262.675		0.2326	294.5594
53.1798	240.3719	3.9064	266.7563			51.93615	213.7774	27.1585	173.52	133.1986	0.3125			82.05987	136.4688	85.56229	169.3797	3.9064	266.7563		0.2494	294.65
53.2639	239.7813	4.0231	256.7781			52.08638	213.7774	27.2429	173.46	133.2407	0.3125			82.12459	135.6725	85.64884	169.3797	4.0231	256.7781		0.2158	294.0125
53.3564	239.0281	4.1309	252.0688			52.23043	213.8418	27.3103	173.42	133.266	0.3125			82.29395	135.6734	85.68372	169.9866	4.1309	252.0688		0.199	294.5375
53.4405	238.5906	4.2027	263.2938			52.37243	213.8439	27.3947	173.13	133.3333	0.3125			82.43046	134.7011	85.74774	169.9827	4.2027	263.2938		0.2158	294.3125
53.5414	238.1813	4.3284	271.0344			52.52297	213.8457	27.4791	173.16	133.4007	0.3125			82.44457	134.7001	85.78245	169.6776	4.3284	271.0344		0.2158	294.1719
53.6423	237.5188	4.4272	259.5969			52.67431	213.846	27.5803	173.17	133.4512	0.3125			82.52972	134.2524	85.93343	169.0615	4.4272	259.5969		0.2158	294.5219
53.7096	237.2469	4.5259	258.7438			52.82308	212.4171	27.6563	172.96	133.4933	0.3125			82.71151	134.2531	85.97992	169.0615	4.5259	258.7438		0.2158	293.8406
53.7769	236.8406	4.6337	262.0438			52.96645	212.4172	27.7491	172.58	133.5439	0.3125			82.80258	133.2642	86.05171	168.4525	4.6337	262.0438		0.2074	294.1906
53.8442	236.2063	4.7235	255.0375			53.10418	212.4182	27.8334	172.39	133.6281	0.3125			82.83503	133.2633	86.08686	168.4525	4.7235	255.0375		0.2074	294.7406
53.9367	236.2813	4.8402	253.5219			53.10418	212.4185	27.9094	172.24	133.6618	0.3125			82.94733	133.1902	86.13984	168.3002	4.8402	253.5219		0.2074	294.3625
54.0208	235.725	4.939	263.3031			53.42475	211.9564	27.9768	172.47	133.7123	0			83.06635	133.1897	86.20387	168.1448	4.939	263.3031		0.1906	294.5281
54.1133	235.8188	5.0287	275.2156			53.54478	211.9581	28.0359	172.05	133.7544	0			83.20603	132.9263	86.26939	168.1448	5.0287	275.2156		0.1822	294.6531
54.2058	235.5625	5.1544	263.5813			53.68104	211.9595	28.1034	172.22	133.8133	0			83.27593	132.9259	86.32352	167.6895	5.1544	263.5813		0.2242	294.0719
54.2647	235.425	5.2442	255.6094			53.81033	211.961	28.1962	172.1	133.8638	0			83.27143	132.2794	86.3787	167.6887	5.2442	255.6094		0.2158	294.9688
54.3488	235.3188	5.343	268.7813			53.95385	211.7018	28.2974	171.98	133.9144	0			83.41139	132.2793	86.41533	167.3867	5.343	268.7813		0.2242	294.4969
54.4497	234.6125	5.4507	264.2938			54.10252	211.7025	28.3734	171.88	133.9986	0			83.62499	131.8857	86.51261	167.0859	5.4507	264.2938		0.2074	294.7125
54.5338	234.45	5.5405	261.2719			54.25046	211.7037	28.4493	171.61	134.0407	0			83.67809	131.8859	86.51641	167.0859	5.5405	261.2719		0.199	294
54.6264	234.5094	5.6482	267.0625			54.39016	211.705	28.5421	171.61	134.0912	0			83.59919	131.5309	86.62135	166.6366	5.6482	267.0625		0.1906	294.1375
54.6852	233.9031	5.7201	263.325			54.52546	210.8787	28.6265	171.82	134.1249	0			83.72699	131.531	86.69015	166.1867	5.7201	263.325		0.1906	294.1313
54.7441	233.8719	5.8368	258.0438			54.66055	210.8791	28.7108	171.54	134.1922	0			83.99667	130.4114	86.73212	166.1867	5.8368	258.0438		0.1906	294.6281
54.8534	233.6781	5.9266	254.4281			54.80522	210.88	28.7952	171.44	134.2596	0			84.08156	130.4112	86.78475	166.0367	5.9266	254.4281		0.2074	293.9969
54.9376	233.2281	6.0163	263.3125			54.9633	210.8809	28.8796	171.47	134.3101	0			83.93443	130.0087	86.84655	166.0322	6.0163	263.3125		0.199	294.5813
55.0217	233.1375	6.0971	269.675			55.12425	210.3174	28.964	171.41	134.3438	0			84.02037	130.0096	86.91812	166.1822	6.0971	269.675		0.199	294.4594
55.1142	233.1063	6.1869	267.725			55.26611	210.3179	29.0736	171.37	134.3859	0			84.30812	129.0393	86.94675	165.883	6.1869	267.725		0.199	294.5281
55.1983	232.9406	6.2587	266.6906			55.41936	210.319	29.1833	171.27	134.4617	0			84.47987	129.0402	87.02088	165.883	6.2587	266.6906		0.1906	294.7438
55.274	232.9875	6.3844	256.6719			55.55426	210.3206	29.2761	171	134.5291	0			84.30816	128.3938	87.0434	165.4339	6.3844	256.6719		0.199	294.3969
55.3497	232.625	6.4652	259.0688			55.69385	209.4817	29.3436	170.82	134.5459	0			84.38736	128.3938	87.13613	164.8328	6.4652	259.0688		0.1906	294.6125
55.417	232.35	6.564	270.1938			55.84689	209.4823	29.4111	170.81	134.6133	0			84.66735	127.7383	87.1939	164.8328	6.564	270.1938		0.1906	294.4594
55.4758	231.9156	6.6537	263.0031			55.99707	209.4839	29.4617	170.6	134.6638	0			84.86749	127.7401	87.2271	165.1313	6.6537	263.0031		0.2074	294.9844
55.5936	231.2531	6.7435	261.8594			56.15504	209.4851	29.5798	170.56	134.7227	0			84.68493	126.7944	87.30374	164.3852	6.7435	261.8594		0.1906	294.6219
55.6693	231.1313	6.8423	258.0125			56.29598	210.3793	29.6811	170.28	134.7564	0			84.72816	126.7951	87.35536	164.3852	6.8423	258.0125		0.1822	294.5813
55.7618	230.3313	6.959	254.0625			56.43228	210.3794	29.757	169.94	134.7901	0			84.99213	124.9039	87.39414	164.0877	6.959	254.0625		0.1738	294.0188
55.8459	229.6469	7.0577	254.05			56.58125	210.3806	29.833	169.73	134.8491	0			85.21599	124.9048	87.46725	163.9392	7.0577	254.05		0.2074	294.4656
55.9216	229.7656	7.1206	268.5281			56.74493	210.3819	29.9089	169.46	134.9164	0			85.07368	123.9464	87.52013	163.9392	7.1206	268.5281		0.2158	294.7313
56.0141	228.9875	7.2103	277.3531			56.91613	210.2772	30.027	169.43	134.9922	0			85.09211	123.9471	87.58719	163.4949	7.2103	277.3531		0.2158	294.7063
56.0814	228.6063	7.2911	261.1844			57.07985	210.2789	30.1114	169.3	135.0343	0			85.32684	122.4165	87.61929	163.4949	7.2911	261.1844		0.2158	294.5656
56.1235	228.1813	7.4168	256.2969			57.22189	210.2786	30.162	169.13	135.068	0			85.54138	122.4178	87.68355	163.0507	7.4168	256.2969		0.2158	294.3094
56.2412	228.1844	7.4976	264.375			57.35876	210.2796	30.2379	169.04	135.0933	0			85.46107	121.8427	87.77333	162.9051	7.4976	264.375		0.199	293.8656
56.3422	227.5313	7.5604	271.8438			57.50081	209.8514	30.3223	168.78	135.1606	0			85.45595	121.8434	87.80817	162.9058	7.5604	271.8438		0.1906	294.4656
56.4179	227.6063	7.6592	261.0938			57.65214	209.8527	30.4067	168.62	135.2196	0			85.64179	121.0253	87.86415	162.9058	7.6592	261.0938		0.2074	294.2563
56.4936	227.1875	7.7489	261.0031			57.8102	209.8532	30.5079	168.59	135.2785	0			85.87572	121.0258	87.9164	162.7596	7.7489	261.0031		0.2242	294.2469
56.5525	226.8063	7.8118	282.3469			57.97937	209.8561	30.5839	168.54	135.329	0			85.83931	120.9287	87.98507	162.7626	7.8118	282.3469		0.2158	294.4094
56.6282	226.9125	7.9015	270.325			58.13044	212.5695	30.6767	168.39	135.3543	0			85.78791	120.9286	88.02849	162.1726	7.9015	270.325		0.2158	294.5906
56.7375	226.5656	8.0182	257.6719			58.27869	212.5695	30.761	168.07	135.4385	0			85.96238	120.7077	88.0936	161.4374	8.0182	257.6719		0.2326	294.6094
56.8637	226.0656	8.108	263.2313			58.42099	212.571	30.8454	167.95	135.4974	0			86.19578	120.7098	88.16517	161.4367	8.108	263.2313		0.2158	294.1
56.9057	226.175	8.1708	272.1656			58.56457	212.5725	30.9129	167.62	135.548	0			86.17539	121.0543	88.19388	161.4367	8.1708	272.1656		0.199	294.4594
56.9814	226.1156	8.2516	262.1688			58.71458	209.1772	30.9973	167.61	135.6069	0			86.1863	121.0544	88.25611	161.287	8.2516	262.1688		0.157	294.6781
57.0487	225.7969	8.3324	265.8531			58.87621	209.1775	31.0816	167.5	135.6659	0			86.36389	121.8283	88.32099	161.287	8.3324	265.8531		0.1654	294.375
57.1244	225.5688	8.4401	266.4			59.03399	209.179	31.1745	167.21	135.7164	0			86.45075	121.829	88.36455	160.9857	8.4401	266.4		0.1738	294.9719
57.2253	225.2625	8.5299	259.3906			59.19379	209.1798	31.301	167	135.7585	0			86.48336	122.3497	88.41899	160.0984	8.5299	259.3906		0.1822	294.9313
57.3179	224.9063	8.6197	260.1188			59.34974	210.4948	31.3854	166.73	135.8174	0			86.63124	122.3501	88.48802	160.0984	8.6197	260.1188		0.1822	294.3
57.3852	224.2094	8.6825	264.1219			59.49793	210.4951	31.4613	166.62	135.8511	-0.3125			86.73209	123.191	88.5371	159.9445	8.6825	264.1219		0.1906	295.1094
57.4356	223.725	8.7812	260.9656			59.64222	210.4964	31.5373	166.55	135.8932	0			86.69675	123.1908	88.57559	159.9387	8.7812	260.9656		0.199	295.0344
57.5113	223.7375	8.88	259.7344			59.78753	210.4972	31.5879	166.49	135.9606	0			86.81517	123.5529	88.62526	159.3564	8.88	259.7344		0.2242	294.4719
57.5954	223.8844	8.9787	264.9625			59.94472	207.7826	31.6638	166.25	135.9943	0			87.04086	123.5543	88.7234	158.4846	8.9787	264.9625		0.2158	294.5813
57.7048	223.4844	9.0505	261.2781			60.10966	207.7845	31.7482	165.96	136.0785	0			87.05722	123.8855	88.73633	158.4846	9.0505	261.2781		0.2074	294.1063
57.7973	223.075	9.1672	254.1375			60.27976	207.7858	31.8326	165.91	136.0785	0			87.01594	123.8851	88.79327	158.4832	9.1672	254.1375		0.1906	294.8344
57.8562	223.1188	9.248	254.2531			60.44312	207.7872	31.9422	165.67	136.1627	0			87.18478	123.4435	88.88807	158.0508	9.248	254.2531		0.2074	294.5906
57.8983	222.8781	9.3557	252.4563			60.59257	204.4349	32.0266	165.47	136.2216	0			87.36453	123.4441	88.91675	158.0508	9.3557	252.4563		0.1906	294.7656
57.9655	222.8469	9.4993	249.7125			60.73423	204.4354	32.0941	165.02	136.2806	0			87.38609	123.6925	88.9884	157.7621	9.4993	249.7125		0.2074	294.3344
58.1001	222.0125	9.6339	249.4906			60.86841	204.4351	32.1785	164.89	136.3227	0			87.43451	123.6931	89.0267	157.0412	9.6339	249.4906		0.2242	294.6813
58.2347	222.15	9.7327	254.1375			61.0279	204.4372	32.246	164.99	136.39	0			87.53412	123.4605	89.11504	157.0412	9.7327	254.1375		0.2326	294.3781
58.2852	221.5625	9.8763	250.4406			61.19798	207.1577	32.3135	164.95	136.4237	0			87.65416	123.4616	89.12227	156.8989	9.8763	250.4406		0.2158	294.0813
58.302	221.1813	10.0378	249.2688			61.36313	207.1595	32.3979	164.68	136.4574	0			87.76335	123.1417	89.21148	156.8989	10.0378	249.2688		0.2242	294.4344
58.3609	221.15	10.1904	249.8563			61.52521	207.1599	32.4907	164.34	136.5332	-0.3125			87.81413	123.1417	89.24301	155.8955	10.1904	249.8563		0.2158	293.875
58.4871	220.3406	10.3161	249.9563			61.6772	207.1605	32.5835	164.07	136.5921	0			87.89231	122.2479	89.33176	155.8977	10.3161	249.9563		0.2074	294.3719
58.6132	220.5438	10.4597	250.975			61.83513	204.3219	32.6763	164.03	136.6426	-0.3125			87.97848	122.2484	89.4246	155.4669	10.4597	250.975		0.2074	294.5375
58.7058	219.85	10.6033	250.6406			61.98534	204.3221	32.7691	163.71	136.7016	0			88.09155	121.2112	89.45928	155.1839	10.6033	250.6406		0.2074	294.4469
58.7394	219.7469	10.7469	250.5438			62.14767	204.3237	32.8535	163.38	136.7437	0			88.21239	121.2116	89.52159	155.1839	10.7469	250.5438		0.199	294.7344
58.7815	219.3656	10.8815	252.9			62.30406	204.3247	32.9379	163.37	136.8111	0			88.24715	120.0532	89.56862	154.7581	10.8815	252.9		0.2074	294.7125
58.8572	219.2406	10.9981	258.5281			62.46897	200.2519	32.9885	163.31	136.8616	0			88.35064	120.0542	89.61854	154.1907	10.9981	258.5281		0.2158	293.9906
58.9833	218.9563	11.1328	255.4375			62.62513	200.2529	33.0644	162.98	136.9037	0			88.49631	119.1144	89.6684	154.1907	11.1328	255.4375		0.2158	294.825
59.0843	217.6375	11.3033	250.1438			62.7743	200.254	33.1657	162.91	136.971	0			88.53675	119.1138	89.7141	153.9057	11.3033	250.1438		0.2242	294.0906
59.1348	217.2563	11.4738	250.8156			62.94441	200.2548	33.25	162.46	137.0047	0			88.60125	118.4133	89.80129	153.1986	11.4738	250.8156		0.2242	294.7656
59.1768	216.35	11.6084	265.0156			63.11038	201.9248	33.3513	162.07	137.0553	0			88.79912	118.4151	89.82851	153.2043	11.6084	265.0156		0.2074	294.9219
59.2609	215.775	11.7251	264.2094			63.26887	201.9269	33.4272	161.64	137.0974	0			88.88171	117.5549	89.90586	153.4854	11.7251	264.2094		0.1738	295.1031
59.3619	215.2625	11.8866	254.4625			63.42916	201.9282	33.5032	161.3	137.1647	0			88.83895	117.5554	89.95827	153.4854	11.8866	254.4625		0.1738	294.5688
59.4376	214.475	12.0123	250.7563			63.58896	201.9289	33.5707	161.18	137.2237	0			88.98823	116.646	90.02684	153.0631	12.0123	250.7563		0.2074	294.2531
59.5217	214.3281	12.1648	250.2563			63.73584	199.7724	33.6213	161.09	137.2826	0			89.23265	116.6472	90.0484	152.9249	12.1648	250.2563		0.2074	294.4563
59.5722	213.5344	12.3084	254.6563			63.90313	199.7732	33.6888	160.87	137.2995	0			89.24133	117.0297	90.13874	152.9249	12.3084	254.6563		0.2158	294.8531
59.6395	213.3844	12.434	256.2688			64.05881	199.776	33.79	160.57	137.3668	0			89.17766	117.0294	90.16938	151.9458	12.434	256.2688		0.2158	294.3781
59.7067	213.0219	12.5597	258.1156			64.21993	199.7753	33.8997	160.39	137.4089	0			89.34816	115.6403	90.2003	152.0862	12.5597	258.1156		0.1906	294.2625
59.774	212.9125	12.6943	254.8625			64.38261	197.871	33.9757	159.97	137.4763	0			89.61196	115.6411	90.29175	152.0827	12.6943	254.8625		0.1738	294.4656
59.9086	212.5656	12.8199	252.6656			64.53494	197.873	34.06	159.78	137.51	0			89.64732	114.6358	90.32898	151.5231	12.8199	252.6656		0.199	294.5313
60.018	212.5969	12.9725	253.5625			64.69402	197.873	34.1444	159.77	137.5689	0			89.57275	114.6357	90.36834	151.2432	12.9725	253.5625		0.2074	293.9438
60.0853	212.4469	13.116	253.0844			64.85671	197.874	34.2204	159.52	137.611	0			89.73654	113.6634	90.44167	151.2432	13.116	253.0844		0.2074	294.4656
60.1105	212.5438	13.2686	251.7844			65.01814	196.5016	34.2794	159.48	137.6784	-0.3125			90.00679	113.6646	90.48669	150.6858	13.2686	251.7844		0.2158	294.2375
60.1946	212.6281	13.3852	255.5406			65.17853	196.5031	34.3385	159.31	137.7205	0			90.05556	112.8705	90.5281	150.5464	13.3852	255.5406		0.2158	294.2563
60.3124	212.6094	13.5109	261.975			65.33738	196.503	34.4229	159.26	137.7879	-0.3125			89.9792	112.8701	90.61781	150.5464	13.5109	261.975		0.2158	293.575
60.3965	212.6875	13.6544	258.1563			65.50116	196.5029	34.5072	159.02	137.8215	0			90.09823	111.808	90.63745	150.1334	13.6544	258.1563		0.2074	294.1313
60.4218	212.4406	13.798	256.4656			65.66829	196.3084	34.6001	158.48	137.8468	0			90.37522	111.8086	90.71247	149.9943	13.798	256.4656		0.1822	293.9688
60.5227	212.4156	13.9236	256.1844			65.83622	196.3097	34.6929	158.25	137.931	-0.3125			90.46273	111.6409	90.73161	149.995	13.9236	256.1844		0.199	294.6875
60.6489	212.3125	14.0492	258.1906			66.00779	196.311	34.7688	157.92	138.0152	0			90.35043	111.6409	90.82528	149.7212	14.0492	258.1906		0.199	294.6594
60.7414	211.9406	14.1659	263.5594			66.1716	196.3116	34.8447	157.91	138.032	0			90.44439	110.6523	90.83958	149.7212	14.1659	263.5594		0.1906	294.3531
60.8087	211.85	14.3094	258.6719			66.34317	196.136	34.9207	157.85	138.0742	0			90.71102	110.6531	90.91234	149.3078	14.3094	258.6719		0.2158	294.725
60.8592	211.9875	14.4351	255.3688			66.5042	196.1378	35.0051	157.83	138.0994	0			90.8311	109.5511	90.99893	149.0302	14.4351	255.3688		0.2242	293.7219
60.9517	211.8969	14.5786	264.2969			66.66831	196.1382	35.081	157.57	138.192	0			90.73892	109.5503	91.02289	149.0302	14.5786	264.2969		0.241	294.6406
61.019	211.6094	14.6953	266.3			66.8314	196.1402	35.1316	157.5	138.251	0			90.8303	108.732	91.09961	148.8939	14.6953	266.3		0.241	294.4563
61.1115	211.7469	14.8029	257.2531			67.00227	194.854	35.2076	157.49	138.2762	0			91.09176	108.7334	91.09692	148.2035	14.8029	257.2531		0.2326	294.2063
61.1873	211.7625	14.9375	256.3344			67.17622	194.8551	35.3088	157.22	138.3352	0			91.20069	108.1613	91.1884	148.1994	14.9375	256.3344		0.2578	295.0063
61.263	211.7781	15.0452	260.675			67.33317	194.8558	35.4016	157.23	138.3941	0			91.14986	108.1621	91.21769	147.928	15.0452	260.675		0.2494	294.1844
61.3555	211.2938	15.1708	262.0938			67.50766	194.8565	35.486	157.54	138.4699	0			91.2759	107.3462	91.32739	148.0657	15.1708	262.0938		0.241	294.0469
61.4144	211.35	15.2964	257.4219			67.66563	193.9416	35.5704	157.49	138.5289	0			91.4789	107.3472	91.40469	147.5161	15.2964	257.4219		0.2326	293.8938
61.4649	211.2656	15.431	254.2344			67.83348	193.9415	35.6295	157.49	138.5373	0			91.5594	106.9757	91.43	147.5161	15.431	254.2344		0.241	294.475
61.5658	211.075	15.5566	259.8563			67.99095	193.9446	35.7054	157.24	138.5962	0			91.61818	106.9766	91.51064	147.3781	15.5566	259.8563		0.241	294.2094
61.6836	210.575	15.6822	259.9375			68.15649	193.9439	35.7898	157.63	138.6468	0			91.75012	106.6006	91.52559	146.9665	15.6822	259.9375		0.241	294.4344
61.734	210.0313	15.8078	256.3719			68.31298	192.9992	35.8826	157.64	138.7057	0			91.87948	106.6017	91.60342	146.9652	15.8078	256.3719		0.2326	293.975
61.7845	209.6281	15.9514	253.7406			68.48394	192.999	35.9754	157.77	138.7478	0			91.98868	105.838	91.68669	146.4185	15.9514	253.7406		0.241	294.1125
61.8602	208.7688	16.0949	254.2219			68.64695	193.0017	36.0851	157.7	138.7815	0			92.06555	105.8384	91.70943	145.7363	16.0949	254.2219		0.241	294.8031
62.0032	208.4344	16.2205	260.7313			68.8014	193.0026	36.1442	158.01	138.832	0.3125			92.1802	105.9908	91.78532	145.7356	16.2205	260.7313		0.241	294.2219
62.0789	207.3656	16.3461	260.3063			68.9603	191.0027	36.2032	157.88	138.9162	0			92.28526	105.9913	91.82398	145.4661	16.3461	260.3063		0.2326	294.1813
62.1378	206.9094	16.4717	254.3688			69.11739	191.0035	36.2792	157.93	138.9667	0			92.3482	105.6689	91.88039	145.4661	16.4717	254.3688		0.2074	294.5375
62.2135	205.9781	16.6063	254.0156			69.26649	191.0051	36.3636	157.93	139.0257	0			92.48844	105.6689	91.90258	145.1935	16.6063	254.0156		0.2074	294.5906
62.2893	205.075	16.7229	257.2844			69.42903	191.0056	36.4479	158.11	139.0594	0			92.61264	105.7348	91.98016	144.918	16.7229	257.2844		0.2158	294.3125
62.365	204.7344	16.8395	255.6031			69.57918	190.0952	36.5239	158.05	139.1099	0			92.65025	105.7359	92.0157	144.918	16.8395	255.6031		0.2242	294.6094
62.4827	204.1	16.9562	253.6875			69.73268	190.0971	36.6083	158.23	139.1857	0			92.73906	105.6641	92.0774	144.6462	16.9562	253.6875		0.2494	294.225
62.5669	203.6406	17.0907	256.4625			69.88907	190.0974	36.7011	158.15	139.2699	0			92.91963	105.6651	92.14235	144.2401	17.0907	256.4625		0.2494	293.9938
62.651	202.8875	17.2163	257.0125			70.04749	190.099	36.7686	158.26	139.3373	0			93.0012	105.8178	92.1738	144.2414	17.2163	257.0125		0.241	294.275
62.7267	202.2094	17.3419	257.0969			70.20336	186.1827	36.8445	158.04	139.3457	0			93.05381	105.8184	92.24149	143.9725	17.3419	257.0969		0.2242	294.75
62.7688	202.1438	17.4765	253.9656			70.35847	186.1838	36.912	158.15	139.3878	0			93.19021	106.0073	92.29141	143.2983	17.4765	253.9656		0.2158	294.5469
62.8192	201.75	17.611	251.0125			70.50605	186.1844	36.988	158.02	139.4551	0			93.32634	106.0078	92.478	142.8956	17.611	251.0125		0.199	294.475
62.9118	201.5938	17.7366	257.3813			70.66218	186.1864	37.0723	158.15	139.5309	0			93.41545	106.2041	92.50341	142.8949	17.7366	257.3813		0.199	293.7813
63.0211	201.2219	17.8443	273.5281			70.82347	185.2013	37.1567	158.06	139.5899	0			93.46162	106.2043	92.56959	142.2256	17.8443	273.5281		0.199	294.8
63.0884	200.8813	17.9429	266.9969			70.98349	185.2023	37.2242	158.03	139.6236	0			93.66649	106.596	92.62514	142.2256	17.9429	266.9969		0.2158	294.5594
63.1389	200.525	18.0596	256.2			71.14894	185.2038	37.317	158.01	139.6657	0			93.76133	106.5967	92.6782	141.8217	18.0596	256.2		0.2158	293.9063
63.2399	200.0313	18.1672	255.3156			71.32109	185.2036	37.4099	157.9	139.7414	0			93.86052	106.9362	92.7323	141.1526	18.1672	255.3156		0.1906	294.925
63.324	199.9063	18.3018	260.1656			71.49532	184.7458	37.4942	158	139.792	0			93.8643	106.936	92.76614	141.1526	18.3018	260.1656		0.157	293.6781
63.4165	199.7313	18.4184	258.4813			71.64886	184.7473	37.5702	157.86	139.8425	0			93.98598	106.8879	92.84765	141.0188	18.4184	258.4813		0.1738	294.6781
63.4754	199.725	18.5619	251.7219			71.7926	184.7474	37.6208	157.92	139.8846	0			94.18549	106.8886	92.88616	140.8877	18.5619	251.7219		0.1654	294.425
63.568	199.3688	18.6875	258.7375			71.95339	184.7489	37.7136	157.86	139.952	0			94.2666	106.9297	92.95195	140.8877	18.6875	258.7375		0.1738	294.7531
63.6773	199.2531	18.7951	261.7406			72.12323	182.1372	37.7896	157.79	140.0025	0			94.27013	106.9297	93.00439	140.4877	18.7951	261.7406		0.1906	295.3125
63.753	199	18.9117	253.7156			72.28764	182.1383	37.8571	157.64	140.0698	0			94.4037	106.9904	93.04327	140.0898	18.9117	253.7156		0.1738	294.7656
63.8119	198.6875	19.0283	256.15			72.44818	182.139	37.9499	157.59	140.112	0			94.60426	106.9919	93.11206	140.0911	19.0283	256.15		0.1822	294.8
63.896	198.9188	19.118	260.6969			72.60588	182.1388	38.0427	157.15	140.1541	-0.3125			94.65589	106.3152	93.16628	139.8282	19.118	260.6969		0.1738	294.8844
63.9886	198.6	19.2257	255.9625			72.75686	179.5603	38.1187	156.8	140.2046	0			94.71062	106.3152	93.21727	139.2995	19.2257	255.9625		0.157	294.7719
64.0391	198.5281	19.3692	252.5969			72.9205	179.5612	38.1862	156.73	140.2804	0			94.86541	106.1067	93.29059	139.2963	19.3692	252.5969		0.1486	294.3656
64.1316	198.1375	19.4858	257.2156			73.07564	179.5624	38.2705	156.75	140.3225	0			94.9773	106.1069	93.37881	139.1637	19.4858	257.2156		0.157	294.4281
64.2073	198.2125	19.5844	254.6125			73.24266	179.5628	38.3465	156.83	140.3814	0			95.01756	105.8983	93.4593	139.1657	19.5844	254.6125		0.1738	294.4438
64.3083	198.0406	19.7011	251.0531			73.41587	177.2358	38.4224	156.55	140.4067	0			95.14676	105.8982	93.48656	138.9014	19.7011	251.0531		0.199	295.1219
64.3924	197.7375	19.8177	251.2438			73.56842	177.2372	38.5068	156.59	140.4656	0			95.33981	105.7285	93.55764	138.9014	19.8177	251.2438		0.1906	294.5813
64.4008	197.6469	19.9612	247.9625			73.72797	177.2381	38.5828	156.58	140.533	0			95.37438	105.7281	93.59569	138.6387	19.9612	247.9625		0.1822	294.325
64.4765	197.4344	20.1047	247.0594			73.88698	177.2375	38.684	156.25	140.5919	0			95.39031	104.7783	93.66762	138.3757	20.1047	247.0594		0.1738	293.8969
64.6027	197.3125	20.2661	245.9156			74.04266	176.1849	38.7684	155.96	140.6256	0			95.58831	104.7789	93.70683	138.377	20.2661	245.9156		0.1654	294.5906
64.7121	196.9063	20.4276	246.0063			74.21048	176.1853	38.8528	156.07	140.6761	0			95.79326	104.6207	93.75726	137.46	20.4276	246.0063		0.1654	294.2875
64.7794	196.4344	20.58	248.2438			74.35713	176.1873	38.9287	155.75	140.7182	0			95.78103	104.6203	93.82866	137.9839	20.58	248.2438		0.1822	294.6313
64.8046	196.1406	20.7235	250.7719			74.50816	176.1877	39.0047	155.79	140.7772	0			95.80604	104.1555	93.86862	137.9832	20.7235	250.7719		0.1822	294.3969
64.8803	195.775	20.8581	247.05			74.65892	172.655	39.0806	155.54	140.8193	0			96.02574	104.1572	93.927	137.3292	20.8581	247.05		0.2158	294.9594
65.0318	195.7469	21.0374	244.1625			74.80247	172.6554	39.1734	155.53	140.8698	0			96.20305	103.7685	93.98053	137.068	21.0374	244.1625		0.2074	294.7438
65.1075	195.4438	21.1899	249.1094			74.95766	172.6563	39.2409	155.38	140.9372	0			96.18382	103.7688	94.02393	137.0673	21.1899	249.1094		0.199	294.6688
65.1748	195.1875	21.3693	247.9156			75.12089	172.6571	39.3338	155.41	141.0045	0			96.23521	103.6547	94.10344	136.9362	21.3693	247.9156		0.2074	294.4281
65.2337	195.1719	21.5217	245.4406			75.26443	170.5653	39.4266	155.25	141.0466	0			96.42748	103.6556	94.12028	136.9362	21.5217	245.4406		0.2074	294.5969
65.3094	195.0875	21.719	245.8969			75.39225	170.5668	39.511	155	141.0719	0			96.6226	102.6309	94.22106	136.8033	21.719	245.8969		0.199	294.7781
65.3935	195.0344	21.8625	249.4469			75.53534	170.5687	39.5616	155.2	141.1224	0			96.61866	102.6307	94.25655	136.2824	21.8625	249.4469		0.2158	295.0281
65.4692	194.9469	22.0329	247.925			75.67169	170.5682	39.6038	155.09	141.1814	0			96.6302	102.4043	94.30629	136.2799	22.0329	247.925		0.2242	294.7969
65.5618	195.0375	22.1854	245.5344			75.82045	169.5338	39.6882	154.95	141.2487	0			96.83154	102.4048	94.34752	136.148	22.1854	245.5344		0.2578	294.7094
65.6375	194.7344	22.3378	248.475			75.97594	169.5335	39.781	155.02	141.2993	0			97.05925	102.0392	94.4361	135.6289	22.3378	248.475		0.2494	294.3875
65.7216	194.5156	22.5082	247.0938			76.12939	169.5357	39.8654	154.75	141.3329	0			97.04389	102.0386	94.45803	135.6295	22.5082	247.0938		0.2578	295.4469
65.7889	194.3625	22.6248	247.15			76.29704	169.5356	39.916	154.67	141.4172	0			97.03138	101.2349	94.53138	135.6314	22.6248	247.15		0.2326	294.5469
65.8983	194.2813	22.7952	249.4438			76.45669	169.9035	40.0088	154.79	141.4593	0			97.23454	101.2353	94.59927	135.6314	22.7952	249.4438		0.2242	294.6781
65.974	194.4875	22.9476	246.05			76.61739	169.9042	40.1017	154.47	141.4929	0			97.46998	100.4633	94.68584	134.9875	22.9476	246.05		0.2242	294.9781
66.0329	194.3063	23.1001	247.4688			76.77501	169.9052	40.1692	154.18	141.5266	0			97.47351	100.4639	94.75412	134.9875	23.1001	247.4688		0.2242	295.1813
66.0834	193.8656	23.2615	251.0469			76.94607	169.9061	40.2282	154.07	141.5771	0			97.42661	99.811	94.82293	134.8589	23.2615	251.0469		0.2326	294.5813
66.1759	193.8969	23.405	251.0781			77.10963	170.1101	40.2873	154.02	141.6698	0			97.58836	99.81164	94.86782	134.4719	23.405	251.0781		0.2326	294.4813
66.2937	193.3594	23.5753	249.5938			77.27424	170.1107	40.3801	154.08	141.7203	0			97.8287	99.00198	94.93014	134.4701	23.5753	249.5938		0.2158	293.8125
66.3694	193.2406	23.7098	250.3281			77.43782	170.1114	40.4561	153.63	141.7371	0			97.89557	99.00226	94.9854	134.34	23.7098	250.3281		0.2326	294.3875
66.4199	192.9563	23.8533	248.1906			77.60035	170.1139	40.532	153.5	141.7708	0			97.89674	98.3547	95.04305	134.34	23.8533	248.1906		0.241	294.1625
66.4704	192.7281	23.9968	246.8625			77.75644	171.2638	40.6333	153.05	141.8635	0			98.01476	98.35482	95.09482	134.34	23.9968	246.8625		0.2326	293.9469
66.5629	192.525	24.1582	245.3813			77.91178	171.2644	40.7177	152.89	141.9308	0			98.18403	97.76218	95.13235	134.0857	24.1582	245.3813		0.241	295.1063
66.6555	192.1313	24.3375	249.4156			78.09166	171.2653	40.8105	152.64	141.9561	0			98.32405	97.76261	95.21947	134.0857	24.3375	249.4156		0.2326	294.5156
66.748	191.9813	24.4899	248.875			78.26018	171.2664	40.8864	152.4	141.9898	0			98.38908	96.80692	95.23555	134.0869	24.4899	248.875		0.2326	294.7688
66.8238	191.4656	24.6334	244.7188			78.42869	171.1145	40.9539	152.19	142.0487	0			98.44431	96.80693	95.32813	133.8304	24.6334	244.7188		0.241	294.2438
66.8826	191.4875	24.8396	253.6156			78.60443	171.1154	41.0214	151.92	142.1161	0.3125			98.54554	96.0149	95.38514	133.5737	24.8396	253.6156		0.2158	294.575
66.9752	191.0188	24.9921	259.1281			78.78486	171.1166	41.0974	151.8	142.175	0			98.73108	96.01494	95.42429	133.5718	24.9921	259.1281		0.2074	294.8875
67.0677	190.5875	25.1355	248.1969			78.95726	171.1166	41.1649	151.64	142.2087	0			98.88768	94.97799	95.50946	133.1867	25.1355	248.1969		0.241	294.8563
67.135	190.8156	25.2879	252.1438			79.13278	170.2896	41.2493	151.45	142.2676	0.3125			98.85239	94.97749	95.54982	133.1867	25.2879	252.1438		0.241	294.5063
67.2108	190.4563	25.4404	252.5438			79.30236	170.2914	41.3421	151.35	142.3266	0.3125			98.86622	94.06334	95.6955	132.4168	25.4404	252.5438		0.241	294.75
67.2612	190.2375	25.5928	248.6063			79.48355	170.2938	41.4181	151.26	142.3855	0			99.10014	94.06366	95.79599	133.0568	25.5928	248.6063		0.241	294.3969
67.337	190.05	25.7631	243.6281			79.67615	170.294	41.494	151.35	142.4192	0			99.34724	93.18201	95.79329	132.6733	25.7631	243.6281		0.241	294.4313
67.4043	189.6594	25.9424	251.9156			79.86565	168.5513	41.5615	151.14	142.4445	0.3125			99.25094	93.18176	95.90588	132.6715	25.9424	251.9156		0.2242	294.9906
67.4968	189.6531	26.1038	251.9313			80.04197	168.5523	41.629	151.16	142.495	0.3125			99.20039	91.64345	95.89954	132.1594	26.1038	251.9313		0.2242	294.9125
67.5725	188.6125	26.2831	246.3219			80.2165	168.5541	41.705	151.05	142.5708	0.3125			99.45914	91.64443	95.99578	131.7776	26.2831	246.3219		0.2242	294.8656
67.6314	188.15	26.4624	251.9188			80.38743	168.5542	41.7809	150.95	142.6297	0.3125			99.75924	90.67562	96.01535	131.78	26.4624	251.9188		0.2158	294.5594
67.6987	187.425	26.6417	260.525			80.5782	166.9113	41.8569	150.85	142.6634	0			99.72111	90.67525	96.10286	131.906	26.6417	260.525		0.2158	294.5594
67.8081	187	26.821	255.625			80.76908	166.9142	41.9412	150.71	142.6971	0			99.66721	89.71277	96.1168	131.7788	26.821	255.625		0.2242	294.55
67.8754	186.1375	27.0093	245.6781			80.95603	166.9146	42.0341	150.86	142.7392	0.3125			99.89982	89.71346	96.20677	131.7794	27.0093	245.6781		0.2494	294.7844
67.9427	185.9844	27.1976	255.4188			81.13138	166.9171	42.1269	150.57	142.7897	0.3125			100.1738	89.21838	96.27554	131.3965	27.1976	255.4188		0.2494	294.4938
68.01	185.6063	27.4306	266.8031			81.31834	164.7173	42.2028	150.4	142.8824	0			100.1496	89.21774	96.31164	131.3965	27.4306	266.8031		0.241	294.8656
68.0858	185.225	27.601	256.9281			81.49732	164.7199	42.2704	150.35	142.9245	0			100.1239	88.81841	96.38541	131.3947	27.601	256.9281		0.2158	294.2094
68.2036	184.7313	27.8251	253.6188			81.67037	164.7201	42.3463	150.42	142.9497	0			100.3122	88.81877	96.40847	131.2678	27.8251	253.6188		0.2158	294.5656
68.2877	184.35	28.0313	249.0594			81.84782	164.7212	42.4138	150.25	143.0002	0			100.5495	87.63666	96.47188	131.2672	28.0313	249.0594		0.2074	294.6219
68.3466	183.6906	28.2554	248.8813			82.04412	162.1614	42.5066	150.12	143.0676	0			100.5902	87.637	96.53816	131.3916	28.2554	248.8813		0.2158	294.55
68.4055	183.7031	28.4884	261.4906			82.22907	162.1646	42.5826	150.1	143.1013	0			100.538	87.19838	96.59509	131.0113	28.4884	261.4906		0.2074	294.9375
68.4896	183.2031	28.6767	257.4281			82.40861	162.163	42.6501	149.95	143.1013	0			100.6641	87.19896	96.62203	131.0113	28.6767	257.4281		0.241	294.8313
68.5485	182.7156	28.9097	253.0875			82.59358	162.1654	42.7092	149.87	143.1687	0.3125			100.9106	86.68268	96.71112	130.6317	28.9097	253.0875		0.2494	295.1375
68.6158	182.6781	29.1338	255.1375			82.77492	160.1036	42.8104	149.89	143.2276	0.3125			101.0002	86.68275	96.73334	130.379	29.1338	255.1375		0.2494	294.6813
68.7336	182.3844	29.349	264.4906			82.97	160.1042	42.9033	149.67	143.3455	0.3125			100.947	86.05549	96.8388	130.5047	29.349	264.4906		0.2326	294.8969
68.8093	181.9594	29.5462	251.4063			83.15576	160.1064	42.9876	149.56	143.396	0.3125			101.042	86.05567	96.91482	130.5023	29.5462	251.4063		0.2158	295.0313
68.8514	181.4531	29.7882	247.725			83.33299	160.1073	43.0383	149.52	143.4213	0			101.2603	85.26212	96.94559	130.1242	29.7882	247.725		0.2242	294.4063
68.944	181.2563	30.0123	248.9			83.51152	159.5641	43.1058	149.55	143.4297	0			101.3848	85.26365	97.01747	129.9982	30.0123	248.9		0.2242	294.225
69.0281	180.4031	30.2632	255.0281			83.69266	159.5635	43.1733	149.39	143.5307	0			101.3756	85.15133	97.08462	129.9945	30.2632	255.0281		0.2158	294.6813
69.1291	180.2063	30.4963	251.2188			83.87738	159.5645	43.2408	149.3	143.6065	0			101.4106	85.15133	97.13869	129.8692	30.4963	251.2188		0.241	294.1406
69.1795	179.5281	30.7293	257.8813			84.05568	159.5658	43.3674	149.11	143.615	0			101.6241	84.21695	97.19424	129.4917	30.7293	257.8813		0.2242	294.85
69.23	179.1875	30.9354	256.5781			84.25439	158.4394	43.4602	149.2	143.6571	0			101.7915	84.21707	97.22126	129.4905	30.9354	256.5781		0.2074	294.5156
69.3142	179.0469	31.1326	246.9563			84.43062	158.4415	43.5362	149.08	143.6907	0			101.7469	83.68149	97.30761	129.6157	31.1326	246.9563		0.2158	294.5906
69.4319	178.5063	31.3567	254.1469			84.61407	158.4402	43.5868	148.94	143.7665	0			101.7811	83.68098	97.33971	129.6157	31.3567	254.1469		0.199	295.0875
69.5245	178.3406	31.5897	246.6938			84.7991	158.4445	43.6627	148.86	143.8002	0			102.0081	83.10373	97.40152	128.9884	31.5897	246.6938		0.1906	294.5125
69.575	178.1156	31.8048	256.2281			84.98592	154.8044	43.7303	148.71	143.8423	0			102.122	83.10387	97.45395	129.1138	31.8048	256.2281		0.1822	294.3469
69.6086	178.0531	32.0199	258.9719			85.16035	154.8077	43.8146	148.76	143.9097	0.3125			102.1211	82.314	97.51747	129.1156	32.0199	258.9719		0.199	294.0625
69.7012	177.9781	32.2708	261.45			85.33375	154.8084	43.9244	148.64	143.9602	0.3125			102.2441	82.31422	97.5636	128.8643	32.2708	261.45		0.2074	294.1875
69.8274	177.8438	32.4769	250.3531			85.51153	154.8096	44.0003	148.39	144.0276	0.3125			102.4121	81.68191	97.63253	128.6138	32.4769	250.3531		0.2074	294.5656
69.9115	177.7969	32.692	245.8938			85.69398	151.8672	44.1016	148.54	144.0444	0			102.4282	81.68188	97.6646	128.6168	32.692	245.8938		0.199	294.6313
69.9284	177.4844	32.916	257.1031			85.87851	151.8713	44.186	148.72	144.0865	0.3125			102.5091	81.19216	97.73882	128.7426	32.916	257.1031		0.1822	294.5188
69.9873	177.5969	33.1042	257.9125			86.07598	151.8708	44.2535	148.73	144.1455	0.3125			102.7133	81.1926	97.789	128.6174	33.1042	257.9125		0.1822	294.7719
70.0714	177.2563	33.3372	255.2156			86.27033	151.872	44.321	149.09	144.2044	0.3125			102.7946	80.81405	97.83129	128.6168	33.3372	255.2156		0.1654	294.7656
70.1892	176.8719	33.5612	265.2313			86.46984	150.456	44.3801	149	144.2633	0.3125			102.7827	80.81422	97.96051	128.3649	33.5612	265.2313		0.199	294.8656
70.2902	176.975	33.7673	262.4125			86.66109	150.457	44.4476	149.21	144.3054	0.3125			102.9266	80.40552	97.99035	128.3679	33.7673	262.4125		0.2158	294.4688
70.3659	176.7688	33.9734	255.5688			86.85133	150.4574	44.5235	149.14	144.3897	0.3125			103.1311	80.40641	98.05154	127.9915	33.9734	255.5688		0.2074	294.3969
70.4164	176.4656	34.1795	245.8313			87.0253	150.4589	44.6079	149.11	144.3981	0			103.1548	80.07497	98.11789	127.9915	34.1795	245.8313		0.1906	294.4875
70.4921	176.0156	34.4035	247.4344			87.20696	147.7449	44.7092	148.89	144.4233	0			103.1342	80.07416	98.17027	127.9891	34.4035	247.4344		0.1906	294.2969
70.5846	175.5563	34.6096	244.9281			87.3884	147.7454	44.7936	148.64	144.4654	0.3125			103.2935	79.8983	98.2447	127.8644	34.6096	244.9281		0.1738	294.4281
70.6856	175.2438	34.8247	245.6344			87.56907	147.7475	44.8611	148.67	144.5328	0			103.4858	79.89901	98.28701	127.8638	34.8247	245.6344		0.1738	294.4875
70.7445	174.5219	35.0307	252.6188			87.75958	147.7482	44.937	148.75	144.6423	0			103.5118	79.5338	98.34626	128.1133	35.0307	252.6188		0.1822	294.4
70.795	174.5594	35.2458	247.8219			87.93169	146.6035	44.9961	148.28	144.6928	0			103.5363	79.5339	98.36708	127.8638	35.2458	247.8219		0.1906	294.6
70.8707	174.1188	35.4787	251.9719			88.10619	146.6042	45.072	148.29	144.7012	0			103.7196	78.91125	98.47006	127.862	35.4787	251.9719		0.1906	294.9031
70.9464	173.9094	35.6938	257.6344			88.26593	146.6055	45.1564	148.32	144.7349	0			103.9153	78.91213	98.45096	127.364	35.6938	257.6344		0.199	294.7344
71.039	173.5844	35.8819	248.8406			88.43526	146.6066	45.2324	147.98	144.8107	0			103.9255	78.4107	98.55884	127.6117	35.8819	248.8406		0.1906	295.1438
71.1231	173.4594	36.0701	245.2688			88.61593	144.6958	45.3337	148.15	144.8949	0			103.9378	78.41057	98.5684	127.6123	36.0701	245.2688		0.199	294.5281
71.182	173.1156	36.2851	246.325			88.78062	144.6973	45.4349	147.83	144.9286	0			104.125	78.32902	98.63692	127.4878	36.2851	246.325		0.2074	294.7844
71.2578	172.5313	36.5001	248.9094			88.959	144.6987	45.5024	147.87	144.9454	0			104.2736	78.3299	98.66255	126.8667	36.5001	248.9094		0.2158	294.8719
71.3419	171.9031	36.7241	253.2844			89.12575	144.6996	45.5699	147.63	144.9959	0			104.2459	77.83442	98.75171	126.8655	36.7241	253.2844		0.199	294.7094
71.4597	170.45	36.9212	247.5719			89.284	143.1621	45.6543	147.85	145.0633	0			104.313	77.83395	98.80867	127.1137	36.9212	247.5719		0.1906	295.1281
71.4934	169.1875	37.1362	251.0063			89.44996	143.1629	45.7134	147.67	145.1222	0			104.5093	77.37659	98.84418	127.1149	37.1362	251.0063		0.2074	294.575
71.5354	168.7406	37.3243	251.7125			89.60846	143.1647	45.7894	147.73	145.1728	0			104.6118	77.37754	98.913	126.7391	37.3243	251.7125		0.2074	295.2844
71.6112	167.125	37.5483	261.5656			89.75919	143.1648	45.8653	147.61	145.2065	0			104.64	77.5289	98.93409	126.9872	37.5483	261.5656		0.2074	294.2969
71.7374	166.2188	37.7543	257.2			89.9146	141.2427	45.9328	147.59	145.2401	0.3125			104.7834	77.52927	99.02673	126.4925	37.7543	257.2		0.2242	294.5313
71.8215	164.8688	37.9066	250.6938			90.07384	141.2443	46.0172	147.57	145.3243	0.3125			104.9002	76.89554	99.09413	126.2457	37.9066	250.6938		0.2158	294.4156
71.8972	163.6438	38.1216	253.6406			90.22874	141.245	46.11	147.66	145.3917	0			104.9185	76.89539	99.14109	126.2433	38.1216	253.6406		0.2158	294.7188
71.9057	162.1875	38.3008	255.3813			90.39109	141.245	46.1944	147.5	145.4086	0			105.0332	76.33022	99.20149	125.7494	38.3008	255.3813		0.2158	294.6875
71.9477	161.4938	38.471	248.725			90.54264	139.4017	46.2366	147.49	145.4422	0			105.2442	76.33124	99.25196	125.8745	38.471	248.725		0.2242	294.2031
72.0739	161.1969	38.686	244.9781			90.70317	139.4028	46.3041	147.38	145.5096	0			105.2636	75.74175	99.3176	125.8704	38.686	244.9781		0.2074	295.2563
72.2086	160.0063	38.8651	251.5688			90.85182	139.4031	46.3717	147.45	145.5601	0			105.2327	75.74223	99.3367	125.8704	38.8651	251.5688		0.2158	294.5313
72.2675	159.7375	39.0264	248.0156			91.00596	139.4048	46.4561	147.55	145.6022	0			105.4116	75.43963	99.39814	125.8681	39.0264	248.0156		0.2074	294.6
72.2506	159.2938	39.1697	244.9281			91.16158	138.7852	46.5404	147.35	145.6191	0			105.6296	75.44025	99.44464	125.3751	39.1697	244.9281		0.2158	294.8031
72.3264	158.9563	39.3578	242.9156			91.30039	138.7854	46.608	147.3	145.678	0			105.5598	74.85161	99.4874	125.2526	39.3578	242.9156		0.2158	295.0688
72.4862	158.6875	39.5549	245.1375			91.46251	138.7868	46.6839	147.32	145.7538	0			105.5753	74.85184	99.55791	125.2503	39.5549	245.1375		0.2242	294.5406
72.6125	157.2281	39.6713	248.9094			91.61972	138.7866	46.7683	147.29	145.8127	0			105.7998	73.71967	99.57325	125.0044	39.6713	248.9094		0.241	294.5844
72.6545	156.2156	39.8236	245.3031			91.79601	136.2995	46.8358	147.26	145.8633	0			106.0043	73.72017	99.65059	125.0021	39.8236	245.3031		0.2158	294.4
72.6966	154.3438	39.9758	244.3063			91.95011	136.3009	46.9371	147.11	145.897	0			105.954	73.39713	99.67847	124.9992	39.9758	244.3063		0.2158	294.3531
72.7471	151.5625	40.146	246.0219			92.09307	136.3016	46.9877	147.11	145.9475	0			106.0209	73.39642	99.75885	125.122	40.146	246.0219		0.2074	294.8
72.8565	150.3719	40.3341	249.7281			92.09307	136.3015	47.0721	147.06	145.9896	0			106.2656	72.50304	99.77849	124.7547	40.3341	249.7281		0.2074	294.65
72.9575	147.9531	40.4953	247.1094			92.41849	132.3228	47.1649	147.08	146.0317	0			106.3599	72.5034	99.84081	124.7513	40.4953	247.1094		0.2242	294.725
72.9911	147.3156	40.6745	242.6813			92.54671	132.3238	47.2493	146.95	146.0822	0			106.2941	72.08741	99.89471	124.874	40.6745	242.6813		0.2242	294.6344
73.0332	146.0031	40.8447	258.5594			92.70852	132.3243	47.3506	146.98	146.1243	0			106.4828	72.08768	99.94969	124.5049	40.8447	258.5594		0.2158	294.6781
73.1089	145.6375	41.0148	257.8281			92.87708	132.3244	47.4097	146.73	146.1664	0			106.7311	71.14502	100.1044	124.0118	41.0148	257.8281		0.1822	294.8281
73.2183	144.5469	41.2029	254.8406			93.0329	130.0061	47.4688	146.61	146.2254	0			106.6743	71.1449	100.1536	124.1341	41.2029	254.8406		0.1906	294.5188
73.3277	143.775	41.391	245.3281			93.19062	130.0078	47.5616	146.72	146.2927	0			106.6884	70.44575	100.193	124.1329	41.391	245.3281		0.199	294.6625
73.3782	143.1813	41.588	239.0469			93.34646	130.0081	47.6122	146.47	146.3096	0			106.9612	70.44684	100.2633	124.1335	41.588	239.0469		0.1906	294.475
73.4202	142.5313	41.8209	238.3969			93.50025	130.0093	47.6882	146.47	146.3769	0			107.1112	70.22595	100.2918	123.6449	41.8209	238.3969		0.1906	294.6531
73.5212	142.2313	42.0627	237.1125			93.65997	126.2829	47.7641	146.38	146.4275	0			106.989	70.22547	100.351	123.278	42.0627	237.1125		0.1822	294.8969
73.6222	141.4688	42.2866	239.0063			93.8184	126.2823	47.8401	146.43	146.4864	0			107.1306	69.40315	100.395	123.2757	42.2866	239.0063		0.2074	294.8906
73.6979	141.0719	42.4836	242.575			93.97968	126.2839	47.916	146.26	146.5032	0			107.4021	69.40387	100.456	123.3975	42.4836	242.575		0.199	294.7406
73.7568	140.7156	42.7075	241.6			94.13916	126.2843	48.0089	146.29	146.5285	0			107.4149	69.01014	100.4782	123.0306	42.7075	241.6		0.2158	294.4813
73.8073	140.1219	42.9403	242.0344			94.29732	122.0673	48.0848	146.17	146.5874	0			107.4149	69.01034	100.5793	123.0294	42.9403	242.0344		0.2242	294.3344
73.9083	139.7719	43.1732	242.6188			94.45291	122.0675	48.1608	146.25	146.6801	0.3125			107.6201	68.57913	100.5922	123.0294	43.1732	242.6188		0.2326	294.5469
74.0261	139.2188	43.4508	242.2125			94.62502	122.0679	48.2199	146.11	146.7138	0			107.7276	68.57972	100.6664	123.0289	43.4508	242.2125		0.2158	294.4063
74.1102	139.3281	43.6746	247.3063			94.79999	122.0685	48.3043	145.83	146.739	0			107.7639	68.2887	100.7096	122.543	43.6746	247.3063		0.2158	294.9688
74.1691	138.8781	43.9254	256.7813			94.95453	120.1973	48.3718	145.63	146.7474	0			107.889	68.28879	100.7532	122.9073	43.9254	256.7813		0.2074	294.7625
74.2028	138.5438	44.1224	250.1906			95.10049	120.1976	48.473	145.65	146.8148	0			107.9916	68.0564	100.8238	122.9056	44.1224	250.1906		0.1906	294.7813
74.2954	138.7656	44.3731	243.6719			95.26357	120.1983	48.5574	145.31	146.8737	0			108.0934	68.05723	100.8548	122.5413	44.3731	243.6719		0.1822	294.8063
74.4384	138.3938	44.6059	236.0906			95.44136	120.1996	48.6334	145.12	146.9495	0			108.1845	67.6508	101.055	122.0577	44.6059	236.0906		0.199	295.0844
74.5141	138.2531	44.8835	234.05			95.62355	118.0525	48.7093	144.78	146.9916	0			108.2302	67.6511	101.0709	122.0571	44.8835	234.05		0.2158	294.7219
74.5394	137.9219	45.1431	239.6156			95.79332	118.053	48.7684	144.68	147.0169	0			108.3843	67.43904	101.1333	122.0555	45.1431	239.6156		0.2326	294.5688
74.6067	137.85	45.3938	244.2781			95.96931	118.0535	48.8528	144.58	147.059	0			108.5199	67.43948	101.1835	121.572	45.3938	244.2781		0.2074	294.6625
74.7413	137.5	45.6356	243.9844			96.11995	118.0542	48.9288	144.5	147.1179	0			108.5068	67.36624	101.2326	121.6922	45.6356	243.9844		0.2158	294.7594
74.8339	137.3875	45.8684	237.0781			96.27448	116.0051	48.9878	144.46	147.1769	0			108.6037	67.36677	101.2791	121.6927	45.8684	237.0781		0.2158	294.2344
74.8676	137.4063	46.1101	240.3781			96.44166	116.0059	49.0722	144.51	147.219	0			108.8349	66.98222	101.3206	121.4513	46.1101	240.3781		0.2074	295.1594
74.9096	137.3781	46.3787	237.3531			96.60651	116.007	49.1482	144.28	147.2443	0			108.888	66.98253	101.4132	121.4496	46.3787	237.3531		0.199	294.9656
75.0274	137.2125	46.6294	234.2906			96.76024	116.0068	49.241	144.22	147.3032	0			108.853	66.62214	101.4371	121.2085	46.6294	234.2906		0.199	294.7219
75.1452	137.2688	46.8801	239.3			96.90288	114.5189	49.3085	144.28	147.3285	0			109.0133	66.62274	101.4952	121.4485	46.8801	239.3		0.2074	294.6406
75.2294	137.1844	47.1218	239.7094			97.05273	114.5203	49.3845	144.08	147.3874	0			109.2219	66.2107	101.5556	121.4496	47.1218	239.7094		0.2158	294.6656
75.2715	137	47.3814	244.6969			97.23185	114.5197	49.452	144.12	147.4211	0			109.2205	66.21121	101.5968	120.8473	47.3814	244.6969		0.2242	295.1
75.322	137.025	47.6052	255.4344			97.41016	114.521	49.528	143.97	147.4463	0.3125			109.2781	66.16649	101.6481	120.8451	47.6052	255.4344		0.199	294.5063
75.4061	137.1156	47.838	244.0469			97.56986	112.0739	49.6039	144.02	147.4969	0.3125			109.45	66.16674	101.7167	120.8456	47.838	244.0469		0.199	294.3813
75.566	136.8563	48.1066	235.75			97.68507	112.0748	49.6714	143.83	147.539	0			109.5439	65.24572	101.7779	120.6052	48.1066	235.75		0.157	294.3438
75.6754	136.6906	48.3662	234.6438			97.80756	112.0749	49.7727	143.66	147.5811	0			109.6372	65.24613	101.8284	120.4835	48.3662	234.6438		0.1486	294.9375
75.7006	136.5531	48.6347	232.075			97.95307	112.0754	49.8487	143.66	147.6063	0			109.7279	65.12343	101.8683	120.4818	48.6347	232.075		0.1654	295.125
75.7595	136.4063	48.8943	247.3875			98.11587	110.5685	49.9077	143.83	147.6484	0.3125			109.7508	65.123	101.9372	120.122	48.8943	247.3875		0.1822	294.1469
75.8521	136.275	49.136	235.9313			98.27869	110.5695	49.9921	143.9	147.6821	0.3125			109.8974	64.25269	102.0001	120.1225	49.136	235.9313		0.1906	294.875
75.9867	136.0625	49.3867	232.1281			98.44414	110.5702	50.0681	143.7	147.7327	0.3125			110.1154	64.2531	102.0466	120.2424	49.3867	232.1281		0.2074	294.9688
76.0625	135.6031	49.6373	229.625			98.58939	110.5707	50.1525	143.46	147.7748	0.3125			110.1247	63.28751	102.1041	120.2418	49.6373	229.625		0.2074	294.9344
76.0877	135.35	49.8879	233.7875			98.74472	108.6457	50.22	143.63	147.8421	0.3125			110.0736	63.28734	102.1549	120.2402	49.8879	233.7875		0.1906	294.4344
76.1466	134.9469	50.1564	230.1969			98.89364	108.6461	50.296	143.42	147.8842	0			110.2803	61.52385	102.2047	120.0005	50.1564	230.1969		0.1738	295.1125
76.2476	134.6438	50.416	228.3094			99.02568	108.6477	50.3719	143.46	147.9095	0			110.5037	61.52401	102.3108	120.0011	50.416	228.3094		0.1906	294.2844
76.3738	133.8031	50.6756	248			99.15183	108.6479	50.4563	143.49	147.9347	0			110.4933	59.57618	102.3621	119.4033	50.6756	248		0.1906	295.0625
76.4327	133.3844	50.9262	249.0656			99.31443	106.9545	50.5154	143.1	148.0105	0			110.5093	59.57585	102.4126	119.4027	50.9262	249.0656		0.2158	294.7844
76.4832	132.7469	51.1589	239.9938			99.47445	106.955	50.5998	143.07	148.0695	0			110.6828	59.33957	102.4851	119.4027	51.1589	239.9938		0.2158	294.5625
76.559	132.1063	51.4185	229.5531			99.6412	106.956	50.6757	142.99	148.0779	0			110.8266	59.34037	102.5268	119.284	51.4185	229.5531		0.199	294.0344
76.6768	131.7406	51.6869	224.1594			99.7738	106.9561	50.7686	142.91	148.1032	0			110.8956	59.27454	102.5878	119.284	51.6869	224.1594		0.1822	294.3594
76.7777	130.7188	51.9912	227.9594			99.9196	104.7245	50.8023	142.66	148.1453	0			110.97	59.27475	102.6369	119.284	51.9912	227.9594		0.199	294.7438
76.8535	130.3656	52.2418	235.7781			100.0877	104.7253	50.8614	142.52	148.2042	0			111.0271	59.57094	102.6738	118.8068	52.2418	235.7781		0.1906	294.8938
76.8871	129.6625	52.5014	231.4188			100.2583	104.7256	50.9711	141.99	148.2547	0			111.1711	59.57119	102.7556	118.8062	52.5014	231.4188		0.199	294.3844
76.9292	129.2594	52.7519	223.3469			100.3961	104.726	51.0471	141.66	148.2716	0			111.3552	59.55719	102.8082	118.8062	52.7519	223.3469		0.2326	294.3688
77.0386	128.8531	52.9936	224.3844			100.5251	99.44259	51.1315	141.62	148.2968	0			111.3688	59.55737	102.8584	118.6895	52.9936	224.3844		0.2242	294.8656
77.1733	128.1219	53.2083	218.35			100.6557	99.44306	51.2074	141.44	148.3558	0			111.3698	59.78444	102.8996	118.6889	53.2083	218.35		0.2326	294.7438
77.2574	127.5	53.4768	211.5563			100.8318	99.44371	51.2918	141.32	148.4231	0			111.5728	59.78488	102.9628	118.8079	53.4768	211.5563		0.241	294.4469
77.3247	126.4531	53.7542	208.7656			101.0102	99.44386	51.3509	141.19	148.4484	0			111.7559	59.81684	103.0431	118.69	53.7542	208.7656		0.2242	294.9531
77.3752	125.9188	53.9958	209.6156			101.1818	95.00416	51.4438	140.92	148.4484	0			111.7416	59.81669	103.0616	118.6895	53.9958	209.6156		0.2074	294.7813
77.4678	125.2906	54.2464	208.5031			101.3261	95.00319	51.5197	140.9	148.4905	0			111.7697	59.95497	103.1571	118.4517	54.2464	208.5031		0.2242	294.9969
77.5604	124.2844	54.479	210.8438			101.451	95.00398	51.6041	140.91	148.5495	0			111.9771	59.95514	103.209	118.0963	54.479	210.8438		0.2158	294.1438
77.6193	124.1875	54.6938	204.0094			101.5875	95.00495	51.6632	140.54	148.6252	0			112.1372	59.78462	103.2369	118.094	54.6938	204.0094		0.2242	294.8906
77.6529	123.6125	54.9533	199.8063			101.7346	92.2911	51.7476	140.6	148.6337	0			112.1084	59.78458	103.3143	118.094	54.9533	199.8063		0.2578	294.9281
77.7371	123.3375	55.2038	197.3594			101.911	92.29195	51.8404	140.6	148.6589	0			112.173	60.12249	103.3705	117.622	55.2038	197.3594		0.2662	294.1531
77.8296	122.9938	55.4275	194.1406			102.084	92.29239	51.9248	140.27	148.6758	0			112.3903	60.12272	103.4054	117.6198	55.4275	194.1406		0.2578	294.9594
77.9559	122.5344	55.6601	198.6188			102.2376	92.29316	51.9923	140.23	148.7431	0			112.5418	59.73678	103.4559	117.7381	55.6601	198.6188		0.2242	294.8906
78.0064	121.8438	55.8928	193.55			102.3909	89.16472	52.0599	140.05	148.8273	0			112.4905	59.73649	103.5107	117.7392	55.8928	193.55		0.2074	295.0375
78.0569	121.4625	56.1344	190.3125			102.5507	89.16486	52.102	140.13	148.861	0			112.5235	59.63299	103.5542	117.3845	56.1344	190.3125		0.2074	295.2375
78.1494	121.1094	56.3491	190.025			102.7178	89.16566	52.1949	140.08	148.8863	0			112.7827	59.63366	103.6075	117.6209	56.3491	190.025		0.2074	294.4844
78.2841	120.5281	56.5817	184.8656			102.8786	89.16614	52.2708	140.02	148.9115	0			112.979	59.21011	103.6609	117.6225	56.5817	184.8656		0.2326	294.8563
78.3851	119.7094	56.8233	180.6563			103.026	87.44449	52.3468	139.86	148.9452	0.3125			112.8509	59.2094	103.6924	117.5043	56.8233	180.6563		0.2578	295.4031
78.4187	119.7094	57.0469	180.0844			103.162	87.44499	52.4312	139.99	149.0126	0.3125			112.8562	58.62724	103.7528	117.5032	57.0469	180.0844		0.2578	294.5313
78.4271	119.3719	57.2706	178.9688			103.3097	87.44534	52.5072	139.85	149.0378	0.3125			113.1279	58.62766	103.7914	117.5021	57.2706	178.9688		0.2326	295.2156
78.5534	119.025	57.4585	177.7719			103.4666	87.4461	52.6084	139.6	149.08	0.3125			113.3751	57.82063	103.8608	117.0299	57.4585	177.7719		0.2242	294.4781
78.6796	118.6063	57.6642	172.4594			103.6497	85.61798	52.676	139.46	149.1052	0.3125			113.2359	57.82036	103.9029	117.3823	57.6642	172.4594		0.2242	295.1688
78.7722	118.175	57.9058	169.4938			103.8334	85.61858	52.7519	139.33	149.1642	0.3125			113.1807	57.13622	103.9576	117.3795	57.9058	169.4938		0.2326	295.1563
78.7722	117.5719	58.1205	168.6156			103.9981	85.6187	52.8279	139.39	149.2231	0.3125			113.4531	57.13668	104.0115	117.0255	58.1205	168.6156		0.241	294.6938
78.8311	117.1188	58.3262	163.6219			104.1258	85.61919	52.9038	139.15	149.2399	0.3125			113.7614	56.51111	104.0328	117.0249	58.3262	163.6219		0.2578	294.65
78.9405	117.0594	58.5588	160.3281			104.2373	84.34524	52.9629	138.96	149.2905	0.3125			113.6255	56.5108	104.1131	117.2609	58.5588	160.3281		0.2829	294.4781
79.0583	116.5813	58.7825	162.6313			104.3586	84.34561	53.0473	138.95	149.3157	0.3125			113.5089	55.64282	104.1392	116.7903	58.7825	162.6313		0.2494	294.4938
79.1172	116.3688	59.015	160.2656			104.521	84.3465	53.157	138.64	149.3578	0.3125			113.7596	55.64358	104.2654	116.7887	59.015	160.2656		0.2158	294.8656
79.1256	116.0313	59.2476	155.6969			104.7085	84.34711	53.2414	138.51	149.3999	0.3125			114.0979	55.20764	104.3041	116.4352	59.2476	155.6969		0.2158	294.7
79.1845	115.7781	59.4534	155.6094			104.8929	82.68784	53.3089	138.36	149.4252	0.3125			114.0497	55.20727	104.3491	116.4314	59.4534	155.6094		0.199	295.2625
79.3023	115.8313	59.6591	152.5063			105.062	82.68772	53.3849	138.28	149.4673	0.625			113.9318	53.3809	104.4048	116.1964	59.6591	152.5063		0.2074	295
79.4117	115.4406	59.8559	149.9625			105.1994	82.68852	53.444	137.9	149.4757	0.625			114.1532	53.38111	104.449	115.9617	59.8559	149.9625		0.2242	294.6938
79.4791	115.3969	60.1063	150.9031			105.3369	82.68909	53.5199	137.43	149.4841	0.625			114.4612	52.41526	104.5056	115.959	60.1063	150.9031		0.2074	294.1813
79.5211	115.1656	60.3031	148.9688			105.4939	80.8391	53.6043	137.17	149.5599	0.3125			114.4319	52.41496	104.5511	116.0763	60.3031	148.9688		0.2242	294.7344
79.5969	114.95	60.491	144.4844			105.6833	80.83965	53.6719	136.99	149.602	0.3125			114.3	50.46489	104.6188	116.0752	60.491	144.4844		0.2242	294.625
79.7231	114.5531	60.6967	146.3094			105.8551	80.83988	53.7309	136.71	149.661	0.3125			114.4903	50.46539	104.6146	116.0752	60.6967	146.3094		0.2158	295.1875
79.8157	114.1313	60.9203	140.9688			106.0187	80.84079	53.8153	136.72	149.6862	0.3125			114.8146	48.11334	104.7214	115.9585	60.9203	140.9688		0.2242	295.125
79.8578	113.9625	61.1528	141.4094			106.19	79.26188	53.9082	136.41	149.7031	0.3125			114.8445	48.11358	104.7474	115.9601	61.1528	141.4094		0.2242	294.1531
79.883	113.7188	61.3496	142.2406			106.3762	79.2627	53.9841	136.25	149.762	0.3125			114.7061	47.52089	104.8109	115.4916	61.3496	142.2406		0.2074	294.8938
79.9419	113.6781	61.5643	140.5906			106.5503	79.2632	54.0517	136.08	149.7957	0.3125			114.8866	47.52119	104.8371	115.8429	61.5643	140.5906		0.2158	295.475
80.0513	114.0219	61.7521	142.8375			106.6915	79.26338	54.1192	136.24	149.8294	0.3125			115.1895	46.13906	104.9198	115.8434	61.7521	142.8375		0.1822	294.8344
80.085	113.6188	61.9309	139.4688			106.8154	76.35324	54.2373	136.31	149.8378	0.3125			115.1939	46.13878	104.9521	115.6092	61.9309	139.4688		0.1822	294.2125
80.0682	113.5844	62.1366	138.0188			106.9597	76.35363	54.3133	136.12	149.8631	0.3125			115.0789	45.9239	105.0072	115.2589	62.1366	138.0188		0.199	294.4969
80.0934	113.1875	62.3602	135.5906			107.1206	76.35425	54.3724	136.1	149.9304	0.3125			115.2836	45.92445	105.0715	115.2616	62.3602	135.5906		0.2242	295.2625
80.1523	112.8719	62.548	137.7625			107.2906	76.355	54.4737	136.12	149.9978	0.3125			115.5583	45.4528	105.0801	115.1448	62.548	137.7625		0.2326	294.625
80.2533	112.7625	62.7448	135.8313			107.4318	73.22572	54.5665	136.02	149.9978	0.3125			115.4893	45.45253	105.1914	115.0302	62.7448	135.8313		0.2494	294.7313
80.287	112.4844	62.9505	135.1469			107.5725	73.22611	54.6425	135.96	150.0146	0.3125			115.4374	45.33662	105.2878	114.8008	62.9505	135.1469		0.2242	294.825
80.2785	112.3375	63.1472	133.5563			107.6886	73.22657	54.7184	135.99	150.0483	0.3125			115.6649	45.33715	105.3807	115.034	63.1472	133.5563		0.2074	294.2969
80.2617	112.0563	63.335	132.2906			107.8177	73.22685	54.7944	135.91	150.0988	0.625			115.8839	45.49912	105.4493	115.0329	63.335	132.2906		0.2326	294.8438
80.3206	112.1594	63.5318	128.8344			107.9372	70.09886	54.8957	135.97	150.1409	0.3125			115.8263	45.49938	105.4859	115.034	63.5318	128.8344		0.241	294.6844
80.3711	112.1063	63.7911	126.6			108.0334	70.0988	54.9547	135.87	150.183	0.3125			115.8456	45.47949	105.5353	114.8008	63.7911	126.6		0.2326	295.1406
80.4469	111.9844	63.9968	128.125			108.1231	70.09938	55.0476	135.75	150.183	0.625			116.0441	45.48014	105.5706	114.5678	63.9968	128.125		0.2326	294.9406
80.4216	111.725	64.1756	129.2			108.2056	70.09947	55.132	135.69	150.2252	0.625			116.2094	46.01686	105.6228	114.5656	64.1756	129.2		0.2662	294.4781
80.4553	111.3719	64.3545	126.4438			108.2689	68.35409	55.2164	135.53	150.2757	0.625			116.2123	46.01715	105.681	114.3329	64.3545	126.4438		0.2578	294.8125
80.5226	111.1781	64.5601	125.0438			108.339	68.3547	55.2923	135.28	150.3009	0.625			116.2161	45.64083	105.7249	114.2162	64.5601	125.0438		0.241	294.2406
80.6068	110.7938	64.7479	125.575			108.4328	68.35495	55.3767	135.25	150.3515	0.625			116.3743	45.64106	105.7943	114.2167	64.7479	125.575		0.2242	295.3031
80.5815	110.4281	64.9536	126.0094			108.5264	68.35526	55.4358	135.12	150.3851	0.3125			116.5822	45.4849	105.8137	114.1005	64.9536	126.0094		0.2074	294.8281
80.5731	110.0719	65.195	124.825			108.5908	66.85238	55.5202	135.01	150.4104	0.625			116.6005	45.48474	105.8859	114.1	65.195	124.825		0.2242	294.5844
80.6236	109.8969	65.4006	126.0656			108.6246	66.8525	55.5709	135.01	150.4441	0.625			116.5571	45.38661	105.9705	114.0984	65.4006	126.0656		0.2326	295.15
80.7162	109.75	65.6242	125.7219			108.646	66.85262	55.6975	134.83	150.4525	0.625			116.7257	45.38677	105.9865	113.6345	65.6242	125.7219		0.2242	294.6625
80.8087	109.3281	65.8209	123.3781			108.7034	66.85273	55.7819	134.77	150.4778	0.625			116.9463	44.85346	106.0681	113.6339	65.8209	123.3781		0.2578	294.6719
80.7835	109.05	65.9908	123.4906			108.7686	65.65626	55.8409	134.84	150.5367	0.625			116.9092	44.85339	106.0929	113.7498	65.9908	123.4906		0.241	295.0063
80.7667	108.3469	66.1964	119.6			108.8149	65.65595	55.8916	134.72	150.5788	0.625			116.9605	44.2581	106.2616	113.5176	66.1964	119.6		0.2494	295.3281
80.8424	108.1219	66.4199	116.8906			108.8402	65.65637	55.9844	134.69	150.6041	0.3125			117.0951	44.25858	106.3242	113.2856	66.4199	116.8906		0.241	294.7375
80.9266	107.5063	66.6524	117.7375			108.8595	65.65594	56.0604	134.77	150.6041	0.625			117.2725	43.51432	106.3447	113.2856	66.6524	117.7375		0.2074	294.6438
80.9602	106.9844	66.8759	117.1438			108.8942	64.9297	56.1363	134.73	150.6378	0.625			117.2154	43.51372	106.4113	113.0535	66.8759	117.1438		0.2074	294.525
80.935	106.9219	67.0905	117.5563			108.9366	64.92979	56.2123	134.69	150.663	0.625			117.2637	43.23541	106.4677	113.0513	67.0905	117.5563		0.2242	295.9563
80.9518	106.6094	67.2961	115.9281			108.9806	64.92998	56.2883	134.64	150.7051	0.625			117.5162	43.23599	106.5012	113.0513	67.2961	115.9281		0.2578	295.1469
81.0696	106.3031	67.5107	113.4781			109.0113	64.93019	56.3811	134.65	150.7388	0.625			117.6305	42.86201	106.5936	112.5894	67.5107	113.4781		0.2242	294.3656
81.1454	105.8656	67.7431	114.3219			109.0475	64.07976	56.474	134.23	150.7388	0.625			117.5595	42.86181	106.5924	112.5894	67.7431	114.3219		0.2074	295.0688
81.1285	105.8406	67.9666	115.5719			109.0983	64.07959	56.5752	133.85	150.7893	0.625			117.671	42.38642	106.6813	112.7025	67.9666	115.5719		0.2158	294.9219
81.0865	105.5906	68.2259	113.6313			109.1335	64.07994	56.6428	133.71	150.7893	0.625			117.9162	42.38682	106.712	112.5883	68.2259	113.6313		0.2242	294.8563
81.1454	105.2938	68.4851	111.4781			109.1516	64.07975	56.7018	133.4	150.8146	0.625			117.9585	42.11367	106.7888	112.5883	68.4851	111.4781		0.1906	294.5188
81.2548	105.1438	68.6997	111.8594			109.1604	62.68878	56.7694	133.27	150.8567	0.625			117.916	42.11398	106.8169	112.5873	68.6997	111.8594		0.199	294.9531
81.3221	105.0438	68.9142	115.5031			109.1822	62.68885	56.8453	132.94	150.882	0.625			118.0681	41.45211	106.8804	112.4705	68.9142	115.5031		0.2074	294.6
81.3221	104.9313	69.1288	114.4406			109.2377	62.68879	56.9297	133.02	150.9156	0.625			118.282	41.45279	106.9391	112.4705	69.1288	114.4406		0.2242	294.7469
81.3221	104.7094	69.3522	112.8406			109.3094	62.68849	56.9972	132.75	150.9072	0.625			118.2905	40.63632	106.9818	112.1254	69.3522	112.8406		0.2326	295.1313
81.3558	104.7156	69.5757	109.0219			109.3579	61.53364	57.0816	132.51	150.9409	0.625			118.2663	40.63642	107.0325	112.009	69.5757	109.0219		0.2074	294.775
81.4483	104.725	69.8171	106.6438			109.3676	61.53346	57.1576	132.19	150.9662	0.625			118.4826	39.91243	107.0796	112.009	69.8171	106.6438		0.2242	294.3406
81.482	104.5188	70.0763	106.5719			109.3868	61.53331	57.2336	132.2	150.983	0.625			118.6267	39.91263	107.15	112.01	70.0763	106.5719		0.2158	294.9281
81.4988	104.5969	70.2729	110.0469			109.4307	61.53395	57.3095	132.13	151.0083	0.625			118.5331	39.32886	107.1738	112.01	70.2729	110.0469		0.2242	294.8719
81.4988	104.4906	70.4875	110.8219			109.5009	60.79567	57.3855	132.1	151.0167	0.9375			118.6027	39.32904	107.241	111.5495	70.4875	110.8219		0.2158	294.9219
81.5577	104.5563	70.693	107.5906			109.5446	60.79538	57.453	131.84	151.0419	0.9375			118.8079	38.60831	107.3291	111.6621	70.693	107.5906		0.2242	294.4719
81.6167	104.5438	70.9254	103.7406			109.5644	60.79559	57.529	131.95	151.0756	0.625			118.8049	38.60852	107.3615	111.6621	70.9254	103.7406		0.2326	294.2656
81.6419	104.4844	71.1846	103.6906			109.5612	60.79544	57.6303	131.81	151.1093	0.625			118.7585	38.39567	107.4137	111.5459	71.1846	103.6906		0.2326	294.6781
81.6503	104.3531	71.3813	107.7875			109.5932	60.13263	57.7147	131.8	151.0925	0.625			118.916	38.39605	107.4609	111.0876	71.3813	107.7875		0.2326	294.525
81.6924	104.3031	71.6047	109.3688			109.6542	60.13333	57.7906	131.41	151.1093	0.625			118.9856	37.94595	107.5243	111.0876	71.6047	109.3688		0.199	294.625
81.7766	104.225	71.8281	106.4344			109.7224	60.13328	57.8582	131.48	151.1177	0.625			118.9027	37.94611	107.5989	110.9723	71.8281	106.4344		0.2242	294.9563
81.8271	104.1594	72.0158	103.9531			109.7565	60.13344	57.9172	131.15	151.1514	0.625			118.9898	37.70421	107.6276	111.2004	72.0158	103.9531		0.2242	295.5938
81.8523	103.9563	72.2035	102.8			109.7675	59.61389	57.9848	130.83	151.1514	0.625			119.1062	37.70423	107.7155	111.2004	72.2035	102.8		0.2158	294.3156
81.8355	103.85	72.4269	103.3875			109.7755	59.61454	58.0692	130.88	151.1683	0.625			119.0536	37.3528	107.7341	110.855	72.4269	103.3875		0.2242	295.0063
81.9028	103.6625	72.6593	100.2594			109.8253	59.61437	58.1536	130.79	151.1767	0.625			119.0406	37.35281	107.8202	110.3989	72.6593	100.2594		0.2158	294.6
81.9785	103.5469	72.9006	100.3281			109.8838	59.61476	58.2295	130.6	151.1598	0.625			119.1792	36.98222	107.833	110.3989	72.9006	100.3281		0.2326	294.7438
82.0206	103.4	73.1151	102.0031			109.914	59.44118	58.2886	130.58	151.1935	0.625			119.1781	36.9823	107.931	110.2835	73.1151	102.0031		0.2326	294.7438
82.0459	103.0719	73.3117	104.6219			109.9307	59.44107	58.3646	130.39	151.2188	0.3125			119.0359	36.79249	107.9926	110.2809	73.3117	104.6219		0.241	294.4781
82.0374	103.0156	73.5083	103.4781			109.9612	59.4412	58.4743	130.21	151.2272	0.3125			119.1143	36.79243	108.0173	110.2809	73.5083	103.4781		0.241	294.7656
82.0627	102.7906	73.687	102.7594			110.0147	59.44125	58.5587	130.13	151.244	0.3125			119.3259	36.67227	108.1077	109.8267	73.687	102.7594		0.2242	294.5094
82.1469	102.8	73.9372	100.2313			110.06	58.93566	58.6262	129.91	151.2188	0.3125			119.2479	36.67233	108.1568	109.8251	73.9372	100.2313		0.2326	294.275
82.2226	102.6125	74.1428	98.2125			110.0887	58.93588	58.6769	129.76	151.2272	0.625			119.0833	36.72543	108.2828	109.5992	74.1428	98.2125		0.2326	294.8906
82.1805	102.5406	74.3126	95.96563			110.136	58.93594	58.7275	129.84	151.2609	0.625			119.2074	36.7258	108.297	109.5992	74.3126	95.96563		0.241	294.8031
82.1974	102.2813	74.5628	95.23438			110.2063	58.93629	58.8119	129.73	151.2693	0.625			119.4325	36.4624	108.3761	109.2567	74.5628	95.23438		0.2494	295.4156
82.2647	102.0281	74.7862	95.65938			110.2394	58.47875	58.9048	129.74	151.2609	0.625			119.3708	36.46197	108.3933	109.1405	74.7862	95.65938		0.2242	294.375
82.3573	101.8031	74.9738	97.34688			110.237	58.47888	58.9807	129.4	151.2525	0.625			119.2297	36.36925	108.4921	109.1405	74.9738	97.34688		0.241	295.475
82.3825	101.6563	75.1704	96.18438			110.2434	58.47877	59.0736	129.23	151.2525	0.625			119.3238	36.36962	108.5164	108.7999	75.1704	96.18438		0.2494	294.9594
82.3741	101.2531	75.367	97.025			110.2863	58.47875	59.1326	128.93	151.2693	0.625			119.5114	36.37657	108.6013	109.0233	75.367	97.025		0.2158	295.1156
82.3825	101.1594	75.5546	96.025			110.36	58.28814	59.2171	128.75	151.303	0.625			119.5175	36.37639	108.6539	109.0233	75.5546	96.025		0.2242	294.9781
82.4835	100.8313	75.778	95.43438			110.4319	58.28797	59.3015	128.6	151.2609	0.625			119.4229	36.60308	108.7058	108.6824	75.778	95.43438		0.241	294.8406
82.5677	100.725	75.9746	95.49063			110.4489	58.28814	59.3605	128.52	151.2188	0.625			119.4531	36.60319	108.7744	108.5685	75.9746	95.49063		0.241	294.8375
82.5677	100.25	76.1533	96.75625			110.445	58.28819	59.4281	128.29	151.2272	0.625			119.5876	36.23466	108.8017	108.5685	76.1533	96.75625		0.241	294.3719
82.5424	100.1625	76.323	98.50625			110.4571	57.63	59.5209	128.21	151.2693	0.3125			119.6794	36.23481	108.8707	108.1174	76.323	98.50625		0.2326	294.775
82.5845	99.83125	76.5196	94.3625			110.5365	57.63055	59.6138	127.97	151.2609	0.3125			119.6042	36.40775	108.9407	108.1174	76.5196	94.3625		0.2326	294.9281
82.6686	99.69688	76.7072	91.55625			110.6188	57.63063	59.6644	127.94	151.2356	0.3125			119.5772	36.40781	108.983	108.2269	76.7072	91.55625		0.2158	295.0281
82.7107	99.51875	76.9038	91.1			110.6433	57.63035	59.7572	127.86	151.2104	0.3125			119.7412	36.02929	109.0443	107.7751	76.9038	91.1		0.2326	294.5594
82.6939	99.38438	77.0914	92.025			110.6433	57.17597	59.8501	127.72	151.1851	0.3125			119.85	36.02957	109.1056	107.7751	77.0914	92.025		0.2242	294.8531
82.7107	99.55313	77.288	92.64375			110.6789	57.17583	59.9007	127.6	151.2188	0			119.7762	36.52508	109.145	107.3224	77.288	92.64375		0.2242	294.8656
82.8117	99.26563	77.4666	91.41875			110.755	57.17638	59.9936	127.64	151.2609	0			119.7429	36.52491	109.2349	107.2099	77.4666	91.41875		0.2494	294.6438
82.9043	99.11875	77.69	93.21563			110.8162	57.17678	60.0611	127.52	151.2272	0			119.9113	35.8724	109.2515	107.2099	77.69	93.21563		0.241	294.9469
82.8875	99.10313	77.8597	94.5625			110.8172	56.82094	60.1371	127.67	151.1767	0			120.0471	35.8721	109.3404	106.9841	77.8597	94.5625		0.2074	294.4688
82.8706	98.76563	78.0741	90.74375			110.7949	56.82078	60.2215	127.42	151.1598	0			119.9815	36.12045	109.3527	106.6488	78.0741	90.74375		0.2074	294.5375
82.8959	98.84688	78.2707	88.99688			110.8223	56.82077	60.2806	127.29	151.1851	0			119.9514	36.12044	109.444	106.6494	78.2707	88.99688		0.2074	294.9594
82.9885	98.55625	78.4761	89.38125			110.8941	56.82091	60.3818	127.34	151.2104	0			120.1245	35.90857	109.564	106.4227	78.4761	89.38125		0.2158	294.3969
83.0474	98.59375	78.6816	91.1125			110.9503	56.3826	60.4494	127.34	151.2356	0			120.2523	35.9088	109.6046	106.1988	78.6816	91.1125		0.199	294.9531
83.0474	98.45938	78.8781	90.4875			110.9916	56.38221	60.5	127.32	151.2104	0			120.2053	36.19831	109.6715	106.085	78.8781	90.4875		0.199	294.65
83.0558	98.4125	79.1104	88.12188			111.0148	56.38238	60.5675	127.23	151.2104	0			120.1926	36.19775	109.7186	106.085	79.1104	88.12188		0.199	294.5281
83.1231	98.36875	79.3337	89.68438			111.0367	56.38245	60.6435	127.17	151.2272	0			120.3522	36.1728	109.7805	105.9717	79.3337	89.68438		0.2074	294.8531
83.2073	98.4125	79.5124	92.26875			111.0599	55.84449	60.7363	127.14	151.244	0			120.4813	36.17315	109.8358	105.6393	79.5124	92.26875		0.1906	294.6094
83.2241	98.2875	79.7089	93.425			111.0686	55.84447	60.8039	127.09	151.2525	0			120.4452	35.9173	109.8767	105.6393	79.7089	93.425		0.2242	294.7438
83.182	98.61563	79.8965	91.4625			111.1131	55.84451	60.8798	126.98	151.2609	0			120.4268	35.91759	109.9586	105.304	79.8965	91.4625		0.2074	294.7844
83.2409	98.54375	80.1287	87.64063			111.1916	55.84513	60.9474	126.86	151.244	0.3125			120.6027	35.67233	110.0202	105.1922	80.1287	87.64063		0.2158	294.4094
83.3335	98.9	80.3431	87.05938			111.2669	55.79028	61.0571	126.72	151.2693	0.3125			120.7269	35.67249	110.0693	105.1922	80.3431	87.05938		0.2158	294.9375
83.3924	99.09375	80.5575	86.06563			111.297	55.79084	61.1499	126.7	151.3198	0.3125			120.6947	36.23429	110.1238	104.8588	80.5575	86.06563		0.2242	294.4438
83.3756	98.87813	80.7629	86.26875			111.2884	55.79062	61.2259	126.4	151.3198	0.3125			120.7112	36.23428	110.1622	104.6377	80.7629	86.26875		0.1822	294.3375
83.3588	98.80938	80.9594	86.80625			111.2844	55.79081	61.2765	126.17	151.2777	0.3125			120.8807	35.45126	110.2381	104.6368	80.9594	86.80625		0.1906	294.6531
83.4513	98.5875	81.2006	84.87813			111.3177	55.55223	61.3609	126.05	151.2609	0			120.9986	35.45113	110.3093	104.4145	81.2006	84.87813		0.199	295.1188
83.5439	98.39063	81.4239	85.7125			111.3885	55.55244	61.4285	125.64	151.3451	0			120.9822	35.72335	110.3545	104.4145	81.4239	85.7125		0.2074	293.9375
83.5692	98.06563	81.6115	85.44375			111.4611	55.55268	61.5213	125.56	151.4377	0			121.0055	35.72359	110.4214	104.0829	81.6115	85.44375		0.2242	295.0938
83.5103	97.94063	81.8347	84.21875			111.5045	55.55283	61.6226	125.29	151.4125	0			121.1848	35.47744	110.4583	103.643	81.8347	84.21875		0.2158	294.9188
83.5355	97.31875	82.0491	87.45313			111.5158	55.60959	61.6732	125	151.3535	0			121.2978	35.47734	110.54	103.643	82.0491	87.45313		0.2158	294.9281
83.6618	97.1	82.2456	90.27813			111.517	55.60945	61.7492	124.9	151.3619	0			121.2356	35.30574	110.6312	103.421	82.2456	90.27813		0.2158	295.3594
83.7291	96.825	82.451	87.29688			111.5251	55.60948	61.8252	124.6	151.4293	0			121.301	35.30587	110.7213	103.421	82.451	87.29688		0.2074	295.0938
83.7038	96.38438	82.6653	84.95938			111.5719	55.60984	61.9265	124.46	151.5303	0			121.5065	34.906	110.7464	103.2041	82.6653	84.95938		0.1738	294.3
83.6954	96.11875	82.844	86.21563			111.6277	55.32232	62.0109	124.38	151.5135	0			121.5631	34.906	110.8411	102.7623	82.844	86.21563		0.1738	294.7875
83.788	95.89063	83.0404	86.28125			111.6855	55.32269	62.0868	124.25	151.4967	0			121.5475	34.43731	110.8707	102.7623	83.0404	86.28125		0.199	294.7031
83.8806	95.7625	83.2369	86.075			111.7278	55.3227	62.1544	124.07	151.5051	0			121.6844	34.43759	110.9303	102.4346	83.2369	86.075		0.2074	295.2781
83.8806	95.08125	83.4244	85.09688			111.7521	55.32276	62.2303	124.08	151.5303	0			121.8388	34.04748	110.9868	102.4351	83.4244	85.09688		0.199	295.1625
83.788	94.59375	83.6298	83.83125			111.784	55.46313	62.3232	124.26	151.564	0			121.8631	34.04718	111.0432	102.4351	83.6298	83.83125		0.2074	295.0469
83.7459	94.3	83.8263	83.575			111.8186	55.46315	62.4076	123.88	151.6061	0			121.8915	33.50932	111.1091	101.9981	83.8263	83.575		0.2242	295.4188
83.8217	93.9375	84.0138	85.14063			111.8578	55.46269	62.492	123.85	151.6567	0			122.0377	33.50977	111.1658	101.6722	84.0138	85.14063		0.2074	294.7188
83.8722	93.86875	84.1835	90.08125			111.8706	55.46343	62.5511	123.8	151.7072	0			122.1606	33.14668	111.2257	101.6722	84.1835	90.08125		0.2326	295.0375
83.8469	93.79063	84.3621	85.025			111.8808	55.42343	62.627	123.73	151.7324	0			122.2071	33.14689	111.2869	101.5626	84.3621	85.025		0.2074	294.5656
83.7038	93.68125	84.5764	81.60625			111.9114	55.42337	62.7199	123.65	151.7409	0			122.2863	32.36051	111.3185	101.5626	84.5764	81.60625		0.1906	294.2625
83.6281	93.42188	84.7818	81.09688			111.975	55.42327	62.8043	123.67	151.7661	0			122.4094	32.36069	111.5132	101.1281	84.7818	81.09688		0.199	294.875
83.6533	93.40625	84.9515	83.61563			112.0497	55.42376	62.8634	123.54	151.8251	0.3125			122.5046	32.09477	111.5449	100.6951	84.9515	83.61563		0.2074	294.1094
83.6365	93.49063	85.1211	85.05938			112.0873	55.36964	62.9393	123.63	151.8672	0.3125			122.5768	32.09473	111.6167	100.6937	85.1211	85.05938		0.2074	294.725
83.5439	93.65625	85.2997	82.96563			112.0786	55.36985	63.0406	123.53	151.8924	0			122.6524	31.3173	111.6518	100.6937	85.2997	82.96563		0.199	294.6
83.4682	93.94375	85.5051	80.525			112.0749	55.36975	63.0997	123.37	151.9261	0			122.7605	31.31726	111.7359	100.4785	85.5051	80.525		0.199	294.6813
83.5018	94.19688	85.7104	78.91563			112.118	55.36954	63.1757	123.44	151.9935	0.3125			122.8761	30.88763	111.7593	100.1548	85.7104	78.91563		0.1822	295.25
83.5187	94.45938	85.9247	79.93438			112.1877	55.06142	63.2517	123.36	152.0272	0.3125			122.94	30.88764	111.8449	100.1538	85.9247	79.93438		0.1906	294.7125
83.4261	94.70938	86.1301	81.1			112.245	55.06175	63.3361	123.27	152.0693	0			123.0155	30.61447	111.9021	99.93838	86.1301	81.1		0.1906	295.0344
83.2999	94.79688	86.3265	78.61563			112.2708	55.06176	63.3867	123.04	152.0945	0.3125			123.1434	30.61462	111.955	99.93838	86.3265	78.61563		0.199	294.8156
83.2746	94.91875	86.514	79.39375			112.2978	55.06205	63.4458	123.22	152.1787	0.3125			123.2355	30.50311	112.0193	99.71982	86.514	79.39375		0.1906	294.8
83.3083	95.40938	86.7372	77.35			112.3231	54.46538	63.5386	123.12	152.2377	0.3125			123.3115	30.50323	112.0591	99.50486	86.7372	77.35		0.199	295.3969
83.3167	96.05938	86.9247	79.07813			112.3478	54.46547	63.6399	123.07	152.2461	0.3125			123.4487	30.11391	112.1266	99.50486	86.9247	79.07813		0.1822	295.2656
83.2241	96.14688	87.1658	77.15938			112.385	54.46555	63.699	122.95	152.2377	0			123.5351	30.11408	112.1791	99.18051	87.1658	77.15938		0.1906	294.6906
83.1652	96.55	87.4069	78.5125			112.4182	54.46522	63.7834	122.8	152.2629	0			123.5814	29.82808	112.2261	99.28683	87.4069	78.5125		0.199	294.3063
83.1484	96.57813	87.5943	76.525			112.4639	53.67744	63.8594	122.84	152.364	0			123.7274	29.82837	112.307	99.28683	87.5943	76.525		0.199	294.5375
83.1315	97.38438	87.7908	78.69375			112.4835	53.67776	63.9522	122.56	152.4398	0			123.8855	29.2467	112.3574	98.64276	87.7908	78.69375		0.1822	294.4344
83.081	97.61875	88.0139	77.84688			112.5043	53.67839	64.0198	122.52	152.465	0			123.908	29.24658	112.4088	98.53584	88.0139	77.84688		0.1906	295.3656
82.9716	98.04688	88.255	76.34688			112.5412	53.67847	64.0957	122.44	152.4566	0			123.946	29.04293	112.4607	98.53493	88.255	76.34688		0.1906	295.0906
82.938	98.03438	88.4692	77.4125			112.5942	52.6121	64.1801	122.47	152.4987	0			124.1217	29.04333	112.5505	98.53259	88.4692	77.4125		0.1822	294.7125
82.9716	98.17813	88.6746	75.24688			112.636	52.61214	64.2814	122.39	152.5829	0			124.284	28.2201	112.5773	98.53259	88.6746	75.24688		0.1906	294.4906
82.9295	98.1375	88.9067	74.0875			112.647	52.61217	64.349	122.3	152.625	0			124.3189	28.22004	112.6597	97.99487	88.9067	74.0875		0.199	295.0938
82.7781	98.27188	89.1299	73.6875			112.6779	52.61231	64.4249	122.3	152.6587	0			124.3553	28.07719	112.7311	97.78238	89.1299	73.6875		0.1906	295.0625
82.7191	98.29688	89.353	74.20938			112.7211	51.93546	64.5093	122.31	152.6755	0			124.5187	28.07721	112.7825	97.78238	89.353	74.20938		0.2074	294.8531
82.7276	98.14063	89.5583	75.46563			112.7722	51.93575	64.5684	122.27	152.7345	0			124.6973	28.38516	112.8494	97.46247	89.5583	75.46563		0.199	294.8656
82.7191	98.15	89.7101	80.19688			112.7905	51.93485	64.636	122.39	152.785	0			124.75	28.38511	112.8813	97.46247	89.7101	80.19688		0.199	294.8625
82.6518	98.175	89.8976	76.73125			112.8155	51.93554	64.7288	122.22	152.8018	0			124.7973	28.13266	112.9637	97.46247	89.8976	76.73125		0.1906	294.15
82.5508	98.2375	90.085	77.68125			112.8607	51.44066	64.7963	122.2	152.8018	0			124.9187	28.1329	113.0049	96.93297	90.085	77.68125		0.199	294.6531
82.5256	98.38125	90.2278	78.825			112.8981	51.44105	64.8639	122.13	152.8271	-0.3125			125.086	27.89504	113.0664	96.82658	90.2278	78.825		0.1906	294.5938
82.5003	98.47188	90.3706	78.55313			112.9231	51.44043	64.9567	122.09	152.8692	0			125.2252	27.8953	113.1125	96.82658	90.3706	78.55313		0.2074	294.5719
82.4582	98.59688	90.5402	74.54688			112.9199	51.44052	65.0327	121.9	152.8776	0			125.2671	27.80798	113.1705	96.29753	90.5402	74.54688		0.2074	294.3688
82.3825	98.525	90.6652	73.77813			112.9382	50.89559	65.1002	121.58	152.9113	0			125.2904	27.80801	113.2129	96.29753	90.6652	73.77813		0.2074	294.9563
82.2983	98.65938	90.808	76.85			113.0067	50.89621	65.1762	121.34	152.9282	0			125.5694	27.36137	113.282	96.29799	90.808	76.85		0.2158	295.1406
82.3404	99.20938	90.9151	78.25			113.0711	50.89632	65.2521	121	152.9366	0			125.698	27.36135	113.3659	96.40313	90.9151	78.25		0.2242	295.1406
82.3488	99.3375	91.0133	79.31563			113.1062	50.89618	65.3281	120.59	152.9787	0			125.7655	27.08306	113.3796	96.29753	91.0133	79.31563		0.199	294.9156
82.2983	99.31563	91.0936	74.98438			113.1108	50.68922	65.4125	120.28	152.9955	0			125.706	27.08315	113.483	96.29615	91.0936	74.98438		0.2158	295.375
82.3068	99.49375	91.2543	72.78125			113.1195	50.6892	65.4885	119.99	153.0545	0			125.8351	26.46727	113.6061	95.76865	91.2543	72.78125		0.2074	294.2594
82.3488	99.475	91.3703	77.0625			113.1466	50.68926	65.5729	119.3	153.105	0			126.1248	26.46751	113.6456	95.76865	91.3703	77.0625		0.2074	294.2375
82.3236	99.47813	91.4507	74.6			113.1466	50.68902	65.6489	118.86	153.1723	0			126.2617	25.63204	113.7402	95.34583	91.4507	74.6		0.1906	294.5656
82.2899	99.61875	91.5756	75.55			113.2248	50.47963	65.7333	118.42	153.1976	0			126.165	25.6318	113.7721	95.24085	91.5756	75.55		0.2074	294.7844
82.2647	99.65	91.6381	74.07813			113.2506	50.47958	65.8092	118.03	153.2818	0			126.2564	25.08239	113.872	95.23947	91.6381	74.07813		0.2074	294.8656
82.2815	99.73125	91.7809	72.18125			113.2822	50.47988	65.8599	117.65	153.3323	0			126.5328	25.0825	113.8804	94.92306	91.7809	72.18125		0.199	294.7656
82.3152	99.93438	91.9416	72.6125			113.3377	50.47981	65.9274	117.19	153.3997	-0.3125			126.7153	23.94729	113.9671	94.92306	91.9416	72.6125		0.1822	294.2469
82.332	100.0031	92.0576	72.8875			113.3926	50.2741	66.0118	116.93	153.4755	0			126.6609	23.94689	114.0095	94.81924	92.0576	72.8875		0.199	294.7594
82.3236	99.8375	92.1558	74.25625			113.4191	50.27431	66.0709	116.39	153.5681	0			126.6854	23.76328	114.0993	94.71454	92.1558	74.25625		0.2074	294.6313
82.3068	99.93125	92.2629	72.59063			113.4204	50.27383	66.1469	116.02	153.6271	0			126.9075	23.76355	114.1255	94.71454	92.2629	72.59063		0.2074	294.9531
82.3152	99.85	92.37	72.925			113.411	50.27426	66.2228	115.73	153.7197	0			127.1389	23.26272	114.2089	94.08725	92.37	72.925		0.2074	294.4531
82.2983	99.99063	92.4771	73.27188			113.4427	49.51228	66.2819	115.27	153.8207	-0.3125			127.1557	23.26273	114.2398	94.08682	92.4771	73.27188		0.2242	295.2563
82.2563	100.3594	92.5663	70.75			113.5056	49.51214	66.3832	114.74	153.9218	0			127.151	23.033	114.3131	94.08682	92.5663	70.75		0.2158	295.2156
82.2815	100.5719	92.6913	70.35313			113.5624	49.51219	66.4508	114.26	154.0144	-0.3125			127.3645	23.03338	114.3639	93.98255	92.6913	70.35313		0.2242	295.1813
82.2983	100.7125	92.7716	71.2			113.59	49.51257	66.5267	113.94	154.0902	0			127.569	22.75607	114.3946	93.56607	92.7716	71.2		0.2158	294.8031
82.3236	100.7031	92.8698	72.30625			113.5975	48.72769	66.5942	113.71	154.1996	-0.3125			127.5842	22.75609	114.4966	93.56473	92.8698	72.30625		0.1906	294.2906
82.3404	101.15	92.9858	71.49063			113.623	48.72738	66.6702	113.41	154.2839	-0.3125			127.6369	21.86654	114.5239	93.45987	92.9858	71.49063		0.199	294.2625
82.3068	101.5406	93.0839	70.3125			113.6574	48.72764	66.7377	113.11	154.3933	-0.3125			127.8253	21.86699	114.6031	93.45987	93.0839	70.3125		0.2074	294.5063
82.2815	101.6125	93.2267	69.4			113.6915	48.72776	66.8222	113.05	154.5365	-0.3125			127.9793	21.33888	114.632	93.45944	93.2267	69.4		0.2158	294.9219
82.2478	102.4531	93.3606	69.68125			113.7105	48.54017	66.915	112.88	154.6123	-0.3125			128.0093	21.33907	114.7265	93.1479	93.3606	69.68125		0.2242	295.1938
82.2142	102.3031	93.4588	71.32188			113.7366	48.54025	66.991	112.71	154.747	-0.3125			128.1255	20.65766	114.8354	92.72936	93.4588	71.32188		0.2158	295.2406
82.2226	101.9469	93.548	69.70313			113.7891	48.54077	67.0585	112.59	154.848	-0.3125			128.3103	20.65788	114.8568	92.52243	93.548	69.70313		0.2242	294.4156
82.2563	101.6844	93.6462	70.8			113.84	48.54053	67.1007	112.46	154.9407	-0.3125			128.3749	19.9702	114.9101	92.52112	93.6462	70.8		0.2074	295.0688
82.3152	101.575	93.7265	69.4125			113.8725	47.85293	67.1767	112.57	155.0585	0			128.4103	19.97032	114.9935	92.20855	93.7265	69.4125		0.2242	294.7531
82.332	101.1656	93.8514	70.34688			113.8828	47.85309	67.278	112.49	155.2017	-0.3125			128.6119	19.43604	115.0089	91.89915	93.8514	70.34688		0.2074	294.8844
82.2899	101.0063	93.9317	69.9			113.8887	47.85308	67.3539	112.44	155.3112	-0.3125			128.7532	19.4361	115.0877	91.89915	93.9317	69.9		0.199	294.7375
82.3404	100.5969	94.0567	67.73125			113.9064	47.85307	67.4299	112.33	155.4038	0			128.7682	18.03846	115.1304	91.89915	94.0567	67.73125		0.1822	294.2688
82.4078	100.1719	94.1727	69.69688			113.9462	47.3069	67.5143	112.22	155.5217	-0.3125			128.8919	18.03864	115.186	91.89652	94.1727	69.69688		0.2158	295.0094
82.3993	100.0719	94.2709	69.05313			114.0111	47.30709	67.6072	112.25	155.648	0			129.084	16.92129	115.2597	91.48482	94.2709	69.05313		0.2242	294.3563
82.4582	99.93125	94.3512	68.14688			114.0617	47.30665	67.6747	112.11	155.749	0			129.1704	16.92134	115.2816	91.38206	94.3512	68.14688		0.2242	294.875
82.5761	99.87188	94.4493	68.89375			114.086	47.30732	67.7254	111.95	155.8837	-0.3125			129.2488	16.27346	115.3559	91.37856	94.4493	68.89375		0.199	294.975
82.6771	99.45	94.5564	66.875			114.0998	47.26509	67.8013	112	156.0016	0			129.3699	16.27343	115.3945	91.17188	94.5564	66.875		0.199	294.8156
82.6771	99.46563	94.6635	68.04688			114.1184	47.26475	67.8773	111.92	156.1532	0			129.5006	16.10397	115.4903	90.96674	94.6635	68.04688		0.2074	294.6344
82.6266	99.1125	94.7438	66.97188			114.1569	47.26506	67.9533	111.98	156.2374	0			129.6432	16.10401	115.5069	90.96717	94.7438	66.97188		0.2158	294.9313
82.6602	99.2125	94.8509	68.99063			114.1984	47.26519	68.0292	111.85	156.3553	-0.3125			129.6993	16.14402	115.6058	90.76096	94.8509	68.99063		0.2242	294.4469
82.7781	99.09375	94.9312	67.25313			114.2242	47.00058	68.1052	111.78	156.4984	-0.3125			129.7806	16.14414	115.6076	90.35186	94.9312	67.25313		0.2158	295.2031
82.837	98.88125	95.0472	66.45			114.2448	47.00087	68.1812	111.76	156.6163	-0.3125			129.988	15.85565	115.709	90.35098	95.0472	66.45		0.2242	295.3156
82.8454	98.875	95.1632	67.49688			114.2906	47.00115	68.2656	111.65	156.7005	-0.3125			130.0933	15.85565	115.7584	90.14721	95.1632	67.49688		0.2074	294.8656
82.9127	98.7625	95.2524	65.60625			114.3635	47.00114	68.35	111.58	156.7931	-0.3125			130.0769	15.82841	115.8651	89.84003	95.2524	65.60625		0.2074	294.9906
83.039	98.75625	95.3595	66.2625			114.3971	46.82156	68.4344	111.49	156.8942	-0.3125			130.2374	15.8284	115.906	89.43299	95.3595	66.2625		0.2074	294.4563
83.0642	98.3875	95.4666	65.82813			114.3903	46.82125	68.5019	111.32	157.0542	-0.3125			130.4621	15.19414	115.9523	89.43086	95.4666	65.82813		0.1906	294.4188
83.0053	98.45938	95.5558	66.09063			114.3762	46.82162	68.561	111.14	157.1805	-0.3125			130.5118	15.19452	116.0057	89.63426	95.5558	66.09063		0.2074	294.7
83.0221	98.43438	95.6094	64.65625			114.3926	46.82198	68.6539	111.15	157.2731	-0.3125			130.4936	15.00163	116.0533	89.32926	95.6094	64.65625		0.1822	294.5688
83.1399	98.24063	95.7075	63.84688			114.462	46.55627	68.7214	110.85	157.3657	0			130.6766	15.00171	116.1025	89.32882	95.7075	63.84688		0.199	294.8688
83.2494	98.14688	95.8235	64.14688			114.5284	46.55614	68.8227	110.82	157.4584	-0.3125			130.9254	14.48787	116.1552	88.92209	95.8235	64.14688		0.2158	294.5625
83.2578	98.29688	95.9038	64.4875			114.5614	46.55687	68.8987	110.71	157.5762	-0.3125			130.9261	14.48792	116.2479	88.82077	95.9038	64.4875		0.2074	294.9063
83.2662	98.33438	96.0198	64.225			114.5738	46.55621	68.9831	110.52	157.6773	-0.3125			130.9173	13.89065	116.2897	88.82033	96.0198	64.225		0.1906	294.8125
83.3588	98.74063	96.0644	65.67813			114.577	46.17631	69.0337	110.5	157.7531	-0.3125			131.1332	13.89071	116.3532	88.71863	96.0644	65.67813		0.2074	295.425
83.4598	98.82813	96.1447	63.49688			114.6181	46.17613	69.1013	110.35	157.8373	-0.3125			131.3701	13.41321	116.3987	88.31413	96.1447	63.49688		0.2074	294.45
83.4009	98.65625	96.2696	63.27188			114.6688	46.1764	69.1941	110.44	157.9215	-0.3125			131.3506	13.41313	116.4439	88.31372	96.2696	63.27188		0.2158	294.4656
83.3335	98.57813	96.3499	64.43438			114.7137	46.17625	69.2701	110.18	158.0562	0			131.3234	12.79409	116.5111	88.00966	96.3499	64.43438		0.2242	295.0063
83.4429	98.61563	96.4213	62.01875			114.7328	45.85659	69.3545	110.02	158.1488	0			131.5559	12.79448	116.5387	87.60675	96.4213	62.01875		0.2158	295.0406
83.6449	98.125	96.5462	63.77813			114.7376	45.85718	69.3967	110.02	158.2246	-0.3125			131.8096	12.67224	116.5892	87.60718	96.5462	63.77813		0.199	294.7969
83.7375	96.92188	96.5998	63.625			114.773	45.85718	69.4727	109.88	158.3088	0			131.7168	12.67232	116.6528	87.80851	96.5998	63.625		0.1822	294.7375
83.6533	96.48125	96.689	62.12813			114.8275	45.85698	69.5486	109.93	158.4183	-0.3125			131.7349	12.37165	116.7737	87.3035	96.689	62.12813		0.1906	294.7219
83.6281	95.875	96.7425	64.17188			114.8733	45.75776	69.6246	109.85	158.5025	0			132.0267	12.37174	116.8223	87.3035	96.7425	64.17188		0.2074	294.9594
83.7459	95.41563	96.7961	63.04688			114.8779	45.75749	69.7006	109.82	158.6035	0			132.1963	12.03867	116.8728	87.30265	96.7961	63.04688		0.199	295.0563
83.8301	95.15938	96.8942	60.525			114.8814	45.75743	69.7597	109.67	158.6962	-0.3125			132.0631	12.03858	116.9384	87.30225	96.8942	60.525		0.1906	294.6906
83.7543	94.92188	97.0102	61.9			114.9165	45.75742	69.8356	109.51	158.7804	-0.3125			132.185	11.93954	116.9745	87.10145	97.0102	61.9		0.1906	295.0188
83.6786	94.8125	97.028	62.42188			114.9767	45.50042	69.9032	109.49	158.8561	-0.3125			132.475	11.93974	117.0568	87.10188	97.028	62.42188		0.2074	294.7625
83.7122	94.50625	97.1351	60.94688			115.0178	45.50083	70.0045	109.44	158.9488	-0.3125			132.5433	11.70037	117.0663	86.80073	97.1351	60.94688		0.199	294.5719
83.7207	94.57188	97.2065	63.04688			115.0247	45.50079	70.072	109.34	159.033	-0.3125			132.5069	11.7003	117.1429	86.70056	97.2065	63.04688		0.1822	294.7281
83.6028	94.47188	97.2868	61.25625			115.0121	45.5007	70.1311	109.25	159.1172	-0.3125			132.6762	11.25718	117.1747	86.70266	97.2868	61.25625		0.1654	294.875
83.4345	94.4375	97.4028	61.59063			115.0265	45.16757	70.2239	109.33	159.2098	0			132.8711	11.25742	117.2404	86.60259	97.4028	61.59063		0.1822	295.4875
83.4682	94.52813	97.4741	61.29375			115.0974	45.16776	70.2999	109.31	159.2772	-0.3125			132.9234	11.08066	117.2906	86.40094	97.4741	61.29375		0.1822	294.65
83.5944	94.6	97.5633	60.39063			115.1594	45.16805	70.3843	109.16	159.3445	0			132.9627	11.08072	117.3339	86.4001	97.5633	60.39063		0.199	294.7531
83.6281	94.55	97.6436	62.875			115.1642	45.16826	70.4603	109.15	159.4203	0			133.1068	10.96732	117.4153	86.00078	97.6436	62.875		0.2074	294.3625
83.5523	94.74688	97.6883	60.5			115.1589	44.65281	70.5447	109.06	159.5045	-0.3125			133.2584	10.96745	117.4459	86.00119	97.6883	60.5		0.1906	294.5031
83.5018	94.65625	97.8221	60.325			115.1912	44.65234	70.5954	108.99	159.5971	0			133.3296	10.79566	117.5019	86.19908	97.8221	60.325		0.2158	294.8531
83.5439	94.7125	97.8845	60.65			115.2763	44.65285	70.6713	109.08	159.6982	-0.3125			133.3994	10.7958	117.5604	85.89986	97.8845	60.65		0.2074	294.775
83.5439	94.75938	98.0005	59.88438			115.3152	44.65305	70.7473	108.92	159.7739	-0.3125			133.5594	10.78765	117.6172	85.90068	98.0005	59.88438		0.199	294.675
83.5103	94.7	98.0897	61.09688			115.3011	44.33977	70.7979	108.87	159.8329	-0.3125			133.6355	10.78736	117.6558	85.70106	98.0897	61.09688		0.1822	295.6844
83.4766	94.66563	98.1968	60.2875			115.2601	44.33954	70.8739	108.82	159.9087	0			133.6737	10.08578	117.7066	85.70106	98.1968	60.2875		0.1654	294.65
83.5776	94.79375	98.2414	60.19063			115.273	44.33973	70.9668	108.76	159.976	-0.3125			133.8617	10.08599	117.7637	85.699	98.2414	60.19063		0.1486	294.5313
[truncated: 5,400 more rows]

## Sheet: ciliate counts
Overview sampling campaigns Lake Zug / Lake Lugano
2018 - 2022
										Counted		Calculated				Measured cell sizes
Lake	Year	Month	Sample ID	Depth (m)	Filter size (µm)	Filtered volume (ml)	Filter diameter (mm)	Filter area (mm2)	Filter piece area (mm2)	Ciliate counts (1/16 filter)	Dividing ciliate counts (1/16)	Ciliates per filter	Ciliates L-1	Dividing Ciliates L-1	% dividing	mean length	mean width
Zug	2018	October	D1	160	3	250	47	1734.94	108.434	18	0	288	1152	0	0	18.7811	15.0283
Zug	2018	October	D2	170	3	500	47	1734.94	108.434	141	7	2256	4512	224	4.96454	20.0497	15.7059
Zug	2018	October	D3	180	3	500	47	1734.94	108.434	669	42	10704	21408	1344	6.27803	22.973	18.7814
Zug	2019	May	D4	140	5	450	47	1734.94	108.434	10	0	160	355.556	0	0
Zug	2019	May	D5	150	5	450	47	1734.94	108.434	36	0	576	1280	0	0
Zug	2019	May	D6	160	5	450	47	1734.94	108.434	40	0	640	1422.22	0	0
Zug	2019	May	D7	170	5	450	47	1734.94	108.434	144	0	2304	5120	0	0
Zug	2019	May	D8	175	5	450	47	1734.94	108.434	N.A.	N.A	n.d.	n.d.	#VALUE!	n.d.
Zug	2019	May	D9	181	5	450	47	1734.94	108.434	140	3	2240	4977.78	106.667	2.14286
Zug	2019	May	D3	185	5	450	47	1734.94	108.434	259	10	4144	9208.89	355.556	3.861	20.5086	18.3276
Zug	2019	May	D10	189	5	450	47	1734.94	108.434	460	18	7360	16355.6	640	3.91304
Zug	2019	October	D1	150	5	460	47	1734.94	108.434	0	0	0	0	0	0
Zug	2019	October	D2	160	5	430	47	1734.94	108.434	2	0	32	74.4186	0	0
Zug	2019	October	D3	170	5	450	47	1734.94	108.434	2	0	32	71.1111	0	0
Zug	2019	October	D4	175	5	440	47	1734.94	108.434	79	0	1264	2872.73	0	0
Zug	2019	October	D5	180	5	460	47	1734.94	108.434	165	3	2640	5739.13	104.348	1.81818
Zug	2019	October	D6	185	5	400	47	1734.94	108.434	15	1	240	600	40	6.66667
Zug	2019	October	D7	190	5	495	47	1734.94	108.434	6	0	96	193.939	0	0
Zug	2019	October	D8	192	5	430	47	1734.94	108.434	6	0	96	223.256	0	0
Zug	2020	February	D1	172	3	500	47	1734.94	108.434	4	1	64	128	32	25
Zug	2020	February	D2	177	3	500	47	1734.94	108.434	6	0	96	192	0	0
Zug	2020	February	D3	185	3	500	47	1734.94	108.434	38	0	608	1216	0	0
Zug	2020	February	D4	187	3	500	47	1734.94	108.434	26	0	416	832	0	0
Zug	2020	February	D5	191	3	500	47	1734.94	108.434	98	0	1568	3136	0	0
Zug	2020	August	D6	140	3	500	47	1734.94	108.434	0	0	0	0	0	0
Zug	2020	August	D5	150	3	500	47	1734.94	108.434	3	0	48	96	0	0
Zug	2020	August	D4	160	3	500	47	1734.94	108.434	2	0	32	64	0	0
Zug	2020	August	D3	170	3	500	47	1734.94	108.434	14	0	224	448	0	0
Zug	2020	August	D2	180	3	500	47	1734.94	108.434	10	0	160	320	0	0
Zug	2020	August	D1	190	3	500	47	1734.94	108.434	104	1	1664	3328	32	0.961538
Lugano	2020	August	D4	75	3	500	47	1734.94	108.434	1	0	16	32	0	0
Lugano	2020	August	D5	80	3	500	47	1734.94	108.434	0	0	0	0	0	0
Lugano	2020	August	D6	85	3	500	47	1734.94	108.434	5	0	80	160	0	0
Lugano	2020	August	D7	90	3	500	47	1734.94	108.434	44	1	704	1408	32	2.27273
Lugano	2020	August	D8	95	3	500	47	1734.94	108.434	264	21	4224	8448	672	7.95455
Lugano	2020	August	D9	100	3	500	47	1734.94	108.434	48	0	768	1536	0	0
Lugano	2020	August	D10	105	3	500	47	1734.94	108.434	11	0	176	352	0	0
Lugano	2020	August	D11	110	3	500	47	1734.94	108.434	5	0	80	160	0	0
Lugano	2020	August	D12	130	3	500	47	1734.94	108.434	0	0	0	0	0	0
Zug	2021	May	D7	130	3	500	47	1734.94	108.434	6	0	96	192	0	0
Zug	2021	May	D6	140	3	500	47	1734.94	108.434	19	1	304	608	32	5.26316
Zug	2021	May	D5	150	3	500	47	1734.94	108.434	25	0	400	800	0	0
Zug	2021	May	D4	160	3	500	47	1734.94	108.434	33	0	528	1056	0	0
Zug	2021	May	D3	170	3	500	47	1734.94	108.434	43	1	688	1376	32	2.32558
Zug	2021	May	D2	180	3	500	47	1734.94	108.434	79	2	1264	2528	64	2.53165
Zug	2021	May	D1	190	3	500	47	1734.94	108.434	141	2	2256	4512	64	1.41844
Zug	2021	July	D1	120	3	500	47	1734.94	108.434	0	0	0	0	0	0
Zug	2021	July	D2	130	3	500	47	1734.94	108.434	0	0	0	0	0	0
Zug	2021	July	D3	140	3	500	47	1734.94	108.434	15	0	240	480	0	0
Zug	2021	July	D4	150	3	500	47	1734.94	108.434	59	3	944	1888	96	5.08475
Zug	2021	July	D5	160	3	500	47	1734.94	108.434	66	1	1056	2112	32	1.51515
Zug	2021	July	D6	165	3	500	47	1734.94	108.434	31	0	496	992	0	0
Zug	2021	July	D7	170	3	500	47	1734.94	108.434	43	1	688	1376	32	2.32558
Zug	2021	July	D8	175	3	500	47	1734.94	108.434	94	3	1504	3008	96	3.19149
Zug	2021	July	D9	180	3	500	47	1734.94	108.434	1092	43	17472	34944	1376	3.93773
Zug	2021	July	D10	190	3	500	47	1734.94	108.434	67	1	1072	2144	32	1.49254
Zug	2021	November	D1	130	3	500	47	1734.94	108.434	53	0	848	1696	0	0
Zug	2021	November	D2	140	3	500	47	1734.94	108.434	19	0	304	608	0	0
Zug	2021	November	D3	150	3	500	47	1734.94	108.434	28	0	448	896	0	0
Zug	2021	November	D4	160	3	500	47	1734.94	108.434	59	1	944	1888	32	1.69492
Zug	2021	November	D5	170	3	500	47	1734.94	108.434	11	0	176	352	0	0
Zug	2021	November	D6	175	3	500	47	1734.94	108.434	15	0	240	480	0	0
Zug	2021	November	D7	180	3	500	47	1734.94	108.434	3	0	48	96	0	0
Zug	2021	November	D8	185	3	500	47	1734.94	108.434	2	0	32	64	0	0
Zug	2021	November	D9	190	3	500	47	1734.94	108.434	4	0	64	128	0	0
Zug	2021	November	D10	195	3	500	47	1734.94	108.434	2	0	32	64	0	0
Zug	2022	May	D1	100	3	500	47	1734.94	108.434	0	0	0	0	0	0
Zug	2022	May	D2	110	3	500	47	1734.94	108.434	0	0	0	0	0	0
Zug	2022	May	D3	120	3	500	47	1734.94	108.434	6	0	96	192	0	0
Zug	2022	May	D4	130	3	500	47	1734.94	108.434	21	0	336	672	0	0
Zug	2022	May	D5	140	3	500	47	1734.94	108.434	29	0	464	928	0	0
Zug	2022	May	D6	150	3	500	47	1734.94	108.434	18	0	288	576	0	0
Zug	2022	May	D7	160	3	500	47	1734.94	108.434	72	2	1152	2304	64	2.77778
Zug	2022	May	D8	170	3	500	47	1734.94	108.434	32	0	512	1024	0	0
Zug	2022	May	D9	175	3	500	47	1734.94	108.434	2	0	32	64	0	0
Zug	2022	May	D10	180	3	500	47	1734.94	108.434	12	0	192	384	0	0
Zug	2022	May	D11	185	3	500	47	1734.94	108.434	0	0	0	0	0	0
Zug	2022	May	D12	190	3	500	47	1734.94	108.434	3	0	48	96	0	0
Zug	2023	July	D1	100	3	500	47	1734.94	108.434	0	0	0	0	0	0
Zug	2023	July	D2	110	3	500	47	1734.94	108.434	1	0	16	32	0	0
Zug	2023	July	D3	122	3	500	47	1734.94	108.434	0	0	0	0	0	0
Zug	2023	July	D4	135	3	500	47	1734.94	108.434	10	0	160	320	0	0
Zug	2023	July	D5	140	3	500	47	1734.94	108.434	64	1	1024	2048	32	1.5625
Zug	2023	July	D6	150	3	500	47	1734.94	108.434	155	3	2480	4960	96	1.93548
Zug	2023	July	D7	160	3	500	47	1734.94	108.434	463	18	7408	14816	576	3.88769
Zug	2023	July	D8	170	3	500	47	1734.94	108.434	28	0	448	896	0	0
Zug	2023	July	D9	180	3	500	47	1734.94	108.434	22	0	352	704	0	0
Zug	2023	July	D10	190	3	500	47	1734.94	108.434	4	0	64	128	0	0
														Average	3.14926
														Max	25

## Sheet: endosymbiont counts
Overview sampling campaigns Lake Zug / Lake Lugano								Endosymbiont localization	evenly spread		patchy/aggregated	around nucleus	peripherical										Ciliate Volume	Ciliate surface area
2018 - 2022																							Ciliate size and volume			Surface ellipsoid
									Cell 1		Endosymbiont size (round)	Ciliate size (cell 1)		Cell 2	Ciliate size (cell 2)		Image dimensions		Pixel conversion	Endosymbiont size	Endosymbiont volume	Endosymbiont biovolume	Length	Width	Volume (speroid)	a	b	c	Surface ellipsoid	% occupied by endosymbionts
Lake	Year	Month	Depth (m)	Nitrate (µM)	Seawater inc	Comment	Status	Endo. Localization	Number of endosymbionts		diameter (pixel)	Length (pixel)	Width (pixel)	Number of endosymbionts	Length (pixel)	Width (pixel)	Pixel	µm	px/µm	µm	µm3	µm3	µm	µm	µm3	µm	µm	µm	µm2	%
Lake Zug	2021	July	D3	14	1	dividing, difficult to count	dividing	patchy/aggregated	21		24	187	179	23	183	170	792	67.48	11.7368	2.04485	4.47695	94.0159	15.9328	15.2512	1940.42	7.96639	7.62558	7.62558	752.595	4.84513
Lake Zug	2021	July	D3	14	2	Nice one	single	peripherical	83		20	335	272	x	x	x	956	67.48	14.1672	1.41172	1.47313	122.27	23.6462	19.1993	4563.86	11.8231	9.59967	9.59967	1340.47	2.67908
Lake Zug	2021	July	D4	8	1	x	single	around nucleus	34		24	389	236	x	x	x	956	67.48	14.1672	1.69406	2.54556	86.5492	27.4579	16.6582	3989.55	13.7289	8.32912	8.32912	1265.96	2.1694
Lake Zug	2021	July	D4	8	2	x	single	peripherical	40		20	275	180	x	x	x	956	67.48	14.1672	1.41172	1.47313	58.9251	19.4111	12.7054	1640.7	9.70554	6.35272	6.35272	692.664	3.59147
Lake Zug	2021	July	D4	8	3	dividing, nice one	dividing	evenly spread	37		13	116	201	40	110	194	792	67.48	11.7368	1.10763	0.711506	26.3257	9.88343	17.1256	1517.74	4.94172	8.5628	8.5628	676.495	1.73453
Lake Zug	2021	July	D4	8	4	x	single	peripherical	23		26	412	282	x	x	x	956	67.48	14.1672	1.83523	3.23646	74.4386	29.0813	19.9052	6033.17	14.5407	9.95259	9.95259	1640.99	1.23382
Lake Zug	2021	July	D4	8	5	x	single	patchy/aggregated	18		41	442	294	x	x	x	956	67.48	14.1672	2.89402	12.6912	228.441	31.1989	20.7522	7035.05	15.5995	10.3761	10.3761	1824.38	3.24719
Lake Zug	2021	July	D4	8	6	difficult to count	single	patchy/aggregated	16		16	168	174	x	x	x	792	67.48	11.7368	1.36323	1.3265	21.224	14.3139	14.8252	1647.24	7.15697	7.41258	7.41258	674.658	1.28846
Lake Zug	2021	July	D4	8	7	x	single		53		14	137	113	x	x	x	512	67.48	7.58743	1.84516	3.28926	174.331	18.0562	14.893	2096.97	9.02809	7.44652	7.44652	797.329	8.31347
Lake Zug	2021	July	D4	8	8	x	single	patchy/aggregated	20		16	152	100	x	x	x	512	67.48	7.58743	2.10875	4.90991	98.1983	20.0331	13.1797	1822.04	10.0166	6.58984	6.58984	742.313	5.38947
Lake Zug	2021	July	D4	8	9	x	single	evenly spread	32		25	422	278	x	x	x	956	67.48	14.1672	1.76464	2.8772	92.0704	29.7872	19.6228	6005.54	14.8936	9.81142	9.81142	1643.78	1.53309
Lake Zug	2021	July	D4	8	10	x	single	peripherical	45		19	258	211	x	x	x	792	67.48	11.7368	1.61884	2.22131	99.9589	21.9821	17.9776	3719.91	10.9911	8.98881	8.98881	1169.07	2.68713
Lake Zug	2021	July	D7	5	1	x	single	patchy/aggregated	13		28	241	153	x	x	x	792	67.48	11.7368	2.38566	7.10923	92.42	20.5337	13.0359	1827.04	10.2668	6.51795	6.51795	747.237	5.05845
Lake Zug	2021	July	D7	5	2	x	single	patchy/aggregated	21		18	269	174	x	x	x	792	67.48	11.7368	1.53364	1.88871	39.663	22.9193	14.8252	2637.54	11.4597	7.41258	7.41258	952.032	1.50379
Lake Zug	2021	July	D7	5	3	x	single	peripherical; around nucleus	41		13	211	166	x	x	x	792	67.48	11.7368	1.10763	0.711506	29.1717	17.9776	14.1435	1882.99	8.98881	7.07177	7.07177	744.651	1.54923
Lake Zug	2021	July	D7	5	4	x	single	around nucleus	39		12	191	139	x	x	x	512	40.59	12.6139	0.951328	0.450806	17.5814	15.142	11.0196	962.74	7.57099	5.50978	5.50978	479.514	1.82619
Lake Zug	2021	July	D7	5	5	x	single	patchy/aggregated / around nucleus	27		22	223	168	x	x	x	496	42.27	11.7341	1.87488	3.45079	93.1713	19.0045	14.3173	2039.74	9.50223	7.15863	7.15863	788.347	4.56781
Lake Zug	2021	July	D7	5	6	x	single	peripherical; around nucleus	25		15	203	152	x	x	x	408	34.85	11.7073	1.28125	1.10129	27.5322	17.3396	12.9833	1530.42	8.66979	6.49167	6.49167	651.312	1.799
Lake Zug	2021	July	D7	5	7	x	single	peripherical; around nucleus	27		15	170	170	x	x	x	464	39.64	11.7053	1.28147	1.10184	29.7497	14.5233	14.5233	1603.96	7.26164	7.26164	7.26164	662.642	1.85477
Lake Zug	2021	July	D7	5	8	x	single	evenly spread	62		18	266	228	x	x	x	504	42.99	11.7237	1.53536	1.89508	117.495	22.6892	19.4479	4493.25	11.3446	9.72393	9.72393	1322.23	2.61492
Lake Zug	2021	July	D7	5	9	x	single	patchy/aggregated	36		15	210	189	x	x	x	412	35.32	11.6648	1.28592	1.11338	40.0816	18.0029	16.2026	2474.64	9.00146	8.10131	8.10131	886.474	1.6197
Lake Zug	2021	July	D7	5	10	x	single	patchy/aggregated	21		19	299	205	x	x	x	552	47.06	11.7297	1.61982	2.22535	46.7323	25.4908	17.477	4076.77	12.7454	8.7385	8.7385	1263.38	1.14631
Lake Zug	2021	July	D9	0.2	1	x	single	around nucleus	18		28	278	246	x	x	x	512	43.71	11.7136	2.39039	7.15163	128.729	23.7332	21.0013	5480.83	11.8666	10.5006	10.5006	1507.22	2.34872
Lake Zug	2021	July	D9	0.2	2	x	single	around nucleus	34		13	239	203	x	x	x	512	36.28	14.1125	0.921172	0.40928	13.9155	16.9354	14.3845	1834.77	8.4677	7.19223	7.19223	728.113	0.758436
Lake Zug	2021	July	D9	0.2	3	x	single	peripherical	62		21	368	261	x	x	x	512	44.42	11.5263	1.82191	3.16652	196.324	31.9269	22.6438	8571.43	15.9634	11.3219	11.3219	2065.45	2.29045
Lake Zug	2021	July	D9	0.2	4	difficult to count	single	patchy/aggregated	23		33	309	258	x	x	x	512	38.92	13.1552	2.50852	8.26512	190.098	23.4888	19.612	4730.48	11.7444	9.80602	9.80602	1370.4	4.01857
Lake Zug	2021	July	D9	0.2	5	x	single	peripherical	46		15	318	237	x	x	x	512	43.95	11.6496	1.2876	1.11774	51.4158	27.2971	20.344	5915.47	13.6485	10.172	10.172	1604.85	0.869176
Lake Zug	2021	July	D9	0.2	6	x	single	peripherical	63		18	300	201	x	x	x	512	47.06	10.8797	1.65445	2.37117	149.383	27.5742	18.4747	4927.85	13.7871	9.23736	9.23736	1437.63	3.03141
Lake Zug	2021	July	D9	0.2	7	x	single	peripherical	64		16	273	183	x	x	x	512	47.06	10.8797	1.47063	1.66535	106.582	25.0925	16.8203	3717.14	12.5463	8.41014	8.41014	1191.21	2.86731
Lake Zug	2021	July	D9	0.2	8	x	single	around nucleus	22		21	291	257	x	x	x	512	35.08	14.5952	1.43883	1.55964	34.3122	19.938	17.6085	3236.88	9.96902	8.80426	8.80426	1061.04	1.06004
Lake Zug	2021	July	D9	0.2	9	x	single	peripherical	71		22	323	200	x	x	x	512	46.58	10.9918	2.00148	4.19812	298.067	29.3854	18.1953	5093.89	14.6927	9.09766	9.09766	1485.47	5.85146
Lake Zug	2021	July	D9	0.2	10	x	single	peripherical	20		31	276	205	x	x	x	512	36.28	14.1125	2.19664	5.54978	110.996	19.5572	14.5262	2160.76	9.77859	7.26309	7.26309	820.327	5.13687
Lake Zug	2021	July	D9	0.2	11	x	single	peripherical	30		26	295	229	x	x	x	512	40.59	12.6139	2.06121	4.58528	137.558	23.3868	18.1545	4035.89	11.6934	9.07726	9.07726	1239.23	3.40838
Lake Zug	2023	July	D5		1	weird DAPI signal	single	peripherical	70		15	224	174	x	x	x	512	48.02	10.6622	1.40684	1.4579	102.053	21.0088	16.3193	2929.56	10.5044	8.15965	8.15965	1000.85	3.48358
Lake Zug	2023	July	D5		2	weird DAPI signal	singe	peripherical	79		14	239	219	x	x	x	512	34.37	14.8967	0.939805	0.434622	34.3351	16.0438	14.7012	1815.57	8.0219	7.35062	7.35062	720.676	1.89115
Lake Zug	2023	July	D5		3	weird DAPI signal	single	patchy/aggregated	17		36	297	277	x	x	x	512	40.11	12.7649	2.82023	11.745	199.666	23.2669	21.7001	5736.71	11.6335	10.8501	10.8501	1551.06	3.48049
Lake Zug	2023	July	D5		4	weird DAPI signal	single	peripherical	81		18	334	283	x	x	x	512	26.46	19.35	0.930234	0.421479	34.1398	17.261	14.6254	1933.2	8.63051	7.31268	7.31268	754.031	1.76597
Lake Zug	2023	July	D5		5	weird DAPI signal	single	patchy/aggregated	25		29	342	283	x	x	x	512	40.35	12.689	2.28545	6.25048	156.262	26.9525	22.3028	7019.7	13.4763	11.1514	11.1514	1783.88	2.22605
Lake Zug	2023	July	D5		6	weird DAPI signal	single	peripherical	43		16	294	228	x	x	x	512	35.8	14.3017	1.11875	0.733158	31.5258	20.557	15.9422	2735.61	10.2785	7.97109	7.97109	956.311	1.15242
Lake Zug	2023	July	D5		7	weird DAPI signal	single	peripherical	66		21	282	247	x	x	x	512	27.66	18.5105	1.13449	0.764545	50.46	15.2346	13.3438	1420.33	7.6173	6.67189	6.67189	612.913	3.5527
Lake Zug	2023	July	D5		8	weird DAPI signal	single	peripherical	23		31	336	277	x	x	x	512	32.21	15.8957	1.95021	3.8837	89.3252	21.1378	17.4261	3360.93	10.5689	8.71306	8.71306	1092.02	2.65775
Lake Zug	2023	July	D5		9	weird DAPI signal	single	patchy/aggregated	12		32	337	287	x	x	x	512	35.08	14.5952	2.1925	5.51845	66.2214	23.0898	19.664	4674.78	11.5449	9.83199	9.83199	1358.07	1.41657
Lake Zug	2023	July	D5		10	weird DAPI signal	single	peripherical	39		28	346	263	x	x	x	512	28.86	17.7408	1.57828	2.0585	80.2817	19.503	14.8246	2244.22	9.75152	7.41229	7.41229	839.511	3.57726
Lake Zug	2023	July	D7		1	very high resolution	single	peripherical	105		22	407	305	x	x	x	512	33.17	15.4356	1.42527	1.51598	159.178	26.3676	19.7595	5390.38	13.1838	9.87974	9.87974	1507.63	2.953
Lake Zug	2023	July	D7		2	x	single	peripherical	59		26	337	304	x	x	x	512	26.94	19.0052	1.36805	1.34061	79.0958	17.732	15.9956	2375.52	8.866	7.99781	7.99781	862.57	3.32962
Lake Zug	2023	July	D7		3	x	single	peripherical	58		24	270	193	x	x	x	512	35.56	14.3982	1.66688	2.42498	140.649	18.7523	13.4045	1764.22	9.37617	6.70223	6.70223	719.413	7.97229
Lake Zug	2023	July	D7		4	x	single	peripherical	109		23	373	335	x	x	x	512	35.8	14.3017	1.6082	2.17782	237.382	26.0809	23.4238	7492.66	13.0404	11.7119	11.7119	1855.45	3.16819
Lake Zug	2023	July	D7		5	high resolution, dividing	dividing	peripherical, patchy	43		16	187	240	47	215	261	512	45.62	11.2231	1.42562	1.5171	65.2353	16.662	21.3844	3989.5	8.331	10.6922	10.6922	1230.53	1.63518
Lake Zug	2023	July	D7		6	nice one	single	peripherical	74		22	325	270	x	x	x	512	30.77	16.6396	1.32215	1.21015	89.5511	19.5317	16.2264	2692.66	9.76587	8.11318	8.11318	941.527	3.32574
Lake Zug	2023	July	D7		7	nice one	single	patchy/aggregated	46		22	364	286	x	x	x	512	41.31	12.3941	1.77504	2.92835	134.704	29.3688	23.0755	8188.19	14.6844	11.5378	11.5378	1984.07	1.6451
Lake Zug	2023	July	D7		8	x	single	peripherical	68		22	313	242	x	x	x	512	31.49	16.2591	1.35309	1.2971	88.2031	19.2507	14.8839	2232.96	9.62536	7.44197	7.44197	835.464	3.95004
Lake Zug	2023	July	D7		9	x	single	evenly spread	69		23	287	257	x	x	x	512	31.01	16.5108	1.39303	1.41539	97.6622	17.3826	15.5656	2205.17	8.69128	7.78278	7.78278	821.046	4.42878
Lake Zug	2023	July	D7		10	x	single	peripherical	97		20	318	261	x	x	x	512	32.21	15.8957	1.2582	1.04292	101.163	20.0054	16.4196	2824.03	10.0027	8.20978	8.20978	972.664	3.58223
Lake Zug	2023	July	D7		11	dividing, high resolution	dividing	peripherical	50		19	181	245	69	214	260	512	36.04	14.2064	1.33742	1.25258	62.6288	12.7407	17.2457	1984.06	6.37035	8.62285	8.62285	776.709	3.1566
Lake Zug	2023	July	D7		12	dividing, high resolution	dividing	evenly spread	51		17	156	230	54	224	140	512	36.52	14.0197	1.21258	0.933529	47.61	11.1272	16.4055	1568.06	5.56359	8.20273	8.20273	671.454	3.03624
Lake Zug	2023	July	D7		13	high resolution	single	peripherical	65		26	271	264	x	x	x	512	29.34	17.4506	1.48992	1.73177	112.565	15.5296	15.1284	1861	7.76479	7.56422	7.56422	731.758	6.04862
Lake Zug	2023	July	D9		1	not so nice	single	peripherical	46		27	343	316	x	x	x	512	36.04	14.2064	1.90055	3.59447	165.345	24.144	22.2434	6254.77	12.072	11.1217	11.1217	1643.63	2.64351
Lake Zug	2023	July	D9		2	not so nice	single	patchy/aggregated	23		38	420	372	x	x	x	512	28.62	17.8896	2.12414	5.01821	115.419	23.4773	20.7942	5315.36	11.7387	10.3971	10.3971	1476.67	2.17142
Lake Zug	2023	July	D9		3	not so nice	single	patchy/aggregated	17		23	393	345	x	x	x	512	34.85	14.6915	1.56553	2.009	34.1531	26.7501	23.4829	7723.74	13.375	11.7415	11.7415	1895.17	0.442183
Lake Zug	2023	July	D9		4	not so nice	single	patchy/aggregated	24		19	382	314	x	x	x	512	35.32	14.496	1.3107	1.17899	28.2959	26.352	21.6611	6474.01	13.176	10.8305	10.8305	1690.92	0.437068
								n	60											1.62671
								Average	44.1		21.7667	286.733	234.35	46.6	189.2	205	585.133	44.7397	13.5312	1.62671	2.80294	95.5139	21.3005	17.3298	3657.56					2.88372
								Median	39.5		21	292.5	238.5	47	214	194	512	40.23	14.0661	1.5345	1.89189	90.8108	20.5454	16.7393	2024.65					2.66841
								Dividing cells
								Number of endosymbionts (cell 1)	40.4
								Number of endosymbionts (cell 2)	46.6

## Sheet: ciliate sizes
Ciliate sizes		from the paper: 25.4 ± 3.2-μm long, 19.5 ± 2.0-μm wide
Year	Month	Depth	Ciliate no	Length	Width	biovolume
2018	October	D1	1	16.039	14.175	1687.42
2018	October	D1	2	25.63	19.315	5006.53
2018	October	D1	3	12.668	11.132	821.965
2018	October	D1	4	19.06	13.143	1723.89
2018	October	D1	5	22.679	18.588	4102.87
2018	October	D1	6	18.653	15.827	2446.5
2018	October	D1	7	19.493	16.457	2764.26
2018	October	D1	8	16.806	13.668	1643.89
2018	October	D1	9	17.392	11.388	1180.98
2018	October	D1	10	19.391	16.59	2794.42
2018	October	D2	1	23.198	15.175	2797.09
2018	October	D2	2	17.964	14.416	1954.75
2018	October	D2	2	14.214	11.308	951.67
2018	October	D2	3	16.903	14.678	1906.76
2018	October	D2	4	25.399	20.12	5383.58
2018	October	D2	5	27.15	21.246	6416.86
2018	October	D2	6	17.278	14.896	2007.39
2018	October	D2	7	18.454	13.557	1775.89
2018	October	D2	8	25.566	18.689	4675.56
2018	October	D2	9	25.59	18.021	4351.38
2018	October	D2	10	17.05	12.186	1325.7
2018	October	D2	11	19.579	15.803	2560.17
2018	October	D2	12	16.938	13.704	1665.54
2018	October	D2	13	15.969	13.384	1497.78
2018	October	D2	14	19.493	18.406	3457.77
2018	October	D3	1	22.594	14.3	2419.16
2018	October	D3	1	18.745	13.974	1916.57
2018	October	D3	2	31.261	23.99	9420.24
2018	October	D3	2	22.476	22.566	5992.76
2018	October	D3	3	21.21	18.896	3965.33
2018	October	D3	3	17.48	15.722	2262.33
2018	October	D3	3	14.825	12.466	1206.28
2018	October	D3	4	25.887	19.749	5286.53
2018	October	D3	4	23.495	18.39	4160.42
2018	October	D3	5	22.253	19.214	4301.53
2018	October	D3	5	28.382	22.159	7296.96
2018	October	D3	6	23.791	21.245	5622.44
2018	October	D3	6	21.667	16.294	3011.99
2018	October	D3	6	28.586	22.836	7805.34
2018	October	D3	7	21.93	19.582	4403.03
2018	October	D3	7	16.866	15.463	2111.53
2018	October	D3	8	22.431	17.41	3559.96
2018	October	D3	8	21.384	18.525	3842.41
2018	October	D3	9	35.663	26.779	13390.8
2018	October	D3	10	15.57	17.818	2588.24
2018	October	D3	10	18.025	23.607	5259.63
2018	October	D3	10	23.607	20.466	5177.32
2018	October	D3	10	24.611	13.805	2455.84
2018	October	D3	10	22.854	14.829	2631.39
2018	October	D3	11	17.591	15.809	2301.96
2018	October	D3	11	31.338	20.121	6643.07
2018	October	D3	11	21.343	20.492	4692.7
2018	October	D3	12	25.421	19.01	4810.12
2018	October	D3	12	24.931	19.143	4783.64
2019	May	D3	1	23.148	20.713	5199.94
2019	May	D3	2	25.683	20.375	5582.64
2019	May	D3	3	18.229	18.569	3291.08
2019	May	D3	4	23.674	20.522	5220.47
2019	May	D3	5	22.396	20.722	5035.38
2019	May	D3	6	20.267	16.011	2720.35
2019	May	D3	7	18.693	16.467	2654.03
2019	May	D3	8	18.393	16.453	2607
2019	May	D3	9	20.706	18.657	3773.8
2019	May	D3	10	19.711	20.247	4230.86
2019	May	D3	10	18.375	17.76	3034.67
2019	May	D3	11	19.486	17.252	3036.69
2019	May	D3	11	19.136	14.67	2156.3
2019	May	D3	12	19.223	18.168	3322.26
			average	21.2043	17.4576	3707.14
			SE	4.33612	3.33202	2135.14
