# Supplementary material for: Redox gradients define the ecological niche of ciliates with denitrifying endosymbionts in anoxic lake waters
Source: ISME J. 2026 Mar 1;20(1):wrag043. doi: 10.1093/ismejo/wrag043 (PMC13037464; doi:10.1093/ismejo/wrag043)
Supplement: wrag043_Supplementary_materials [file wrag043_supplementary_materials.zip › Table S4.xlsx]

## Sheet: Accession numbers paper 
accession	study	bioproject_accession	biosample_accession	sample_name	library_ID	title	library_strategy	library_source	library_selection	library_layout	platform	instrument_model	design_description	filetype	filename-R1	filename-R2
SRR32651576	SRP342119	PRJNA772618	SAMN47302984	Gandria_75m_1st PCR 25cycles	BSSE-QGF-59387	16S rRNA amplicon-seq: freshwater oplankton	AMPLICON	GENOMIC	PCR	paired	ILLUMINA	Illumina MiSeq	0.2umfraction_25PCRcycles_16S_AMPLICON-SEQ	fastq	BSSE_QGF_59387_000000000_B32NW_1_Gandria_75m_1st_PCR_25cycles_ACTCGCTA_GAGCCTTA_S78_L001_R1_001_MM_1.fastq.gz	BSSE_QGF_59387_000000000_B32NW_1_Gandria_75m_1st_PCR_25cycles_ACTCGCTA_GAGCCTTA_S78_L001_R2_001_MM_1.fastq.gz
SRR32651577	SRP342119	PRJNA772618	SAMN47302983	Gandria_80m_1st PCR 25cycles	BSSE-QGF-59388	16S rRNA amplicon-seq: freshwater oplankton	AMPLICON	GENOMIC	PCR	paired	ILLUMINA	Illumina MiSeq	0.2umfraction_25PCRcycles_16S_AMPLICON-SEQ	fastq	BSSE_QGF_59388_000000000_B32NW_1_Gandria_80m_1st_PCR_25cycles_ACTCGCTA_TTATGCGA_S79_L001_R1_001_MM_1.fastq.gz	BSSE_QGF_59388_000000000_B32NW_1_Gandria_80m_1st_PCR_25cycles_ACTCGCTA_TTATGCGA_S79_L001_R2_001_MM_1.fastq.gz
SRR32651578	SRP342119	PRJNA772618	SAMN47302982	Gandria_85m_1st PCR 25cycles	BSSE-QGF-59389	16S rRNA amplicon-seq: freshwater oplankton	AMPLICON	GENOMIC	PCR	paired	ILLUMINA	Illumina MiSeq	0.2umfraction_25PCRcycles_16S_AMPLICON-SEQ	fastq	BSSE_QGF_59389_000000000_B32NW_1_Gandria_85m_1st_PCR_25cycles_GGAGCTAC_TCGACTAG_S80_L001_R1_001_MM_1.fastq.gz	BSSE_QGF_59389_000000000_B32NW_1_Gandria_85m_1st_PCR_25cycles_GGAGCTAC_TCGACTAG_S80_L001_R2_001_MM_1.fastq.gz
SRR32651651	SRP342119	PRJNA772618	SAMN47302981	Gandria_90m_1st PCR 25cycles	BSSE-QGF-59390	16S rRNA amplicon-seq: freshwater oplankton	AMPLICON	GENOMIC	PCR	paired	ILLUMINA	Illumina MiSeq	0.2umfraction_25PCRcycles_16S_AMPLICON-SEQ	fastq	BSSE_QGF_59390_000000000_B32NW_1_Gandria_90m_1st_PCR_25cycles_GGAGCTAC_TTCTAGCT_S81_L001_R1_001_MM_1.fastq.gz	BSSE_QGF_59390_000000000_B32NW_1_Gandria_90m_1st_PCR_25cycles_GGAGCTAC_TTCTAGCT_S81_L001_R2_001_MM_1.fastq.gz
SRR32651652	SRP342119	PRJNA772618	SAMN47302980	Gandria_95m_1st PCR 25cycles	BSSE-QGF-59391	16S rRNA amplicon-seq: freshwater oplankton	AMPLICON	GENOMIC	PCR	paired	ILLUMINA	Illumina MiSeq	0.2umfraction_25PCRcycles_16S_AMPLICON-SEQ	fastq	BSSE_QGF_59391_000000000_B32NW_1_Gandria_95m_1st_PCR_25cycles_GGAGCTAC_CCTAGAGT_S82_L001_R1_001_MM_1.fastq.gz	BSSE_QGF_59391_000000000_B32NW_1_Gandria_95m_1st_PCR_25cycles_GGAGCTAC_CCTAGAGT_S82_L001_R2_001_MM_1.fastq.gz
SRR32651654	SRP342119	PRJNA772618	SAMN47302979	Gandria_100m_1st PCR 25cycles	BSSE-QGF-59392	16S rRNA amplicon-seq: freshwater oplankton	AMPLICON	GENOMIC	PCR	paired	ILLUMINA	Illumina MiSeq	0.2umfraction_25PCRcycles_16S_AMPLICON-SEQ	fastq	BSSE_QGF_59392_000000000_B32NW_1_Gandria_100m_1st_PCR_25cycles_GGAGCTAC_GCGTAAGA_S83_L001_R1_001_MM_1.fastq.gz	BSSE_QGF_59392_000000000_B32NW_1_Gandria_100m_1st_PCR_25cycles_GGAGCTAC_GCGTAAGA_S83_L001_R2_001_MM_1.fastq.gz
SRR32651655	SRP342119	PRJNA772618	SAMN47302978	Gandria_105m_1st PCR 25cycles	BSSE-QGF-59393	16S rRNA amplicon-seq: freshwater oplankton	AMPLICON	GENOMIC	PCR	paired	ILLUMINA	Illumina MiSeq	0.2umfraction_25PCRcycles_16S_AMPLICON-SEQ	fastq	BSSE_QGF_59393_000000000_B32NW_1_Gandria_105m_1st_PCR_25cycles_GGAGCTAC_CTATTAAG_S84_L001_R1_001_MM_1.fastq.gz	BSSE_QGF_59393_000000000_B32NW_1_Gandria_105m_1st_PCR_25cycles_GGAGCTAC_CTATTAAG_S84_L001_R2_001_MM_1.fastq.gz
SRR32651656	SRP342119	PRJNA772618	SAMN47302977	Gandria_110m_1st PCR 25cycles	BSSE-QGF-59394	16S rRNA amplicon-seq: freshwater oplankton	AMPLICON	GENOMIC	PCR	paired	ILLUMINA	Illumina MiSeq	0.2umfraction_25PCRcycles_16S_AMPLICON-SEQ	fastq	BSSE_QGF_59394_000000000_B32NW_1_Gandria_110m_1st_PCR_25cycles_GGAGCTAC_AAGGCTAT_S85_L001_R1_001_MM_1.fastq.gz	BSSE_QGF_59394_000000000_B32NW_1_Gandria_110m_1st_PCR_25cycles_GGAGCTAC_AAGGCTAT_S85_L001_R2_001_MM_1.fastq.gz
SRR32651657	SRP342119	PRJNA772618	SAMN47302976	Gandria_115m_1st PCR 25cycles	BSSE-QGF-59395	16S rRNA amplicon-seq: freshwater oplankton	AMPLICON	GENOMIC	PCR	paired	ILLUMINA	Illumina MiSeq	0.2umfraction_25PCRcycles_16S_AMPLICON-SEQ	fastq	BSSE_QGF_59395_000000000_B32NW_1_Gandria_115m_1st_PCR_25cycles_GGAGCTAC_GAGCCTTA_S86_L001_R1_001_MM_1.fastq.gz	BSSE_QGF_59395_000000000_B32NW_1_Gandria_115m_1st_PCR_25cycles_GGAGCTAC_GAGCCTTA_S86_L001_R2_001_MM_1.fastq.gz
SRR32651658	SRP342119	PRJNA772618	SAMN47302975	Gandria_120m_1st PCR 25cycles	BSSE-QGF-59396	16S rRNA amplicon-seq: freshwater oplankton	AMPLICON	GENOMIC	PCR	paired	ILLUMINA	Illumina MiSeq	0.2umfraction_25PCRcycles_16S_AMPLICON-SEQ	fastq	BSSE_QGF_59396_000000000_B32NW_1_Gandria_120m_1st_PCR_25cycles_GGAGCTAC_TTATGCGA_S87_L001_R1_001_MM_1.fastq.gz	BSSE_QGF_59396_000000000_B32NW_1_Gandria_120m_1st_PCR_25cycles_GGAGCTAC_TTATGCGA_S87_L001_R2_001_MM_1.fastq.gz
SRR32651659	SRP342119	PRJNA772618	SAMN47302974	Gandria_125m_1st PCR 25cycles	BSSE-QGF-59397	16S rRNA amplicon-seq: freshwater oplankton	AMPLICON	GENOMIC	PCR	paired	ILLUMINA	Illumina MiSeq	0.2umfraction_25PCRcycles_16S_AMPLICON-SEQ	fastq	BSSE_QGF_59397_000000000_B32NW_1_Gandria_125m_1st_PCR_25cycles_GCGTAGTA_TCGACTAG_S88_L001_R1_001_MM_1.fastq.gz	BSSE_QGF_59397_000000000_B32NW_1_Gandria_125m_1st_PCR_25cycles_GCGTAGTA_TCGACTAG_S88_L001_R2_001_MM_1.fastq.gz
SRR32651660	SRP342119	PRJNA772618	SAMN47302973	Gandria_130m_1st PCR 25cycles	BSSE-QGF-59398	16S rRNA amplicon-seq: freshwater oplankton	AMPLICON	GENOMIC	PCR	paired	ILLUMINA	Illumina MiSeq	0.2umfraction_25PCRcycles_16S_AMPLICON-SEQ	fastq	BSSE_QGF_59398_000000000_B32NW_1_Gandria_130m_1st_PCR_25cycles_GCGTAGTA_TTCTAGCT_S89_L001_R1_001_MM_1.fastq.gz	BSSE_QGF_59398_000000000_B32NW_1_Gandria_130m_1st_PCR_25cycles_GCGTAGTA_TTCTAGCT_S89_L001_R2_001_MM_1.fastq.gz
SRR32651661	SRP342119	PRJNA772618	SAMN47302972	Gandria_135m_1st PCR 25cycles	BSSE-QGF-59399	16S rRNA amplicon-seq: freshwater oplankton	AMPLICON	GENOMIC	PCR	paired	ILLUMINA	Illumina MiSeq	0.2umfraction_25PCRcycles_16S_AMPLICON-SEQ	fastq	BSSE_QGF_59399_000000000_B32NW_1_Gandria_135m_1st_PCR_25cycles_GCGTAGTA_CCTAGAGT_S90_L001_R1_001_MM_1.fastq.gz	BSSE_QGF_59399_000000000_B32NW_1_Gandria_135m_1st_PCR_25cycles_GCGTAGTA_CCTAGAGT_S90_L001_R2_001_MM_1.fastq.gz
SRR32651662	SRP342119	PRJNA772618	SAMN47302971	Gandria_145m_1st PCR 25cycles	BSSE-QGF-59400	16S rRNA amplicon-seq: freshwater oplankton	AMPLICON	GENOMIC	PCR	paired	ILLUMINA	Illumina MiSeq	0.2umfraction_25PCRcycles_16S_AMPLICON-SEQ	fastq	BSSE_QGF_59400_000000000_B32NW_1_Gandria_145m_1st_PCR_25cycles_GCGTAGTA_GCGTAAGA_S91_L001_R1_001_MM_1.fastq.gz	BSSE_QGF_59400_000000000_B32NW_1_Gandria_145m_1st_PCR_25cycles_GCGTAGTA_GCGTAAGA_S91_L001_R2_001_MM_1.fastq.gz
SRR32651663	SRP342119	PRJNA772618	SAMN47302970	Gandria_155m_1st PCR 25cycles	BSSE-QGF-59401	16S rRNA amplicon-seq: freshwater oplankton	AMPLICON	GENOMIC	PCR	paired	ILLUMINA	Illumina MiSeq	0.2umfraction_25PCRcycles_16S_AMPLICON-SEQ	fastq	BSSE_QGF_59401_000000000_B32NW_1_Gandria_155m_1st_PCR_25cycles_GCGTAGTA_CTATTAAG_S92_L001_R1_001_MM_1.fastq.gz	BSSE_QGF_59401_000000000_B32NW_1_Gandria_155m_1st_PCR_25cycles_GCGTAGTA_CTATTAAG_S92_L001_R2_001_MM_1.fastq.gz
SRR32651619	SRP342119	PRJNA772618	SAMN47303110	Gandria_Water_20160330_80m	BSSE-QGF-104560	16S rRNA amplicon-seq: freshwater oplankton	AMPLICON	GENOMIC	PCR	paired	ILLUMINA	Illumina MiSeq	0.2umfraction_25PCRcycles_16S_AMPLICON-SEQ	fastq	BSSE_QGF_104560_000000000_BWF9R_1_Gandria_Water_20160330_80m_ACTCGCTA_CTCTCTAT_S88_L001_R1_001_MM_1.fastq.gz	BSSE_QGF_104560_000000000_BWF9R_1_Gandria_Water_20160330_80m_ACTCGCTA_CTCTCTAT_S88_L001_R2_001_MM_1.fastq.gz
SRR32651621	SRP342119	PRJNA772618	SAMN47303109	Gandria_Water_20160330_85m	BSSE-QGF-104561	16S rRNA amplicon-seq: freshwater oplankton	AMPLICON	GENOMIC	PCR	paired	ILLUMINA	Illumina MiSeq	0.2umfraction_25PCRcycles_16S_AMPLICON-SEQ	fastq	BSSE_QGF_104561_000000000_BWF9R_1_Gandria_Water_20160330_85m_ACTCGCTA_TATCCTCT_S89_L001_R1_001_MM_1.fastq.gz	BSSE_QGF_104561_000000000_BWF9R_1_Gandria_Water_20160330_85m_ACTCGCTA_TATCCTCT_S89_L001_R2_001_MM_1.fastq.gz
SRR32651622	SRP342119	PRJNA772618	SAMN47303108	Gandria_Water_20160330_90m	BSSE-QGF-104562	16S rRNA amplicon-seq: freshwater oplankton	AMPLICON	GENOMIC	PCR	paired	ILLUMINA	Illumina MiSeq	0.2umfraction_25PCRcycles_16S_AMPLICON-SEQ	fastq	BSSE_QGF_104562_000000000_BWF9R_1_Gandria_Water_20160330_90m_ACTCGCTA_GTAAGGAG_S90_L001_R1_001_MM_1.fastq.gz	BSSE_QGF_104562_000000000_BWF9R_1_Gandria_Water_20160330_90m_ACTCGCTA_GTAAGGAG_S90_L001_R2_001_MM_1.fastq.gz
SRR32651623	SRP342119	PRJNA772618	SAMN47303107	Gandria_Water_20160330_95m	BSSE-QGF-104563	16S rRNA amplicon-seq: freshwater oplankton	AMPLICON	GENOMIC	PCR	paired	ILLUMINA	Illumina MiSeq	0.2umfraction_25PCRcycles_16S_AMPLICON-SEQ	fastq	BSSE_QGF_104563_000000000_BWF9R_1_Gandria_Water_20160330_95m_ACTCGCTA_ACTGCATA_S91_L001_R1_001_MM_1.fastq.gz	BSSE_QGF_104563_000000000_BWF9R_1_Gandria_Water_20160330_95m_ACTCGCTA_ACTGCATA_S91_L001_R2_001_MM_1.fastq.gz
SRR32651624	SRP342119	PRJNA772618	SAMN47303106	Gandria_Water_20160330_100m	BSSE-QGF-104564	16S rRNA amplicon-seq: freshwater oplankton	AMPLICON	GENOMIC	PCR	paired	ILLUMINA	Illumina MiSeq	0.2umfraction_25PCRcycles_16S_AMPLICON-SEQ	fastq	BSSE_QGF_104564_000000000_BWF9R_1_Gandria_Water_20160330_100m_ACTCGCTA_AAGGAGTA_S92_L001_R1_001_MM_1.fastq.gz	BSSE_QGF_104564_000000000_BWF9R_1_Gandria_Water_20160330_100m_ACTCGCTA_AAGGAGTA_S92_L001_R2_001_MM_1.fastq.gz
SRR32651625	SRP342119	PRJNA772618	SAMN47303105	Gandria_Water_20160330_105m	BSSE-QGF-104565	16S rRNA amplicon-seq: freshwater oplankton	AMPLICON	GENOMIC	PCR	paired	ILLUMINA	Illumina MiSeq	0.2umfraction_25PCRcycles_16S_AMPLICON-SEQ	fastq	BSSE_QGF_104565_000000000_BWF9R_1_Gandria_Water_20160330_105m_ACTCGCTA_CTAAGCCT_S93_L001_R1_001_MM_1.fastq.gz	BSSE_QGF_104565_000000000_BWF9R_1_Gandria_Water_20160330_105m_ACTCGCTA_CTAAGCCT_S93_L001_R2_001_MM_1.fastq.gz
SRR32651626	SRP342119	PRJNA772618	SAMN47303104	Gandria_Water_20160330_110m	BSSE-QGF-104566	16S rRNA amplicon-seq: freshwater oplankton	AMPLICON	GENOMIC	PCR	paired	ILLUMINA	Illumina MiSeq	0.2umfraction_25PCRcycles_16S_AMPLICON-SEQ	fastq	BSSE_QGF_104566_000000000_BWF9R_1_Gandria_Water_20160330_110m_ACTCGCTA_CGTCTAAT_S94_L001_R1_001_MM_1.fastq.gz	BSSE_QGF_104566_000000000_BWF9R_1_Gandria_Water_20160330_110m_ACTCGCTA_CGTCTAAT_S94_L001_R2_001_MM_1.fastq.gz
SRR32651627	SRP342119	PRJNA772618	SAMN47303103	Gandria_Water_20160330_115m	BSSE-QGF-104567	16S rRNA amplicon-seq: freshwater oplankton	AMPLICON	GENOMIC	PCR	paired	ILLUMINA	Illumina MiSeq	0.2umfraction_25PCRcycles_16S_AMPLICON-SEQ	fastq	BSSE_QGF_104567_000000000_BWF9R_1_Gandria_Water_20160330_115m_ACTCGCTA_TCTCTCCG_S95_L001_R1_001_MM_1.fastq.gz	BSSE_QGF_104567_000000000_BWF9R_1_Gandria_Water_20160330_115m_ACTCGCTA_TCTCTCCG_S95_L001_R2_001_MM_1.fastq.gz
SRR32651628	SRP342119	PRJNA772618	SAMN47303102	Gandria_Water_20160330_120m	BSSE-QGF-104568	16S rRNA amplicon-seq: freshwater oplankton	AMPLICON	GENOMIC	PCR	paired	ILLUMINA	Illumina MiSeq	0.2umfraction_25PCRcycles_16S_AMPLICON-SEQ	fastq	BSSE_QGF_104568_000000000_BWF9R_1_Gandria_Water_20160330_120m_GGAGCTAC_CTCTCTAT_S96_L001_R1_001_MM_1.fastq.gz	BSSE_QGF_104568_000000000_BWF9R_1_Gandria_Water_20160330_120m_GGAGCTAC_CTCTCTAT_S96_L001_R2_001_MM_1.fastq.gz
SRR32651629	SRP342119	PRJNA772618	SAMN47303101	Gandria_Water_20160330_125m	BSSE-QGF-104569	16S rRNA amplicon-seq: freshwater oplankton	AMPLICON	GENOMIC	PCR	paired	ILLUMINA	Illumina MiSeq	0.2umfraction_25PCRcycles_16S_AMPLICON-SEQ	fastq	BSSE_QGF_104569_000000000_BWF9R_1_Gandria_Water_20160330_125m_GGAGCTAC_TATCCTCT_S97_L001_R1_001_MM_1.fastq.gz	BSSE_QGF_104569_000000000_BWF9R_1_Gandria_Water_20160330_125m_GGAGCTAC_TATCCTCT_S97_L001_R2_001_MM_1.fastq.gz
SRR32651630	SRP342119	PRJNA772618	SAMN47303100	Gandria_Water_20160330_130m	BSSE-QGF-104570	16S rRNA amplicon-seq: freshwater oplankton	AMPLICON	GENOMIC	PCR	paired	ILLUMINA	Illumina MiSeq	0.2umfraction_25PCRcycles_16S_AMPLICON-SEQ	fastq	BSSE_QGF_104570_000000000_BWF9R_1_Gandria_Water_20160330_130m_GGAGCTAC_GTAAGGAG_S98_L001_R1_001_MM_1.fastq.gz	BSSE_QGF_104570_000000000_BWF9R_1_Gandria_Water_20160330_130m_GGAGCTAC_GTAAGGAG_S98_L001_R2_001_MM_1.fastq.gz
SRR32651632	SRP342119	PRJNA772618	SAMN47303099	Gandria_Water_20160330_135m	BSSE-QGF-104571	16S rRNA amplicon-seq: freshwater oplankton	AMPLICON	GENOMIC	PCR	paired	ILLUMINA	Illumina MiSeq	0.2umfraction_25PCRcycles_16S_AMPLICON-SEQ	fastq	BSSE_QGF_104571_000000000_BWF9R_1_Gandria_Water_20160330_135m_GGAGCTAC_ACTGCATA_S99_L001_R1_001_MM_1.fastq.gz	BSSE_QGF_104571_000000000_BWF9R_1_Gandria_Water_20160330_135m_GGAGCTAC_ACTGCATA_S99_L001_R2_001_MM_1.fastq.gz
SRR32651633	SRP342119	PRJNA772618	SAMN47303098	Gandria_Water_20160330_145m	BSSE-QGF-104572	16S rRNA amplicon-seq: freshwater oplankton	AMPLICON	GENOMIC	PCR	paired	ILLUMINA	Illumina MiSeq	0.2umfraction_25PCRcycles_16S_AMPLICON-SEQ	fastq	BSSE_QGF_104572_000000000_BWF9R_1_Gandria_Water_20160330_145m_GGAGCTAC_AAGGAGTA_S100_L001_R1_001_MM_1.fastq.gz	BSSE_QGF_104572_000000000_BWF9R_1_Gandria_Water_20160330_145m_GGAGCTAC_AAGGAGTA_S100_L001_R2_001_MM_1.fastq.gz
SRR32651634	SRP342119	PRJNA772618	SAMN47303097	Gandria_Water_20160330_155m	BSSE-QGF-104573	16S rRNA amplicon-seq: freshwater oplankton	AMPLICON	GENOMIC	PCR	paired	ILLUMINA	Illumina MiSeq	0.2umfraction_25PCRcycles_16S_AMPLICON-SEQ	fastq	BSSE_QGF_104573_000000000_BWF9R_1_Gandria_Water_20160330_155m_GGAGCTAC_CTAAGCCT_S101_L001_R1_001_MM_1.fastq.gz	BSSE_QGF_104573_000000000_BWF9R_1_Gandria_Water_20160330_155m_GGAGCTAC_CTAAGCCT_S101_L001_R2_001_MM_1.fastq.gz
SRR32651635	SRP342119	PRJNA772618	SAMN47303096	Gandria_Water_20160902_80m	BSSE-QGF-104574	16S rRNA amplicon-seq: freshwater oplankton	AMPLICON	GENOMIC	PCR	paired	ILLUMINA	Illumina MiSeq	0.2umfraction_25PCRcycles_16S_AMPLICON-SEQ	fastq	BSSE_QGF_104574_000000000_BWF9R_1_Gandria_Water_20160902_80m_GGAGCTAC_CGTCTAAT_S102_L001_R1_001_MM_1.fastq.gz	BSSE_QGF_104574_000000000_BWF9R_1_Gandria_Water_20160902_80m_GGAGCTAC_CGTCTAAT_S102_L001_R2_001_MM_1.fastq.gz
SRR32651636	SRP342119	PRJNA772618	SAMN47303095	Gandria_Water_20160902_85m	BSSE-QGF-104575	16S rRNA amplicon-seq: freshwater oplankton	AMPLICON	GENOMIC	PCR	paired	ILLUMINA	Illumina MiSeq	0.2umfraction_25PCRcycles_16S_AMPLICON-SEQ	fastq	BSSE_QGF_104575_000000000_BWF9R_1_Gandria_Water_20160902_85m_GGAGCTAC_TCTCTCCG_S103_L001_R1_001_MM_1.fastq.gz	BSSE_QGF_104575_000000000_BWF9R_1_Gandria_Water_20160902_85m_GGAGCTAC_TCTCTCCG_S103_L001_R2_001_MM_1.fastq.gz
SRR32651637	SRP342119	PRJNA772618	SAMN47303094	Gandria_Water_20160902_90m	BSSE-QGF-104576	16S rRNA amplicon-seq: freshwater oplankton	AMPLICON	GENOMIC	PCR	paired	ILLUMINA	Illumina MiSeq	0.2umfraction_25PCRcycles_16S_AMPLICON-SEQ	fastq	BSSE_QGF_104576_000000000_BWF9R_1_Gandria_Water_20160902_90m_GCGTAGTA_CTCTCTAT_S104_L001_R1_001_MM_1.fastq.gz	BSSE_QGF_104576_000000000_BWF9R_1_Gandria_Water_20160902_90m_GCGTAGTA_CTCTCTAT_S104_L001_R2_001_MM_1.fastq.gz
SRR32651638	SRP342119	PRJNA772618	SAMN47303093	Gandria_Water_20160902_95m	BSSE-QGF-104577	16S rRNA amplicon-seq: freshwater oplankton	AMPLICON	GENOMIC	PCR	paired	ILLUMINA	Illumina MiSeq	0.2umfraction_25PCRcycles_16S_AMPLICON-SEQ	fastq	BSSE_QGF_104577_000000000_BWF9R_1_Gandria_Water_20160902_95m_GCGTAGTA_TATCCTCT_S105_L001_R1_001_MM_1.fastq.gz	BSSE_QGF_104577_000000000_BWF9R_1_Gandria_Water_20160902_95m_GCGTAGTA_TATCCTCT_S105_L001_R2_001_MM_1.fastq.gz
SRR32651639	SRP342119	PRJNA772618	SAMN47303092	Gandria_Water_20160902_105m	BSSE-QGF-104578	16S rRNA amplicon-seq: freshwater oplankton	AMPLICON	GENOMIC	PCR	paired	ILLUMINA	Illumina MiSeq	0.2umfraction_25PCRcycles_16S_AMPLICON-SEQ	fastq	BSSE_QGF_104578_000000000_BWF9R_1_Gandria_Water_20160902_105m_GCGTAGTA_GTAAGGAG_S106_L001_R1_001_MM_1.fastq.gz	BSSE_QGF_104578_000000000_BWF9R_1_Gandria_Water_20160902_105m_GCGTAGTA_GTAAGGAG_S106_L001_R2_001_MM_1.fastq.gz
SRR32651640	SRP342119	PRJNA772618	SAMN47303091	Gandria_Water_20160902_110m	BSSE-QGF-104579	16S rRNA amplicon-seq: freshwater oplankton	AMPLICON	GENOMIC	PCR	paired	ILLUMINA	Illumina MiSeq	0.2umfraction_25PCRcycles_16S_AMPLICON-SEQ	fastq	BSSE_QGF_104579_000000000_BWF9R_1_Gandria_Water_20160902_110m_GCGTAGTA_ACTGCATA_S107_L001_R1_001_MM_1.fastq.gz	BSSE_QGF_104579_000000000_BWF9R_1_Gandria_Water_20160902_110m_GCGTAGTA_ACTGCATA_S107_L001_R2_001_MM_1.fastq.gz
SRR32651641	SRP342119	PRJNA772618	SAMN47303090	Gandria_Water_20160902_115m	BSSE-QGF-104580	16S rRNA amplicon-seq: freshwater oplankton	AMPLICON	GENOMIC	PCR	paired	ILLUMINA	Illumina MiSeq	0.2umfraction_25PCRcycles_16S_AMPLICON-SEQ	fastq	BSSE_QGF_104580_000000000_BWF9R_1_Gandria_Water_20160902_115m_GCGTAGTA_AAGGAGTA_S108_L001_R1_001_MM_1.fastq.gz	BSSE_QGF_104580_000000000_BWF9R_1_Gandria_Water_20160902_115m_GCGTAGTA_AAGGAGTA_S108_L001_R2_001_MM_1.fastq.gz
SRR32651643	SRP342119	PRJNA772618	SAMN47303089	Gandria_Water_20160902_120m	BSSE-QGF-104581	16S rRNA amplicon-seq: freshwater oplankton	AMPLICON	GENOMIC	PCR	paired	ILLUMINA	Illumina MiSeq	0.2umfraction_25PCRcycles_16S_AMPLICON-SEQ	fastq	BSSE_QGF_104581_000000000_BWF9R_1_Gandria_Water_20160902_120m_GCGTAGTA_CTAAGCCT_S109_L001_R1_001_MM_1.fastq.gz	BSSE_QGF_104581_000000000_BWF9R_1_Gandria_Water_20160902_120m_GCGTAGTA_CTAAGCCT_S109_L001_R2_001_MM_1.fastq.gz
SRR32651644	SRP342119	PRJNA772618	SAMN47303088	Gandria_Water_20160902_125m	BSSE-QGF-104582	16S rRNA amplicon-seq: freshwater oplankton	AMPLICON	GENOMIC	PCR	paired	ILLUMINA	Illumina MiSeq	0.2umfraction_25PCRcycles_16S_AMPLICON-SEQ	fastq	BSSE_QGF_104582_000000000_BWF9R_1_Gandria_Water_20160902_125m_GCGTAGTA_CGTCTAAT_S110_L001_R1_001_MM_1.fastq.gz	BSSE_QGF_104582_000000000_BWF9R_1_Gandria_Water_20160902_125m_GCGTAGTA_CGTCTAAT_S110_L001_R2_001_MM_1.fastq.gz
SRR32651645	SRP342119	PRJNA772618	SAMN47303087	Gandria_Water_20160902_130m	BSSE-QGF-104583	16S rRNA amplicon-seq: freshwater oplankton	AMPLICON	GENOMIC	PCR	paired	ILLUMINA	Illumina MiSeq	0.2umfraction_25PCRcycles_16S_AMPLICON-SEQ	fastq	BSSE_QGF_104583_000000000_BWF9R_1_Gandria_Water_20160902_130m_GCGTAGTA_TCTCTCCG_S111_L001_R1_001_MM_1.fastq.gz	BSSE_QGF_104583_000000000_BWF9R_1_Gandria_Water_20160902_130m_GCGTAGTA_TCTCTCCG_S111_L001_R2_001_MM_1.fastq.gz
SRR32651646	SRP342119	PRJNA772618	SAMN47303086	Gandria_Water_20160902_135m	BSSE-QGF-104584	16S rRNA amplicon-seq: freshwater oplankton	AMPLICON	GENOMIC	PCR	paired	ILLUMINA	Illumina MiSeq	0.2umfraction_25PCRcycles_16S_AMPLICON-SEQ	fastq	BSSE_QGF_104584_000000000_BWF9R_1_Gandria_Water_20160902_135m_CGGAGCCT_CTCTCTAT_S112_L001_R1_001_MM_1.fastq.gz	BSSE_QGF_104584_000000000_BWF9R_1_Gandria_Water_20160902_135m_CGGAGCCT_CTCTCTAT_S112_L001_R2_001_MM_1.fastq.gz
SRR32651647	SRP342119	PRJNA772618	SAMN47303085	Gandria_Water_20160902_145m	BSSE-QGF-104585	16S rRNA amplicon-seq: freshwater oplankton	AMPLICON	GENOMIC	PCR	paired	ILLUMINA	Illumina MiSeq	0.2umfraction_25PCRcycles_16S_AMPLICON-SEQ	fastq	BSSE_QGF_104585_000000000_BWF9R_1_Gandria_Water_20160902_145m_CGGAGCCT_TATCCTCT_S113_L001_R1_001_MM_1.fastq.gz	BSSE_QGF_104585_000000000_BWF9R_1_Gandria_Water_20160902_145m_CGGAGCCT_TATCCTCT_S113_L001_R2_001_MM_1.fastq.gz
SRR32651648	SRP342119	PRJNA772618	SAMN47303084	Gandria_Water_20160902_155m	BSSE-QGF-104586	16S rRNA amplicon-seq: freshwater oplankton	AMPLICON	GENOMIC	PCR	paired	ILLUMINA	Illumina MiSeq	0.2umfraction_25PCRcycles_16S_AMPLICON-SEQ	fastq	BSSE_QGF_104586_000000000_BWF9R_1_Gandria_Water_20160902_155m_CGGAGCCT_GTAAGGAG_S114_L001_R1_001_MM_1.fastq.gz	BSSE_QGF_104586_000000000_BWF9R_1_Gandria_Water_20160902_155m_CGGAGCCT_GTAAGGAG_S114_L001_R2_001_MM_1.fastq.gz
SRR32651649	SRP342119	PRJNA772618	SAMN47303083	Gandria_Water_20170207_80m	BSSE-QGF-104587	16S rRNA amplicon-seq: freshwater oplankton	AMPLICON	GENOMIC	PCR	paired	ILLUMINA	Illumina MiSeq	0.2umfraction_25PCRcycles_16S_AMPLICON-SEQ	fastq	BSSE_QGF_104587_000000000_BWF9R_1_Gandria_Water_20170207_80m_CGGAGCCT_ACTGCATA_S115_L001_R1_001_MM_1.fastq.gz	BSSE_QGF_104587_000000000_BWF9R_1_Gandria_Water_20170207_80m_CGGAGCCT_ACTGCATA_S115_L001_R2_001_MM_1.fastq.gz
SRR32651650	SRP342119	PRJNA772618	SAMN47303082	Gandria_Water_20170207_85m	BSSE-QGF-104588	16S rRNA amplicon-seq: freshwater oplankton	AMPLICON	GENOMIC	PCR	paired	ILLUMINA	Illumina MiSeq	0.2umfraction_25PCRcycles_16S_AMPLICON-SEQ	fastq	BSSE_QGF_104588_000000000_BWF9R_1_Gandria_Water_20170207_85m_CGGAGCCT_AAGGAGTA_S116_L001_R1_001_MM_1.fastq.gz	BSSE_QGF_104588_000000000_BWF9R_1_Gandria_Water_20170207_85m_CGGAGCCT_AAGGAGTA_S116_L001_R2_001_MM_1.fastq.gz
SRR32651677	SRP342119	PRJNA772618	SAMN47303081	Gandria_Water_20170207_90m	BSSE-QGF-104589	16S rRNA amplicon-seq: freshwater oplankton	AMPLICON	GENOMIC	PCR	paired	ILLUMINA	Illumina MiSeq	0.2umfraction_25PCRcycles_16S_AMPLICON-SEQ	fastq	BSSE_QGF_104589_000000000_BWF9R_1_Gandria_Water_20170207_90m_CGGAGCCT_CTAAGCCT_S117_L001_R1_001_MM_1.fastq.gz	BSSE_QGF_104589_000000000_BWF9R_1_Gandria_Water_20170207_90m_CGGAGCCT_CTAAGCCT_S117_L001_R2_001_MM_1.fastq.gz
SRR32651678	SRP342119	PRJNA772618	SAMN47303080	Gandria_Water_20170207_95m	BSSE-QGF-104590	16S rRNA amplicon-seq: freshwater oplankton	AMPLICON	GENOMIC	PCR	paired	ILLUMINA	Illumina MiSeq	0.2umfraction_25PCRcycles_16S_AMPLICON-SEQ	fastq	BSSE_QGF_104590_000000000_BWF9R_1_Gandria_Water_20170207_95m_CGGAGCCT_CGTCTAAT_S118_L001_R1_001_MM_1.fastq.gz	BSSE_QGF_104590_000000000_BWF9R_1_Gandria_Water_20170207_95m_CGGAGCCT_CGTCTAAT_S118_L001_R2_001_MM_1.fastq.gz
SRR32651680	SRP342119	PRJNA772618	SAMN47303079	Gandria_Water_20170207_100m	BSSE-QGF-104591	16S rRNA amplicon-seq: freshwater oplankton	AMPLICON	GENOMIC	PCR	paired	ILLUMINA	Illumina MiSeq	0.2umfraction_25PCRcycles_16S_AMPLICON-SEQ	fastq	BSSE_QGF_104591_000000000_BWF9R_1_Gandria_Water_20170207_100m_CGGAGCCT_TCTCTCCG_S119_L001_R1_001_MM_1.fastq.gz	BSSE_QGF_104591_000000000_BWF9R_1_Gandria_Water_20170207_100m_CGGAGCCT_TCTCTCCG_S119_L001_R2_001_MM_1.fastq.gz
SRR32651681	SRP342119	PRJNA772618	SAMN47303078	Gandria_Water_20170207_105m	BSSE-QGF-104592	16S rRNA amplicon-seq: freshwater oplankton	AMPLICON	GENOMIC	PCR	paired	ILLUMINA	Illumina MiSeq	0.2umfraction_25PCRcycles_16S_AMPLICON-SEQ	fastq	BSSE_QGF_104592_000000000_BWF9R_1_Gandria_Water_20170207_105m_TACGCTGC_CTCTCTAT_S120_L001_R1_001_MM_1.fastq.gz	BSSE_QGF_104592_000000000_BWF9R_1_Gandria_Water_20170207_105m_TACGCTGC_CTCTCTAT_S120_L001_R2_001_MM_1.fastq.gz
SRR32651682	SRP342119	PRJNA772618	SAMN47303077	Gandria_Water_20170207_110m	BSSE-QGF-104593	16S rRNA amplicon-seq: freshwater oplankton	AMPLICON	GENOMIC	PCR	paired	ILLUMINA	Illumina MiSeq	0.2umfraction_25PCRcycles_16S_AMPLICON-SEQ	fastq	BSSE_QGF_104593_000000000_BWF9R_1_Gandria_Water_20170207_110m_TACGCTGC_TATCCTCT_S121_L001_R1_001_MM_1.fastq.gz	BSSE_QGF_104593_000000000_BWF9R_1_Gandria_Water_20170207_110m_TACGCTGC_TATCCTCT_S121_L001_R2_001_MM_1.fastq.gz
SRR32651683	SRP342119	PRJNA772618	SAMN47303076	Gandria_Water_20170207_115m	BSSE-QGF-104594	16S rRNA amplicon-seq: freshwater oplankton	AMPLICON	GENOMIC	PCR	paired	ILLUMINA	Illumina MiSeq	0.2umfraction_25PCRcycles_16S_AMPLICON-SEQ	fastq	BSSE_QGF_104594_000000000_BWF9R_1_Gandria_Water_20170207_115m_TACGCTGC_GTAAGGAG_S122_L001_R1_001_MM_1.fastq.gz	BSSE_QGF_104594_000000000_BWF9R_1_Gandria_Water_20170207_115m_TACGCTGC_GTAAGGAG_S122_L001_R2_001_MM_1.fastq.gz
SRR32651684	SRP342119	PRJNA772618	SAMN47303075	Gandria_Water_20170207_120m	BSSE-QGF-104595	16S rRNA amplicon-seq: freshwater oplankton	AMPLICON	GENOMIC	PCR	paired	ILLUMINA	Illumina MiSeq	0.2umfraction_25PCRcycles_16S_AMPLICON-SEQ	fastq	BSSE_QGF_104595_000000000_BWF9R_1_Gandria_Water_20170207_120m_TACGCTGC_ACTGCATA_S123_L001_R1_001_MM_1.fastq.gz	BSSE_QGF_104595_000000000_BWF9R_1_Gandria_Water_20170207_120m_TACGCTGC_ACTGCATA_S123_L001_R2_001_MM_1.fastq.gz
SRR32651685	SRP342119	PRJNA772618	SAMN47303074	Gandria_Water_20170207_125m	BSSE-QGF-104596	16S rRNA amplicon-seq: freshwater oplankton	AMPLICON	GENOMIC	PCR	paired	ILLUMINA	Illumina MiSeq	0.2umfraction_25PCRcycles_16S_AMPLICON-SEQ	fastq	BSSE_QGF_104596_000000000_BWF9R_1_Gandria_Water_20170207_125m_TACGCTGC_AAGGAGTA_S124_L001_R1_001_MM_1.fastq.gz	BSSE_QGF_104596_000000000_BWF9R_1_Gandria_Water_20170207_125m_TACGCTGC_AAGGAGTA_S124_L001_R2_001_MM_1.fastq.gz
SRR32651686	SRP342119	PRJNA772618	SAMN47303073	Gandria_Water_20170207_130m	BSSE-QGF-104597	16S rRNA amplicon-seq: freshwater oplankton	AMPLICON	GENOMIC	PCR	paired	ILLUMINA	Illumina MiSeq	0.2umfraction_25PCRcycles_16S_AMPLICON-SEQ	fastq	BSSE_QGF_104597_000000000_BWF9R_1_Gandria_Water_20170207_130m_TACGCTGC_CTAAGCCT_S125_L001_R1_001_MM_1.fastq.gz	BSSE_QGF_104597_000000000_BWF9R_1_Gandria_Water_20170207_130m_TACGCTGC_CTAAGCCT_S125_L001_R2_001_MM_1.fastq.gz
SRR32651687	SRP342119	PRJNA772618	SAMN47303072	Gandria_Water_20170207_135m	BSSE-QGF-104598	16S rRNA amplicon-seq: freshwater oplankton	AMPLICON	GENOMIC	PCR	paired	ILLUMINA	Illumina MiSeq	0.2umfraction_25PCRcycles_16S_AMPLICON-SEQ	fastq	BSSE_QGF_104598_000000000_BWF9R_1_Gandria_Water_20170207_135m_TACGCTGC_CGTCTAAT_S126_L001_R1_001_MM_1.fastq.gz	BSSE_QGF_104598_000000000_BWF9R_1_Gandria_Water_20170207_135m_TACGCTGC_CGTCTAAT_S126_L001_R2_001_MM_1.fastq.gz
SRR32651688	SRP342119	PRJNA772618	SAMN47303071	Gandria_Water_20170207_145m	BSSE-QGF-104599	16S rRNA amplicon-seq: freshwater oplankton	AMPLICON	GENOMIC	PCR	paired	ILLUMINA	Illumina MiSeq	0.2umfraction_25PCRcycles_16S_AMPLICON-SEQ	fastq	BSSE_QGF_104599_000000000_BWF9R_1_Gandria_Water_20170207_145m_TACGCTGC_TCTCTCCG_S127_L001_R1_001_MM_1.fastq.gz	BSSE_QGF_104599_000000000_BWF9R_1_Gandria_Water_20170207_145m_TACGCTGC_TCTCTCCG_S127_L001_R2_001_MM_1.fastq.gz
SRR32651689	SRP342119	PRJNA772618	SAMN47303070	Gandria_Water_20170207_155m	BSSE-QGF-104600	16S rRNA amplicon-seq: freshwater oplankton	AMPLICON	GENOMIC	PCR	paired	ILLUMINA	Illumina MiSeq	0.2umfraction_25PCRcycles_16S_AMPLICON-SEQ	fastq	BSSE_QGF_104600_000000000_BWF9R_1_Gandria_Water_20170207_155m_ATGCGCAG_CTCTCTAT_S128_L001_R1_001_MM_1.fastq.gz	BSSE_QGF_104600_000000000_BWF9R_1_Gandria_Water_20170207_155m_ATGCGCAG_CTCTCTAT_S128_L001_R2_001_MM_1.fastq.gz
SRR32651691	SRP342119	PRJNA772618	SAMN47303069	Gandria_Water_20171017_80m	BSSE-QGF-104601	16S rRNA amplicon-seq: freshwater oplankton	AMPLICON	GENOMIC	PCR	paired	ILLUMINA	Illumina MiSeq	0.2umfraction_25PCRcycles_16S_AMPLICON-SEQ	fastq	BSSE_QGF_104601_000000000_BWF9R_1_Gandria_Water_20171017_80m_ATGCGCAG_TATCCTCT_S129_L001_R1_001_MM_1.fastq.gz	BSSE_QGF_104601_000000000_BWF9R_1_Gandria_Water_20171017_80m_ATGCGCAG_TATCCTCT_S129_L001_R2_001_MM_1.fastq.gz
SRR32651692	SRP342119	PRJNA772618	SAMN47303068	Gandria_Water_20171017_85m	BSSE-QGF-104602	16S rRNA amplicon-seq: freshwater oplankton	AMPLICON	GENOMIC	PCR	paired	ILLUMINA	Illumina MiSeq	0.2umfraction_25PCRcycles_16S_AMPLICON-SEQ	fastq	BSSE_QGF_104602_000000000_BWF9R_1_Gandria_Water_20171017_85m_ATGCGCAG_GTAAGGAG_S130_L001_R1_001_MM_1.fastq.gz	BSSE_QGF_104602_000000000_BWF9R_1_Gandria_Water_20171017_85m_ATGCGCAG_GTAAGGAG_S130_L001_R2_001_MM_1.fastq.gz
SRR32651693	SRP342119	PRJNA772618	SAMN47303067	Gandria_Water_20171017_90m	BSSE-QGF-104603	16S rRNA amplicon-seq: freshwater oplankton	AMPLICON	GENOMIC	PCR	paired	ILLUMINA	Illumina MiSeq	0.2umfraction_25PCRcycles_16S_AMPLICON-SEQ	fastq	BSSE_QGF_104603_000000000_BWF9R_1_Gandria_Water_20171017_90m_ATGCGCAG_ACTGCATA_S131_L001_R1_001_MM_1.fastq.gz	BSSE_QGF_104603_000000000_BWF9R_1_Gandria_Water_20171017_90m_ATGCGCAG_ACTGCATA_S131_L001_R2_001_MM_1.fastq.gz
SRR32651694	SRP342119	PRJNA772618	SAMN47303066	Gandria_Water_20171017_95m	BSSE-QGF-104604	16S rRNA amplicon-seq: freshwater oplankton	AMPLICON	GENOMIC	PCR	paired	ILLUMINA	Illumina MiSeq	0.2umfraction_25PCRcycles_16S_AMPLICON-SEQ	fastq	BSSE_QGF_104604_000000000_BWF9R_1_Gandria_Water_20171017_95m_ATGCGCAG_AAGGAGTA_S132_L001_R1_001_MM_1.fastq.gz	BSSE_QGF_104604_000000000_BWF9R_1_Gandria_Water_20171017_95m_ATGCGCAG_AAGGAGTA_S132_L001_R2_001_MM_1.fastq.gz
SRR32651695	SRP342119	PRJNA772618	SAMN47303065	Gandria_Water_20171017_100m	BSSE-QGF-104605	16S rRNA amplicon-seq: freshwater oplankton	AMPLICON	GENOMIC	PCR	paired	ILLUMINA	Illumina MiSeq	0.2umfraction_25PCRcycles_16S_AMPLICON-SEQ	fastq	BSSE_QGF_104605_000000000_BWF9R_1_Gandria_Water_20171017_100m_ATGCGCAG_CTAAGCCT_S133_L001_R1_001_MM_1.fastq.gz	BSSE_QGF_104605_000000000_BWF9R_1_Gandria_Water_20171017_100m_ATGCGCAG_CTAAGCCT_S133_L001_R2_001_MM_1.fastq.gz
SRR32651696	SRP342119	PRJNA772618	SAMN47303064	Gandria_Water_20171017_105m	BSSE-QGF-104606	16S rRNA amplicon-seq: freshwater oplankton	AMPLICON	GENOMIC	PCR	paired	ILLUMINA	Illumina MiSeq	0.2umfraction_25PCRcycles_16S_AMPLICON-SEQ	fastq	BSSE_QGF_104606_000000000_BWF9R_1_Gandria_Water_20171017_105m_ATGCGCAG_CGTCTAAT_S134_L001_R1_001_MM_1.fastq.gz	BSSE_QGF_104606_000000000_BWF9R_1_Gandria_Water_20171017_105m_ATGCGCAG_CGTCTAAT_S134_L001_R2_001_MM_1.fastq.gz
SRR32651697	SRP342119	PRJNA772618	SAMN47303063	Gandria_Water_20171017_110m	BSSE-QGF-104607	16S rRNA amplicon-seq: freshwater oplankton	AMPLICON	GENOMIC	PCR	paired	ILLUMINA	Illumina MiSeq	0.2umfraction_25PCRcycles_16S_AMPLICON-SEQ	fastq	BSSE_QGF_104607_000000000_BWF9R_1_Gandria_Water_20171017_110m_ATGCGCAG_TCTCTCCG_S135_L001_R1_001_MM_1.fastq.gz	BSSE_QGF_104607_000000000_BWF9R_1_Gandria_Water_20171017_110m_ATGCGCAG_TCTCTCCG_S135_L001_R2_001_MM_1.fastq.gz
SRR32651698	SRP342119	PRJNA772618	SAMN47303062	Gandria_Water_20171017_115m	BSSE-QGF-104608	16S rRNA amplicon-seq: freshwater oplankton	AMPLICON	GENOMIC	PCR	paired	ILLUMINA	Illumina MiSeq	0.2umfraction_25PCRcycles_16S_AMPLICON-SEQ	fastq	BSSE_QGF_104608_000000000_BWF9R_1_Gandria_Water_20171017_115m_TAGCGCTC_CTCTCTAT_S136_L001_R1_001_MM_1.fastq.gz	BSSE_QGF_104608_000000000_BWF9R_1_Gandria_Water_20171017_115m_TAGCGCTC_CTCTCTAT_S136_L001_R2_001_MM_1.fastq.gz
SRR32651699	SRP342119	PRJNA772618	SAMN47303061	Gandria_Water_20171017_120m	BSSE-QGF-104609	16S rRNA amplicon-seq: freshwater oplankton	AMPLICON	GENOMIC	PCR	paired	ILLUMINA	Illumina MiSeq	0.2umfraction_25PCRcycles_16S_AMPLICON-SEQ	fastq	BSSE_QGF_104609_000000000_BWF9R_1_Gandria_Water_20171017_120m_TAGCGCTC_TATCCTCT_S137_L001_R1_001_MM_1.fastq.gz	BSSE_QGF_104609_000000000_BWF9R_1_Gandria_Water_20171017_120m_TAGCGCTC_TATCCTCT_S137_L001_R2_001_MM_1.fastq.gz
SRR32651700	SRP342119	PRJNA772618	SAMN47303060	Gandria_Water_20171017_125m	BSSE-QGF-104610	16S rRNA amplicon-seq: freshwater oplankton	AMPLICON	GENOMIC	PCR	paired	ILLUMINA	Illumina MiSeq	0.2umfraction_25PCRcycles_16S_AMPLICON-SEQ	fastq	BSSE_QGF_104610_000000000_BWF9R_1_Gandria_Water_20171017_125m_TAGCGCTC_GTAAGGAG_S138_L001_R1_001_MM_1.fastq.gz	BSSE_QGF_104610_000000000_BWF9R_1_Gandria_Water_20171017_125m_TAGCGCTC_GTAAGGAG_S138_L001_R2_001_MM_1.fastq.gz
SRR32651702	SRP342119	PRJNA772618	SAMN47303059	Gandria_Water_20171017_130m	BSSE-QGF-104611	16S rRNA amplicon-seq: freshwater oplankton	AMPLICON	GENOMIC	PCR	paired	ILLUMINA	Illumina MiSeq	0.2umfraction_25PCRcycles_16S_AMPLICON-SEQ	fastq	BSSE_QGF_104611_000000000_BWF9R_1_Gandria_Water_20171017_130m_TAGCGCTC_ACTGCATA_S139_L001_R1_001_MM_1.fastq.gz	BSSE_QGF_104611_000000000_BWF9R_1_Gandria_Water_20171017_130m_TAGCGCTC_ACTGCATA_S139_L001_R2_001_MM_1.fastq.gz
SRR32651703	SRP342119	PRJNA772618	SAMN47303058	Gandria_Water_20171017_135m	BSSE-QGF-104612	16S rRNA amplicon-seq: freshwater oplankton	AMPLICON	GENOMIC	PCR	paired	ILLUMINA	Illumina MiSeq	0.2umfraction_25PCRcycles_16S_AMPLICON-SEQ	fastq	BSSE_QGF_104612_000000000_BWF9R_1_Gandria_Water_20171017_135m_TAGCGCTC_AAGGAGTA_S140_L001_R1_001_MM_1.fastq.gz	BSSE_QGF_104612_000000000_BWF9R_1_Gandria_Water_20171017_135m_TAGCGCTC_AAGGAGTA_S140_L001_R2_001_MM_1.fastq.gz
SRR32651704	SRP342119	PRJNA772618	SAMN47303057	Gandria_Water_20171017_145m	BSSE-QGF-104613	16S rRNA amplicon-seq: freshwater oplankton	AMPLICON	GENOMIC	PCR	paired	ILLUMINA	Illumina MiSeq	0.2umfraction_25PCRcycles_16S_AMPLICON-SEQ	fastq	BSSE_QGF_104613_000000000_BWF9R_1_Gandria_Water_20171017_145m_TAGCGCTC_CTAAGCCT_S141_L001_R1_001_MM_1.fastq.gz	BSSE_QGF_104613_000000000_BWF9R_1_Gandria_Water_20171017_145m_TAGCGCTC_CTAAGCCT_S141_L001_R2_001_MM_1.fastq.gz
SRR32651705	SRP342119	PRJNA772618	SAMN47303056	Gandria_Water_20171017_155m	BSSE-QGF-104614	16S rRNA amplicon-seq: freshwater oplankton	AMPLICON	GENOMIC	PCR	paired	ILLUMINA	Illumina MiSeq	0.2umfraction_25PCRcycles_16S_AMPLICON-SEQ	fastq	BSSE_QGF_104614_000000000_BWF9R_1_Gandria_Water_20171017_155m_TAGCGCTC_CGTCTAAT_S142_L001_R1_001_MM_1.fastq.gz	BSSE_QGF_104614_000000000_BWF9R_1_Gandria_Water_20171017_155m_TAGCGCTC_CGTCTAAT_S142_L001_R2_001_MM_1.fastq.gz
SRR32651706	SRP342119	PRJNA772618	SAMN47303055	Gandria_Water_20180425_75m	BSSE-QGF-104615	16S rRNA amplicon-seq: freshwater oplankton	AMPLICON	GENOMIC	PCR	paired	ILLUMINA	Illumina MiSeq	0.2umfraction_25PCRcycles_16S_AMPLICON-SEQ	fastq	BSSE_QGF_104615_000000000_BWF9R_1_Gandria_Water_20180425_75m_TAGCGCTC_TCTCTCCG_S143_L001_R1_001_MM_1.fastq.gz	BSSE_QGF_104615_000000000_BWF9R_1_Gandria_Water_20180425_75m_TAGCGCTC_TCTCTCCG_S143_L001_R2_001_MM_1.fastq.gz
SRR32651707	SRP342119	PRJNA772618	SAMN47303054	Gandria_Water_20180425_80m	BSSE-QGF-104616	16S rRNA amplicon-seq: freshwater oplankton	AMPLICON	GENOMIC	PCR	paired	ILLUMINA	Illumina MiSeq	0.2umfraction_25PCRcycles_16S_AMPLICON-SEQ	fastq	BSSE_QGF_104616_000000000_BWF9R_1_Gandria_Water_20180425_80m_ACTGAGCG_CTCTCTAT_S144_L001_R1_001_MM_1.fastq.gz	BSSE_QGF_104616_000000000_BWF9R_1_Gandria_Water_20180425_80m_ACTGAGCG_CTCTCTAT_S144_L001_R2_001_MM_1.fastq.gz
SRR32651708	SRP342119	PRJNA772618	SAMN47303053	Gandria_Water_20180425_85m	BSSE-QGF-104617	16S rRNA amplicon-seq: freshwater oplankton	AMPLICON	GENOMIC	PCR	paired	ILLUMINA	Illumina MiSeq	0.2umfraction_25PCRcycles_16S_AMPLICON-SEQ	fastq	BSSE_QGF_104617_000000000_BWF9R_1_Gandria_Water_20180425_85m_ACTGAGCG_TATCCTCT_S145_L001_R1_001_MM_1.fastq.gz	BSSE_QGF_104617_000000000_BWF9R_1_Gandria_Water_20180425_85m_ACTGAGCG_TATCCTCT_S145_L001_R2_001_MM_1.fastq.gz
SRR32651709	SRP342119	PRJNA772618	SAMN47303052	Gandria_Water_20180425_90m	BSSE-QGF-104618	16S rRNA amplicon-seq: freshwater oplankton	AMPLICON	GENOMIC	PCR	paired	ILLUMINA	Illumina MiSeq	0.2umfraction_25PCRcycles_16S_AMPLICON-SEQ	fastq	BSSE_QGF_104618_000000000_BWF9R_1_Gandria_Water_20180425_90m_ACTGAGCG_GTAAGGAG_S146_L001_R1_001_MM_1.fastq.gz	BSSE_QGF_104618_000000000_BWF9R_1_Gandria_Water_20180425_90m_ACTGAGCG_GTAAGGAG_S146_L001_R2_001_MM_1.fastq.gz
SRR32651710	SRP342119	PRJNA772618	SAMN47303051	Gandria_Water_20180425_95m	BSSE-QGF-104619	16S rRNA amplicon-seq: freshwater oplankton	AMPLICON	GENOMIC	PCR	paired	ILLUMINA	Illumina MiSeq	0.2umfraction_25PCRcycles_16S_AMPLICON-SEQ	fastq	BSSE_QGF_104619_000000000_BWF9R_1_Gandria_Water_20180425_95m_ACTGAGCG_ACTGCATA_S147_L001_R1_001_MM_1.fastq.gz	BSSE_QGF_104619_000000000_BWF9R_1_Gandria_Water_20180425_95m_ACTGAGCG_ACTGCATA_S147_L001_R2_001_MM_1.fastq.gz
SRR32651711	SRP342119	PRJNA772618	SAMN47303050	Gandria_Water_20180425_100m	BSSE-QGF-104620	16S rRNA amplicon-seq: freshwater oplankton	AMPLICON	GENOMIC	PCR	paired	ILLUMINA	Illumina MiSeq	0.2umfraction_25PCRcycles_16S_AMPLICON-SEQ	fastq	BSSE_QGF_104620_000000000_BWF9R_1_Gandria_Water_20180425_100m_ACTGAGCG_AAGGAGTA_S148_L001_R1_001_MM_1.fastq.gz	BSSE_QGF_104620_000000000_BWF9R_1_Gandria_Water_20180425_100m_ACTGAGCG_AAGGAGTA_S148_L001_R2_001_MM_1.fastq.gz
SRR32651713	SRP342119	PRJNA772618	SAMN47303049	Gandria_Water_20180425_105m	BSSE-QGF-104621	16S rRNA amplicon-seq: freshwater oplankton	AMPLICON	GENOMIC	PCR	paired	ILLUMINA	Illumina MiSeq	0.2umfraction_25PCRcycles_16S_AMPLICON-SEQ	fastq	BSSE_QGF_104621_000000000_BWF9R_1_Gandria_Water_20180425_105m_ACTGAGCG_CTAAGCCT_S149_L001_R1_001_MM_1.fastq.gz	BSSE_QGF_104621_000000000_BWF9R_1_Gandria_Water_20180425_105m_ACTGAGCG_CTAAGCCT_S149_L001_R2_001_MM_1.fastq.gz
SRR32651714	SRP342119	PRJNA772618	SAMN47303048	Gandria_Water_20180425_105m2	BSSE-QGF-104622	16S rRNA amplicon-seq: freshwater oplankton	AMPLICON	GENOMIC	PCR	paired	ILLUMINA	Illumina MiSeq	0.2umfraction_25PCRcycles_16S_AMPLICON-SEQ	fastq	BSSE_QGF_104622_000000000_BWF9R_1_Gandria_Water_20180425_105m2_ACTGAGCG_CGTCTAAT_S150_L001_R1_001_MM_1.fastq.gz	BSSE_QGF_104622_000000000_BWF9R_1_Gandria_Water_20180425_105m2_ACTGAGCG_CGTCTAAT_S150_L001_R2_001_MM_1.fastq.gz
SRR32651715	SRP342119	PRJNA772618	SAMN47303047	Gandria_Water_20180425_110m	BSSE-QGF-104623	16S rRNA amplicon-seq: freshwater oplankton	AMPLICON	GENOMIC	PCR	paired	ILLUMINA	Illumina MiSeq	0.2umfraction_25PCRcycles_16S_AMPLICON-SEQ	fastq	BSSE_QGF_104623_000000000_BWF9R_1_Gandria_Water_20180425_110m_ACTGAGCG_TCTCTCCG_S151_L001_R1_001_MM_1.fastq.gz	BSSE_QGF_104623_000000000_BWF9R_1_Gandria_Water_20180425_110m_ACTGAGCG_TCTCTCCG_S151_L001_R2_001_MM_1.fastq.gz
SRR32651716	SRP342119	PRJNA772618	SAMN47303046	Gandria_Water_20180425_115m	BSSE-QGF-104624	16S rRNA amplicon-seq: freshwater oplankton	AMPLICON	GENOMIC	PCR	paired	ILLUMINA	Illumina MiSeq	0.2umfraction_25PCRcycles_16S_AMPLICON-SEQ	fastq	BSSE_QGF_104624_000000000_BWF9R_1_Gandria_Water_20180425_115m_CCTAAGAC_CTCTCTAT_S152_L001_R1_001_MM_1.fastq.gz	BSSE_QGF_104624_000000000_BWF9R_1_Gandria_Water_20180425_115m_CCTAAGAC_CTCTCTAT_S152_L001_R2_001_MM_1.fastq.gz
SRR32651717	SRP342119	PRJNA772618	SAMN47303045	Gandria_Water_20180425_120m	BSSE-QGF-104625	16S rRNA amplicon-seq: freshwater oplankton	AMPLICON	GENOMIC	PCR	paired	ILLUMINA	Illumina MiSeq	0.2umfraction_25PCRcycles_16S_AMPLICON-SEQ	fastq	BSSE_QGF_104625_000000000_BWF9R_1_Gandria_Water_20180425_120m_CCTAAGAC_TATCCTCT_S153_L001_R1_001_MM_1.fastq.gz	BSSE_QGF_104625_000000000_BWF9R_1_Gandria_Water_20180425_120m_CCTAAGAC_TATCCTCT_S153_L001_R2_001_MM_1.fastq.gz
SRR32651718	SRP342119	PRJNA772618	SAMN47303044	Gandria_Water_20180425_125m	BSSE-QGF-104626	16S rRNA amplicon-seq: freshwater oplankton	AMPLICON	GENOMIC	PCR	paired	ILLUMINA	Illumina MiSeq	0.2umfraction_25PCRcycles_16S_AMPLICON-SEQ	fastq	BSSE_QGF_104626_000000000_BWF9R_1_Gandria_Water_20180425_125m_CCTAAGAC_GTAAGGAG_S154_L001_R1_001_MM_1.fastq.gz	BSSE_QGF_104626_000000000_BWF9R_1_Gandria_Water_20180425_125m_CCTAAGAC_GTAAGGAG_S154_L001_R2_001_MM_1.fastq.gz
SRR32651719	SRP342119	PRJNA772618	SAMN47303043	Gandria_Water_20180425_130m	BSSE-QGF-104627	16S rRNA amplicon-seq: freshwater oplankton	AMPLICON	GENOMIC	PCR	paired	ILLUMINA	Illumina MiSeq	0.2umfraction_25PCRcycles_16S_AMPLICON-SEQ	fastq	BSSE_QGF_104627_000000000_BWF9R_1_Gandria_Water_20180425_130m_CCTAAGAC_ACTGCATA_S155_L001_R1_001_MM_1.fastq.gz	BSSE_QGF_104627_000000000_BWF9R_1_Gandria_Water_20180425_130m_CCTAAGAC_ACTGCATA_S155_L001_R2_001_MM_1.fastq.gz
SRR32651720	SRP342119	PRJNA772618	SAMN47303042	Gandria_Water_20180425_135m	BSSE-QGF-104628	16S rRNA amplicon-seq: freshwater oplankton	AMPLICON	GENOMIC	PCR	paired	ILLUMINA	Illumina MiSeq	0.2umfraction_25PCRcycles_16S_AMPLICON-SEQ	fastq	BSSE_QGF_104628_000000000_BWF9R_1_Gandria_Water_20180425_135m_CCTAAGAC_AAGGAGTA_S156_L001_R1_001_MM_1.fastq.gz	BSSE_QGF_104628_000000000_BWF9R_1_Gandria_Water_20180425_135m_CCTAAGAC_AAGGAGTA_S156_L001_R2_001_MM_1.fastq.gz
SRR32651721	SRP342119	PRJNA772618	SAMN47303041	Gandria_Water_20180425_145m	BSSE-QGF-104629	16S rRNA amplicon-seq: freshwater oplankton	AMPLICON	GENOMIC	PCR	paired	ILLUMINA	Illumina MiSeq	0.2umfraction_25PCRcycles_16S_AMPLICON-SEQ	fastq	BSSE_QGF_104629_000000000_BWF9R_1_Gandria_Water_20180425_145m_CCTAAGAC_CTAAGCCT_S157_L001_R1_001_MM_1.fastq.gz	BSSE_QGF_104629_000000000_BWF9R_1_Gandria_Water_20180425_145m_CCTAAGAC_CTAAGCCT_S157_L001_R2_001_MM_1.fastq.gz
SRR32651722	SRP342119	PRJNA772618	SAMN47303040	Gandria_Water_20180425_155m	BSSE-QGF-104630	16S rRNA amplicon-seq: freshwater oplankton	AMPLICON	GENOMIC	PCR	paired	ILLUMINA	Illumina MiSeq	0.2umfraction_25PCRcycles_16S_AMPLICON-SEQ	fastq	BSSE_QGF_104630_000000000_BWF9R_1_Gandria_Water_20180425_155m_CCTAAGAC_CGTCTAAT_S158_L001_R1_001_MM_1.fastq.gz	BSSE_QGF_104630_000000000_BWF9R_1_Gandria_Water_20180425_155m_CCTAAGAC_CGTCTAAT_S158_L001_R2_001_MM_1.fastq.gz
SRR32651540	SRP342119	PRJNA772618	SAMN47303039	Gandria_Water_20150609_90m	BSSE-QGF-104634	16S rRNA amplicon-seq: freshwater oplankton	AMPLICON	GENOMIC	PCR	paired	ILLUMINA	Illumina MiSeq	0.2umfraction_25PCRcycles_16S_AMPLICON-SEQ	fastq	BSSE_QGF_104634_000000000_BWF9R_1_Gandria_Water_20150609_90m_TAAGGCGA_TCGACTAG_S161_L001_R1_001_MM_1.fastq.gz	BSSE_QGF_104634_000000000_BWF9R_1_Gandria_Water_20150609_90m_TAAGGCGA_TCGACTAG_S161_L001_R2_001_MM_1.fastq.gz
SRR32651541	SRP342119	PRJNA772618	SAMN47303038	Gandria_Water_20150609_95m	BSSE-QGF-104635	16S rRNA amplicon-seq: freshwater oplankton	AMPLICON	GENOMIC	PCR	paired	ILLUMINA	Illumina MiSeq	0.2umfraction_25PCRcycles_16S_AMPLICON-SEQ	fastq	BSSE_QGF_104635_000000000_BWF9R_1_Gandria_Water_20150609_95m_TAAGGCGA_TTCTAGCT_S162_L001_R1_001_MM_1.fastq.gz	BSSE_QGF_104635_000000000_BWF9R_1_Gandria_Water_20150609_95m_TAAGGCGA_TTCTAGCT_S162_L001_R2_001_MM_1.fastq.gz
SRR32651542	SRP342119	PRJNA772618	SAMN47303037	Gandria_Water_20150609_100m	BSSE-QGF-104636	16S rRNA amplicon-seq: freshwater oplankton	AMPLICON	GENOMIC	PCR	paired	ILLUMINA	Illumina MiSeq	0.2umfraction_25PCRcycles_16S_AMPLICON-SEQ	fastq	BSSE_QGF_104636_000000000_BWF9R_1_Gandria_Water_20150609_100m_TAAGGCGA_CCTAGAGT_S163_L001_R1_001_MM_1.fastq.gz	BSSE_QGF_104636_000000000_BWF9R_1_Gandria_Water_20150609_100m_TAAGGCGA_CCTAGAGT_S163_L001_R2_001_MM_1.fastq.gz
SRR32651543	SRP342119	PRJNA772618	SAMN47303036	Gandria_Water_20150609_105m	BSSE-QGF-104637	16S rRNA amplicon-seq: freshwater oplankton	AMPLICON	GENOMIC	PCR	paired	ILLUMINA	Illumina MiSeq	0.2umfraction_25PCRcycles_16S_AMPLICON-SEQ	fastq	BSSE_QGF_104637_000000000_BWF9R_1_Gandria_Water_20150609_105m_TAAGGCGA_GCGTAAGA_S164_L001_R1_001_MM_1.fastq.gz	BSSE_QGF_104637_000000000_BWF9R_1_Gandria_Water_20150609_105m_TAAGGCGA_GCGTAAGA_S164_L001_R2_001_MM_1.fastq.gz
SRR32651544	SRP342119	PRJNA772618	SAMN47303035	Gandria_Water_20150609_110m	BSSE-QGF-104638	16S rRNA amplicon-seq: freshwater oplankton	AMPLICON	GENOMIC	PCR	paired	ILLUMINA	Illumina MiSeq	0.2umfraction_25PCRcycles_16S_AMPLICON-SEQ	fastq	BSSE_QGF_104638_000000000_BWF9R_1_Gandria_Water_20150609_110m_TAAGGCGA_CTATTAAG_S165_L001_R1_001_MM_1.fastq.gz	BSSE_QGF_104638_000000000_BWF9R_1_Gandria_Water_20150609_110m_TAAGGCGA_CTATTAAG_S165_L001_R2_001_MM_1.fastq.gz
SRR32651545	SRP342119	PRJNA772618	SAMN47303034	Gandria_Water_20150609_115m	BSSE-QGF-104639	16S rRNA amplicon-seq: freshwater oplankton	AMPLICON	GENOMIC	PCR	paired	ILLUMINA	Illumina MiSeq	0.2umfraction_25PCRcycles_16S_AMPLICON-SEQ	fastq	BSSE_QGF_104639_000000000_BWF9R_1_Gandria_Water_20150609_115m_TAAGGCGA_AAGGCTAT_S166_L001_R1_001_MM_1.fastq.gz	BSSE_QGF_104639_000000000_BWF9R_1_Gandria_Water_20150609_115m_TAAGGCGA_AAGGCTAT_S166_L001_R2_001_MM_1.fastq.gz
SRR32651546	SRP342119	PRJNA772618	SAMN47303033	Gandria_Water_20150609_120m	BSSE-QGF-104640	16S rRNA amplicon-seq: freshwater oplankton	AMPLICON	GENOMIC	PCR	paired	ILLUMINA	Illumina MiSeq	0.2umfraction_25PCRcycles_16S_AMPLICON-SEQ	fastq	BSSE_QGF_104640_000000000_BWF9R_1_Gandria_Water_20150609_120m_TAAGGCGA_GAGCCTTA_S167_L001_R1_001_MM_1.fastq.gz	BSSE_QGF_104640_000000000_BWF9R_1_Gandria_Water_20150609_120m_TAAGGCGA_GAGCCTTA_S167_L001_R2_001_MM_1.fastq.gz
SRR32651547	SRP342119	PRJNA772618	SAMN47303032	Gandria_Water_20150609_125m	BSSE-QGF-104641	16S rRNA amplicon-seq: freshwater oplankton	AMPLICON	GENOMIC	PCR	paired	ILLUMINA	Illumina MiSeq	0.2umfraction_25PCRcycles_16S_AMPLICON-SEQ	fastq	BSSE_QGF_104641_000000000_BWF9R_1_Gandria_Water_20150609_125m_TAAGGCGA_TTATGCGA_S168_L001_R1_001_MM_1.fastq.gz	BSSE_QGF_104641_000000000_BWF9R_1_Gandria_Water_20150609_125m_TAAGGCGA_TTATGCGA_S168_L001_R2_001_MM_1.fastq.gz
SRR32651548	SRP342119	PRJNA772618	SAMN47303031	Gandria_Water_20150609_130m	BSSE-QGF-104642	16S rRNA amplicon-seq: freshwater oplankton	AMPLICON	GENOMIC	PCR	paired	ILLUMINA	Illumina MiSeq	0.2umfraction_25PCRcycles_16S_AMPLICON-SEQ	fastq	BSSE_QGF_104642_000000000_BWF9R_1_Gandria_Water_20150609_130m_CGTACTAG_TCGACTAG_S169_L001_R1_001_MM_1.fastq.gz	BSSE_QGF_104642_000000000_BWF9R_1_Gandria_Water_20150609_130m_CGTACTAG_TCGACTAG_S169_L001_R2_001_MM_1.fastq.gz
SRR32651549	SRP342119	PRJNA772618	SAMN47303030	Gandria_Water_20150609_135m	BSSE-QGF-104643	16S rRNA amplicon-seq: freshwater oplankton	AMPLICON	GENOMIC	PCR	paired	ILLUMINA	Illumina MiSeq	0.2umfraction_25PCRcycles_16S_AMPLICON-SEQ	fastq	BSSE_QGF_104643_000000000_BWF9R_1_Gandria_Water_20150609_135m_CGTACTAG_TTCTAGCT_S170_L001_R1_001_MM_1.fastq.gz	BSSE_QGF_104643_000000000_BWF9R_1_Gandria_Water_20150609_135m_CGTACTAG_TTCTAGCT_S170_L001_R2_001_MM_1.fastq.gz
SRR32651551	SRP342119	PRJNA772618	SAMN47303029	Gandria_Water_20150609_140m	BSSE-QGF-104644	16S rRNA amplicon-seq: freshwater oplankton	AMPLICON	GENOMIC	PCR	paired	ILLUMINA	Illumina MiSeq	0.2umfraction_25PCRcycles_16S_AMPLICON-SEQ	fastq	BSSE_QGF_104644_000000000_BWF9R_1_Gandria_Water_20150609_140m_CGTACTAG_CCTAGAGT_S171_L001_R1_001_MM_1.fastq.gz	BSSE_QGF_104644_000000000_BWF9R_1_Gandria_Water_20150609_140m_CGTACTAG_CCTAGAGT_S171_L001_R2_001_MM_1.fastq.gz
SRR32651552	SRP342119	PRJNA772618	SAMN47303028	Gandria_Water_20150609_145m	BSSE-QGF-104645	16S rRNA amplicon-seq: freshwater oplankton	AMPLICON	GENOMIC	PCR	paired	ILLUMINA	Illumina MiSeq	0.2umfraction_25PCRcycles_16S_AMPLICON-SEQ	fastq	BSSE_QGF_104645_000000000_BWF9R_1_Gandria_Water_20150609_145m_CGTACTAG_GCGTAAGA_S172_L001_R1_001_MM_1.fastq.gz	BSSE_QGF_104645_000000000_BWF9R_1_Gandria_Water_20150609_145m_CGTACTAG_GCGTAAGA_S172_L001_R2_001_MM_1.fastq.gz
SRR32651553	SRP342119	PRJNA772618	SAMN47303027	Gandria_Water_20150609_155m	BSSE-QGF-104646	16S rRNA amplicon-seq: freshwater oplankton	AMPLICON	GENOMIC	PCR	paired	ILLUMINA	Illumina MiSeq	0.2umfraction_25PCRcycles_16S_AMPLICON-SEQ	fastq	BSSE_QGF_104646_000000000_BWF9R_1_Gandria_Water_20150609_155m_CGTACTAG_CTATTAAG_S173_L001_R1_001_MM_1.fastq.gz	BSSE_QGF_104646_000000000_BWF9R_1_Gandria_Water_20150609_155m_CGTACTAG_CTATTAAG_S173_L001_R2_001_MM_1.fastq.gz
SRR32651579	SRP342119	PRJNA772618	SAMN47303026	Gandria_Water_20150609_165m	BSSE-QGF-104647	16S rRNA amplicon-seq: freshwater oplankton	AMPLICON	GENOMIC	PCR	paired	ILLUMINA	Illumina MiSeq	0.2umfraction_25PCRcycles_16S_AMPLICON-SEQ	fastq	BSSE_QGF_104647_000000000_BWF9R_1_Gandria_Water_20150609_165m_CGTACTAG_AAGGCTAT_S174_L001_R1_001_MM_1.fastq.gz	BSSE_QGF_104647_000000000_BWF9R_1_Gandria_Water_20150609_165m_CGTACTAG_AAGGCTAT_S174_L001_R2_001_MM_1.fastq.gz
SRR32651580	SRP342119	PRJNA772618	SAMN47303025	Gandria_Water_20151002_80m	BSSE-QGF-104648	16S rRNA amplicon-seq: freshwater oplankton	AMPLICON	GENOMIC	PCR	paired	ILLUMINA	Illumina MiSeq	0.2umfraction_25PCRcycles_16S_AMPLICON-SEQ	fastq	BSSE_QGF_104648_000000000_BWF9R_1_Gandria_Water_20151002_80m_CGTACTAG_GAGCCTTA_S175_L001_R1_001_MM_1.fastq.gz	BSSE_QGF_104648_000000000_BWF9R_1_Gandria_Water_20151002_80m_CGTACTAG_GAGCCTTA_S175_L001_R2_001_MM_1.fastq.gz
SRR32651581	SRP342119	PRJNA772618	SAMN47303024	Gandria_Water_20151002_90m	BSSE-QGF-104650	16S rRNA amplicon-seq: freshwater oplankton	AMPLICON	GENOMIC	PCR	paired	ILLUMINA	Illumina MiSeq	0.2umfraction_25PCRcycles_16S_AMPLICON-SEQ	fastq	BSSE_QGF_104650_000000000_BWF9R_1_Gandria_Water_20151002_90m_AGGCAGAA_TCGACTAG_S176_L001_R1_001_MM_1.fastq.gz	BSSE_QGF_104650_000000000_BWF9R_1_Gandria_Water_20151002_90m_AGGCAGAA_TCGACTAG_S176_L001_R2_001_MM_1.fastq.gz
SRR32651582	SRP342119	PRJNA772618	SAMN47303023	Gandria_Water_20151002_95m	BSSE-QGF-104651	16S rRNA amplicon-seq: freshwater oplankton	AMPLICON	GENOMIC	PCR	paired	ILLUMINA	Illumina MiSeq	0.2umfraction_25PCRcycles_16S_AMPLICON-SEQ	fastq	BSSE_QGF_104651_000000000_BWF9R_1_Gandria_Water_20151002_95m_AGGCAGAA_TTCTAGCT_S177_L001_R1_001_MM_1.fastq.gz	BSSE_QGF_104651_000000000_BWF9R_1_Gandria_Water_20151002_95m_AGGCAGAA_TTCTAGCT_S177_L001_R2_001_MM_1.fastq.gz
SRR32651583	SRP342119	PRJNA772618	SAMN47303022	Gandria_Water_20151002_100m	BSSE-QGF-104652	16S rRNA amplicon-seq: freshwater oplankton	AMPLICON	GENOMIC	PCR	paired	ILLUMINA	Illumina MiSeq	0.2umfraction_25PCRcycles_16S_AMPLICON-SEQ	fastq	BSSE_QGF_104652_000000000_BWF9R_1_Gandria_Water_20151002_100m_AGGCAGAA_CCTAGAGT_S178_L001_R1_001_MM_1.fastq.gz	BSSE_QGF_104652_000000000_BWF9R_1_Gandria_Water_20151002_100m_AGGCAGAA_CCTAGAGT_S178_L001_R2_001_MM_1.fastq.gz
SRR32651584	SRP342119	PRJNA772618	SAMN47303021	Gandria_Water_20151002_105m	BSSE-QGF-104653	16S rRNA amplicon-seq: freshwater oplankton	AMPLICON	GENOMIC	PCR	paired	ILLUMINA	Illumina MiSeq	0.2umfraction_25PCRcycles_16S_AMPLICON-SEQ	fastq	BSSE_QGF_104653_000000000_BWF9R_1_Gandria_Water_20151002_105m_AGGCAGAA_GCGTAAGA_S179_L001_R1_001_MM_1.fastq.gz	BSSE_QGF_104653_000000000_BWF9R_1_Gandria_Water_20151002_105m_AGGCAGAA_GCGTAAGA_S179_L001_R2_001_MM_1.fastq.gz
SRR32651585	SRP342119	PRJNA772618	SAMN47303020	Gandria_Water_20151002_110m	BSSE-QGF-104654	16S rRNA amplicon-seq: freshwater oplankton	AMPLICON	GENOMIC	PCR	paired	ILLUMINA	Illumina MiSeq	0.2umfraction_25PCRcycles_16S_AMPLICON-SEQ	fastq	BSSE_QGF_104654_000000000_BWF9R_1_Gandria_Water_20151002_110m_AGGCAGAA_CTATTAAG_S180_L001_R1_001_MM_1.fastq.gz	BSSE_QGF_104654_000000000_BWF9R_1_Gandria_Water_20151002_110m_AGGCAGAA_CTATTAAG_S180_L001_R2_001_MM_1.fastq.gz
SRR32651587	SRP342119	PRJNA772618	SAMN47303019	Gandria_Water_20151002_115m	BSSE-QGF-104655	16S rRNA amplicon-seq: freshwater oplankton	AMPLICON	GENOMIC	PCR	paired	ILLUMINA	Illumina MiSeq	0.2umfraction_25PCRcycles_16S_AMPLICON-SEQ	fastq	BSSE_QGF_104655_000000000_BWF9R_1_Gandria_Water_20151002_115m_AGGCAGAA_AAGGCTAT_S181_L001_R1_001_MM_1.fastq.gz	BSSE_QGF_104655_000000000_BWF9R_1_Gandria_Water_20151002_115m_AGGCAGAA_AAGGCTAT_S181_L001_R2_001_MM_1.fastq.gz
SRR32651588	SRP342119	PRJNA772618	SAMN47303018	Gandria_Water_20151002_120m	BSSE-QGF-104656	16S rRNA amplicon-seq: freshwater oplankton	AMPLICON	GENOMIC	PCR	paired	ILLUMINA	Illumina MiSeq	0.2umfraction_25PCRcycles_16S_AMPLICON-SEQ	fastq	BSSE_QGF_104656_000000000_BWF9R_1_Gandria_Water_20151002_120m_AGGCAGAA_GAGCCTTA_S182_L001_R1_001_MM_1.fastq.gz	BSSE_QGF_104656_000000000_BWF9R_1_Gandria_Water_20151002_120m_AGGCAGAA_GAGCCTTA_S182_L001_R2_001_MM_1.fastq.gz
SRR32651589	SRP342119	PRJNA772618	SAMN47303017	Gandria_Water_20151002_125m	BSSE-QGF-104657	16S rRNA amplicon-seq: freshwater oplankton	AMPLICON	GENOMIC	PCR	paired	ILLUMINA	Illumina MiSeq	0.2umfraction_25PCRcycles_16S_AMPLICON-SEQ	fastq	BSSE_QGF_104657_000000000_BWF9R_1_Gandria_Water_20151002_125m_AGGCAGAA_TTATGCGA_S183_L001_R1_001_MM_1.fastq.gz	BSSE_QGF_104657_000000000_BWF9R_1_Gandria_Water_20151002_125m_AGGCAGAA_TTATGCGA_S183_L001_R2_001_MM_1.fastq.gz
SRR32651590	SRP342119	PRJNA772618	SAMN47303016	Gandria_Water_20151002_130m	BSSE-QGF-104658	16S rRNA amplicon-seq: freshwater oplankton	AMPLICON	GENOMIC	PCR	paired	ILLUMINA	Illumina MiSeq	0.2umfraction_25PCRcycles_16S_AMPLICON-SEQ	fastq	BSSE_QGF_104658_000000000_BWF9R_1_Gandria_Water_20151002_130m_TCCTGAGC_TCGACTAG_S184_L001_R1_001_MM_1.fastq.gz	BSSE_QGF_104658_000000000_BWF9R_1_Gandria_Water_20151002_130m_TCCTGAGC_TCGACTAG_S184_L001_R2_001_MM_1.fastq.gz
SRR32651591	SRP342119	PRJNA772618	SAMN47303015	Gandria_Water_20151002_135m	BSSE-QGF-104659	16S rRNA amplicon-seq: freshwater oplankton	AMPLICON	GENOMIC	PCR	paired	ILLUMINA	Illumina MiSeq	0.2umfraction_25PCRcycles_16S_AMPLICON-SEQ	fastq	BSSE_QGF_104659_000000000_BWF9R_1_Gandria_Water_20151002_135m_TCCTGAGC_TTCTAGCT_S185_L001_R1_001_MM_1.fastq.gz	BSSE_QGF_104659_000000000_BWF9R_1_Gandria_Water_20151002_135m_TCCTGAGC_TTCTAGCT_S185_L001_R2_001_MM_1.fastq.gz
SRR32651592	SRP342119	PRJNA772618	SAMN47303014	Gandria_Water_20151002_145m	BSSE-QGF-104660	16S rRNA amplicon-seq: freshwater oplankton	AMPLICON	GENOMIC	PCR	paired	ILLUMINA	Illumina MiSeq	0.2umfraction_25PCRcycles_16S_AMPLICON-SEQ	fastq	BSSE_QGF_104660_000000000_BWF9R_1_Gandria_Water_20151002_145m_TCCTGAGC_CCTAGAGT_S186_L001_R1_001_MM_1.fastq.gz	BSSE_QGF_104660_000000000_BWF9R_1_Gandria_Water_20151002_145m_TCCTGAGC_CCTAGAGT_S186_L001_R2_001_MM_1.fastq.gz
SRR32651593	SRP342119	PRJNA772618	SAMN47303013	Gandria_Water_20150408_90m	BSSE-QGF-104662	16S rRNA amplicon-seq: freshwater oplankton	AMPLICON	GENOMIC	PCR	paired	ILLUMINA	Illumina MiSeq	0.2umfraction_25PCRcycles_16S_AMPLICON-SEQ	fastq	BSSE_QGF_104662_000000000_BWF9R_1_Gandria_Water_20150408_90m_TCCTGAGC_CTATTAAG_S187_L001_R1_001_MM_1.fastq.gz	BSSE_QGF_104662_000000000_BWF9R_1_Gandria_Water_20150408_90m_TCCTGAGC_CTATTAAG_S187_L001_R2_001_MM_1.fastq.gz
SRR32651594	SRP342119	PRJNA772618	SAMN47303012	Gandria_Water_20150408_95m	BSSE-QGF-104663	16S rRNA amplicon-seq: freshwater oplankton	AMPLICON	GENOMIC	PCR	paired	ILLUMINA	Illumina MiSeq	0.2umfraction_25PCRcycles_16S_AMPLICON-SEQ	fastq	BSSE_QGF_104663_000000000_BWF9R_1_Gandria_Water_20150408_95m_TCCTGAGC_AAGGCTAT_S188_L001_R1_001_MM_1.fastq.gz	BSSE_QGF_104663_000000000_BWF9R_1_Gandria_Water_20150408_95m_TCCTGAGC_AAGGCTAT_S188_L001_R2_001_MM_1.fastq.gz
SRR32651595	SRP342119	PRJNA772618	SAMN47303011	Gandria_Water_20150408_100m	BSSE-QGF-104664	16S rRNA amplicon-seq: freshwater oplankton	AMPLICON	GENOMIC	PCR	paired	ILLUMINA	Illumina MiSeq	0.2umfraction_25PCRcycles_16S_AMPLICON-SEQ	fastq	BSSE_QGF_104664_000000000_BWF9R_1_Gandria_Water_20150408_100m_TCCTGAGC_GAGCCTTA_S189_L001_R1_001_MM_1.fastq.gz	BSSE_QGF_104664_000000000_BWF9R_1_Gandria_Water_20150408_100m_TCCTGAGC_GAGCCTTA_S189_L001_R2_001_MM_1.fastq.gz
SRR32651596	SRP342119	PRJNA772618	SAMN47303010	Gandria_Water_20150408_105m	BSSE-QGF-104665	16S rRNA amplicon-seq: freshwater oplankton	AMPLICON	GENOMIC	PCR	paired	ILLUMINA	Illumina MiSeq	0.2umfraction_25PCRcycles_16S_AMPLICON-SEQ	fastq	BSSE_QGF_104665_000000000_BWF9R_1_Gandria_Water_20150408_105m_TCCTGAGC_TTATGCGA_S190_L001_R1_001_MM_1.fastq.gz	BSSE_QGF_104665_000000000_BWF9R_1_Gandria_Water_20150408_105m_TCCTGAGC_TTATGCGA_S190_L001_R2_001_MM_1.fastq.gz
SRR32651598	SRP342119	PRJNA772618	SAMN47303009	Gandria_Water_20150408_110m	BSSE-QGF-104666	16S rRNA amplicon-seq: freshwater oplankton	AMPLICON	GENOMIC	PCR	paired	ILLUMINA	Illumina MiSeq	0.2umfraction_25PCRcycles_16S_AMPLICON-SEQ	fastq	BSSE_QGF_104666_000000000_BWF9R_1_Gandria_Water_20150408_110m_GGACTCCT_TCGACTAG_S191_L001_R1_001_MM_1.fastq.gz	BSSE_QGF_104666_000000000_BWF9R_1_Gandria_Water_20150408_110m_GGACTCCT_TCGACTAG_S191_L001_R2_001_MM_1.fastq.gz
SRR32651599	SRP342119	PRJNA772618	SAMN47303008	Gandria_Water_20150408_115m	BSSE-QGF-104667	16S rRNA amplicon-seq: freshwater oplankton	AMPLICON	GENOMIC	PCR	paired	ILLUMINA	Illumina MiSeq	0.2umfraction_25PCRcycles_16S_AMPLICON-SEQ	fastq	BSSE_QGF_104667_000000000_BWF9R_1_Gandria_Water_20150408_115m_GGACTCCT_TTCTAGCT_S192_L001_R1_001_MM_1.fastq.gz	BSSE_QGF_104667_000000000_BWF9R_1_Gandria_Water_20150408_115m_GGACTCCT_TTCTAGCT_S192_L001_R2_001_MM_1.fastq.gz
SRR32651600	SRP342119	PRJNA772618	SAMN47303007	Gandria_Water_20150408_120m	BSSE-QGF-104668	16S rRNA amplicon-seq: freshwater oplankton	AMPLICON	GENOMIC	PCR	paired	ILLUMINA	Illumina MiSeq	0.2umfraction_25PCRcycles_16S_AMPLICON-SEQ	fastq	BSSE_QGF_104668_000000000_BWF9R_1_Gandria_Water_20150408_120m_GGACTCCT_CCTAGAGT_S193_L001_R1_001_MM_1.fastq.gz	BSSE_QGF_104668_000000000_BWF9R_1_Gandria_Water_20150408_120m_GGACTCCT_CCTAGAGT_S193_L001_R2_001_MM_1.fastq.gz
SRR32651601	SRP342119	PRJNA772618	SAMN47303006	Gandria_Water_20150408_125m	BSSE-QGF-104669	16S rRNA amplicon-seq: freshwater oplankton	AMPLICON	GENOMIC	PCR	paired	ILLUMINA	Illumina MiSeq	0.2umfraction_25PCRcycles_16S_AMPLICON-SEQ	fastq	BSSE_QGF_104669_000000000_BWF9R_1_Gandria_Water_20150408_125m_GGACTCCT_GCGTAAGA_S194_L001_R1_001_MM_1.fastq.gz	BSSE_QGF_104669_000000000_BWF9R_1_Gandria_Water_20150408_125m_GGACTCCT_GCGTAAGA_S194_L001_R2_001_MM_1.fastq.gz
SRR32651602	SRP342119	PRJNA772618	SAMN47303005	Gandria_Water_20150408_130m	BSSE-QGF-104670	16S rRNA amplicon-seq: freshwater oplankton	AMPLICON	GENOMIC	PCR	paired	ILLUMINA	Illumina MiSeq	0.2umfraction_25PCRcycles_16S_AMPLICON-SEQ	fastq	BSSE_QGF_104670_000000000_BWF9R_1_Gandria_Water_20150408_130m_GGACTCCT_CTATTAAG_S195_L001_R1_001_MM_1.fastq.gz	BSSE_QGF_104670_000000000_BWF9R_1_Gandria_Water_20150408_130m_GGACTCCT_CTATTAAG_S195_L001_R2_001_MM_1.fastq.gz
SRR32651554	SRP342119	PRJNA772618	SAMN47303004	Gandria_Water_20150408_135m	BSSE-QGF-104671	16S rRNA amplicon-seq: freshwater oplankton	AMPLICON	GENOMIC	PCR	paired	ILLUMINA	Illumina MiSeq	0.2umfraction_25PCRcycles_16S_AMPLICON-SEQ	fastq	BSSE_QGF_104671_000000000_BWF9R_1_Gandria_Water_20150408_135m_GGACTCCT_AAGGCTAT_S196_L001_R1_001_MM_1.fastq.gz	BSSE_QGF_104671_000000000_BWF9R_1_Gandria_Water_20150408_135m_GGACTCCT_AAGGCTAT_S196_L001_R2_001_MM_1.fastq.gz
SRR32651555	SRP342119	PRJNA772618	SAMN47303003	Gandria_Water_20150408_140m	BSSE-QGF-104672	16S rRNA amplicon-seq: freshwater oplankton	AMPLICON	GENOMIC	PCR	paired	ILLUMINA	Illumina MiSeq	0.2umfraction_25PCRcycles_16S_AMPLICON-SEQ	fastq	BSSE_QGF_104672_000000000_BWF9R_1_Gandria_Water_20150408_140m_GGACTCCT_GAGCCTTA_S197_L001_R1_001_MM_1.fastq.gz	BSSE_QGF_104672_000000000_BWF9R_1_Gandria_Water_20150408_140m_GGACTCCT_GAGCCTTA_S197_L001_R2_001_MM_1.fastq.gz
SRR32651556	SRP342119	PRJNA772618	SAMN47303002	Gandria_Water_20150408_145m	BSSE-QGF-104673	16S rRNA amplicon-seq: freshwater oplankton	AMPLICON	GENOMIC	PCR	paired	ILLUMINA	Illumina MiSeq	0.2umfraction_25PCRcycles_16S_AMPLICON-SEQ	fastq	BSSE_QGF_104673_000000000_BWF9R_1_Gandria_Water_20150408_145m_GGACTCCT_TTATGCGA_S198_L001_R1_001_MM_1.fastq.gz	BSSE_QGF_104673_000000000_BWF9R_1_Gandria_Water_20150408_145m_GGACTCCT_TTATGCGA_S198_L001_R2_001_MM_1.fastq.gz
SRR32651557	SRP342119	PRJNA772618	SAMN47303001	Gandria_Water_20150408_155m	BSSE-QGF-104674	16S rRNA amplicon-seq: freshwater oplankton	AMPLICON	GENOMIC	PCR	paired	ILLUMINA	Illumina MiSeq	0.2umfraction_25PCRcycles_16S_AMPLICON-SEQ	fastq	BSSE_QGF_104674_000000000_BWF9R_1_Gandria_Water_20150408_155m_TAGGCATG_TCGACTAG_S199_L001_R1_001_MM_1.fastq.gz	BSSE_QGF_104674_000000000_BWF9R_1_Gandria_Water_20150408_155m_TAGGCATG_TCGACTAG_S199_L001_R2_001_MM_1.fastq.gz
