# Supplementary material for: Redox gradients define the ecological niche of ciliates with denitrifying endosymbionts in anoxic lake waters
Source: ISME J. 2026 Mar 1;20(1):wrag043. doi: 10.1093/ismejo/wrag043 (PMC13037464; doi:10.1093/ismejo/wrag043)
Supplement: wrag043_Supplementary_materials [file wrag043_supplementary_materials.zip › Table S5.xlsx]

## Sheet: Sheet1
Contribution of ciliate denitrification to N loss in Lake Zug July 2021
Depth [m]	Ciliate abundance [ciliate*L^-1]	Single ciliate denitrification rate [nmol N*d^-1*ciliate^-1]	Total volumetric plagiopylid Denitrification rate [µmol N*m^-3*d^-1]	Total volumetric plagiopylid-specific Denitrification flux [µmol N*m^-2*d^-1]	Nitrate [µM]	Delta depth [m]	Delta nitrate [µmol*m^-3]	Delta nitrate over depth [µmol*m^-4]	Diffusion coefficient [m^2*s^-1]	Flux [µmol NO3 * m^-2 *s-1]	Flux [µmol NO3*m^-2*d-1]	Delta flux [µmol N2*m^-2*d-1]	Contribution [%]
120	0	0.012	0		19.775
130	0	0.012	0	0	17.832	10	1943	194.3	2.7e-05	0.0052461	453.263	453.263	0
140	480	0.012	5.76	28.8	13.676	10	4156	415.6	2.7e-05	0.0112212	969.512	940.712	2.97057
150	1888	0.012	22.656	142.08	8.11	10	5566	556.6	2.7e-05	0.0150282	1298.44	1156.36	10.9424
160	2112	0.012	25.344	240	7.05	10	1060	106	2.7e-05	0.002862	247.277	7.2768	97.0572
165	992	0.012	11.904	93.12	6.793	5	257	51.4	2.7e-05	0.0013878	119.906	26.7859	77.6609
170	1376	0.012	16.512	71.04	5.496	5	1297	259.4	2.7e-05	0.0070038	605.128	534.088	11.7397
175	3008	0.012	36.096	131.52	4.68	5	816	163.2	2.7e-05	0.0044064	380.713	249.193	34.5457
180	34944	0.012	419.328	1138.56	0.165	5	4515	903	2.7e-05	0.024381	2106.52	967.958	54.0494
190	2144	0.012	25.728	2225.28	0	10	165	16.5	2.7e-05	0.0004455	38.4912	-2186.79	5781.27
