# Supplementary material for: Redox gradients define the ecological niche of ciliates with denitrifying endosymbionts in anoxic lake waters
Source: ISME J. 2026 Mar 1;20(1):wrag043. doi: 10.1093/ismejo/wrag043 (PMC13037464; doi:10.1093/ismejo/wrag043)
Supplement: wrag043_Supplementary_materials [file wrag043_supplementary_materials.zip › Supplementarty file 1.txt]

#importing libraries
library(jmuOutlier)
library(readxl) 

#importing data
file_path <- "Supplementary_file_1.xlsx"
data_1 <- read_excel(file_path, sheet = "Sheet1")
data_2 <- read_excel(file_path, sheet = "Sheet2")

#permutation test
perm.cor.test(data_1$plagiopylids, data_1$small_protists, method = "pearson", alternative = "two.sided", num.sim = 20000)
perm.cor.test(data_2$plagiopylids, data_2$prokaryotes, method = "pearson", alternative = "two.sided", num.sim = 20000)
