# Supplementary material for: Redox gradients define the ecological niche of ciliates with denitrifying endosymbionts in anoxic lake waters
Source: ISME J. 2026 Mar 1;20(1):wrag043. doi: 10.1093/ismejo/wrag043 (PMC13037464; doi:10.1093/ismejo/wrag043)
Supplement: wrag043_Supplementary_materials [file wrag043_supplementary_materials.zip › Supplementary file 3.csv]

TestProbe v. 3.0 results with probe EUK 502 (5'-ACCAGACTTGCCCTCC-3') against the SSU r138.2 SILVA database with the REFNR sequence collection
job_name;"taxonomy";"coverage";"specificity";"accessions";"eligible";"match";"mismat";"nodata";"outgroup_matchable";"outgroup_matched"
;"SILVA (only NR);Unclassified;";"0.0";"0";"0";"0";"0";"0";"0";"456837";"51182"
;"SILVA (only NR);Archaea;";"11.0";"88.8";"20197";"19877";"2191";"17686";"320";"436960";"48991"
;"SILVA (only NR);Archaea;Aenigmarchaeota;";"0.0";"0";"319";"313";"0";"313";"6";"456524";"51182"
;"SILVA (only NR);Archaea;Aenigmarchaeota;Aenigmarchaeia;";"0.0";"0";"161";"155";"0";"155";"6";"456682";"51182"
;"SILVA (only NR);Archaea;Aenigmarchaeota;Aenigmarchaeia;Aenigmarchaeales;";"0.0";"0";"161";"155";"0";"155";"6";"456682";"51182"
;"SILVA (only NR);Archaea;Aenigmarchaeota;Aenigmarchaeia;Aenigmarchaeales;Incertae Sedis;";"0.0";"0";"161";"155";"0";"155";"6";"456682";"51182"
;"SILVA (only NR);Archaea;Aenigmarchaeota;Aenigmarchaeia;Aenigmarchaeales;Incertae Sedis;Candidatus Aenigmarchaeum;";"0.0";"0";"16";"16";"0";"16";"0";"456821";"51182"
;"SILVA (only NR);Archaea;Aenigmarchaeota;Aenigmarchaeia;Aenigmarchaeales;Incertae Sedis;Incertae Sedis;";"0.0";"0";"145";"139";"0";"139";"6";"456698";"51182"
;"SILVA (only NR);Archaea;Aenigmarchaeota;Deep Sea Euryarchaeotic Group(DSEG);";"0.0";"0";"155";"155";"0";"155";"0";"456682";"51182"
;"SILVA (only NR);Archaea;Aenigmarchaeota;Deep Sea Euryarchaeotic Group(DSEG);Incertae Sedis;";"0.0";"0";"155";"155";"0";"155";"0";"456682";"51182"
;"SILVA (only NR);Archaea;Aenigmarchaeota;Deep Sea Euryarchaeotic Group(DSEG);Incertae Sedis;Incertae Sedis;";"0.0";"0";"155";"155";"0";"155";"0";"456682";"51182"
;"SILVA (only NR);Archaea;Aenigmarchaeota;Deep Sea Euryarchaeotic Group(DSEG);Incertae Sedis;Incertae Sedis;Incertae Sedis;";"0.0";"0";"155";"155";"0";"155";"0";"456682";"51182"
;"SILVA (only NR);Archaea;Aenigmarchaeota;Incertae Sedis;";"0.0";"0";"3";"3";"0";"3";"0";"456834";"51182"
;"SILVA (only NR);Archaea;Aenigmarchaeota;Incertae Sedis;Incertae Sedis;";"0.0";"0";"3";"3";"0";"3";"0";"456834";"51182"
;"SILVA (only NR);Archaea;Aenigmarchaeota;Incertae Sedis;Incertae Sedis;Incertae Sedis;";"0.0";"0";"3";"3";"0";"3";"0";"456834";"51182"
;"SILVA (only NR);Archaea;Aenigmarchaeota;Incertae Sedis;Incertae Sedis;Incertae Sedis;Incertae Sedis;";"0.0";"0";"3";"3";"0";"3";"0";"456834";"51182"
;"SILVA (only NR);Archaea;Altiarchaeota;";"0.0";"0";"41";"40";"0";"40";"1";"456797";"51182"
;"SILVA (only NR);Archaea;Altiarchaeota;Altiarchaeia;";"0.0";"0";"41";"40";"0";"40";"1";"456797";"51182"
;"SILVA (only NR);Archaea;Altiarchaeota;Altiarchaeia;Altiarchaeales;";"0.0";"0";"41";"40";"0";"40";"1";"456797";"51182"
;"SILVA (only NR);Archaea;Altiarchaeota;Altiarchaeia;Altiarchaeales;Altiarchaeaceae;";"0.0";"0";"41";"40";"0";"40";"1";"456797";"51182"
;"SILVA (only NR);Archaea;Altiarchaeota;Altiarchaeia;Altiarchaeales;Altiarchaeaceae;Candidatus Altiarchaeum;";"0.0";"0";"41";"40";"0";"40";"1";"456797";"51182"
;"SILVA (only NR);Archaea;Asgardarchaeota;";"0.0";"0";"670";"661";"0";"661";"9";"456176";"51182"
;"SILVA (only NR);Archaea;Asgardarchaeota;Heimdallarchaeia;";"0.0";"0";"45";"43";"0";"43";"2";"456794";"51182"
;"SILVA (only NR);Archaea;Asgardarchaeota;Heimdallarchaeia;Incertae Sedis;";"0.0";"0";"45";"43";"0";"43";"2";"456794";"51182"
;"SILVA (only NR);Archaea;Asgardarchaeota;Heimdallarchaeia;Incertae Sedis;Incertae Sedis;";"0.0";"0";"45";"43";"0";"43";"2";"456794";"51182"
;"SILVA (only NR);Archaea;Asgardarchaeota;Heimdallarchaeia;Incertae Sedis;Incertae Sedis;AB_125;";"0.0";"0";"29";"29";"0";"29";"0";"456808";"51182"
;"SILVA (only NR);Archaea;Asgardarchaeota;Heimdallarchaeia;Incertae Sedis;Incertae Sedis;Incertae Sedis;";"0.0";"0";"1";"1";"0";"1";"0";"456836";"51182"
;"SILVA (only NR);Archaea;Asgardarchaeota;Heimdallarchaeia;Incertae Sedis;Incertae Sedis;LC_3;";"0.0";"0";"15";"13";"0";"13";"2";"456824";"51182"
;"SILVA (only NR);Archaea;Asgardarchaeota;Incertae Sedis;";"0.0";"0";"3";"3";"0";"3";"0";"456834";"51182"
;"SILVA (only NR);Archaea;Asgardarchaeota;Incertae Sedis;Incertae Sedis;";"0.0";"0";"3";"3";"0";"3";"0";"456834";"51182"
;"SILVA (only NR);Archaea;Asgardarchaeota;Incertae Sedis;Incertae Sedis;Incertae Sedis;";"0.0";"0";"3";"3";"0";"3";"0";"456834";"51182"
;"SILVA (only NR);Archaea;Asgardarchaeota;Incertae Sedis;Incertae Sedis;Incertae Sedis;Incertae Sedis;";"0.0";"0";"3";"3";"0";"3";"0";"456834";"51182"
;"SILVA (only NR);Archaea;Asgardarchaeota;Lokiarchaeia;";"0.0";"0";"622";"615";"0";"615";"7";"456222";"51182"
;"SILVA (only NR);Archaea;Asgardarchaeota;Lokiarchaeia;Incertae Sedis;";"0.0";"0";"527";"524";"0";"524";"3";"456313";"51182"
;"SILVA (only NR);Archaea;Asgardarchaeota;Lokiarchaeia;Incertae Sedis;Incertae Sedis;";"0.0";"0";"527";"524";"0";"524";"3";"456313";"51182"
;"SILVA (only NR);Archaea;Asgardarchaeota;Lokiarchaeia;Incertae Sedis;Incertae Sedis;Incertae Sedis;";"0.0";"0";"527";"524";"0";"524";"3";"456313";"51182"
;"SILVA (only NR);Archaea;Asgardarchaeota;Lokiarchaeia;Odinarchaeales;";"0.0";"0";"95";"91";"0";"91";"4";"456746";"51182"
;"SILVA (only NR);Archaea;Asgardarchaeota;Lokiarchaeia;Odinarchaeales;Incertae Sedis;";"0.0";"0";"95";"91";"0";"91";"4";"456746";"51182"
;"SILVA (only NR);Archaea;Asgardarchaeota;Lokiarchaeia;Odinarchaeales;Incertae Sedis;Incertae Sedis;";"0.0";"0";"45";"43";"0";"43";"2";"456794";"51182"
;"SILVA (only NR);Archaea;Asgardarchaeota;Lokiarchaeia;Odinarchaeales;Incertae Sedis;LCB-4;";"0.0";"0";"50";"48";"0";"48";"2";"456789";"51182"
;"SILVA (only NR);Archaea;Crenarchaeota;";"0.0";"0";"0";"0";"0";"0";"0";"456837";"51182"
;"SILVA (only NR);Archaea;Crenarchaeota;Thermoprotei;";"0.0";"0";"0";"0";"0";"0";"0";"456837";"51182"
;"SILVA (only NR);Archaea;Crenarchaeota;Thermoprotei;Desulfurococcales;";"0.0";"0";"0";"0";"0";"0";"0";"456837";"51182"
;"SILVA (only NR);Archaea;Crenarchaeota;Thermoprotei;Desulfurococcales;Desulfurococcaceae;";"0.0";"0";"0";"0";"0";"0";"0";"456837";"51182"
;"SILVA (only NR);Archaea;Crenarchaeota;Thermoprotei;Desulfurococcales;Desulfurococcaceae;Desulfurococcus;";"0.0";"0";"0";"0";"0";"0";"0";"456837";"51182"
;"SILVA (only NR);Archaea;Crenarchaeota;Thermoprotei;Desulfurococcales;Desulfurococcaceae;Staphylothermus;";"0.0";"0";"0";"0";"0";"0";"0";"456837";"51182"
;"SILVA (only NR);Archaea;Crenarchaeota;Thermoprotei;Desulfurococcales;Desulfurococcaceae;Sulfophobococcus;";"0.0";"0";"0";"0";"0";"0";"0";"456837";"51182"
;"SILVA (only NR);Archaea;Crenarchaeota;Thermoprotei;Desulfurococcales;Desulfurococcaceae;Thermogladius;";"0.0";"0";"0";"0";"0";"0";"0";"456837";"51182"
;"SILVA (only NR);Archaea;Crenarchaeota;Thermoprotei;Desulfurococcales;Desulfurococcaceae;Thermosphaera;";"0.0";"0";"0";"0";"0";"0";"0";"456837";"51182"
;"SILVA (only NR);Archaea;Crenarchaeota;Thermoprotei;Desulfurococcales;Pyrodictiaceae;";"0.0";"0";"0";"0";"0";"0";"0";"456837";"51182"
;"SILVA (only NR);Archaea;Crenarchaeota;Thermoprotei;Desulfurococcales;Pyrodictiaceae;Hyperthermus;";"0.0";"0";"0";"0";"0";"0";"0";"456837";"51182"
;"SILVA (only NR);Archaea;Crenarchaeota;Thermoprotei;Desulfurococcales;Pyrodictiaceae;Pyrodictium;";"0.0";"0";"0";"0";"0";"0";"0";"456837";"51182"
;"SILVA (only NR);Archaea;Crenarchaeota;Thermoprotei;Fervidicoccales;";"0.0";"0";"0";"0";"0";"0";"0";"456837";"51182"
;"SILVA (only NR);Archaea;Crenarchaeota;Thermoprotei;Fervidicoccales;Fervidicoccaceae;";"0.0";"0";"0";"0";"0";"0";"0";"456837";"51182"
;"SILVA (only NR);Archaea;Crenarchaeota;Thermoprotei;Fervidicoccales;Fervidicoccaceae;Fervidicoccus;";"0.0";"0";"0";"0";"0";"0";"0";"456837";"51182"
;"SILVA (only NR);Archaea;Crenarchaeota;Thermoprotei;Sulfolobales;";"0.0";"0";"0";"0";"0";"0";"0";"456837";"51182"
;"SILVA (only NR);Archaea;Crenarchaeota;Thermoprotei;Sulfolobales;Sulfolobaceae;";"0.0";"0";"0";"0";"0";"0";"0";"456837";"51182"
;"SILVA (only NR);Archaea;Crenarchaeota;Thermoprotei;Sulfolobales;Sulfolobaceae;Acidianus;";"0.0";"0";"0";"0";"0";"0";"0";"456837";"51182"
;"SILVA (only NR);Archaea;Crenarchaeota;Thermoprotei;Sulfolobales;Sulfolobaceae;Metallosphaera;";"0.0";"0";"0";"0";"0";"0";"0";"456837";"51182"
;"SILVA (only NR);Archaea;Crenarchaeota;Thermoprotei;Sulfolobales;Sulfolobaceae;Saccharolobus;";"0.0";"0";"0";"0";"0";"0";"0";"456837";"51182"
;"SILVA (only NR);Archaea;Crenarchaeota;Thermoprotei;Sulfolobales;Sulfolobaceae;Stygiolobus;";"0.0";"0";"0";"0";"0";"0";"0";"456837";"51182"
;"SILVA (only NR);Archaea;Crenarchaeota;Thermoprotei;Sulfolobales;Sulfolobaceae;Sulfolobus;";"0.0";"0";"0";"0";"0";"0";"0";"456837";"51182"
;"SILVA (only NR);Archaea;Crenarchaeota;Thermoprotei;Sulfolobales;Sulfolobaceae;Sulfurisphaera;";"0.0";"0";"0";"0";"0";"0";"0";"456837";"51182"
;"SILVA (only NR);Archaea;Crenarchaeota;Thermoprotei;Thermoproteales;";"0.0";"0";"0";"0";"0";"0";"0";"456837";"51182"
;"SILVA (only NR);Archaea;Crenarchaeota;Thermoprotei;Thermoproteales;Thermofilaceae;";"0.0";"0";"0";"0";"0";"0";"0";"456837";"51182"
;"SILVA (only NR);Archaea;Crenarchaeota;Thermoprotei;Thermoproteales;Thermofilaceae;Thermofilum;";"0.0";"0";"0";"0";"0";"0";"0";"456837";"51182"
;"SILVA (only NR);Archaea;Crenarchaeota;Thermoprotei;Thermoproteales;Thermoproteaceae;";"0.0";"0";"0";"0";"0";"0";"0";"456837";"51182"
;"SILVA (only NR);Archaea;Crenarchaeota;Thermoprotei;Thermoproteales;Thermoproteaceae;Caldivirga;";"0.0";"0";"0";"0";"0";"0";"0";"456837";"51182"
;"SILVA (only NR);Archaea;Crenarchaeota;Thermoprotei;Thermoproteales;Thermoproteaceae;Pyrobaculum;";"0.0";"0";"0";"0";"0";"0";"0";"456837";"51182"
;"SILVA (only NR);Archaea;Crenarchaeota;Thermoprotei;Thermoproteales;Thermoproteaceae;Thermocladium;";"0.0";"0";"0";"0";"0";"0";"0";"456837";"51182"
;"SILVA (only NR);Archaea;Crenarchaeota;Thermoprotei;Thermoproteales;Thermoproteaceae;Thermoproteus;";"0.0";"0";"0";"0";"0";"0";"0";"456837";"51182"
;"SILVA (only NR);Archaea;Crenarchaeota;Thermoprotei;Thermoproteales;Thermoproteaceae;Vulcanisaeta;";"0.0";"0";"0";"0";"0";"0";"0";"456837";"51182"
;"SILVA (only NR);Archaea;Euryarchaeota;";"0.0";"0";"0";"0";"0";"0";"0";"456837";"51182"
;"SILVA (only NR);Archaea;Euryarchaeota;Methanobacteria;";"0.0";"0";"0";"0";"0";"0";"0";"456837";"51182"
;"SILVA (only NR);Archaea;Euryarchaeota;Methanobacteria;Methanobacteriales;";"0.0";"0";"0";"0";"0";"0";"0";"456837";"51182"
;"SILVA (only NR);Archaea;Euryarchaeota;Methanobacteria;Methanobacteriales;Methanobacteriaceae;";"0.0";"0";"0";"0";"0";"0";"0";"456837";"51182"
;"SILVA (only NR);Archaea;Euryarchaeota;Methanobacteria;Methanobacteriales;Methanobacteriaceae;Methanobacterium;";"0.0";"0";"0";"0";"0";"0";"0";"456837";"51182"
;"SILVA (only NR);Archaea;Euryarchaeota;Methanobacteria;Methanobacteriales;Methanobacteriaceae;Methanobrevibacter;";"0.0";"0";"0";"0";"0";"0";"0";"456837";"51182"
;"SILVA (only NR);Archaea;Euryarchaeota;Methanobacteria;Methanobacteriales;Methanobacteriaceae;Methanosphaera;";"0.0";"0";"0";"0";"0";"0";"0";"456837";"51182"
;"SILVA (only NR);Archaea;Euryarchaeota;Methanobacteria;Methanobacteriales;Methanothermaceae;";"0.0";"0";"0";"0";"0";"0";"0";"456837";"51182"
;"SILVA (only NR);Archaea;Euryarchaeota;Methanobacteria;Methanobacteriales;Methanothermaceae;Methanothermus;";"0.0";"0";"0";"0";"0";"0";"0";"456837";"51182"
;"SILVA (only NR);Archaea;Euryarchaeota;Methanococci;";"0.0";"0";"0";"0";"0";"0";"0";"456837";"51182"
;"SILVA (only NR);Archaea;Euryarchaeota;Methanococci;Methanococcales;";"0.0";"0";"0";"0";"0";"0";"0";"456837";"51182"
;"SILVA (only NR);Archaea;Euryarchaeota;Methanococci;Methanococcales;Methanocaldococcaceae;";"0.0";"0";"0";"0";"0";"0";"0";"456837";"51182"
;"SILVA (only NR);Archaea;Euryarchaeota;Methanococci;Methanococcales;Methanocaldococcaceae;Methanocaldococcus;";"0.0";"0";"0";"0";"0";"0";"0";"456837";"51182"
;"SILVA (only NR);Archaea;Euryarchaeota;Methanococci;Methanococcales;Methanococcaceae;";"0.0";"0";"0";"0";"0";"0";"0";"456837";"51182"
;"SILVA (only NR);Archaea;Euryarchaeota;Methanococci;Methanococcales;Methanococcaceae;Methanococcus;";"0.0";"0";"0";"0";"0";"0";"0";"456837";"51182"
;"SILVA (only NR);Archaea;Euryarchaeota;Methanococci;Methanococcales;Methanococcaceae;Methanothermococcus;";"0.0";"0";"0";"0";"0";"0";"0";"456837";"51182"
;"SILVA (only NR);Archaea;Euryarchaeota;Methanopyri;";"0.0";"0";"0";"0";"0";"0";"0";"456837";"51182"
;"SILVA (only NR);Archaea;Euryarchaeota;Methanopyri;Methanopyrales;";"0.0";"0";"0";"0";"0";"0";"0";"456837";"51182"
;"SILVA (only NR);Archaea;Euryarchaeota;Methanopyri;Methanopyrales;Methanopyraceae;";"0.0";"0";"0";"0";"0";"0";"0";"456837";"51182"
;"SILVA (only NR);Archaea;Euryarchaeota;Methanopyri;Methanopyrales;Methanopyraceae;Methanopyrus;";"0.0";"0";"0";"0";"0";"0";"0";"456837";"51182"
;"SILVA (only NR);Archaea;Euryarchaeota;Thermococci;";"0.0";"0";"0";"0";"0";"0";"0";"456837";"51182"
;"SILVA (only NR);Archaea;Euryarchaeota;Thermococci;Thermococcales;";"0.0";"0";"0";"0";"0";"0";"0";"456837";"51182"
;"SILVA (only NR);Archaea;Euryarchaeota;Thermococci;Thermococcales;Thermococcaceae;";"0.0";"0";"0";"0";"0";"0";"0";"456837";"51182"
;"SILVA (only NR);Archaea;Euryarchaeota;Thermococci;Thermococcales;Thermococcaceae;Palaeococcus;";"0.0";"0";"0";"0";"0";"0";"0";"456837";"51182"
;"SILVA (only NR);Archaea;Euryarchaeota;Thermococci;Thermococcales;Thermococcaceae;Pyrococcus;";"0.0";"0";"0";"0";"0";"0";"0";"456837";"51182"
;"SILVA (only NR);Archaea;Euryarchaeota;Thermococci;Thermococcales;Thermococcaceae;Thermococcus;";"0.0";"0";"0";"0";"0";"0";"0";"456837";"51182"
;"SILVA (only NR);Archaea;Hadarchaeota;";"0.0";"0";"300";"298";"0";"298";"2";"456539";"51182"
;"SILVA (only NR);Archaea;Hadarchaeota;Hadarchaeia;";"0.0";"0";"300";"298";"0";"298";"2";"456539";"51182"
;"SILVA (only NR);Archaea;Hadarchaeota;Hadarchaeia;Hadarchaeales;";"0.0";"0";"300";"298";"0";"298";"2";"456539";"51182"
;"SILVA (only NR);Archaea;Hadarchaeota;Hadarchaeia;Hadarchaeales;Hadarchaeaceae;";"0.0";"0";"300";"298";"0";"298";"2";"456539";"51182"
;"SILVA (only NR);Archaea;Hadarchaeota;Hadarchaeia;Hadarchaeales;Hadarchaeaceae;Hadarchaeum;";"0.0";"0";"300";"298";"0";"298";"2";"456539";"51182"
;"SILVA (only NR);Archaea;Halobacteriota;";"0.0";"0";"5352";"5284";"0";"5284";"68";"451553";"51182"
;"SILVA (only NR);Archaea;Halobacteriota;ANME-1;";"0.0";"0";"154";"148";"0";"148";"6";"456689";"51182"
;"SILVA (only NR);Archaea;Halobacteriota;ANME-1;ANME-1a;";"0.0";"0";"45";"41";"0";"41";"4";"456796";"51182"
;"SILVA (only NR);Archaea;Halobacteriota;ANME-1;ANME-1a;Incertae Sedis;";"0.0";"0";"45";"41";"0";"41";"4";"456796";"51182"
;"SILVA (only NR);Archaea;Halobacteriota;ANME-1;ANME-1a;Incertae Sedis;Incertae Sedis;";"0.0";"0";"45";"41";"0";"41";"4";"456796";"51182"
;"SILVA (only NR);Archaea;Halobacteriota;ANME-1;ANME-1b;";"0.0";"0";"94";"92";"0";"92";"2";"456745";"51182"
;"SILVA (only NR);Archaea;Halobacteriota;ANME-1;ANME-1b;Incertae Sedis;";"0.0";"0";"94";"92";"0";"92";"2";"456745";"51182"
;"SILVA (only NR);Archaea;Halobacteriota;ANME-1;ANME-1b;Incertae Sedis;Incertae Sedis;";"0.0";"0";"94";"92";"0";"92";"2";"456745";"51182"
;"SILVA (only NR);Archaea;Halobacteriota;ANME-1;Incertae Sedis;";"0.0";"0";"15";"15";"0";"15";"0";"456822";"51182"
;"SILVA (only NR);Archaea;Halobacteriota;ANME-1;Incertae Sedis;Incertae Sedis;";"0.0";"0";"15";"15";"0";"15";"0";"456822";"51182"
;"SILVA (only NR);Archaea;Halobacteriota;ANME-1;Incertae Sedis;Incertae Sedis;Incertae Sedis;";"0.0";"0";"15";"15";"0";"15";"0";"456822";"51182"
;"SILVA (only NR);Archaea;Halobacteriota;Archaeoglobi;";"0.0";"0";"80";"80";"0";"80";"0";"456757";"51182"
;"SILVA (only NR);Archaea;Halobacteriota;Archaeoglobi;Archaeoglobales;";"0.0";"0";"80";"80";"0";"80";"0";"456757";"51182"
;"SILVA (only NR);Archaea;Halobacteriota;Archaeoglobi;Archaeoglobales;Archaeoglobaceae;";"0.0";"0";"80";"80";"0";"80";"0";"456757";"51182"
;"SILVA (only NR);Archaea;Halobacteriota;Archaeoglobi;Archaeoglobales;Archaeoglobaceae;Archaeoglobus;";"0.0";"0";"32";"32";"0";"32";"0";"456805";"51182"
;"SILVA (only NR);Archaea;Halobacteriota;Archaeoglobi;Archaeoglobales;Archaeoglobaceae;Ferroglobus;";"0.0";"0";"3";"3";"0";"3";"0";"456834";"51182"
;"SILVA (only NR);Archaea;Halobacteriota;Archaeoglobi;Archaeoglobales;Archaeoglobaceae;Geoglobus;";"0.0";"0";"12";"12";"0";"12";"0";"456825";"51182"
;"SILVA (only NR);Archaea;Halobacteriota;Archaeoglobi;Archaeoglobales;Archaeoglobaceae;Incertae Sedis;";"0.0";"0";"31";"31";"0";"31";"0";"456806";"51182"
;"SILVA (only NR);Archaea;Halobacteriota;Archaeoglobi;Archaeoglobales;Archaeoglobaceae;JdFR-20;";"0.0";"0";"2";"2";"0";"2";"0";"456835";"51182"
;"SILVA (only NR);Archaea;Halobacteriota;Halobacteria;";"0.0";"0";"2624";"2599";"0";"2599";"25";"454238";"51182"
;"SILVA (only NR);Archaea;Halobacteriota;Halobacteria;Halobacterales;";"0.0";"0";"2624";"2599";"0";"2599";"25";"454238";"51182"
;"SILVA (only NR);Archaea;Halobacteriota;Halobacteria;Halobacterales;Haloadaptaceae;";"0.0";"0";"32";"32";"0";"32";"0";"456805";"51182"
;"SILVA (only NR);Archaea;Halobacteriota;Halobacteria;Halobacterales;Haloadaptaceae;Haladaptatus;";"0.0";"0";"32";"32";"0";"32";"0";"456805";"51182"
;"SILVA (only NR);Archaea;Halobacteriota;Halobacteria;Halobacterales;Halobacteriaceae;";"0.0";"0";"147";"146";"0";"146";"1";"456691";"51182"
;"SILVA (only NR);Archaea;Halobacteriota;Halobacteria;Halobacterales;Halobacteriaceae;Halanaeroarchaeum;";"0.0";"0";"19";"19";"0";"19";"0";"456818";"51182"
;"SILVA (only NR);Archaea;Halobacteriota;Halobacteria;Halobacterales;Halobacteriaceae;Halarchaeum;";"0.0";"0";"25";"24";"0";"24";"1";"456813";"51182"
;"SILVA (only NR);Archaea;Halobacteriota;Halobacteria;Halobacterales;Halobacteriaceae;Halobacterium;";"0.0";"0";"82";"82";"0";"82";"0";"456755";"51182"
;"SILVA (only NR);Archaea;Halobacteriota;Halobacteria;Halobacterales;Halobacteriaceae;Halocalculus;";"0.0";"0";"1";"1";"0";"1";"0";"456836";"51182"
;"SILVA (only NR);Archaea;Halobacteriota;Halobacteria;Halobacterales;Halobacteriaceae;Halodesulfurarchaeum;";"0.0";"0";"13";"13";"0";"13";"0";"456824";"51182"
;"SILVA (only NR);Archaea;Halobacteriota;Halobacteria;Halobacterales;Halobacteriaceae;Incertae Sedis;";"0.0";"0";"4";"4";"0";"4";"0";"456833";"51182"
;"SILVA (only NR);Archaea;Halobacteriota;Halobacteria;Halobacterales;Halobacteriaceae;Salarchaeum;";"0.0";"0";"3";"3";"0";"3";"0";"456834";"51182"
;"SILVA (only NR);Archaea;Halobacteriota;Halobacteria;Halobacterales;Halococcaceae;";"0.0";"0";"86";"85";"0";"85";"1";"456752";"51182"
;"SILVA (only NR);Archaea;Halobacteriota;Halobacteria;Halobacterales;Halococcaceae;Halalkalicoccus;";"0.0";"0";"14";"14";"0";"14";"0";"456823";"51182"
;"SILVA (only NR);Archaea;Halobacteriota;Halobacteria;Halobacterales;Halococcaceae;Halococcus;";"0.0";"0";"64";"63";"0";"63";"1";"456774";"51182"
;"SILVA (only NR);Archaea;Halobacteriota;Halobacteria;Halobacterales;Halococcaceae;Halostella;";"0.0";"0";"5";"5";"0";"5";"0";"456832";"51182"
;"SILVA (only NR);Archaea;Halobacteriota;Halobacteria;Halobacterales;Halococcaceae;Incertae Sedis;";"0.0";"0";"3";"3";"0";"3";"0";"456834";"51182"
;"SILVA (only NR);Archaea;Halobacteriota;Halobacteria;Halobacterales;Haloferacaceae;";"0.0";"0";"1634";"1616";"0";"1616";"18";"455221";"51182"
;"SILVA (only NR);Archaea;Halobacteriota;Halobacteria;Halobacterales;Haloferacaceae;A07HB70;";"0.0";"0";"17";"17";"0";"17";"0";"456820";"51182"
;"SILVA (only NR);Archaea;Halobacteriota;Halobacteria;Halobacterales;Haloferacaceae;Candidatus Haloectosymbiotes;";"0.0";"0";"1";"1";"0";"1";"0";"456836";"51182"
;"SILVA (only NR);Archaea;Halobacteriota;Halobacteria;Halobacterales;Haloferacaceae;Halalkaliarchaeum;";"0.0";"0";"3";"3";"0";"3";"0";"456834";"51182"
;"SILVA (only NR);Archaea;Halobacteriota;Halobacteria;Halobacterales;Haloferacaceae;Haloarchaeobius;";"0.0";"0";"23";"23";"0";"23";"0";"456814";"51182"
;"SILVA (only NR);Archaea;Halobacteriota;Halobacteria;Halobacterales;Haloferacaceae;Halobaculum;";"0.0";"0";"18";"18";"0";"18";"0";"456819";"51182"
;"SILVA (only NR);Archaea;Halobacteriota;Halobacteria;Halobacterales;Haloferacaceae;Halobellus;";"0.0";"0";"44";"44";"0";"44";"0";"456793";"51182"
;"SILVA (only NR);Archaea;Halobacteriota;Halobacteria;Halobacterales;Haloferacaceae;Halobiforma;";"0.0";"0";"14";"14";"0";"14";"0";"456823";"51182"
;"SILVA (only NR);Archaea;Halobacteriota;Halobacteria;Halobacterales;Haloferacaceae;Halobium;";"0.0";"0";"5";"5";"0";"5";"0";"456832";"51182"
;"SILVA (only NR);Archaea;Halobacteriota;Halobacteria;Halobacterales;Haloferacaceae;Haloferax;";"0.0";"0";"114";"112";"0";"112";"2";"456725";"51182"
;"SILVA (only NR);Archaea;Halobacteriota;Halobacteria;Halobacterales;Haloferacaceae;Halogeometricum;";"0.0";"0";"37";"37";"0";"37";"0";"456800";"51182"
;"SILVA (only NR);Archaea;Halobacteriota;Halobacteria;Halobacterales;Haloferacaceae;Halogranum;";"0.0";"0";"16";"16";"0";"16";"0";"456821";"51182"
;"SILVA (only NR);Archaea;Halobacteriota;Halobacteria;Halobacterales;Haloferacaceae;Halohasta;";"0.0";"0";"18";"17";"0";"17";"1";"456820";"51182"
;"SILVA (only NR);Archaea;Halobacteriota;Halobacteria;Halobacterales;Haloferacaceae;Halolamina;";"0.0";"0";"68";"64";"0";"64";"4";"456773";"51182"
;"SILVA (only NR);Archaea;Halobacteriota;Halobacteria;Halobacterales;Haloferacaceae;Halonotius;";"0.0";"0";"98";"96";"0";"96";"2";"456741";"51182"
;"SILVA (only NR);Archaea;Halobacteriota;Halobacteria;Halobacterales;Haloferacaceae;Haloparvum;";"0.0";"0";"38";"38";"0";"38";"0";"456799";"51182"
;"SILVA (only NR);Archaea;Halobacteriota;Halobacteria;Halobacterales;Haloferacaceae;Halopelagius;";"0.0";"0";"8";"8";"0";"8";"0";"456829";"51182"
;"SILVA (only NR);Archaea;Halobacteriota;Halobacteria;Halobacterales;Haloferacaceae;Halopenitus;";"0.0";"0";"7";"7";"0";"7";"0";"456830";"51182"
;"SILVA (only NR);Archaea;Halobacteriota;Halobacteria;Halobacterales;Haloferacaceae;Halopiger;";"0.0";"0";"25";"25";"0";"25";"0";"456812";"51182"
;"SILVA (only NR);Archaea;Halobacteriota;Halobacteria;Halobacterales;Haloferacaceae;Haloplanus;";"0.0";"0";"44";"44";"0";"44";"0";"456793";"51182"
;"SILVA (only NR);Archaea;Halobacteriota;Halobacteria;Halobacterales;Haloferacaceae;Haloprofundus;";"0.0";"0";"15";"15";"0";"15";"0";"456822";"51182"
;"SILVA (only NR);Archaea;Halobacteriota;Halobacteria;Halobacterales;Haloferacaceae;Haloquadratum;";"0.0";"0";"70";"70";"0";"70";"0";"456767";"51182"
;"SILVA (only NR);Archaea;Halobacteriota;Halobacteria;Halobacterales;Haloferacaceae;Halorubellus;";"0.0";"0";"16";"16";"0";"16";"0";"456821";"51182"
;"SILVA (only NR);Archaea;Halobacteriota;Halobacteria;Halobacterales;Haloferacaceae;Halorubrum;";"0.0";"0";"347";"343";"0";"343";"4";"456494";"51182"
;"SILVA (only NR);Archaea;Halobacteriota;Halobacteria;Halobacterales;Haloferacaceae;Halorussus;";"0.0";"0";"33";"33";"0";"33";"0";"456804";"51182"
;"SILVA (only NR);Archaea;Halobacteriota;Halobacteria;Halobacterales;Haloferacaceae;Halosolutus;";"0.0";"0";"15";"15";"0";"15";"0";"456822";"51182"
;"SILVA (only NR);Archaea;Halobacteriota;Halobacteria;Halobacterales;Haloferacaceae;Halostagnicola;";"0.0";"0";"18";"18";"0";"18";"0";"456819";"51182"
;"SILVA (only NR);Archaea;Halobacteriota;Halobacteria;Halobacterales;Haloferacaceae;Haloterrigena;";"0.0";"0";"127";"126";"0";"126";"1";"456711";"51182"
;"SILVA (only NR);Archaea;Halobacteriota;Halobacteria;Halobacterales;Haloferacaceae;Halovenus;";"0.0";"0";"22";"22";"0";"22";"0";"456815";"51182"
;"SILVA (only NR);Archaea;Halobacteriota;Halobacteria;Halobacterales;Haloferacaceae;Halovivax;";"0.0";"0";"19";"19";"0";"19";"0";"456818";"51182"
;"SILVA (only NR);Archaea;Halobacteriota;Halobacteria;Halobacterales;Haloferacaceae;Incertae Sedis;";"0.0";"0";"91";"89";"0";"89";"2";"456748";"51182"
;"SILVA (only NR);Archaea;Halobacteriota;Halobacteria;Halobacterales;Haloferacaceae;Natrarchaeobaculum;";"0.0";"0";"5";"5";"0";"5";"0";"456832";"51182"
;"SILVA (only NR);Archaea;Halobacteriota;Halobacteria;Halobacterales;Haloferacaceae;Natrarchaeobius;";"0.0";"0";"5";"5";"0";"5";"0";"456832";"51182"
;"SILVA (only NR);Archaea;Halobacteriota;Halobacteria;Halobacterales;Haloferacaceae;Natrialba;";"0.0";"0";"47";"47";"0";"47";"0";"456790";"51182"
;"SILVA (only NR);Archaea;Halobacteriota;Halobacteria;Halobacterales;Haloferacaceae;Natribaculum;";"0.0";"0";"5";"5";"0";"5";"0";"456832";"51182"
;"SILVA (only NR);Archaea;Halobacteriota;Halobacteria;Halobacterales;Haloferacaceae;Natrinema;";"0.0";"0";"38";"38";"0";"38";"0";"456799";"51182"
;"SILVA (only NR);Archaea;Halobacteriota;Halobacteria;Halobacterales;Haloferacaceae;Natronoarchaeum;";"0.0";"0";"27";"27";"0";"27";"0";"456810";"51182"
;"SILVA (only NR);Archaea;Halobacteriota;Halobacteria;Halobacterales;Haloferacaceae;Natronobacterium;";"0.0";"0";"10";"9";"0";"9";"1";"456828";"51182"
;"SILVA (only NR);Archaea;Halobacteriota;Halobacteria;Halobacterales;Haloferacaceae;Natronococcus;";"0.0";"0";"40";"40";"0";"40";"0";"456797";"51182"
;"SILVA (only NR);Archaea;Halobacteriota;Halobacteria;Halobacterales;Haloferacaceae;Natronolimnobius;";"0.0";"0";"2";"2";"0";"2";"0";"456835";"51182"
;"SILVA (only NR);Archaea;Halobacteriota;Halobacteria;Halobacterales;Haloferacaceae;Natronolimnohabitans;";"0.0";"0";"4";"3";"0";"3";"1";"456834";"51182"
;"SILVA (only NR);Archaea;Halobacteriota;Halobacteria;Halobacterales;Haloferacaceae;Natronorubrum;";"0.0";"0";"39";"39";"0";"39";"0";"456798";"51182"
;"SILVA (only NR);Archaea;Halobacteriota;Halobacteria;Halobacterales;Haloferacaceae;Salinarchaeum;";"0.0";"0";"17";"17";"0";"17";"0";"456820";"51182"
;"SILVA (only NR);Archaea;Halobacteriota;Halobacteria;Halobacterales;Haloferacaceae;Salinigranum;";"0.0";"0";"19";"19";"0";"19";"0";"456818";"51182"
;"SILVA (only NR);Archaea;Halobacteriota;Halobacteria;Halobacterales;Haloferacaceae;Saliphagus;";"0.0";"0";"5";"5";"0";"5";"0";"456832";"51182"
;"SILVA (only NR);Archaea;Halobacteriota;Halobacteria;Halobacterales;Halomicrobiaceae;";"0.0";"0";"641";"636";"0";"636";"5";"456201";"51182"
;"SILVA (only NR);Archaea;Halobacteriota;Halobacteria;Halobacterales;Halomicrobiaceae;Candidatus Halobonum;";"0.0";"0";"19";"19";"0";"19";"0";"456818";"51182"
;"SILVA (only NR);Archaea;Halobacteriota;Halobacteria;Halobacterales;Halomicrobiaceae;Halapricum;";"0.0";"0";"3";"3";"0";"3";"0";"456834";"51182"
;"SILVA (only NR);Archaea;Halobacteriota;Halobacteria;Halobacterales;Halomicrobiaceae;Haloarcula;";"0.0";"0";"215";"212";"0";"212";"3";"456625";"51182"
;"SILVA (only NR);Archaea;Halobacteriota;Halobacteria;Halobacterales;Halomicrobiaceae;Halocatena;";"0.0";"0";"9";"9";"0";"9";"0";"456828";"51182"
;"SILVA (only NR);Archaea;Halobacteriota;Halobacteria;Halobacterales;Halomicrobiaceae;Halococcoides;";"0.0";"0";"11";"11";"0";"11";"0";"456826";"51182"
;"SILVA (only NR);Archaea;Halobacteriota;Halobacteria;Halobacterales;Halomicrobiaceae;Halomarina;";"0.0";"0";"8";"8";"0";"8";"0";"456829";"51182"
;"SILVA (only NR);Archaea;Halobacteriota;Halobacteria;Halobacterales;Halomicrobiaceae;Halomicroarcula;";"0.0";"0";"41";"41";"0";"41";"0";"456796";"51182"
;"SILVA (only NR);Archaea;Halobacteriota;Halobacteria;Halobacterales;Halomicrobiaceae;Halomicrobium;";"0.0";"0";"67";"65";"0";"65";"2";"456772";"51182"
;"SILVA (only NR);Archaea;Halobacteriota;Halobacteria;Halobacterales;Halomicrobiaceae;Halorhabdus;";"0.0";"0";"20";"20";"0";"20";"0";"456817";"51182"
;"SILVA (only NR);Archaea;Halobacteriota;Halobacteria;Halobacterales;Halomicrobiaceae;Halorientalis;";"0.0";"0";"18";"18";"0";"18";"0";"456819";"51182"
;"SILVA (only NR);Archaea;Halobacteriota;Halobacteria;Halobacterales;Halomicrobiaceae;Halosimplex;";"0.0";"0";"38";"38";"0";"38";"0";"456799";"51182"
;"SILVA (only NR);Archaea;Halobacteriota;Halobacteria;Halobacterales;Halomicrobiaceae;Incertae Sedis;";"0.0";"0";"92";"92";"0";"92";"0";"456745";"51182"
;"SILVA (only NR);Archaea;Halobacteriota;Halobacteria;Halobacterales;Halomicrobiaceae;Natronomonas;";"0.0";"0";"79";"79";"0";"79";"0";"456758";"51182"
;"SILVA (only NR);Archaea;Halobacteriota;Halobacteria;Halobacterales;Halomicrobiaceae;Salinibaculum;";"0.0";"0";"8";"8";"0";"8";"0";"456829";"51182"
;"SILVA (only NR);Archaea;Halobacteriota;Halobacteria;Halobacterales;Halomicrobiaceae;Salinirubrum;";"0.0";"0";"4";"4";"0";"4";"0";"456833";"51182"
;"SILVA (only NR);Archaea;Halobacteriota;Halobacteria;Halobacterales;Halomicrobiaceae;Salinirussus;";"0.0";"0";"9";"9";"0";"9";"0";"456828";"51182"
;"SILVA (only NR);Archaea;Halobacteriota;Halobacteria;Halobacterales;Incertae Sedis;";"0.0";"0";"84";"84";"0";"84";"0";"456753";"51182"
;"SILVA (only NR);Archaea;Halobacteriota;Halobacteria;Halobacterales;Incertae Sedis;Incertae Sedis;";"0.0";"0";"81";"81";"0";"81";"0";"456756";"51182"
;"SILVA (only NR);Archaea;Halobacteriota;Halobacteria;Halobacterales;Incertae Sedis;J07HX5;";"0.0";"0";"3";"3";"0";"3";"0";"456834";"51182"
;"SILVA (only NR);Archaea;Halobacteriota;Incertae Sedis;";"0.0";"0";"17";"17";"0";"17";"0";"456820";"51182"
;"SILVA (only NR);Archaea;Halobacteriota;Incertae Sedis;Incertae Sedis;";"0.0";"0";"17";"17";"0";"17";"0";"456820";"51182"
;"SILVA (only NR);Archaea;Halobacteriota;Incertae Sedis;Incertae Sedis;Incertae Sedis;";"0.0";"0";"17";"17";"0";"17";"0";"456820";"51182"
;"SILVA (only NR);Archaea;Halobacteriota;Incertae Sedis;Incertae Sedis;Incertae Sedis;Incertae Sedis;";"0.0";"0";"17";"17";"0";"17";"0";"456820";"51182"
;"SILVA (only NR);Archaea;Halobacteriota;Methanocellia;";"0.0";"0";"101";"101";"0";"101";"0";"456736";"51182"
;"SILVA (only NR);Archaea;Halobacteriota;Methanocellia;Methanocellales;";"0.0";"0";"101";"101";"0";"101";"0";"456736";"51182"
;"SILVA (only NR);Archaea;Halobacteriota;Methanocellia;Methanocellales;Incertae Sedis;";"0.0";"0";"18";"18";"0";"18";"0";"456819";"51182"
;"SILVA (only NR);Archaea;Halobacteriota;Methanocellia;Methanocellales;Incertae Sedis;Incertae Sedis;";"0.0";"0";"18";"18";"0";"18";"0";"456819";"51182"
;"SILVA (only NR);Archaea;Halobacteriota;Methanocellia;Methanocellales;Methanocellaceae;";"0.0";"0";"83";"83";"0";"83";"0";"456754";"51182"
;"SILVA (only NR);Archaea;Halobacteriota;Methanocellia;Methanocellales;Methanocellaceae;Methanocella;";"0.0";"0";"83";"83";"0";"83";"0";"456754";"51182"
;"SILVA (only NR);Archaea;Halobacteriota;Methanomicrobia;";"0.0";"0";"891";"876";"0";"876";"15";"455961";"51182"
;"SILVA (only NR);Archaea;Halobacteriota;Methanomicrobia;Methanomicrobiales;";"0.0";"0";"891";"876";"0";"876";"15";"455961";"51182"
;"SILVA (only NR);Archaea;Halobacteriota;Methanomicrobia;Methanomicrobiales;Incertae Sedis;";"0.0";"0";"22";"20";"0";"20";"2";"456817";"51182"
;"SILVA (only NR);Archaea;Halobacteriota;Methanomicrobia;Methanomicrobiales;Incertae Sedis;Incertae Sedis;";"0.0";"0";"22";"20";"0";"20";"2";"456817";"51182"
;"SILVA (only NR);Archaea;Halobacteriota;Methanomicrobia;Methanomicrobiales;Methanocorpusculaceae;";"0.0";"0";"79";"77";"0";"77";"2";"456760";"51182"
;"SILVA (only NR);Archaea;Halobacteriota;Methanomicrobia;Methanomicrobiales;Methanocorpusculaceae;Methanocalculus;";"0.0";"0";"34";"34";"0";"34";"0";"456803";"51182"
;"SILVA (only NR);Archaea;Halobacteriota;Methanomicrobia;Methanomicrobiales;Methanocorpusculaceae;Methanocorpusculum;";"0.0";"0";"45";"43";"0";"43";"2";"456794";"51182"
;"SILVA (only NR);Archaea;Halobacteriota;Methanomicrobia;Methanomicrobiales;Methanomicrobiaceae;";"0.0";"0";"368";"365";"0";"365";"3";"456472";"51182"
;"SILVA (only NR);Archaea;Halobacteriota;Methanomicrobia;Methanomicrobiales;Methanomicrobiaceae;Incertae Sedis;";"0.0";"0";"57";"56";"0";"56";"1";"456781";"51182"
;"SILVA (only NR);Archaea;Halobacteriota;Methanomicrobia;Methanomicrobiales;Methanomicrobiaceae;Methanoculleus;";"0.0";"0";"205";"203";"0";"203";"2";"456634";"51182"
;"SILVA (only NR);Archaea;Halobacteriota;Methanomicrobia;Methanomicrobiales;Methanomicrobiaceae;Methanofollis;";"0.0";"0";"22";"22";"0";"22";"0";"456815";"51182"
;"SILVA (only NR);Archaea;Halobacteriota;Methanomicrobia;Methanomicrobiales;Methanomicrobiaceae;Methanogenium;";"0.0";"0";"32";"32";"0";"32";"0";"456805";"51182"
;"SILVA (only NR);Archaea;Halobacteriota;Methanomicrobia;Methanomicrobiales;Methanomicrobiaceae;Methanolacinia;";"0.0";"0";"6";"6";"0";"6";"0";"456831";"51182"
;"SILVA (only NR);Archaea;Halobacteriota;Methanomicrobia;Methanomicrobiales;Methanomicrobiaceae;Methanomicrobium;";"0.0";"0";"39";"39";"0";"39";"0";"456798";"51182"
;"SILVA (only NR);Archaea;Halobacteriota;Methanomicrobia;Methanomicrobiales;Methanomicrobiaceae;Methanoplanus;";"0.0";"0";"5";"5";"0";"5";"0";"456832";"51182"
;"SILVA (only NR);Archaea;Halobacteriota;Methanomicrobia;Methanomicrobiales;Methanomicrobiaceae;SDB;";"0.0";"0";"2";"2";"0";"2";"0";"456835";"51182"
;"SILVA (only NR);Archaea;Halobacteriota;Methanomicrobia;Methanomicrobiales;Methanoregulaceae;";"0.0";"0";"289";"287";"0";"287";"2";"456550";"51182"
;"SILVA (only NR);Archaea;Halobacteriota;Methanomicrobia;Methanomicrobiales;Methanoregulaceae;Methanolinea;";"0.0";"0";"99";"97";"0";"97";"2";"456740";"51182"
;"SILVA (only NR);Archaea;Halobacteriota;Methanomicrobia;Methanomicrobiales;Methanoregulaceae;Methanoregula;";"0.0";"0";"186";"186";"0";"186";"0";"456651";"51182"
;"SILVA (only NR);Archaea;Halobacteriota;Methanomicrobia;Methanomicrobiales;Methanoregulaceae;Methanosphaerula;";"0.0";"0";"4";"4";"0";"4";"0";"456833";"51182"
;"SILVA (only NR);Archaea;Halobacteriota;Methanomicrobia;Methanomicrobiales;Methanospirillaceae;";"0.0";"0";"115";"113";"0";"113";"2";"456724";"51182"
;"SILVA (only NR);Archaea;Halobacteriota;Methanomicrobia;Methanomicrobiales;Methanospirillaceae;Methanospirillum;";"0.0";"0";"115";"113";"0";"113";"2";"456724";"51182"
;"SILVA (only NR);Archaea;Halobacteriota;Methanomicrobia;Methanomicrobiales;Rice Cluster II;";"0.0";"0";"18";"14";"0";"14";"4";"456823";"51182"
;"SILVA (only NR);Archaea;Halobacteriota;Methanomicrobia;Methanomicrobiales;Rice Cluster II;Incertae Sedis;";"0.0";"0";"18";"14";"0";"14";"4";"456823";"51182"
;"SILVA (only NR);Archaea;Halobacteriota;Methanonatronarchaeia;";"0.0";"0";"15";"15";"0";"15";"0";"456822";"51182"
;"SILVA (only NR);Archaea;Halobacteriota;Methanonatronarchaeia;Methanonatronaechaeales;";"0.0";"0";"15";"15";"0";"15";"0";"456822";"51182"
;"SILVA (only NR);Archaea;Halobacteriota;Methanonatronarchaeia;Methanonatronaechaeales;Methanonatronarchaeaceae;";"0.0";"0";"15";"15";"0";"15";"0";"456822";"51182"
;"SILVA (only NR);Archaea;Halobacteriota;Methanonatronarchaeia;Methanonatronaechaeales;Methanonatronarchaeaceae;Methanonatronarchaeum;";"0.0";"0";"15";"15";"0";"15";"0";"456822";"51182"
;"SILVA (only NR);Archaea;Halobacteriota;Methanosarcinia;";"0.0";"0";"1470";"1448";"0";"1448";"22";"455389";"51182"
;"SILVA (only NR);Archaea;Halobacteriota;Methanosarcinia;Methanosarcinales;";"0.0";"0";"1470";"1448";"0";"1448";"22";"455389";"51182"
;"SILVA (only NR);Archaea;Halobacteriota;Methanosarcinia;Methanosarcinales;ANME-2a-2b;";"0.0";"0";"111";"108";"0";"108";"3";"456729";"51182"
;"SILVA (only NR);Archaea;Halobacteriota;Methanosarcinia;Methanosarcinales;ANME-2a-2b;ANME-2b;";"0.0";"0";"11";"11";"0";"11";"0";"456826";"51182"
;"SILVA (only NR);Archaea;Halobacteriota;Methanosarcinia;Methanosarcinales;ANME-2a-2b;AOM-Clone-D10;";"0.0";"0";"2";"2";"0";"2";"0";"456835";"51182"
;"SILVA (only NR);Archaea;Halobacteriota;Methanosarcinia;Methanosarcinales;ANME-2a-2b;AOM-Clone-E9;";"0.0";"0";"3";"3";"0";"3";"0";"456834";"51182"
;"SILVA (only NR);Archaea;Halobacteriota;Methanosarcinia;Methanosarcinales;ANME-2a-2b;AOM-SR-A11;";"0.0";"0";"2";"2";"0";"2";"0";"456835";"51182"
;"SILVA (only NR);Archaea;Halobacteriota;Methanosarcinia;Methanosarcinales;ANME-2a-2b;AOM-SR-A49;";"0.0";"0";"5";"5";"0";"5";"0";"456832";"51182"
;"SILVA (only NR);Archaea;Halobacteriota;Methanosarcinia;Methanosarcinales;ANME-2a-2b;Incertae Sedis;";"0.0";"0";"88";"85";"0";"85";"3";"456752";"51182"
;"SILVA (only NR);Archaea;Halobacteriota;Methanosarcinia;Methanosarcinales;ANME-2c;";"0.0";"0";"86";"84";"0";"84";"2";"456753";"51182"
;"SILVA (only NR);Archaea;Halobacteriota;Methanosarcinia;Methanosarcinales;ANME-2c;Incertae Sedis;";"0.0";"0";"86";"84";"0";"84";"2";"456753";"51182"
;"SILVA (only NR);Archaea;Halobacteriota;Methanosarcinia;Methanosarcinales;Incertae Sedis;";"0.0";"0";"4";"4";"0";"4";"0";"456833";"51182"
;"SILVA (only NR);Archaea;Halobacteriota;Methanosarcinia;Methanosarcinales;Incertae Sedis;Incertae Sedis;";"0.0";"0";"4";"4";"0";"4";"0";"456833";"51182"
;"SILVA (only NR);Archaea;Halobacteriota;Methanosarcinia;Methanosarcinales;Methanoperedenaceae;";"0.0";"0";"117";"117";"0";"117";"0";"456720";"51182"
;"SILVA (only NR);Archaea;Halobacteriota;Methanosarcinia;Methanosarcinales;Methanoperedenaceae;Candidatus Methanoperedens;";"0.0";"0";"87";"87";"0";"87";"0";"456750";"51182"
;"SILVA (only NR);Archaea;Halobacteriota;Methanosarcinia;Methanosarcinales;Methanoperedenaceae;Incertae Sedis;";"0.0";"0";"30";"30";"0";"30";"0";"456807";"51182"
;"SILVA (only NR);Archaea;Halobacteriota;Methanosarcinia;Methanosarcinales;Methanosaetaceae;";"0.0";"0";"564";"559";"0";"559";"5";"456278";"51182"
;"SILVA (only NR);Archaea;Halobacteriota;Methanosarcinia;Methanosarcinales;Methanosaetaceae;Methanothrix;";"0.0";"0";"564";"559";"0";"559";"5";"456278";"51182"
;"SILVA (only NR);Archaea;Halobacteriota;Methanosarcinia;Methanosarcinales;Methanosarcinaceae;";"0.0";"0";"555";"544";"0";"544";"11";"456293";"51182"
;"SILVA (only NR);Archaea;Halobacteriota;Methanosarcinia;Methanosarcinales;Methanosarcinaceae;ANME-3;";"0.0";"0";"46";"46";"0";"46";"0";"456791";"51182"
;"SILVA (only NR);Archaea;Halobacteriota;Methanosarcinia;Methanosarcinales;Methanosarcinaceae;Incertae Sedis;";"0.0";"0";"18";"17";"0";"17";"1";"456820";"51182"
;"SILVA (only NR);Archaea;Halobacteriota;Methanosarcinia;Methanosarcinales;Methanosarcinaceae;Methanimicrococcus;";"0.0";"0";"34";"34";"0";"34";"0";"456803";"51182"
;"SILVA (only NR);Archaea;Halobacteriota;Methanosarcinia;Methanosarcinales;Methanosarcinaceae;Methanococcoides;";"0.0";"0";"45";"45";"0";"45";"0";"456792";"51182"
;"SILVA (only NR);Archaea;Halobacteriota;Methanosarcinia;Methanosarcinales;Methanosarcinaceae;Methanohalobium;";"0.0";"0";"4";"4";"0";"4";"0";"456833";"51182"
;"SILVA (only NR);Archaea;Halobacteriota;Methanosarcinia;Methanosarcinales;Methanosarcinaceae;Methanohalophilus;";"0.0";"0";"39";"39";"0";"39";"0";"456798";"51182"
;"SILVA (only NR);Archaea;Halobacteriota;Methanosarcinia;Methanosarcinales;Methanosarcinaceae;Methanolobus;";"0.0";"0";"66";"66";"0";"66";"0";"456771";"51182"
;"SILVA (only NR);Archaea;Halobacteriota;Methanosarcinia;Methanosarcinales;Methanosarcinaceae;Methanomethylovorans;";"0.0";"0";"49";"49";"0";"49";"0";"456788";"51182"
;"SILVA (only NR);Archaea;Halobacteriota;Methanosarcinia;Methanosarcinales;Methanosarcinaceae;Methanosalsum;";"0.0";"0";"3";"3";"0";"3";"0";"456834";"51182"
;"SILVA (only NR);Archaea;Halobacteriota;Methanosarcinia;Methanosarcinales;Methanosarcinaceae;Methanosarcina;";"0.0";"0";"251";"241";"0";"241";"10";"456596";"51182"
;"SILVA (only NR);Archaea;Halobacteriota;Methanosarcinia;Methanosarcinales;Methermicoccaceae;";"0.0";"0";"5";"5";"0";"5";"0";"456832";"51182"
;"SILVA (only NR);Archaea;Halobacteriota;Methanosarcinia;Methanosarcinales;Methermicoccaceae;Incertae Sedis;";"0.0";"0";"1";"1";"0";"1";"0";"456836";"51182"
;"SILVA (only NR);Archaea;Halobacteriota;Methanosarcinia;Methanosarcinales;Methermicoccaceae;Methermicoccus;";"0.0";"0";"4";"4";"0";"4";"0";"456833";"51182"
;"SILVA (only NR);Archaea;Halobacteriota;Methanosarcinia;Methanosarcinales;Syntrophoarchaeaceae;";"0.0";"0";"28";"27";"0";"27";"1";"456810";"51182"
;"SILVA (only NR);Archaea;Halobacteriota;Methanosarcinia;Methanosarcinales;Syntrophoarchaeaceae;Candidatus Syntrophoarchaeum;";"0.0";"0";"4";"4";"0";"4";"0";"456833";"51182"
;"SILVA (only NR);Archaea;Halobacteriota;Methanosarcinia;Methanosarcinales;Syntrophoarchaeaceae;Incertae Sedis;";"0.0";"0";"24";"23";"0";"23";"1";"456814";"51182"
;"SILVA (only NR);Archaea;Hydrothermarchaeota;";"0.0";"0";"212";"211";"0";"211";"1";"456626";"51182"
;"SILVA (only NR);Archaea;Hydrothermarchaeota;Hydrothermarchaeia;";"0.0";"0";"212";"211";"0";"211";"1";"456626";"51182"
;"SILVA (only NR);Archaea;Hydrothermarchaeota;Hydrothermarchaeia;Hydrothermarchaeales;";"0.0";"0";"212";"211";"0";"211";"1";"456626";"51182"
;"SILVA (only NR);Archaea;Hydrothermarchaeota;Hydrothermarchaeia;Hydrothermarchaeales;Incertae Sedis;";"0.0";"0";"212";"211";"0";"211";"1";"456626";"51182"
;"SILVA (only NR);Archaea;Hydrothermarchaeota;Hydrothermarchaeia;Hydrothermarchaeales;Incertae Sedis;Incertae Sedis;";"0.0";"0";"212";"211";"0";"211";"1";"456626";"51182"
;"SILVA (only NR);Archaea;Iainarchaeota;";"0.0";"0";"46";"44";"0";"44";"2";"456793";"51182"
;"SILVA (only NR);Archaea;Iainarchaeota;Iainarchaeia;";"0.0";"0";"46";"44";"0";"44";"2";"456793";"51182"
;"SILVA (only NR);Archaea;Iainarchaeota;Iainarchaeia;Iainarchaeales;";"0.0";"0";"46";"44";"0";"44";"2";"456793";"51182"
;"SILVA (only NR);Archaea;Iainarchaeota;Iainarchaeia;Iainarchaeales;Iainarchaeaceae;";"0.0";"0";"15";"14";"0";"14";"1";"456823";"51182"
;"SILVA (only NR);Archaea;Iainarchaeota;Iainarchaeia;Iainarchaeales;Iainarchaeaceae;Candidatus Iainarchaeum;";"0.0";"0";"15";"14";"0";"14";"1";"456823";"51182"
;"SILVA (only NR);Archaea;Iainarchaeota;Iainarchaeia;Iainarchaeales;Incertae Sedis;";"0.0";"0";"31";"30";"0";"30";"1";"456807";"51182"
;"SILVA (only NR);Archaea;Iainarchaeota;Iainarchaeia;Iainarchaeales;Incertae Sedis;Incertae Sedis;";"0.0";"0";"31";"30";"0";"30";"1";"456807";"51182"
;"SILVA (only NR);Archaea;Incertae Sedis;";"0.0";"0";"9";"9";"0";"9";"0";"456828";"51182"
;"SILVA (only NR);Archaea;Incertae Sedis;Incertae Sedis;";"0.0";"0";"9";"9";"0";"9";"0";"456828";"51182"
;"SILVA (only NR);Archaea;Incertae Sedis;Incertae Sedis;Incertae Sedis;";"0.0";"0";"9";"9";"0";"9";"0";"456828";"51182"
;"SILVA (only NR);Archaea;Incertae Sedis;Incertae Sedis;Incertae Sedis;Incertae Sedis;";"0.0";"0";"9";"9";"0";"9";"0";"456828";"51182"
;"SILVA (only NR);Archaea;Incertae Sedis;Incertae Sedis;Incertae Sedis;Incertae Sedis;Incertae Sedis;";"0.0";"0";"8";"8";"0";"8";"0";"456829";"51182"
;"SILVA (only NR);Archaea;Incertae Sedis;Incertae Sedis;Incertae Sedis;Incertae Sedis;KTK 28A;";"0.0";"0";"1";"1";"0";"1";"0";"456836";"51182"
;"SILVA (only NR);Archaea;Korarchaeota;";"1.6";"88.8";"62";"61";"1";"60";"1";"456776";"51181"
;"SILVA (only NR);Archaea;Korarchaeota;Korarchaeia;";"1.6";"88.8";"62";"61";"1";"60";"1";"456776";"51181"
;"SILVA (only NR);Archaea;Korarchaeota;Korarchaeia;Korarchaeales;";"1.6";"88.8";"62";"61";"1";"60";"1";"456776";"51181"
;"SILVA (only NR);Archaea;Korarchaeota;Korarchaeia;Korarchaeales;Korarchaeaceae;";"1.6";"88.8";"62";"61";"1";"60";"1";"456776";"51181"
;"SILVA (only NR);Archaea;Korarchaeota;Korarchaeia;Korarchaeales;Korarchaeaceae;Candidatus Korarchaeum;";"1.6";"88.8";"62";"61";"1";"60";"1";"456776";"51181"
;"SILVA (only NR);Archaea;Methanobacteriota;";"0.0";"0";"1993";"1983";"0";"1983";"10";"454854";"51182"
;"SILVA (only NR);Archaea;Methanobacteriota;Methanobacteria;";"0.0";"0";"1500";"1496";"0";"1496";"4";"455341";"51182"
;"SILVA (only NR);Archaea;Methanobacteriota;Methanobacteria;Methanobacteriales;";"0.0";"0";"1500";"1496";"0";"1496";"4";"455341";"51182"
;"SILVA (only NR);Archaea;Methanobacteriota;Methanobacteria;Methanobacteriales;Methanobacteriaceae;";"0.0";"0";"1451";"1447";"0";"1447";"4";"455390";"51182"
;"SILVA (only NR);Archaea;Methanobacteriota;Methanobacteria;Methanobacteriales;Methanobacteriaceae;Incertae Sedis;";"0.0";"0";"7";"7";"0";"7";"0";"456830";"51182"
;"SILVA (only NR);Archaea;Methanobacteriota;Methanobacteria;Methanobacteriales;Methanobacteriaceae;Methanobacterium;";"0.0";"0";"216";"213";"0";"213";"3";"456624";"51182"
;"SILVA (only NR);Archaea;Methanobacteriota;Methanobacteria;Methanobacteriales;Methanobacteriaceae;Methanobrevibacter;";"0.0";"0";"1030";"1029";"0";"1029";"1";"455808";"51182"
;"SILVA (only NR);Archaea;Methanobacteriota;Methanobacteria;Methanobacteriales;Methanobacteriaceae;Methanosphaera;";"0.0";"0";"198";"198";"0";"198";"0";"456639";"51182"
;"SILVA (only NR);Archaea;Methanobacteriota;Methanobacteria;Methanobacteriales;Methanothermaceae;";"0.0";"0";"2";"2";"0";"2";"0";"456835";"51182"
;"SILVA (only NR);Archaea;Methanobacteriota;Methanobacteria;Methanobacteriales;Methanothermaceae;Methanothermus;";"0.0";"0";"2";"2";"0";"2";"0";"456835";"51182"
;"SILVA (only NR);Archaea;Methanobacteriota;Methanobacteria;Methanobacteriales;Methanothermobacteriaceae;";"0.0";"0";"47";"47";"0";"47";"0";"456790";"51182"
;"SILVA (only NR);Archaea;Methanobacteriota;Methanobacteria;Methanobacteriales;Methanothermobacteriaceae;Methanothermobacter;";"0.0";"0";"47";"47";"0";"47";"0";"456790";"51182"
;"SILVA (only NR);Archaea;Methanobacteriota;Methanococci;";"0.0";"0";"83";"83";"0";"83";"0";"456754";"51182"
;"SILVA (only NR);Archaea;Methanobacteriota;Methanococci;Methanococcales;";"0.0";"0";"83";"83";"0";"83";"0";"456754";"51182"
;"SILVA (only NR);Archaea;Methanobacteriota;Methanococci;Methanococcales;Methanocaldococcaceae;";"0.0";"0";"27";"27";"0";"27";"0";"456810";"51182"
;"SILVA (only NR);Archaea;Methanobacteriota;Methanococci;Methanococcales;Methanocaldococcaceae;Methanocaldococcus;";"0.0";"0";"27";"27";"0";"27";"0";"456810";"51182"
;"SILVA (only NR);Archaea;Methanobacteriota;Methanococci;Methanococcales;Methanococcaceae;";"0.0";"0";"56";"56";"0";"56";"0";"456781";"51182"
;"SILVA (only NR);Archaea;Methanobacteriota;Methanococci;Methanococcales;Methanococcaceae;Incertae Sedis;";"0.0";"0";"5";"5";"0";"5";"0";"456832";"51182"
;"SILVA (only NR);Archaea;Methanobacteriota;Methanococci;Methanococcales;Methanococcaceae;Methanococcus;";"0.0";"0";"28";"28";"0";"28";"0";"456809";"51182"
;"SILVA (only NR);Archaea;Methanobacteriota;Methanococci;Methanococcales;Methanococcaceae;Methanothermococcus;";"0.0";"0";"9";"9";"0";"9";"0";"456828";"51182"
;"SILVA (only NR);Archaea;Methanobacteriota;Methanococci;Methanococcales;Methanococcaceae;Methanotorris;";"0.0";"0";"14";"14";"0";"14";"0";"456823";"51182"
;"SILVA (only NR);Archaea;Methanobacteriota;Methanopyri;";"0.0";"0";"9";"9";"0";"9";"0";"456828";"51182"
;"SILVA (only NR);Archaea;Methanobacteriota;Methanopyri;Methanopyrales;";"0.0";"0";"9";"9";"0";"9";"0";"456828";"51182"
;"SILVA (only NR);Archaea;Methanobacteriota;Methanopyri;Methanopyrales;Methanopyraceae;";"0.0";"0";"9";"9";"0";"9";"0";"456828";"51182"
;"SILVA (only NR);Archaea;Methanobacteriota;Methanopyri;Methanopyrales;Methanopyraceae;Methanopyrus;";"0.0";"0";"9";"9";"0";"9";"0";"456828";"51182"
;"SILVA (only NR);Archaea;Methanobacteriota;Thermococci;";"0.0";"0";"401";"395";"0";"395";"6";"456442";"51182"
;"SILVA (only NR);Archaea;Methanobacteriota;Thermococci;Methanofastidiosales;";"0.0";"0";"195";"189";"0";"189";"6";"456648";"51182"
;"SILVA (only NR);Archaea;Methanobacteriota;Thermococci;Methanofastidiosales;Incertae Sedis;";"0.0";"0";"135";"130";"0";"130";"5";"456707";"51182"
;"SILVA (only NR);Archaea;Methanobacteriota;Thermococci;Methanofastidiosales;Incertae Sedis;Incertae Sedis;";"0.0";"0";"135";"130";"0";"130";"5";"456707";"51182"
;"SILVA (only NR);Archaea;Methanobacteriota;Thermococci;Methanofastidiosales;Methanofastidiosaceae;";"0.0";"0";"60";"59";"0";"59";"1";"456778";"51182"
;"SILVA (only NR);Archaea;Methanobacteriota;Thermococci;Methanofastidiosales;Methanofastidiosaceae;Candidatus Methanofastidiosum;";"0.0";"0";"60";"59";"0";"59";"1";"456778";"51182"
;"SILVA (only NR);Archaea;Methanobacteriota;Thermococci;Thermococcales;";"0.0";"0";"206";"206";"0";"206";"0";"456631";"51182"
;"SILVA (only NR);Archaea;Methanobacteriota;Thermococci;Thermococcales;Thermococcaceae;";"0.0";"0";"206";"206";"0";"206";"0";"456631";"51182"
;"SILVA (only NR);Archaea;Methanobacteriota;Thermococci;Thermococcales;Thermococcaceae;Palaeococcus;";"0.0";"0";"9";"9";"0";"9";"0";"456828";"51182"
;"SILVA (only NR);Archaea;Methanobacteriota;Thermococci;Thermococcales;Thermococcaceae;Pyrococcus;";"0.0";"0";"23";"23";"0";"23";"0";"456814";"51182"
;"SILVA (only NR);Archaea;Methanobacteriota;Thermococci;Thermococcales;Thermococcaceae;Thermococcus;";"0.0";"0";"174";"174";"0";"174";"0";"456663";"51182"
;"SILVA (only NR);Archaea;Micrarchaeota;";"0.0";"0";"88";"86";"0";"86";"2";"456751";"51182"
;"SILVA (only NR);Archaea;Micrarchaeota;Micrarchaeia;";"0.0";"0";"88";"86";"0";"86";"2";"456751";"51182"
;"SILVA (only NR);Archaea;Micrarchaeota;Micrarchaeia;Micrarchaeales;";"0.0";"0";"88";"86";"0";"86";"2";"456751";"51182"
;"SILVA (only NR);Archaea;Micrarchaeota;Micrarchaeia;Micrarchaeales;Incertae Sedis;";"0.0";"0";"78";"76";"0";"76";"2";"456761";"51182"
;"SILVA (only NR);Archaea;Micrarchaeota;Micrarchaeia;Micrarchaeales;Incertae Sedis;CG1_02_55_22;";"0.0";"0";"4";"4";"0";"4";"0";"456833";"51182"
;"SILVA (only NR);Archaea;Micrarchaeota;Micrarchaeia;Micrarchaeales;Incertae Sedis;CG1_02_55_41;";"0.0";"0";"8";"8";"0";"8";"0";"456829";"51182"
;"SILVA (only NR);Archaea;Micrarchaeota;Micrarchaeia;Micrarchaeales;Incertae Sedis;Incertae Sedis;";"0.0";"0";"66";"64";"0";"64";"2";"456773";"51182"
;"SILVA (only NR);Archaea;Micrarchaeota;Micrarchaeia;Micrarchaeales;Micrarchaeaceae;";"0.0";"0";"10";"10";"0";"10";"0";"456827";"51182"
;"SILVA (only NR);Archaea;Micrarchaeota;Micrarchaeia;Micrarchaeales;Micrarchaeaceae;Candidatus Micrarchaeum;";"0.0";"0";"10";"10";"0";"10";"0";"456827";"51182"
;"SILVA (only NR);Archaea;Nanoarchaeota;";"0.0";"0";"550";"507";"0";"507";"43";"456330";"51182"
;"SILVA (only NR);Archaea;Nanoarchaeota;Nanoarchaeia;";"0.0";"0";"550";"507";"0";"507";"43";"456330";"51182"
;"SILVA (only NR);Archaea;Nanoarchaeota;Nanoarchaeia;Nanoarchaeales;";"0.0";"0";"40";"39";"0";"39";"1";"456798";"51182"
;"SILVA (only NR);Archaea;Nanoarchaeota;Nanoarchaeia;Nanoarchaeales;Nanoarchaeaceae;";"0.0";"0";"22";"21";"0";"21";"1";"456816";"51182"
;"SILVA (only NR);Archaea;Nanoarchaeota;Nanoarchaeia;Nanoarchaeales;Nanoarchaeaceae;Nanoarchaeum;";"0.0";"0";"22";"21";"0";"21";"1";"456816";"51182"
;"SILVA (only NR);Archaea;Nanoarchaeota;Nanoarchaeia;Nanoarchaeales;Nanopusillaceae;";"0.0";"0";"18";"18";"0";"18";"0";"456819";"51182"
;"SILVA (only NR);Archaea;Nanoarchaeota;Nanoarchaeia;Nanoarchaeales;Nanopusillaceae;Candidatus Nanobsidianus;";"0.0";"0";"11";"11";"0";"11";"0";"456826";"51182"
;"SILVA (only NR);Archaea;Nanoarchaeota;Nanoarchaeia;Nanoarchaeales;Nanopusillaceae;Candidatus Nanopusillus;";"0.0";"0";"7";"7";"0";"7";"0";"456830";"51182"
;"SILVA (only NR);Archaea;Nanoarchaeota;Nanoarchaeia;Pacearchaeales;";"0.0";"0";"42";"37";"0";"37";"5";"456800";"51182"
;"SILVA (only NR);Archaea;Nanoarchaeota;Nanoarchaeia;Pacearchaeales;Incertae Sedis;";"0.0";"0";"42";"37";"0";"37";"5";"456800";"51182"
;"SILVA (only NR);Archaea;Nanoarchaeota;Nanoarchaeia;Pacearchaeales;Incertae Sedis;GW2011_GWC1_47_15;";"0.0";"0";"6";"6";"0";"6";"0";"456831";"51182"
;"SILVA (only NR);Archaea;Nanoarchaeota;Nanoarchaeia;Pacearchaeales;Incertae Sedis;Incertae Sedis;";"0.0";"0";"19";"17";"0";"17";"2";"456820";"51182"
;"SILVA (only NR);Archaea;Nanoarchaeota;Nanoarchaeia;Pacearchaeales;Incertae Sedis;SCGC AAA011-D5;";"0.0";"0";"17";"14";"0";"14";"3";"456823";"51182"
;"SILVA (only NR);Archaea;Nanoarchaeota;Nanoarchaeia;Woesearchaeales;";"0.0";"0";"468";"431";"0";"431";"37";"456406";"51182"
;"SILVA (only NR);Archaea;Nanoarchaeota;Nanoarchaeia;Woesearchaeales;GW2011;";"0.0";"0";"32";"31";"0";"31";"1";"456806";"51182"
;"SILVA (only NR);Archaea;Nanoarchaeota;Nanoarchaeia;Woesearchaeales;GW2011;AR15;";"0.0";"0";"28";"27";"0";"27";"1";"456810";"51182"
;"SILVA (only NR);Archaea;Nanoarchaeota;Nanoarchaeia;Woesearchaeales;GW2011;AR20;";"0.0";"0";"4";"4";"0";"4";"0";"456833";"51182"
;"SILVA (only NR);Archaea;Nanoarchaeota;Nanoarchaeia;Woesearchaeales;Incertae Sedis;";"0.0";"0";"436";"400";"0";"400";"36";"456437";"51182"
;"SILVA (only NR);Archaea;Nanoarchaeota;Nanoarchaeia;Woesearchaeales;Incertae Sedis;CG1-02-57-44;";"0.0";"0";"10";"10";"0";"10";"0";"456827";"51182"
;"SILVA (only NR);Archaea;Nanoarchaeota;Nanoarchaeia;Woesearchaeales;Incertae Sedis;Incertae Sedis;";"0.0";"0";"420";"384";"0";"384";"36";"456453";"51182"
;"SILVA (only NR);Archaea;Nanoarchaeota;Nanoarchaeia;Woesearchaeales;Incertae Sedis;SCGC AAA286-E23;";"0.0";"0";"6";"6";"0";"6";"0";"456831";"51182"
;"SILVA (only NR);Archaea;Nanohaloarchaeota;";"0.0";"0";"34";"34";"0";"34";"0";"456803";"51182"
;"SILVA (only NR);Archaea;Nanohaloarchaeota;Nanosalinia;";"0.0";"0";"34";"34";"0";"34";"0";"456803";"51182"
;"SILVA (only NR);Archaea;Nanohaloarchaeota;Nanosalinia;Nanosalinales;";"0.0";"0";"34";"34";"0";"34";"0";"456803";"51182"
;"SILVA (only NR);Archaea;Nanohaloarchaeota;Nanosalinia;Nanosalinales;Nanosalinaceae;";"0.0";"0";"34";"34";"0";"34";"0";"456803";"51182"
;"SILVA (only NR);Archaea;Nanohaloarchaeota;Nanosalinia;Nanosalinales;Nanosalinaceae;Candidatus Haloredivivus;";"0.0";"0";"18";"18";"0";"18";"0";"456819";"51182"
;"SILVA (only NR);Archaea;Nanohaloarchaeota;Nanosalinia;Nanosalinales;Nanosalinaceae;Candidatus Nanosalinarum;";"0.0";"0";"6";"6";"0";"6";"0";"456831";"51182"
;"SILVA (only NR);Archaea;Nanohaloarchaeota;Nanosalinia;Nanosalinales;Nanosalinaceae;Incertae Sedis;";"0.0";"0";"10";"10";"0";"10";"0";"456827";"51182"
;"SILVA (only NR);Archaea;Thermoplasmatota;";"0.0";"88.7";"2896";"2853";"1";"2852";"43";"453984";"51181"
;"SILVA (only NR);Archaea;Thermoplasmatota;Incertae Sedis;";"0.0";"0";"77";"76";"0";"76";"1";"456761";"51182"
;"SILVA (only NR);Archaea;Thermoplasmatota;Incertae Sedis;Incertae Sedis;";"0.0";"0";"77";"76";"0";"76";"1";"456761";"51182"
;"SILVA (only NR);Archaea;Thermoplasmatota;Incertae Sedis;Incertae Sedis;Incertae Sedis;";"0.0";"0";"77";"76";"0";"76";"1";"456761";"51182"
;"SILVA (only NR);Archaea;Thermoplasmatota;Incertae Sedis;Incertae Sedis;Incertae Sedis;Incertae Sedis;";"0.0";"0";"77";"76";"0";"76";"1";"456761";"51182"
;"SILVA (only NR);Archaea;Thermoplasmatota;Thermoplasmata;";"0.0";"88.7";"2819";"2777";"1";"2776";"42";"454060";"51181"
;"SILVA (only NR);Archaea;Thermoplasmatota;Thermoplasmata;A10;";"0.0";"0";"29";"29";"0";"29";"0";"456808";"51182"
;"SILVA (only NR);Archaea;Thermoplasmatota;Thermoplasmata;A10;Incertae Sedis;";"0.0";"0";"29";"29";"0";"29";"0";"456808";"51182"
;"SILVA (only NR);Archaea;Thermoplasmatota;Thermoplasmata;A10;Incertae Sedis;Incertae Sedis;";"0.0";"0";"29";"29";"0";"29";"0";"456808";"51182"
;"SILVA (only NR);Archaea;Thermoplasmatota;Thermoplasmata;Acidiprofundales;";"0.0";"0";"35";"35";"0";"35";"0";"456802";"51182"
;"SILVA (only NR);Archaea;Thermoplasmatota;Thermoplasmata;Acidiprofundales;Aciduliprofundaceae;";"0.0";"0";"35";"35";"0";"35";"0";"456802";"51182"
;"SILVA (only NR);Archaea;Thermoplasmatota;Thermoplasmata;Acidiprofundales;Aciduliprofundaceae;Aciduliprofundum;";"0.0";"0";"32";"32";"0";"32";"0";"456805";"51182"
;"SILVA (only NR);Archaea;Thermoplasmatota;Thermoplasmata;Acidiprofundales;Aciduliprofundaceae;JdFR-45;";"0.0";"0";"3";"3";"0";"3";"0";"456834";"51182"
;"SILVA (only NR);Archaea;Thermoplasmatota;Thermoplasmata;BSLdp215;";"0.0";"0";"25";"25";"0";"25";"0";"456812";"51182"
;"SILVA (only NR);Archaea;Thermoplasmatota;Thermoplasmata;BSLdp215;Incertae Sedis;";"0.0";"0";"25";"25";"0";"25";"0";"456812";"51182"
;"SILVA (only NR);Archaea;Thermoplasmatota;Thermoplasmata;BSLdp215;Incertae Sedis;Incertae Sedis;";"0.0";"0";"25";"25";"0";"25";"0";"456812";"51182"
;"SILVA (only NR);Archaea;Thermoplasmatota;Thermoplasmata;Incertae Sedis;";"0.0";"0";"1393";"1372";"0";"1372";"21";"455465";"51182"
;"SILVA (only NR);Archaea;Thermoplasmatota;Thermoplasmata;Incertae Sedis;Incertae Sedis;";"0.0";"0";"1393";"1372";"0";"1372";"21";"455465";"51182"
;"SILVA (only NR);Archaea;Thermoplasmatota;Thermoplasmata;Incertae Sedis;Incertae Sedis;Incertae Sedis;";"0.0";"0";"346";"340";"0";"340";"6";"456497";"51182"
;"SILVA (only NR);Archaea;Thermoplasmatota;Thermoplasmata;Incertae Sedis;Incertae Sedis;Marine Benthic Group D and DHVEG-1;";"0.0";"0";"765";"758";"0";"758";"7";"456079";"51182"
;"SILVA (only NR);Archaea;Thermoplasmatota;Thermoplasmata;Incertae Sedis;Incertae Sedis;Marine Group III;";"0.0";"0";"282";"274";"0";"274";"8";"456563";"51182"
;"SILVA (only NR);Archaea;Thermoplasmatota;Thermoplasmata;JdFR-43;";"0.0";"0";"44";"44";"0";"44";"0";"456793";"51182"
;"SILVA (only NR);Archaea;Thermoplasmatota;Thermoplasmata;JdFR-43;Incertae Sedis;";"0.0";"0";"44";"44";"0";"44";"0";"456793";"51182"
;"SILVA (only NR);Archaea;Thermoplasmatota;Thermoplasmata;JdFR-43;Incertae Sedis;Incertae Sedis;";"0.0";"0";"44";"44";"0";"44";"0";"456793";"51182"
;"SILVA (only NR);Archaea;Thermoplasmatota;Thermoplasmata;Marine Group II;";"0.0";"0";"574";"559";"0";"559";"15";"456278";"51182"
;"SILVA (only NR);Archaea;Thermoplasmatota;Thermoplasmata;Marine Group II;Incertae Sedis;";"0.0";"0";"574";"559";"0";"559";"15";"456278";"51182"
;"SILVA (only NR);Archaea;Thermoplasmatota;Thermoplasmata;Marine Group II;Incertae Sedis;Incertae Sedis;";"0.0";"0";"574";"559";"0";"559";"15";"456278";"51182"
;"SILVA (only NR);Archaea;Thermoplasmatota;Thermoplasmata;Methanomassiliicoccales;";"0.0";"0";"495";"494";"0";"494";"1";"456343";"51182"
;"SILVA (only NR);Archaea;Thermoplasmatota;Thermoplasmata;Methanomassiliicoccales;Incertae Sedis;";"0.0";"0";"86";"85";"0";"85";"1";"456752";"51182"
;"SILVA (only NR);Archaea;Thermoplasmatota;Thermoplasmata;Methanomassiliicoccales;Incertae Sedis;Incertae Sedis;";"0.0";"0";"86";"85";"0";"85";"1";"456752";"51182"
;"SILVA (only NR);Archaea;Thermoplasmatota;Thermoplasmata;Methanomassiliicoccales;Methanomassiliicoccaceae;";"0.0";"0";"62";"62";"0";"62";"0";"456775";"51182"
;"SILVA (only NR);Archaea;Thermoplasmatota;Thermoplasmata;Methanomassiliicoccales;Methanomassiliicoccaceae;Incertae Sedis;";"0.0";"0";"42";"42";"0";"42";"0";"456795";"51182"
;"SILVA (only NR);Archaea;Thermoplasmatota;Thermoplasmata;Methanomassiliicoccales;Methanomassiliicoccaceae;Methanomassiliicoccus;";"0.0";"0";"20";"20";"0";"20";"0";"456817";"51182"
;"SILVA (only NR);Archaea;Thermoplasmatota;Thermoplasmata;Methanomassiliicoccales;Methanomethylophilaceae;";"0.0";"0";"347";"347";"0";"347";"0";"456490";"51182"
;"SILVA (only NR);Archaea;Thermoplasmatota;Thermoplasmata;Methanomassiliicoccales;Methanomethylophilaceae;Candidatus Methanogranum;";"0.0";"0";"7";"7";"0";"7";"0";"456830";"51182"
;"SILVA (only NR);Archaea;Thermoplasmatota;Thermoplasmata;Methanomassiliicoccales;Methanomethylophilaceae;Candidatus Methanomethylophilus;";"0.0";"0";"71";"71";"0";"71";"0";"456766";"51182"
;"SILVA (only NR);Archaea;Thermoplasmatota;Thermoplasmata;Methanomassiliicoccales;Methanomethylophilaceae;Candidatus Methanoplasma;";"0.0";"0";"29";"29";"0";"29";"0";"456808";"51182"
;"SILVA (only NR);Archaea;Thermoplasmatota;Thermoplasmata;Methanomassiliicoccales;Methanomethylophilaceae;Incertae Sedis;";"0.0";"0";"227";"227";"0";"227";"0";"456610";"51182"
;"SILVA (only NR);Archaea;Thermoplasmatota;Thermoplasmata;Methanomassiliicoccales;Methanomethylophilaceae;RumEn M2;";"0.0";"0";"13";"13";"0";"13";"0";"456824";"51182"
;"SILVA (only NR);Archaea;Thermoplasmatota;Thermoplasmata;SG8-5;";"1.6";"88.8";"63";"62";"1";"61";"1";"456775";"51181"
;"SILVA (only NR);Archaea;Thermoplasmatota;Thermoplasmata;SG8-5;Incertae Sedis;";"1.6";"88.8";"63";"62";"1";"61";"1";"456775";"51181"
;"SILVA (only NR);Archaea;Thermoplasmatota;Thermoplasmata;SG8-5;Incertae Sedis;Incertae Sedis;";"1.6";"88.8";"63";"62";"1";"61";"1";"456775";"51181"
;"SILVA (only NR);Archaea;Thermoplasmatota;Thermoplasmata;Thermoplasmatales;";"0.0";"0";"161";"157";"0";"157";"4";"456680";"51182"
;"SILVA (only NR);Archaea;Thermoplasmatota;Thermoplasmata;Thermoplasmatales;Ferroplasmataceae;";"0.0";"0";"69";"66";"0";"66";"3";"456771";"51182"
;"SILVA (only NR);Archaea;Thermoplasmatota;Thermoplasmata;Thermoplasmatales;Ferroplasmataceae;Acidiplasma;";"0.0";"0";"8";"7";"0";"7";"1";"456830";"51182"
;"SILVA (only NR);Archaea;Thermoplasmatota;Thermoplasmata;Thermoplasmatales;Ferroplasmataceae;Ferroplasma;";"0.0";"0";"38";"36";"0";"36";"2";"456801";"51182"
;"SILVA (only NR);Archaea;Thermoplasmatota;Thermoplasmata;Thermoplasmatales;Ferroplasmataceae;Incertae Sedis;";"0.0";"0";"23";"23";"0";"23";"0";"456814";"51182"
;"SILVA (only NR);Archaea;Thermoplasmatota;Thermoplasmata;Thermoplasmatales;Incertae Sedis;";"0.0";"0";"1";"1";"0";"1";"0";"456836";"51182"
;"SILVA (only NR);Archaea;Thermoplasmatota;Thermoplasmata;Thermoplasmatales;Incertae Sedis;Thermogymnomonas;";"0.0";"0";"1";"1";"0";"1";"0";"456836";"51182"
;"SILVA (only NR);Archaea;Thermoplasmatota;Thermoplasmata;Thermoplasmatales;Picrophilaceae;";"0.0";"0";"2";"2";"0";"2";"0";"456835";"51182"
;"SILVA (only NR);Archaea;Thermoplasmatota;Thermoplasmata;Thermoplasmatales;Picrophilaceae;Picrophilus;";"0.0";"0";"2";"2";"0";"2";"0";"456835";"51182"
;"SILVA (only NR);Archaea;Thermoplasmatota;Thermoplasmata;Thermoplasmatales;Thermoplasmataceae;";"0.0";"0";"89";"88";"0";"88";"1";"456749";"51182"
;"SILVA (only NR);Archaea;Thermoplasmatota;Thermoplasmata;Thermoplasmatales;Thermoplasmataceae;A-plasma;";"0.0";"0";"14";"14";"0";"14";"0";"456823";"51182"
;"SILVA (only NR);Archaea;Thermoplasmatota;Thermoplasmata;Thermoplasmatales;Thermoplasmataceae;Cuniculiplasma;";"0.0";"0";"12";"12";"0";"12";"0";"456825";"51182"
;"SILVA (only NR);Archaea;Thermoplasmatota;Thermoplasmata;Thermoplasmatales;Thermoplasmataceae;E-plasma;";"0.0";"0";"10";"10";"0";"10";"0";"456827";"51182"
;"SILVA (only NR);Archaea;Thermoplasmatota;Thermoplasmata;Thermoplasmatales;Thermoplasmataceae;Incertae Sedis;";"0.0";"0";"42";"41";"0";"41";"1";"456796";"51182"
;"SILVA (only NR);Archaea;Thermoplasmatota;Thermoplasmata;Thermoplasmatales;Thermoplasmataceae;Thermoplasma;";"0.0";"0";"11";"11";"0";"11";"0";"456826";"51182"
;"SILVA (only NR);Archaea;Thermoproteota;";"29.2";"89.1";"7625";"7493";"2189";"5304";"132";"449344";"48993"
;"SILVA (only NR);Archaea;Thermoproteota;Bathyarchaeia;";"40.1";"89";"3641";"3597";"1442";"2155";"44";"453240";"49740"
;"SILVA (only NR);Archaea;Thermoproteota;Bathyarchaeia;Incertae Sedis;";"40.1";"89";"3641";"3597";"1442";"2155";"44";"453240";"49740"
;"SILVA (only NR);Archaea;Thermoproteota;Bathyarchaeia;Incertae Sedis;Incertae Sedis;";"40.1";"89";"3641";"3597";"1442";"2155";"44";"453240";"49740"
;"SILVA (only NR);Archaea;Thermoproteota;Bathyarchaeia;Incertae Sedis;Incertae Sedis;Incertae Sedis;";"40.1";"89";"3641";"3597";"1442";"2155";"44";"453240";"49740"
;"SILVA (only NR);Archaea;Thermoproteota;Methanomethylicia;";"23.5";"88.8";"34";"34";"8";"26";"0";"456803";"51174"
;"SILVA (only NR);Archaea;Thermoproteota;Methanomethylicia;Methanomethyliales;";"23.5";"88.8";"34";"34";"8";"26";"0";"456803";"51174"
;"SILVA (only NR);Archaea;Thermoproteota;Methanomethylicia;Methanomethyliales;Methanomethyliaceae;";"23.5";"88.8";"34";"34";"8";"26";"0";"456803";"51174"
;"SILVA (only NR);Archaea;Thermoproteota;Methanomethylicia;Methanomethyliales;Methanomethyliaceae;Candidatus Methanomethylicus;";"17.9";"88.8";"28";"28";"5";"23";"0";"456809";"51177"
;"SILVA (only NR);Archaea;Thermoproteota;Methanomethylicia;Methanomethyliales;Methanomethyliaceae;Incertae Sedis;";"50.0";"88.8";"6";"6";"3";"3";"0";"456831";"51179"
;"SILVA (only NR);Archaea;Thermoproteota;Nitrososphaeria;";"9.8";"88.8";"3259";"3176";"311";"2865";"83";"453661";"50871"
;"SILVA (only NR);Archaea;Thermoproteota;Nitrososphaeria;Caldarchaeales;";"18.8";"88.8";"170";"170";"32";"138";"0";"456667";"51150"
;"SILVA (only NR);Archaea;Thermoproteota;Nitrososphaeria;Caldarchaeales;Caldiarchaeaceae;";"0.0";"0";"58";"58";"0";"58";"0";"456779";"51182"
;"SILVA (only NR);Archaea;Thermoproteota;Nitrososphaeria;Caldarchaeales;Caldiarchaeaceae;Candidatus Caldiarchaeum;";"0.0";"0";"58";"58";"0";"58";"0";"456779";"51182"
;"SILVA (only NR);Archaea;Thermoproteota;Nitrososphaeria;Caldarchaeales;Geothermarchaeaceae;";"1.5";"88.8";"66";"66";"1";"65";"0";"456771";"51181"
;"SILVA (only NR);Archaea;Thermoproteota;Nitrososphaeria;Caldarchaeales;Geothermarchaeaceae;Incertae Sedis;";"1.5";"88.8";"66";"66";"1";"65";"0";"456771";"51181"
;"SILVA (only NR);Archaea;Thermoproteota;Nitrososphaeria;Caldarchaeales;Terrestrial Hot Spring Gp(THSCG);";"67.4";"88.8";"46";"46";"31";"15";"0";"456791";"51151"
;"SILVA (only NR);Archaea;Thermoproteota;Nitrososphaeria;Caldarchaeales;Terrestrial Hot Spring Gp(THSCG);Incertae Sedis;";"67.4";"88.8";"46";"46";"31";"15";"0";"456791";"51151"
;"SILVA (only NR);Archaea;Thermoproteota;Nitrososphaeria;Group 1.1c;";"66.7";"88.8";"233";"231";"154";"77";"2";"456606";"51028"
;"SILVA (only NR);Archaea;Thermoproteota;Nitrososphaeria;Group 1.1c;Incertae Sedis;";"66.7";"88.8";"233";"231";"154";"77";"2";"456606";"51028"
;"SILVA (only NR);Archaea;Thermoproteota;Nitrososphaeria;Group 1.1c;Incertae Sedis;Incertae Sedis;";"66.7";"88.8";"233";"231";"154";"77";"2";"456606";"51028"
;"SILVA (only NR);Archaea;Thermoproteota;Nitrososphaeria;Incertae Sedis;";"1.8";"88.8";"56";"56";"1";"55";"0";"456781";"51181"
;"SILVA (only NR);Archaea;Thermoproteota;Nitrososphaeria;Incertae Sedis;Incertae Sedis;";"1.8";"88.8";"56";"56";"1";"55";"0";"456781";"51181"
;"SILVA (only NR);Archaea;Thermoproteota;Nitrososphaeria;Incertae Sedis;Incertae Sedis;Incertae Sedis;";"1.8";"88.8";"56";"56";"1";"55";"0";"456781";"51181"
;"SILVA (only NR);Archaea;Thermoproteota;Nitrososphaeria;Marine Benthic Group A;";"50.4";"88.8";"131";"127";"64";"63";"4";"456710";"51118"
;"SILVA (only NR);Archaea;Thermoproteota;Nitrososphaeria;Marine Benthic Group A;Incertae Sedis;";"50.4";"88.8";"131";"127";"64";"63";"4";"456710";"51118"
;"SILVA (only NR);Archaea;Thermoproteota;Nitrososphaeria;Marine Benthic Group A;Incertae Sedis;Incertae Sedis;";"50.4";"88.8";"131";"127";"64";"63";"4";"456710";"51118"
;"SILVA (only NR);Archaea;Thermoproteota;Nitrososphaeria;Nitrosocaldales;";"0.0";"0";"37";"37";"0";"37";"0";"456800";"51182"
;"SILVA (only NR);Archaea;Thermoproteota;Nitrososphaeria;Nitrosocaldales;Nitrosocaldaceae;";"0.0";"0";"37";"37";"0";"37";"0";"456800";"51182"
;"SILVA (only NR);Archaea;Thermoproteota;Nitrososphaeria;Nitrosocaldales;Nitrosocaldaceae;Candidatus Nitrosocaldus;";"0.0";"0";"18";"18";"0";"18";"0";"456819";"51182"
;"SILVA (only NR);Archaea;Thermoproteota;Nitrososphaeria;Nitrosocaldales;Nitrosocaldaceae;Incertae Sedis;";"0.0";"0";"19";"19";"0";"19";"0";"456818";"51182"
;"SILVA (only NR);Archaea;Thermoproteota;Nitrososphaeria;Nitrosopumilales;";"0.0";"0";"1831";"1765";"0";"1765";"66";"455072";"51182"
;"SILVA (only NR);Archaea;Thermoproteota;Nitrososphaeria;Nitrosopumilales;Nitrosopumilaceae;";"0.0";"0";"1831";"1765";"0";"1765";"66";"455072";"51182"
;"SILVA (only NR);Archaea;Thermoproteota;Nitrososphaeria;Nitrosopumilales;Nitrosopumilaceae;Candidatus Nitrosopelagicus;";"0.0";"0";"51";"49";"0";"49";"2";"456788";"51182"
;"SILVA (only NR);Archaea;Thermoproteota;Nitrososphaeria;Nitrosopumilales;Nitrosopumilaceae;Candidatus Nitrosopumilus;";"0.0";"0";"717";"705";"0";"705";"12";"456132";"51182"
;"SILVA (only NR);Archaea;Thermoproteota;Nitrososphaeria;Nitrosopumilales;Nitrosopumilaceae;Candidatus Nitrosotenuis;";"0.0";"0";"34";"31";"0";"31";"3";"456806";"51182"
;"SILVA (only NR);Archaea;Thermoproteota;Nitrososphaeria;Nitrosopumilales;Nitrosopumilaceae;Cenarchaeum;";"0.0";"0";"27";"27";"0";"27";"0";"456810";"51182"
;"SILVA (only NR);Archaea;Thermoproteota;Nitrososphaeria;Nitrosopumilales;Nitrosopumilaceae;Incertae Sedis;";"0.0";"0";"939";"892";"0";"892";"47";"455945";"51182"
;"SILVA (only NR);Archaea;Thermoproteota;Nitrososphaeria;Nitrosopumilales;Nitrosopumilaceae;Nitrosarchaeum;";"0.0";"0";"63";"61";"0";"61";"2";"456776";"51182"
;"SILVA (only NR);Archaea;Thermoproteota;Nitrososphaeria;Nitrososphaerales;";"0.2";"88.8";"603";"596";"1";"595";"7";"456241";"51181"
;"SILVA (only NR);Archaea;Thermoproteota;Nitrososphaeria;Nitrososphaerales;Nitrososphaeraceae;";"0.2";"88.8";"603";"596";"1";"595";"7";"456241";"51181"
;"SILVA (only NR);Archaea;Thermoproteota;Nitrososphaeria;Nitrososphaerales;Nitrososphaeraceae;Candidatus Nitrosocosmicus;";"0.0";"0";"49";"49";"0";"49";"0";"456788";"51182"
;"SILVA (only NR);Archaea;Thermoproteota;Nitrososphaeria;Nitrososphaerales;Nitrososphaeraceae;Candidatus Nitrososphaera;";"0.0";"0";"233";"230";"0";"230";"3";"456607";"51182"
;"SILVA (only NR);Archaea;Thermoproteota;Nitrososphaeria;Nitrososphaerales;Nitrososphaeraceae;Incertae Sedis;";"0.3";"88.8";"321";"317";"1";"316";"4";"456520";"51181"
;"SILVA (only NR);Archaea;Thermoproteota;Nitrososphaeria;Nitrosotaleales;";"29.7";"88.8";"141";"138";"41";"97";"3";"456699";"51141"
;"SILVA (only NR);Archaea;Thermoproteota;Nitrososphaeria;Nitrosotaleales;Nitrosotaleaceae;";"29.7";"88.8";"141";"138";"41";"97";"3";"456699";"51141"
;"SILVA (only NR);Archaea;Thermoproteota;Nitrososphaeria;Nitrosotaleales;Nitrosotaleaceae;Candidatus Nitrosotalea;";"0.0";"0";"17";"16";"0";"16";"1";"456821";"51182"
;"SILVA (only NR);Archaea;Thermoproteota;Nitrososphaeria;Nitrosotaleales;Nitrosotaleaceae;Incertae Sedis;";"33.6";"88.8";"124";"122";"41";"81";"2";"456715";"51141"
;"SILVA (only NR);Archaea;Thermoproteota;Nitrososphaeria;SCGC AB-179-E04;";"32.1";"88.8";"57";"56";"18";"38";"1";"456781";"51164"
;"SILVA (only NR);Archaea;Thermoproteota;Nitrososphaeria;SCGC AB-179-E04;Incertae Sedis;";"32.1";"88.8";"57";"56";"18";"38";"1";"456781";"51164"
;"SILVA (only NR);Archaea;Thermoproteota;Nitrososphaeria;SCGC AB-179-E04;Incertae Sedis;Incertae Sedis;";"32.1";"88.8";"57";"56";"18";"38";"1";"456781";"51164"
;"SILVA (only NR);Archaea;Thermoproteota;Thermoproteia;";"62.4";"88.9";"691";"686";"428";"258";"5";"456151";"50754"
;"SILVA (only NR);Archaea;Thermoproteota;Thermoproteia;Desulfurococcales;";"73.1";"88.8";"219";"219";"160";"59";"0";"456618";"51022"
;"SILVA (only NR);Archaea;Thermoproteota;Thermoproteia;Desulfurococcales;Acidilobaceae;";"38.0";"88.8";"71";"71";"27";"44";"0";"456766";"51155"
;"SILVA (only NR);Archaea;Thermoproteota;Thermoproteia;Desulfurococcales;Acidilobaceae;Acidilobus;";"80.0";"88.8";"10";"10";"8";"2";"0";"456827";"51174"
;"SILVA (only NR);Archaea;Thermoproteota;Thermoproteia;Desulfurococcales;Acidilobaceae;Aeropyrum;";"37.0";"88.8";"27";"27";"10";"17";"0";"456810";"51172"
;"SILVA (only NR);Archaea;Thermoproteota;Thermoproteia;Desulfurococcales;Acidilobaceae;Caldisphaera;";"7.7";"88.8";"13";"13";"1";"12";"0";"456824";"51181"
;"SILVA (only NR);Archaea;Thermoproteota;Thermoproteia;Desulfurococcales;Acidilobaceae;Incertae Sedis;";"80.0";"88.8";"5";"5";"4";"1";"0";"456832";"51178"
;"SILVA (only NR);Archaea;Thermoproteota;Thermoproteia;Desulfurococcales;Acidilobaceae;Stetteria;";"100.0";"88.8";"4";"4";"4";"0";"0";"456833";"51178"
;"SILVA (only NR);Archaea;Thermoproteota;Thermoproteia;Desulfurococcales;Acidilobaceae;Thermodiscus;";"0.0";"0";"12";"12";"0";"12";"0";"456825";"51182"
;"SILVA (only NR);Archaea;Thermoproteota;Thermoproteia;Desulfurococcales;Desulfurococcaceae;";"90.9";"88.8";"44";"44";"40";"4";"0";"456793";"51142"
;"SILVA (only NR);Archaea;Thermoproteota;Thermoproteia;Desulfurococcales;Desulfurococcaceae;Desulfurococcus;";"88.9";"88.8";"9";"9";"8";"1";"0";"456828";"51174"
;"SILVA (only NR);Archaea;Thermoproteota;Thermoproteia;Desulfurococcales;Desulfurococcaceae;Incertae Sedis;";"100.0";"88.8";"5";"5";"5";"0";"0";"456832";"51177"
;"SILVA (only NR);Archaea;Thermoproteota;Thermoproteia;Desulfurococcales;Desulfurococcaceae;Staphylothermus;";"87.5";"88.8";"16";"16";"14";"2";"0";"456821";"51168"
;"SILVA (only NR);Archaea;Thermoproteota;Thermoproteia;Desulfurococcales;Desulfurococcaceae;Sulfophobococcus;";"0.0";"0";"1";"1";"0";"1";"0";"456836";"51182"
;"SILVA (only NR);Archaea;Thermoproteota;Thermoproteia;Desulfurococcales;Desulfurococcaceae;Thermogladius;";"100.0";"88.8";"4";"4";"4";"0";"0";"456833";"51178"
;"SILVA (only NR);Archaea;Thermoproteota;Thermoproteia;Desulfurococcales;Desulfurococcaceae;Thermosphaera;";"100.0";"88.8";"9";"9";"9";"0";"0";"456828";"51173"
;"SILVA (only NR);Archaea;Thermoproteota;Thermoproteia;Desulfurococcales;Ignicoccaceae;";"100.0";"88.8";"11";"11";"11";"0";"0";"456826";"51171"
;"SILVA (only NR);Archaea;Thermoproteota;Thermoproteia;Desulfurococcales;Ignicoccaceae;Ignicoccus;";"100.0";"88.8";"11";"11";"11";"0";"0";"456826";"51171"
;"SILVA (only NR);Archaea;Thermoproteota;Thermoproteia;Desulfurococcales;Ignisphaeraceae;";"90.7";"88.8";"54";"54";"49";"5";"0";"456783";"51133"
;"SILVA (only NR);Archaea;Thermoproteota;Thermoproteia;Desulfurococcales;Ignisphaeraceae;Ignisphaera;";"96.6";"88.8";"29";"29";"28";"1";"0";"456808";"51154"
;"SILVA (only NR);Archaea;Thermoproteota;Thermoproteia;Desulfurococcales;Ignisphaeraceae;Incertae Sedis;";"84.0";"88.8";"25";"25";"21";"4";"0";"456812";"51161"
;"SILVA (only NR);Archaea;Thermoproteota;Thermoproteia;Desulfurococcales;Incertae Sedis;";"44.4";"88.8";"9";"9";"4";"5";"0";"456828";"51178"
;"SILVA (only NR);Archaea;Thermoproteota;Thermoproteia;Desulfurococcales;Incertae Sedis;Incertae Sedis;";"44.4";"88.8";"9";"9";"4";"5";"0";"456828";"51178"
;"SILVA (only NR);Archaea;Thermoproteota;Thermoproteia;Desulfurococcales;Pyrodictiaceae;";"96.7";"88.8";"30";"30";"29";"1";"0";"456807";"51153"
;"SILVA (only NR);Archaea;Thermoproteota;Thermoproteia;Desulfurococcales;Pyrodictiaceae;Hyperthermus;";"66.7";"88.8";"3";"3";"2";"1";"0";"456834";"51180"
;"SILVA (only NR);Archaea;Thermoproteota;Thermoproteia;Desulfurococcales;Pyrodictiaceae;Incertae Sedis;";"100.0";"88.8";"17";"17";"17";"0";"0";"456820";"51165"
;"SILVA (only NR);Archaea;Thermoproteota;Thermoproteia;Desulfurococcales;Pyrodictiaceae;Pyrodictium;";"100.0";"88.8";"10";"10";"10";"0";"0";"456827";"51172"
;"SILVA (only NR);Archaea;Thermoproteota;Thermoproteia;Fervidicoccales;";"58.3";"88.8";"36";"36";"21";"15";"0";"456801";"51161"
;"SILVA (only NR);Archaea;Thermoproteota;Thermoproteia;Fervidicoccales;Fervidicoccaceae;";"58.3";"88.8";"36";"36";"21";"15";"0";"456801";"51161"
;"SILVA (only NR);Archaea;Thermoproteota;Thermoproteia;Fervidicoccales;Fervidicoccaceae;Fervidicoccus;";"20.0";"88.8";"15";"15";"3";"12";"0";"456822";"51179"
;"SILVA (only NR);Archaea;Thermoproteota;Thermoproteia;Fervidicoccales;Fervidicoccaceae;Incertae Sedis;";"85.7";"88.8";"21";"21";"18";"3";"0";"456816";"51164"
;"SILVA (only NR);Archaea;Thermoproteota;Thermoproteia;Gearchaeales;";"11.1";"88.8";"54";"54";"6";"48";"0";"456783";"51176"
;"SILVA (only NR);Archaea;Thermoproteota;Thermoproteia;Gearchaeales;Incertae Sedis;";"14.6";"88.8";"41";"41";"6";"35";"0";"456796";"51176"
;"SILVA (only NR);Archaea;Thermoproteota;Thermoproteia;Gearchaeales;Incertae Sedis;Incertae Sedis;";"14.6";"88.8";"41";"41";"6";"35";"0";"456796";"51176"
;"SILVA (only NR);Archaea;Thermoproteota;Thermoproteia;Gearchaeales;SCGC AAA261-C22;";"0.0";"0";"10";"10";"0";"10";"0";"456827";"51182"
;"SILVA (only NR);Archaea;Thermoproteota;Thermoproteia;Gearchaeales;SCGC AAA261-C22;Incertae Sedis;";"0.0";"0";"10";"10";"0";"10";"0";"456827";"51182"
;"SILVA (only NR);Archaea;Thermoproteota;Thermoproteia;Gearchaeales;SCGC AAA471-B05;";"0.0";"0";"3";"3";"0";"3";"0";"456834";"51182"
;"SILVA (only NR);Archaea;Thermoproteota;Thermoproteia;Gearchaeales;SCGC AAA471-B05;Incertae Sedis;";"0.0";"0";"3";"3";"0";"3";"0";"456834";"51182"
;"SILVA (only NR);Archaea;Thermoproteota;Thermoproteia;Incertae Sedis;";"80.0";"88.8";"5";"5";"4";"1";"0";"456832";"51178"
;"SILVA (only NR);Archaea;Thermoproteota;Thermoproteia;Incertae Sedis;Incertae Sedis;";"80.0";"88.8";"5";"5";"4";"1";"0";"456832";"51178"
;"SILVA (only NR);Archaea;Thermoproteota;Thermoproteia;Incertae Sedis;Incertae Sedis;Incertae Sedis;";"80.0";"88.8";"5";"5";"4";"1";"0";"456832";"51178"
;"SILVA (only NR);Archaea;Thermoproteota;Thermoproteia;Sulfolobales;";"56.7";"88.8";"211";"208";"118";"90";"3";"456629";"51064"
;"SILVA (only NR);Archaea;Thermoproteota;Thermoproteia;Sulfolobales;Sulfolobaceae;";"56.7";"88.8";"211";"208";"118";"90";"3";"456629";"51064"
;"SILVA (only NR);Archaea;Thermoproteota;Thermoproteia;Sulfolobales;Sulfolobaceae;Acidianus;";"0.0";"0";"27";"27";"0";"27";"0";"456810";"51182"
;"SILVA (only NR);Archaea;Thermoproteota;Thermoproteia;Sulfolobales;Sulfolobaceae;Incertae Sedis;";"90.0";"88.8";"30";"30";"27";"3";"0";"456807";"51155"
;"SILVA (only NR);Archaea;Thermoproteota;Thermoproteia;Sulfolobales;Sulfolobaceae;Metallosphaera;";"0.0";"0";"46";"45";"0";"45";"1";"456792";"51182"
;"SILVA (only NR);Archaea;Thermoproteota;Thermoproteia;Sulfolobales;Sulfolobaceae;Saccharolobus;";"100.0";"88.8";"51";"51";"51";"0";"0";"456786";"51131"
;"SILVA (only NR);Archaea;Thermoproteota;Thermoproteia;Sulfolobales;Sulfolobaceae;Stygiolobus;";"88.9";"88.8";"18";"18";"16";"2";"0";"456819";"51166"
;"SILVA (only NR);Archaea;Thermoproteota;Thermoproteia;Sulfolobales;Sulfolobaceae;Sulfodiicoccus;";"0.0";"0";"6";"6";"0";"6";"0";"456831";"51182"
;"SILVA (only NR);Archaea;Thermoproteota;Thermoproteia;Sulfolobales;Sulfolobaceae;Sulfolobus;";"95.2";"88.8";"23";"21";"20";"1";"2";"456816";"51162"
;"SILVA (only NR);Archaea;Thermoproteota;Thermoproteia;Sulfolobales;Sulfolobaceae;Sulfuracidifex;";"0.0";"0";"6";"6";"0";"6";"0";"456831";"51182"
;"SILVA (only NR);Archaea;Thermoproteota;Thermoproteia;Sulfolobales;Sulfolobaceae;Sulfurisphaera;";"100.0";"88.8";"4";"4";"4";"0";"0";"456833";"51178"
;"SILVA (only NR);Archaea;Thermoproteota;Thermoproteia;Terrestrial Miscellaneous Gp(TMCG);";"100.0";"88.8";"10";"10";"10";"0";"0";"456827";"51172"
;"SILVA (only NR);Archaea;Thermoproteota;Thermoproteia;Terrestrial Miscellaneous Gp(TMCG);Incertae Sedis;";"100.0";"88.8";"10";"10";"10";"0";"0";"456827";"51172"
;"SILVA (only NR);Archaea;Thermoproteota;Thermoproteia;Terrestrial Miscellaneous Gp(TMCG);Incertae Sedis;Incertae Sedis;";"100.0";"88.8";"10";"10";"10";"0";"0";"456827";"51172"
;"SILVA (only NR);Archaea;Thermoproteota;Thermoproteia;Thermoproteales;";"70.8";"88.8";"156";"154";"109";"45";"2";"456683";"51073"
;"SILVA (only NR);Archaea;Thermoproteota;Thermoproteia;Thermoproteales;Thermofilaceae;";"26.1";"88.8";"46";"46";"12";"34";"0";"456791";"51170"
;"SILVA (only NR);Archaea;Thermoproteota;Thermoproteia;Thermoproteales;Thermofilaceae;Thermofilum;";"26.1";"88.8";"46";"46";"12";"34";"0";"456791";"51170"
;"SILVA (only NR);Archaea;Thermoproteota;Thermoproteia;Thermoproteales;Thermoproteaceae;";"89.8";"88.8";"110";"108";"97";"11";"2";"456729";"51085"
;"SILVA (only NR);Archaea;Thermoproteota;Thermoproteia;Thermoproteales;Thermoproteaceae;Caldivirga;";"100.0";"88.8";"5";"5";"5";"0";"0";"456832";"51177"
;"SILVA (only NR);Archaea;Thermoproteota;Thermoproteia;Thermoproteales;Thermoproteaceae;Incertae Sedis;";"95.8";"88.8";"26";"24";"23";"1";"2";"456813";"51159"
;"SILVA (only NR);Archaea;Thermoproteota;Thermoproteia;Thermoproteales;Thermoproteaceae;Pyrobaculum;";"96.9";"88.8";"32";"32";"31";"1";"0";"456805";"51151"
;"SILVA (only NR);Archaea;Thermoproteota;Thermoproteia;Thermoproteales;Thermoproteaceae;Thermocladium;";"100.0";"88.8";"7";"7";"7";"0";"0";"456830";"51175"
;"SILVA (only NR);Archaea;Thermoproteota;Thermoproteia;Thermoproteales;Thermoproteaceae;Thermoproteus;";"0.0";"0";"9";"9";"0";"9";"0";"456828";"51182"
;"SILVA (only NR);Archaea;Thermoproteota;Thermoproteia;Thermoproteales;Thermoproteaceae;Vulcanisaeta;";"100.0";"88.8";"31";"31";"31";"0";"0";"456806";"51151"
;"SILVA (only NR);Bacteria;";"0.0";"32.1";"381523";"381515";"47";"381468";"8";"75322";"51135"
;"SILVA (only NR);Bacteria;10bav-F6;";"0.0";"0";"6";"6";"0";"6";"0";"456831";"51182"
;"SILVA (only NR);Bacteria;10bav-F6;Incertae Sedis;";"0.0";"0";"6";"6";"0";"6";"0";"456831";"51182"
;"SILVA (only NR);Bacteria;10bav-F6;Incertae Sedis;Incertae Sedis;";"0.0";"0";"6";"6";"0";"6";"0";"456831";"51182"
;"SILVA (only NR);Bacteria;10bav-F6;Incertae Sedis;Incertae Sedis;Incertae Sedis;";"0.0";"0";"6";"6";"0";"6";"0";"456831";"51182"
;"SILVA (only NR);Bacteria;10bav-F6;Incertae Sedis;Incertae Sedis;Incertae Sedis;Incertae Sedis;";"0.0";"0";"6";"6";"0";"6";"0";"456831";"51182"
;"SILVA (only NR);Bacteria;Abditibacteriota;";"0.0";"0";"162";"162";"0";"162";"0";"456675";"51182"
;"SILVA (only NR);Bacteria;Abditibacteriota;Abditibacteria;";"0.0";"0";"0";"0";"0";"0";"0";"456837";"51182"
;"SILVA (only NR);Bacteria;Abditibacteriota;Abditibacteria;Abditibacteriales;";"0.0";"0";"0";"0";"0";"0";"0";"456837";"51182"
;"SILVA (only NR);Bacteria;Abditibacteriota;Abditibacteriia;";"0.0";"0";"162";"162";"0";"162";"0";"456675";"51182"
;"SILVA (only NR);Bacteria;Abditibacteriota;Abditibacteriia;Abditibacteriales;";"0.0";"0";"162";"162";"0";"162";"0";"456675";"51182"
;"SILVA (only NR);Bacteria;Abditibacteriota;Abditibacteriia;Abditibacteriales;Abditibacteriaceae;";"0.0";"0";"162";"162";"0";"162";"0";"456675";"51182"
;"SILVA (only NR);Bacteria;Abditibacteriota;Abditibacteriia;Abditibacteriales;Abditibacteriaceae;Abditibacterium;";"0.0";"0";"162";"162";"0";"162";"0";"456675";"51182"
;"SILVA (only NR);Bacteria;Acetothermia;";"0.0";"0";"169";"169";"0";"169";"0";"456668";"51182"
;"SILVA (only NR);Bacteria;Acetothermia;Acetothermiia;";"0.0";"0";"169";"169";"0";"169";"0";"456668";"51182"
;"SILVA (only NR);Bacteria;Acetothermia;Acetothermiia;Incertae Sedis;";"0.0";"0";"95";"95";"0";"95";"0";"456742";"51182"
;"SILVA (only NR);Bacteria;Acetothermia;Acetothermiia;Incertae Sedis;Incertae Sedis;";"0.0";"0";"95";"95";"0";"95";"0";"456742";"51182"
;"SILVA (only NR);Bacteria;Acetothermia;Acetothermiia;Incertae Sedis;Incertae Sedis;AOM-SR-B11;";"0.0";"0";"70";"70";"0";"70";"0";"456767";"51182"
;"SILVA (only NR);Bacteria;Acetothermia;Acetothermiia;Incertae Sedis;Incertae Sedis;Candidatus Bipolaricaulis;";"0.0";"0";"25";"25";"0";"25";"0";"456812";"51182"
;"SILVA (only NR);Bacteria;Acetothermia;Acetothermiia;KB1 group;";"0.0";"0";"74";"74";"0";"74";"0";"456763";"51182"
;"SILVA (only NR);Bacteria;Acetothermia;Acetothermiia;KB1 group;Incertae Sedis;";"0.0";"0";"74";"74";"0";"74";"0";"456763";"51182"
;"SILVA (only NR);Bacteria;Acetothermia;Acetothermiia;KB1 group;Incertae Sedis;Incertae Sedis;";"0.0";"0";"74";"74";"0";"74";"0";"456763";"51182"
;"SILVA (only NR);Bacteria;Acidobacteriota;";"0.0";"0";"11560";"11560";"0";"11560";"0";"445277";"51182"
;"SILVA (only NR);Bacteria;Acidobacteriota;AT-s3-28;";"0.0";"0";"27";"27";"0";"27";"0";"456810";"51182"
;"SILVA (only NR);Bacteria;Acidobacteriota;AT-s3-28;Incertae Sedis;";"0.0";"0";"27";"27";"0";"27";"0";"456810";"51182"
;"SILVA (only NR);Bacteria;Acidobacteriota;AT-s3-28;Incertae Sedis;Incertae Sedis;";"0.0";"0";"27";"27";"0";"27";"0";"456810";"51182"
;"SILVA (only NR);Bacteria;Acidobacteriota;AT-s3-28;Incertae Sedis;Incertae Sedis;Incertae Sedis;";"0.0";"0";"27";"27";"0";"27";"0";"456810";"51182"
;"SILVA (only NR);Bacteria;Acidobacteriota;Acidobacteriae;";"0.0";"0";"3697";"3697";"0";"3697";"0";"453140";"51182"
;"SILVA (only NR);Bacteria;Acidobacteriota;Acidobacteriae;AKIW659;";"0.0";"0";"29";"29";"0";"29";"0";"456808";"51182"
;"SILVA (only NR);Bacteria;Acidobacteriota;Acidobacteriae;AKIW659;Incertae Sedis;";"0.0";"0";"29";"29";"0";"29";"0";"456808";"51182"
;"SILVA (only NR);Bacteria;Acidobacteriota;Acidobacteriae;AKIW659;Incertae Sedis;Incertae Sedis;";"0.0";"0";"29";"29";"0";"29";"0";"456808";"51182"
;"SILVA (only NR);Bacteria;Acidobacteriota;Acidobacteriae;AMGG11;";"0.0";"0";"5";"5";"0";"5";"0";"456832";"51182"
;"SILVA (only NR);Bacteria;Acidobacteriota;Acidobacteriae;AMGG11;Incertae Sedis;";"0.0";"0";"5";"5";"0";"5";"0";"456832";"51182"
;"SILVA (only NR);Bacteria;Acidobacteriota;Acidobacteriae;AMGG11;Incertae Sedis;Incertae Sedis;";"0.0";"0";"5";"5";"0";"5";"0";"456832";"51182"
;"SILVA (only NR);Bacteria;Acidobacteriota;Acidobacteriae;Bryobacterales;";"0.0";"0";"766";"766";"0";"766";"0";"456071";"51182"
;"SILVA (only NR);Bacteria;Acidobacteriota;Acidobacteriae;Bryobacterales;Bryobacteraceae;";"0.0";"0";"766";"766";"0";"766";"0";"456071";"51182"
;"SILVA (only NR);Bacteria;Acidobacteriota;Acidobacteriae;Bryobacterales;Bryobacteraceae;Bryobacter;";"0.0";"0";"663";"663";"0";"663";"0";"456174";"51182"
;"SILVA (only NR);Bacteria;Acidobacteriota;Acidobacteriae;Bryobacterales;Bryobacteraceae;Paludibaculum;";"0.0";"0";"103";"103";"0";"103";"0";"456734";"51182"
;"SILVA (only NR);Bacteria;Acidobacteriota;Acidobacteriae;Elev-16S-1166;";"0.0";"0";"16";"16";"0";"16";"0";"456821";"51182"
;"SILVA (only NR);Bacteria;Acidobacteriota;Acidobacteriae;Elev-16S-1166;Incertae Sedis;";"0.0";"0";"16";"16";"0";"16";"0";"456821";"51182"
;"SILVA (only NR);Bacteria;Acidobacteriota;Acidobacteriae;Elev-16S-1166;Incertae Sedis;WY65;";"0.0";"0";"16";"16";"0";"16";"0";"456821";"51182"
;"SILVA (only NR);Bacteria;Acidobacteriota;Acidobacteriae;GOUTB8;";"0.0";"0";"16";"16";"0";"16";"0";"456821";"51182"
;"SILVA (only NR);Bacteria;Acidobacteriota;Acidobacteriae;GOUTB8;Incertae Sedis;";"0.0";"0";"16";"16";"0";"16";"0";"456821";"51182"
;"SILVA (only NR);Bacteria;Acidobacteriota;Acidobacteriae;GOUTB8;Incertae Sedis;Incertae Sedis;";"0.0";"0";"16";"16";"0";"16";"0";"456821";"51182"
;"SILVA (only NR);Bacteria;Acidobacteriota;Acidobacteriae;Incertae Sedis;";"0.0";"0";"3";"3";"0";"3";"0";"456834";"51182"
;"SILVA (only NR);Bacteria;Acidobacteriota;Acidobacteriae;Incertae Sedis;Incertae Sedis;";"0.0";"0";"3";"3";"0";"3";"0";"456834";"51182"
;"SILVA (only NR);Bacteria;Acidobacteriota;Acidobacteriae;Incertae Sedis;Incertae Sedis;Incertae Sedis;";"0.0";"0";"3";"3";"0";"3";"0";"456834";"51182"
;"SILVA (only NR);Bacteria;Acidobacteriota;Acidobacteriae;OPB3;";"0.0";"0";"2";"2";"0";"2";"0";"456835";"51182"
;"SILVA (only NR);Bacteria;Acidobacteriota;Acidobacteriae;OPB3;Incertae Sedis;";"0.0";"0";"2";"2";"0";"2";"0";"456835";"51182"
;"SILVA (only NR);Bacteria;Acidobacteriota;Acidobacteriae;OPB3;Incertae Sedis;Incertae Sedis;";"0.0";"0";"2";"2";"0";"2";"0";"456835";"51182"
;"SILVA (only NR);Bacteria;Acidobacteriota;Acidobacteriae;PAUC26f;";"0.0";"0";"84";"84";"0";"84";"0";"456753";"51182"
;"SILVA (only NR);Bacteria;Acidobacteriota;Acidobacteriae;PAUC26f;Incertae Sedis;";"0.0";"0";"84";"84";"0";"84";"0";"456753";"51182"
;"SILVA (only NR);Bacteria;Acidobacteriota;Acidobacteriae;PAUC26f;Incertae Sedis;Incertae Sedis;";"0.0";"0";"84";"84";"0";"84";"0";"456753";"51182"
;"SILVA (only NR);Bacteria;Acidobacteriota;Acidobacteriae;Solibacterales;";"0.0";"0";"551";"551";"0";"551";"0";"456286";"51182"
;"SILVA (only NR);Bacteria;Acidobacteriota;Acidobacteriae;Solibacterales;Solibacteraceae;";"0.0";"0";"551";"551";"0";"551";"0";"456286";"51182"
;"SILVA (only NR);Bacteria;Acidobacteriota;Acidobacteriae;Solibacterales;Solibacteraceae;Candidatus Solibacter;";"0.0";"0";"551";"551";"0";"551";"0";"456286";"51182"
;"SILVA (only NR);Bacteria;Acidobacteriota;Acidobacteriae;Subgroup 12;";"0.0";"0";"11";"11";"0";"11";"0";"456826";"51182"
;"SILVA (only NR);Bacteria;Acidobacteriota;Acidobacteriae;Subgroup 12;Incertae Sedis;";"0.0";"0";"11";"11";"0";"11";"0";"456826";"51182"
;"SILVA (only NR);Bacteria;Acidobacteriota;Acidobacteriae;Subgroup 12;Incertae Sedis;Incertae Sedis;";"0.0";"0";"11";"11";"0";"11";"0";"456826";"51182"
;"SILVA (only NR);Bacteria;Acidobacteriota;Acidobacteriae;Subgroup 13;";"0.0";"0";"88";"88";"0";"88";"0";"456749";"51182"
;"SILVA (only NR);Bacteria;Acidobacteriota;Acidobacteriae;Subgroup 13;Incertae Sedis;";"0.0";"0";"88";"88";"0";"88";"0";"456749";"51182"
;"SILVA (only NR);Bacteria;Acidobacteriota;Acidobacteriae;Subgroup 13;Incertae Sedis;Incertae Sedis;";"0.0";"0";"88";"88";"0";"88";"0";"456749";"51182"
;"SILVA (only NR);Bacteria;Acidobacteriota;Acidobacteriae;Subgroup 15;";"0.0";"0";"52";"52";"0";"52";"0";"456785";"51182"
;"SILVA (only NR);Bacteria;Acidobacteriota;Acidobacteriae;Subgroup 15;Incertae Sedis;";"0.0";"0";"52";"52";"0";"52";"0";"456785";"51182"
;"SILVA (only NR);Bacteria;Acidobacteriota;Acidobacteriae;Subgroup 15;Incertae Sedis;Incertae Sedis;";"0.0";"0";"52";"52";"0";"52";"0";"456785";"51182"
;"SILVA (only NR);Bacteria;Acidobacteriota;Acidobacteriae;Subgroup 2;";"0.0";"0";"450";"450";"0";"450";"0";"456387";"51182"
;"SILVA (only NR);Bacteria;Acidobacteriota;Acidobacteriae;Subgroup 2;Incertae Sedis;";"0.0";"0";"450";"450";"0";"450";"0";"456387";"51182"
;"SILVA (only NR);Bacteria;Acidobacteriota;Acidobacteriae;Subgroup 2;Incertae Sedis;Incertae Sedis;";"0.0";"0";"450";"450";"0";"450";"0";"456387";"51182"
;"SILVA (only NR);Bacteria;Acidobacteriota;Acidobacteriae;TSBb06;";"0.0";"0";"2";"2";"0";"2";"0";"456835";"51182"
;"SILVA (only NR);Bacteria;Acidobacteriota;Acidobacteriae;TSBb06;Incertae Sedis;";"0.0";"0";"2";"2";"0";"2";"0";"456835";"51182"
;"SILVA (only NR);Bacteria;Acidobacteriota;Acidobacteriae;TSBb06;Incertae Sedis;Incertae Sedis;";"0.0";"0";"2";"2";"0";"2";"0";"456835";"51182"
;"SILVA (only NR);Bacteria;Acidobacteriota;Acidobacteriae;Terriglobales;";"0.0";"0";"1622";"1622";"0";"1622";"0";"455215";"51182"
;"SILVA (only NR);Bacteria;Acidobacteriota;Acidobacteriae;Terriglobales;Acidobacteriaceae (Subgroup 1);";"0.0";"0";"740";"740";"0";"740";"0";"456097";"51182"
;"SILVA (only NR);Bacteria;Acidobacteriota;Acidobacteriae;Terriglobales;Acidobacteriaceae (Subgroup 1);Acidicapsa;";"0.0";"0";"19";"19";"0";"19";"0";"456818";"51182"
;"SILVA (only NR);Bacteria;Acidobacteriota;Acidobacteriae;Terriglobales;Acidobacteriaceae (Subgroup 1);Acidipila;";"0.0";"0";"2";"2";"0";"2";"0";"456835";"51182"
;"SILVA (only NR);Bacteria;Acidobacteriota;Acidobacteriae;Terriglobales;Acidobacteriaceae (Subgroup 1);Acidobacterium;";"0.0";"0";"12";"12";"0";"12";"0";"456825";"51182"
;"SILVA (only NR);Bacteria;Acidobacteriota;Acidobacteriae;Terriglobales;Acidobacteriaceae (Subgroup 1);Bryocella;";"0.0";"0";"28";"28";"0";"28";"0";"456809";"51182"
;"SILVA (only NR);Bacteria;Acidobacteriota;Acidobacteriae;Terriglobales;Acidobacteriaceae (Subgroup 1);Edaphobacter;";"0.0";"0";"52";"52";"0";"52";"0";"456785";"51182"
;"SILVA (only NR);Bacteria;Acidobacteriota;Acidobacteriae;Terriglobales;Acidobacteriaceae (Subgroup 1);Granulicella;";"0.0";"0";"190";"190";"0";"190";"0";"456647";"51182"
;"SILVA (only NR);Bacteria;Acidobacteriota;Acidobacteriae;Terriglobales;Acidobacteriaceae (Subgroup 1);Incertae Sedis;";"0.0";"0";"258";"258";"0";"258";"0";"456579";"51182"
;"SILVA (only NR);Bacteria;Acidobacteriota;Acidobacteriae;Terriglobales;Acidobacteriaceae (Subgroup 1);Occallatibacter;";"0.0";"0";"126";"126";"0";"126";"0";"456711";"51182"
;"SILVA (only NR);Bacteria;Acidobacteriota;Acidobacteriae;Terriglobales;Acidobacteriaceae (Subgroup 1);Paracidobacterium;";"0.0";"0";"1";"1";"0";"1";"0";"456836";"51182"
;"SILVA (only NR);Bacteria;Acidobacteriota;Acidobacteriae;Terriglobales;Acidobacteriaceae (Subgroup 1);Silvibacterium;";"0.0";"0";"12";"12";"0";"12";"0";"456825";"51182"
;"SILVA (only NR);Bacteria;Acidobacteriota;Acidobacteriae;Terriglobales;Acidobacteriaceae (Subgroup 1);Telmatobacter;";"0.0";"0";"4";"4";"0";"4";"0";"456833";"51182"
;"SILVA (only NR);Bacteria;Acidobacteriota;Acidobacteriae;Terriglobales;Acidobacteriaceae (Subgroup 1);Terracidiphilus;";"0.0";"0";"9";"9";"0";"9";"0";"456828";"51182"
;"SILVA (only NR);Bacteria;Acidobacteriota;Acidobacteriae;Terriglobales;Acidobacteriaceae (Subgroup 1);Terriglobus;";"0.0";"0";"27";"27";"0";"27";"0";"456810";"51182"
;"SILVA (only NR);Bacteria;Acidobacteriota;Acidobacteriae;Terriglobales;Incertae Sedis;";"0.0";"0";"792";"792";"0";"792";"0";"456045";"51182"
;"SILVA (only NR);Bacteria;Acidobacteriota;Acidobacteriae;Terriglobales;Incertae Sedis;Incertae Sedis;";"0.0";"0";"792";"792";"0";"792";"0";"456045";"51182"
;"SILVA (only NR);Bacteria;Acidobacteriota;Acidobacteriae;Terriglobales;Koribacteraceae;";"0.0";"0";"90";"90";"0";"90";"0";"456747";"51182"
;"SILVA (only NR);Bacteria;Acidobacteriota;Acidobacteriae;Terriglobales;Koribacteraceae;Candidatus Koribacter;";"0.0";"0";"90";"90";"0";"90";"0";"456747";"51182"
;"SILVA (only NR);Bacteria;Acidobacteriota;Aminicenantia;";"0.0";"0";"459";"459";"0";"459";"0";"456378";"51182"
;"SILVA (only NR);Bacteria;Acidobacteriota;Aminicenantia;Aminicenantales;";"0.0";"0";"459";"459";"0";"459";"0";"456378";"51182"
;"SILVA (only NR);Bacteria;Acidobacteriota;Aminicenantia;Aminicenantales;Aminicenantaceae;";"0.0";"0";"459";"459";"0";"459";"0";"456378";"51182"
;"SILVA (only NR);Bacteria;Acidobacteriota;Aminicenantia;Aminicenantales;Aminicenantaceae;Aminicenans;";"0.0";"0";"459";"459";"0";"459";"0";"456378";"51182"
;"SILVA (only NR);Bacteria;Acidobacteriota;Blastocatellia;";"0.0";"0";"1873";"1873";"0";"1873";"0";"454964";"51182"
;"SILVA (only NR);Bacteria;Acidobacteriota;Blastocatellia;11-24;";"0.0";"0";"292";"292";"0";"292";"0";"456545";"51182"
;"SILVA (only NR);Bacteria;Acidobacteriota;Blastocatellia;11-24;Incertae Sedis;";"0.0";"0";"292";"292";"0";"292";"0";"456545";"51182"
;"SILVA (only NR);Bacteria;Acidobacteriota;Blastocatellia;11-24;Incertae Sedis;Incertae Sedis;";"0.0";"0";"292";"292";"0";"292";"0";"456545";"51182"
;"SILVA (only NR);Bacteria;Acidobacteriota;Blastocatellia;Blastocatellales;";"0.0";"0";"647";"647";"0";"647";"0";"456190";"51182"
;"SILVA (only NR);Bacteria;Acidobacteriota;Blastocatellia;Blastocatellales;Blastocatellaceae;";"0.0";"0";"647";"647";"0";"647";"0";"456190";"51182"
;"SILVA (only NR);Bacteria;Acidobacteriota;Blastocatellia;Blastocatellales;Blastocatellaceae;Aridibacter;";"0.0";"0";"24";"24";"0";"24";"0";"456813";"51182"
;"SILVA (only NR);Bacteria;Acidobacteriota;Blastocatellia;Blastocatellales;Blastocatellaceae;Blastocatella;";"0.0";"0";"165";"165";"0";"165";"0";"456672";"51182"
;"SILVA (only NR);Bacteria;Acidobacteriota;Blastocatellia;Blastocatellales;Blastocatellaceae;Incertae Sedis;";"0.0";"0";"185";"185";"0";"185";"0";"456652";"51182"
;"SILVA (only NR);Bacteria;Acidobacteriota;Blastocatellia;Blastocatellales;Blastocatellaceae;JGI 0001001-H03;";"0.0";"0";"156";"156";"0";"156";"0";"456681";"51182"
;"SILVA (only NR);Bacteria;Acidobacteriota;Blastocatellia;Blastocatellales;Blastocatellaceae;OLB17;";"0.0";"0";"9";"9";"0";"9";"0";"456828";"51182"
;"SILVA (only NR);Bacteria;Acidobacteriota;Blastocatellia;Blastocatellales;Blastocatellaceae;Stenotrophobacter;";"0.0";"0";"104";"104";"0";"104";"0";"456733";"51182"
;"SILVA (only NR);Bacteria;Acidobacteriota;Blastocatellia;Blastocatellales;Blastocatellaceae;Tellurimicrobium;";"0.0";"0";"4";"4";"0";"4";"0";"456833";"51182"
;"SILVA (only NR);Bacteria;Acidobacteriota;Blastocatellia;Chloracidobacteriales;";"0.0";"0";"13";"13";"0";"13";"0";"456824";"51182"
;"SILVA (only NR);Bacteria;Acidobacteriota;Blastocatellia;Chloracidobacteriales;Chloracidobacteriaceae;";"0.0";"0";"13";"13";"0";"13";"0";"456824";"51182"
;"SILVA (only NR);Bacteria;Acidobacteriota;Blastocatellia;Chloracidobacteriales;Chloracidobacteriaceae;Chloracidobacterium;";"0.0";"0";"13";"13";"0";"13";"0";"456824";"51182"
;"SILVA (only NR);Bacteria;Acidobacteriota;Blastocatellia;DS-100;";"0.0";"0";"38";"38";"0";"38";"0";"456799";"51182"
;"SILVA (only NR);Bacteria;Acidobacteriota;Blastocatellia;DS-100;Incertae Sedis;";"0.0";"0";"38";"38";"0";"38";"0";"456799";"51182"
;"SILVA (only NR);Bacteria;Acidobacteriota;Blastocatellia;DS-100;Incertae Sedis;Incertae Sedis;";"0.0";"0";"38";"38";"0";"38";"0";"456799";"51182"
;"SILVA (only NR);Bacteria;Acidobacteriota;Blastocatellia;Elev-16S-573;";"0.0";"0";"36";"36";"0";"36";"0";"456801";"51182"
;"SILVA (only NR);Bacteria;Acidobacteriota;Blastocatellia;Elev-16S-573;Incertae Sedis;";"0.0";"0";"36";"36";"0";"36";"0";"456801";"51182"
;"SILVA (only NR);Bacteria;Acidobacteriota;Blastocatellia;Elev-16S-573;Incertae Sedis;Incertae Sedis;";"0.0";"0";"36";"36";"0";"36";"0";"456801";"51182"
;"SILVA (only NR);Bacteria;Acidobacteriota;Blastocatellia;Pyrinomonadales;";"0.0";"0";"847";"847";"0";"847";"0";"455990";"51182"
;"SILVA (only NR);Bacteria;Acidobacteriota;Blastocatellia;Pyrinomonadales;Pyrinomonadaceae;";"0.0";"0";"847";"847";"0";"847";"0";"455990";"51182"
;"SILVA (only NR);Bacteria;Acidobacteriota;Blastocatellia;Pyrinomonadales;Pyrinomonadaceae;Arenimicrobium;";"0.0";"0";"51";"51";"0";"51";"0";"456786";"51182"
;"SILVA (only NR);Bacteria;Acidobacteriota;Blastocatellia;Pyrinomonadales;Pyrinomonadaceae;Brevitalea;";"0.0";"0";"67";"67";"0";"67";"0";"456770";"51182"
;"SILVA (only NR);Bacteria;Acidobacteriota;Blastocatellia;Pyrinomonadales;Pyrinomonadaceae;Incertae Sedis;";"0.0";"0";"693";"693";"0";"693";"0";"456144";"51182"
;"SILVA (only NR);Bacteria;Acidobacteriota;Blastocatellia;Pyrinomonadales;Pyrinomonadaceae;Pyrinomonas;";"0.0";"0";"4";"4";"0";"4";"0";"456833";"51182"
;"SILVA (only NR);Bacteria;Acidobacteriota;Blastocatellia;Pyrinomonadales;Pyrinomonadaceae;RB41;";"0.0";"0";"32";"32";"0";"32";"0";"456805";"51182"
;"SILVA (only NR);Bacteria;Acidobacteriota;FFCH5909;";"0.0";"0";"4";"4";"0";"4";"0";"456833";"51182"
;"SILVA (only NR);Bacteria;Acidobacteriota;FFCH5909;Incertae Sedis;";"0.0";"0";"4";"4";"0";"4";"0";"456833";"51182"
;"SILVA (only NR);Bacteria;Acidobacteriota;FFCH5909;Incertae Sedis;Incertae Sedis;";"0.0";"0";"4";"4";"0";"4";"0";"456833";"51182"
;"SILVA (only NR);Bacteria;Acidobacteriota;FFCH5909;Incertae Sedis;Incertae Sedis;Incertae Sedis;";"0.0";"0";"4";"4";"0";"4";"0";"456833";"51182"
;"SILVA (only NR);Bacteria;Acidobacteriota;GBS-L1-B05;";"0.0";"0";"3";"3";"0";"3";"0";"456834";"51182"
;"SILVA (only NR);Bacteria;Acidobacteriota;GBS-L1-B05;Incertae Sedis;";"0.0";"0";"3";"3";"0";"3";"0";"456834";"51182"
;"SILVA (only NR);Bacteria;Acidobacteriota;GBS-L1-B05;Incertae Sedis;Incertae Sedis;";"0.0";"0";"3";"3";"0";"3";"0";"456834";"51182"
;"SILVA (only NR);Bacteria;Acidobacteriota;GBS-L1-B05;Incertae Sedis;Incertae Sedis;Incertae Sedis;";"0.0";"0";"3";"3";"0";"3";"0";"456834";"51182"
;"SILVA (only NR);Bacteria;Acidobacteriota;Holophagae;";"0.0";"0";"655";"655";"0";"655";"0";"456182";"51182"
;"SILVA (only NR);Bacteria;Acidobacteriota;Holophagae;Acanthopleuribacterales;";"0.0";"0";"34";"34";"0";"34";"0";"456803";"51182"
;"SILVA (only NR);Bacteria;Acidobacteriota;Holophagae;Acanthopleuribacterales;Acanthopleuribacteraceae;";"0.0";"0";"34";"34";"0";"34";"0";"456803";"51182"
;"SILVA (only NR);Bacteria;Acidobacteriota;Holophagae;Acanthopleuribacterales;Acanthopleuribacteraceae;Acanthopleuribacter;";"0.0";"0";"25";"25";"0";"25";"0";"456812";"51182"
;"SILVA (only NR);Bacteria;Acidobacteriota;Holophagae;Acanthopleuribacterales;Acanthopleuribacteraceae;Thermotomaculum;";"0.0";"0";"9";"9";"0";"9";"0";"456828";"51182"
;"SILVA (only NR);Bacteria;Acidobacteriota;Holophagae;Holophagales;";"0.0";"0";"184";"184";"0";"184";"0";"456653";"51182"
;"SILVA (only NR);Bacteria;Acidobacteriota;Holophagae;Holophagales;Holophagaceae;";"0.0";"0";"184";"184";"0";"184";"0";"456653";"51182"
;"SILVA (only NR);Bacteria;Acidobacteriota;Holophagae;Holophagales;Holophagaceae;Geothrix;";"0.0";"0";"50";"50";"0";"50";"0";"456787";"51182"
;"SILVA (only NR);Bacteria;Acidobacteriota;Holophagae;Holophagales;Holophagaceae;Holophaga;";"0.0";"0";"19";"19";"0";"19";"0";"456818";"51182"
;"SILVA (only NR);Bacteria;Acidobacteriota;Holophagae;Holophagales;Holophagaceae;Incertae Sedis;";"0.0";"0";"81";"81";"0";"81";"0";"456756";"51182"
;"SILVA (only NR);Bacteria;Acidobacteriota;Holophagae;Holophagales;Holophagaceae;marine group;";"0.0";"0";"34";"34";"0";"34";"0";"456803";"51182"
;"SILVA (only NR);Bacteria;Acidobacteriota;Holophagae;Subgroup 7;";"0.0";"0";"437";"437";"0";"437";"0";"456400";"51182"
;"SILVA (only NR);Bacteria;Acidobacteriota;Holophagae;Subgroup 7;Incertae Sedis;";"0.0";"0";"437";"437";"0";"437";"0";"456400";"51182"
;"SILVA (only NR);Bacteria;Acidobacteriota;Holophagae;Subgroup 7;Incertae Sedis;Incertae Sedis;";"0.0";"0";"437";"437";"0";"437";"0";"456400";"51182"
;"SILVA (only NR);Bacteria;Acidobacteriota;Incertae Sedis;";"0.0";"0";"3";"3";"0";"3";"0";"456834";"51182"
;"SILVA (only NR);Bacteria;Acidobacteriota;Incertae Sedis;Incertae Sedis;";"0.0";"0";"3";"3";"0";"3";"0";"456834";"51182"
;"SILVA (only NR);Bacteria;Acidobacteriota;Incertae Sedis;Incertae Sedis;Incertae Sedis;";"0.0";"0";"3";"3";"0";"3";"0";"456834";"51182"
;"SILVA (only NR);Bacteria;Acidobacteriota;Incertae Sedis;Incertae Sedis;Incertae Sedis;Incertae Sedis;";"0.0";"0";"3";"3";"0";"3";"0";"456834";"51182"
;"SILVA (only NR);Bacteria;Acidobacteriota;ODP1230B23.02;";"0.0";"0";"13";"13";"0";"13";"0";"456824";"51182"
;"SILVA (only NR);Bacteria;Acidobacteriota;ODP1230B23.02;Incertae Sedis;";"0.0";"0";"13";"13";"0";"13";"0";"456824";"51182"
;"SILVA (only NR);Bacteria;Acidobacteriota;ODP1230B23.02;Incertae Sedis;Incertae Sedis;";"0.0";"0";"13";"13";"0";"13";"0";"456824";"51182"
;"SILVA (only NR);Bacteria;Acidobacteriota;ODP1230B23.02;Incertae Sedis;Incertae Sedis;Incertae Sedis;";"0.0";"0";"13";"13";"0";"13";"0";"456824";"51182"
;"SILVA (only NR);Bacteria;Acidobacteriota;Subgroup 11;";"0.0";"0";"52";"52";"0";"52";"0";"456785";"51182"
;"SILVA (only NR);Bacteria;Acidobacteriota;Subgroup 11;Incertae Sedis;";"0.0";"0";"52";"52";"0";"52";"0";"456785";"51182"
;"SILVA (only NR);Bacteria;Acidobacteriota;Subgroup 11;Incertae Sedis;Incertae Sedis;";"0.0";"0";"52";"52";"0";"52";"0";"456785";"51182"
;"SILVA (only NR);Bacteria;Acidobacteriota;Subgroup 11;Incertae Sedis;Incertae Sedis;Incertae Sedis;";"0.0";"0";"52";"52";"0";"52";"0";"456785";"51182"
;"SILVA (only NR);Bacteria;Acidobacteriota;Subgroup 18;";"0.0";"0";"131";"131";"0";"131";"0";"456706";"51182"
;"SILVA (only NR);Bacteria;Acidobacteriota;Subgroup 18;Incertae Sedis;";"0.0";"0";"131";"131";"0";"131";"0";"456706";"51182"
;"SILVA (only NR);Bacteria;Acidobacteriota;Subgroup 18;Incertae Sedis;Incertae Sedis;";"0.0";"0";"131";"131";"0";"131";"0";"456706";"51182"
;"SILVA (only NR);Bacteria;Acidobacteriota;Subgroup 18;Incertae Sedis;Incertae Sedis;Incertae Sedis;";"0.0";"0";"131";"131";"0";"131";"0";"456706";"51182"
;"SILVA (only NR);Bacteria;Acidobacteriota;Subgroup 19;";"0.0";"0";"3";"3";"0";"3";"0";"456834";"51182"
;"SILVA (only NR);Bacteria;Acidobacteriota;Subgroup 19;Incertae Sedis;";"0.0";"0";"3";"3";"0";"3";"0";"456834";"51182"
;"SILVA (only NR);Bacteria;Acidobacteriota;Subgroup 19;Incertae Sedis;Incertae Sedis;";"0.0";"0";"3";"3";"0";"3";"0";"456834";"51182"
;"SILVA (only NR);Bacteria;Acidobacteriota;Subgroup 19;Incertae Sedis;Incertae Sedis;Incertae Sedis;";"0.0";"0";"3";"3";"0";"3";"0";"456834";"51182"
;"SILVA (only NR);Bacteria;Acidobacteriota;Subgroup 20;";"0.0";"0";"5";"5";"0";"5";"0";"456832";"51182"
;"SILVA (only NR);Bacteria;Acidobacteriota;Subgroup 20;Incertae Sedis;";"0.0";"0";"5";"5";"0";"5";"0";"456832";"51182"
;"SILVA (only NR);Bacteria;Acidobacteriota;Subgroup 20;Incertae Sedis;Incertae Sedis;";"0.0";"0";"5";"5";"0";"5";"0";"456832";"51182"
;"SILVA (only NR);Bacteria;Acidobacteriota;Subgroup 20;Incertae Sedis;Incertae Sedis;Incertae Sedis;";"0.0";"0";"5";"5";"0";"5";"0";"456832";"51182"
;"SILVA (only NR);Bacteria;Acidobacteriota;Subgroup 21;";"0.0";"0";"178";"178";"0";"178";"0";"456659";"51182"
;"SILVA (only NR);Bacteria;Acidobacteriota;Subgroup 21;Incertae Sedis;";"0.0";"0";"178";"178";"0";"178";"0";"456659";"51182"
;"SILVA (only NR);Bacteria;Acidobacteriota;Subgroup 21;Incertae Sedis;Incertae Sedis;";"0.0";"0";"178";"178";"0";"178";"0";"456659";"51182"
;"SILVA (only NR);Bacteria;Acidobacteriota;Subgroup 21;Incertae Sedis;Incertae Sedis;Incertae Sedis;";"0.0";"0";"178";"178";"0";"178";"0";"456659";"51182"
;"SILVA (only NR);Bacteria;Acidobacteriota;Subgroup 22;";"0.0";"0";"337";"337";"0";"337";"0";"456500";"51182"
;"SILVA (only NR);Bacteria;Acidobacteriota;Subgroup 22;Incertae Sedis;";"0.0";"0";"337";"337";"0";"337";"0";"456500";"51182"
;"SILVA (only NR);Bacteria;Acidobacteriota;Subgroup 22;Incertae Sedis;Incertae Sedis;";"0.0";"0";"337";"337";"0";"337";"0";"456500";"51182"
;"SILVA (only NR);Bacteria;Acidobacteriota;Subgroup 22;Incertae Sedis;Incertae Sedis;Incertae Sedis;";"0.0";"0";"337";"337";"0";"337";"0";"456500";"51182"
;"SILVA (only NR);Bacteria;Acidobacteriota;Subgroup 25;";"0.0";"0";"59";"59";"0";"59";"0";"456778";"51182"
;"SILVA (only NR);Bacteria;Acidobacteriota;Subgroup 25;Incertae Sedis;";"0.0";"0";"59";"59";"0";"59";"0";"456778";"51182"
;"SILVA (only NR);Bacteria;Acidobacteriota;Subgroup 25;Incertae Sedis;Incertae Sedis;";"0.0";"0";"59";"59";"0";"59";"0";"456778";"51182"
;"SILVA (only NR);Bacteria;Acidobacteriota;Subgroup 25;Incertae Sedis;Incertae Sedis;Incertae Sedis;";"0.0";"0";"59";"59";"0";"59";"0";"456778";"51182"
;"SILVA (only NR);Bacteria;Acidobacteriota;Subgroup 26;";"0.0";"0";"58";"58";"0";"58";"0";"456779";"51182"
;"SILVA (only NR);Bacteria;Acidobacteriota;Subgroup 26;Incertae Sedis;";"0.0";"0";"58";"58";"0";"58";"0";"456779";"51182"
;"SILVA (only NR);Bacteria;Acidobacteriota;Subgroup 26;Incertae Sedis;Incertae Sedis;";"0.0";"0";"58";"58";"0";"58";"0";"456779";"51182"
;"SILVA (only NR);Bacteria;Acidobacteriota;Subgroup 26;Incertae Sedis;Incertae Sedis;Incertae Sedis;";"0.0";"0";"58";"58";"0";"58";"0";"456779";"51182"
;"SILVA (only NR);Bacteria;Acidobacteriota;Subgroup 5;";"0.0";"0";"255";"255";"0";"255";"0";"456582";"51182"
;"SILVA (only NR);Bacteria;Acidobacteriota;Subgroup 5;Incertae Sedis;";"0.0";"0";"255";"255";"0";"255";"0";"456582";"51182"
;"SILVA (only NR);Bacteria;Acidobacteriota;Subgroup 5;Incertae Sedis;Incertae Sedis;";"0.0";"0";"255";"255";"0";"255";"0";"456582";"51182"
;"SILVA (only NR);Bacteria;Acidobacteriota;Subgroup 5;Incertae Sedis;Incertae Sedis;Incertae Sedis;";"0.0";"0";"255";"255";"0";"255";"0";"456582";"51182"
;"SILVA (only NR);Bacteria;Acidobacteriota;Thermoanaerobaculia;";"0.0";"0";"602";"602";"0";"602";"0";"456235";"51182"
;"SILVA (only NR);Bacteria;Acidobacteriota;Thermoanaerobaculia;Thermoanaerobaculales;";"0.0";"0";"602";"602";"0";"602";"0";"456235";"51182"
;"SILVA (only NR);Bacteria;Acidobacteriota;Thermoanaerobaculia;Thermoanaerobaculales;Thermoanaerobaculaceae;";"0.0";"0";"602";"602";"0";"602";"0";"456235";"51182"
;"SILVA (only NR);Bacteria;Acidobacteriota;Thermoanaerobaculia;Thermoanaerobaculales;Thermoanaerobaculaceae;B276-D12;";"0.0";"0";"3";"3";"0";"3";"0";"456834";"51182"
;"SILVA (only NR);Bacteria;Acidobacteriota;Thermoanaerobaculia;Thermoanaerobaculales;Thermoanaerobaculaceae;Subgroup 10;";"0.0";"0";"425";"425";"0";"425";"0";"456412";"51182"
;"SILVA (only NR);Bacteria;Acidobacteriota;Thermoanaerobaculia;Thermoanaerobaculales;Thermoanaerobaculaceae;Subgroup 23;";"0.0";"0";"129";"129";"0";"129";"0";"456708";"51182"
;"SILVA (only NR);Bacteria;Acidobacteriota;Thermoanaerobaculia;Thermoanaerobaculales;Thermoanaerobaculaceae;TPD-58;";"0.0";"0";"18";"18";"0";"18";"0";"456819";"51182"
;"SILVA (only NR);Bacteria;Acidobacteriota;Thermoanaerobaculia;Thermoanaerobaculales;Thermoanaerobaculaceae;Thermoanaerobaculum;";"0.0";"0";"27";"27";"0";"27";"0";"456810";"51182"
;"SILVA (only NR);Bacteria;Acidobacteriota;Vicinamibacteria;";"0.0";"0";"3118";"3118";"0";"3118";"0";"453719";"51182"
;"SILVA (only NR);Bacteria;Acidobacteriota;Vicinamibacteria;11B-2;";"0.0";"0";"3";"3";"0";"3";"0";"456834";"51182"
;"SILVA (only NR);Bacteria;Acidobacteriota;Vicinamibacteria;11B-2;Incertae Sedis;";"0.0";"0";"3";"3";"0";"3";"0";"456834";"51182"
;"SILVA (only NR);Bacteria;Acidobacteriota;Vicinamibacteria;11B-2;Incertae Sedis;Incertae Sedis;";"0.0";"0";"3";"3";"0";"3";"0";"456834";"51182"
;"SILVA (only NR);Bacteria;Acidobacteriota;Vicinamibacteria;Subgroup 17;";"0.0";"0";"227";"227";"0";"227";"0";"456610";"51182"
;"SILVA (only NR);Bacteria;Acidobacteriota;Vicinamibacteria;Subgroup 17;Incertae Sedis;";"0.0";"0";"227";"227";"0";"227";"0";"456610";"51182"
;"SILVA (only NR);Bacteria;Acidobacteriota;Vicinamibacteria;Subgroup 17;Incertae Sedis;Incertae Sedis;";"0.0";"0";"227";"227";"0";"227";"0";"456610";"51182"
;"SILVA (only NR);Bacteria;Acidobacteriota;Vicinamibacteria;Subgroup 9;";"0.0";"0";"130";"130";"0";"130";"0";"456707";"51182"
;"SILVA (only NR);Bacteria;Acidobacteriota;Vicinamibacteria;Subgroup 9;Incertae Sedis;";"0.0";"0";"130";"130";"0";"130";"0";"456707";"51182"
;"SILVA (only NR);Bacteria;Acidobacteriota;Vicinamibacteria;Subgroup 9;Incertae Sedis;Incertae Sedis;";"0.0";"0";"130";"130";"0";"130";"0";"456707";"51182"
;"SILVA (only NR);Bacteria;Acidobacteriota;Vicinamibacteria;Vicinamibacterales;";"0.0";"0";"2758";"2758";"0";"2758";"0";"454079";"51182"
;"SILVA (only NR);Bacteria;Acidobacteriota;Vicinamibacteria;Vicinamibacterales;Incertae Sedis;";"0.0";"0";"1702";"1702";"0";"1702";"0";"455135";"51182"
;"SILVA (only NR);Bacteria;Acidobacteriota;Vicinamibacteria;Vicinamibacterales;Incertae Sedis;Incertae Sedis;";"0.0";"0";"1702";"1702";"0";"1702";"0";"455135";"51182"
;"SILVA (only NR);Bacteria;Acidobacteriota;Vicinamibacteria;Vicinamibacterales;Vicinamibacteraceae;";"0.0";"0";"1056";"1056";"0";"1056";"0";"455781";"51182"
;"SILVA (only NR);Bacteria;Acidobacteriota;Vicinamibacteria;Vicinamibacterales;Vicinamibacteraceae;Incertae Sedis;";"0.0";"0";"975";"975";"0";"975";"0";"455862";"51182"
;"SILVA (only NR);Bacteria;Acidobacteriota;Vicinamibacteria;Vicinamibacterales;Vicinamibacteraceae;Luteitalea;";"0.0";"0";"57";"57";"0";"57";"0";"456780";"51182"
;"SILVA (only NR);Bacteria;Acidobacteriota;Vicinamibacteria;Vicinamibacterales;Vicinamibacteraceae;Vicinamibacter;";"0.0";"0";"24";"24";"0";"24";"0";"456813";"51182"
;"SILVA (only NR);Bacteria;Acidobacteriota;c5LKS83;";"0.0";"0";"11";"11";"0";"11";"0";"456826";"51182"
;"SILVA (only NR);Bacteria;Acidobacteriota;c5LKS83;Incertae Sedis;";"0.0";"0";"11";"11";"0";"11";"0";"456826";"51182"
;"SILVA (only NR);Bacteria;Acidobacteriota;c5LKS83;Incertae Sedis;Incertae Sedis;";"0.0";"0";"11";"11";"0";"11";"0";"456826";"51182"
;"SILVA (only NR);Bacteria;Acidobacteriota;c5LKS83;Incertae Sedis;Incertae Sedis;Incertae Sedis;";"0.0";"0";"11";"11";"0";"11";"0";"456826";"51182"
;"SILVA (only NR);Bacteria;Acidobacteriota;d142;";"0.0";"0";"17";"17";"0";"17";"0";"456820";"51182"
;"SILVA (only NR);Bacteria;Acidobacteriota;d142;Incertae Sedis;";"0.0";"0";"17";"17";"0";"17";"0";"456820";"51182"
;"SILVA (only NR);Bacteria;Acidobacteriota;d142;Incertae Sedis;Incertae Sedis;";"0.0";"0";"17";"17";"0";"17";"0";"456820";"51182"
;"SILVA (only NR);Bacteria;Acidobacteriota;d142;Incertae Sedis;Incertae Sedis;Incertae Sedis;";"0.0";"0";"17";"17";"0";"17";"0";"456820";"51182"
;"SILVA (only NR);Bacteria;Actinomycetota;";"0.0";"0";"36941";"36941";"0";"36941";"0";"419896";"51182"
;"SILVA (only NR);Bacteria;Actinomycetota;Acidimicrobiia;";"0.0";"0";"2771";"2771";"0";"2771";"0";"454066";"51182"
;"SILVA (only NR);Bacteria;Actinomycetota;Acidimicrobiia;Acidimicrobiales;";"0.0";"0";"607";"607";"0";"607";"0";"456230";"51182"
;"SILVA (only NR);Bacteria;Actinomycetota;Acidimicrobiia;Acidimicrobiales;Acidimicrobiaceae;";"0.0";"0";"607";"607";"0";"607";"0";"456230";"51182"
;"SILVA (only NR);Bacteria;Actinomycetota;Acidimicrobiia;Acidimicrobiales;Acidimicrobiaceae;Acidiferrimicrobium;";"0.0";"0";"321";"321";"0";"321";"0";"456516";"51182"
;"SILVA (only NR);Bacteria;Actinomycetota;Acidimicrobiia;Acidimicrobiales;Acidimicrobiaceae;Acidimicrobium;";"0.0";"0";"9";"9";"0";"9";"0";"456828";"51182"
;"SILVA (only NR);Bacteria;Actinomycetota;Acidimicrobiia;Acidimicrobiales;Acidimicrobiaceae;Aciditerrimonas;";"0.0";"0";"4";"4";"0";"4";"0";"456833";"51182"
;"SILVA (only NR);Bacteria;Actinomycetota;Acidimicrobiia;Acidimicrobiales;Acidimicrobiaceae;Acidithrix;";"0.0";"0";"13";"13";"0";"13";"0";"456824";"51182"
;"SILVA (only NR);Bacteria;Actinomycetota;Acidimicrobiia;Acidimicrobiales;Acidimicrobiaceae;Ferrimicrobium;";"0.0";"0";"9";"9";"0";"9";"0";"456828";"51182"
;"SILVA (only NR);Bacteria;Actinomycetota;Acidimicrobiia;Acidimicrobiales;Acidimicrobiaceae;Ferrithrix;";"0.0";"0";"16";"16";"0";"16";"0";"456821";"51182"
;"SILVA (only NR);Bacteria;Actinomycetota;Acidimicrobiia;Acidimicrobiales;Acidimicrobiaceae;Incertae Sedis;";"0.0";"0";"235";"235";"0";"235";"0";"456602";"51182"
;"SILVA (only NR);Bacteria;Actinomycetota;Acidimicrobiia;Actinomarinales;";"0.0";"0";"666";"666";"0";"666";"0";"456171";"51182"
;"SILVA (only NR);Bacteria;Actinomycetota;Acidimicrobiia;Actinomarinales;Actinomarinaceae;";"0.0";"0";"178";"178";"0";"178";"0";"456659";"51182"
;"SILVA (only NR);Bacteria;Actinomycetota;Acidimicrobiia;Actinomarinales;Actinomarinaceae;Candidatus Actinomarina;";"0.0";"0";"178";"178";"0";"178";"0";"456659";"51182"
;"SILVA (only NR);Bacteria;Actinomycetota;Acidimicrobiia;Actinomarinales;Incertae Sedis;";"0.0";"0";"488";"488";"0";"488";"0";"456349";"51182"
;"SILVA (only NR);Bacteria;Actinomycetota;Acidimicrobiia;Actinomarinales;Incertae Sedis;Incertae Sedis;";"0.0";"0";"488";"488";"0";"488";"0";"456349";"51182"
;"SILVA (only NR);Bacteria;Actinomycetota;Acidimicrobiia;Incertae Sedis;";"0.0";"0";"2";"2";"0";"2";"0";"456835";"51182"
;"SILVA (only NR);Bacteria;Actinomycetota;Acidimicrobiia;Incertae Sedis;Incertae Sedis;";"0.0";"0";"2";"2";"0";"2";"0";"456835";"51182"
;"SILVA (only NR);Bacteria;Actinomycetota;Acidimicrobiia;Incertae Sedis;Incertae Sedis;Incertae Sedis;";"0.0";"0";"2";"2";"0";"2";"0";"456835";"51182"
;"SILVA (only NR);Bacteria;Actinomycetota;Acidimicrobiia;Microtrichales;";"0.0";"0";"1496";"1496";"0";"1496";"0";"455341";"51182"
;"SILVA (only NR);Bacteria;Actinomycetota;Acidimicrobiia;Microtrichales;Iamiaceae;";"0.0";"0";"144";"144";"0";"144";"0";"456693";"51182"
;"SILVA (only NR);Bacteria;Actinomycetota;Acidimicrobiia;Microtrichales;Iamiaceae;Aquihabitans;";"0.0";"0";"67";"67";"0";"67";"0";"456770";"51182"
;"SILVA (only NR);Bacteria;Actinomycetota;Acidimicrobiia;Microtrichales;Iamiaceae;Iamia;";"0.0";"0";"77";"77";"0";"77";"0";"456760";"51182"
;"SILVA (only NR);Bacteria;Actinomycetota;Acidimicrobiia;Microtrichales;Ilumatobacteraceae;";"0.0";"0";"546";"546";"0";"546";"0";"456291";"51182"
;"SILVA (only NR);Bacteria;Actinomycetota;Acidimicrobiia;Microtrichales;Ilumatobacteraceae;CL500-29 marine group;";"0.0";"0";"256";"256";"0";"256";"0";"456581";"51182"
;"SILVA (only NR);Bacteria;Actinomycetota;Acidimicrobiia;Microtrichales;Ilumatobacteraceae;Desertimonas;";"0.0";"0";"61";"61";"0";"61";"0";"456776";"51182"
;"SILVA (only NR);Bacteria;Actinomycetota;Acidimicrobiia;Microtrichales;Ilumatobacteraceae;Ilumatobacter;";"0.0";"0";"96";"96";"0";"96";"0";"456741";"51182"
;"SILVA (only NR);Bacteria;Actinomycetota;Acidimicrobiia;Microtrichales;Ilumatobacteraceae;Incertae Sedis;";"0.0";"0";"133";"133";"0";"133";"0";"456704";"51182"
;"SILVA (only NR);Bacteria;Actinomycetota;Acidimicrobiia;Microtrichales;Incertae Sedis;";"0.0";"0";"285";"285";"0";"285";"0";"456552";"51182"
;"SILVA (only NR);Bacteria;Actinomycetota;Acidimicrobiia;Microtrichales;Incertae Sedis;Incertae Sedis;";"0.0";"0";"285";"285";"0";"285";"0";"456552";"51182"
;"SILVA (only NR);Bacteria;Actinomycetota;Acidimicrobiia;Microtrichales;Microtrichaceae;";"0.0";"0";"521";"521";"0";"521";"0";"456316";"51182"
;"SILVA (only NR);Bacteria;Actinomycetota;Acidimicrobiia;Microtrichales;Microtrichaceae;Candidatus Microthrix;";"0.0";"0";"35";"35";"0";"35";"0";"456802";"51182"
;"SILVA (only NR);Bacteria;Actinomycetota;Acidimicrobiia;Microtrichales;Microtrichaceae;IMCC26207;";"0.0";"0";"44";"44";"0";"44";"0";"456793";"51182"
;"SILVA (only NR);Bacteria;Actinomycetota;Acidimicrobiia;Microtrichales;Microtrichaceae;Incertae Sedis;";"0.0";"0";"135";"135";"0";"135";"0";"456702";"51182"
;"SILVA (only NR);Bacteria;Actinomycetota;Acidimicrobiia;Microtrichales;Microtrichaceae;Sva0996 marine group;";"0.0";"0";"307";"307";"0";"307";"0";"456530";"51182"
;"SILVA (only NR);Bacteria;Actinomycetota;Actinobacteria;";"0.0";"0";"30682";"30682";"0";"30682";"0";"426155";"51182"
;"SILVA (only NR);Bacteria;Actinomycetota;Actinobacteria;0319-7L14;";"0.0";"0";"35";"35";"0";"35";"0";"456802";"51182"
;"SILVA (only NR);Bacteria;Actinomycetota;Actinobacteria;0319-7L14;Incertae Sedis;";"0.0";"0";"35";"35";"0";"35";"0";"456802";"51182"
;"SILVA (only NR);Bacteria;Actinomycetota;Actinobacteria;0319-7L14;Incertae Sedis;Incertae Sedis;";"0.0";"0";"35";"35";"0";"35";"0";"456802";"51182"
;"SILVA (only NR);Bacteria;Actinomycetota;Actinobacteria;Actinomycetales;";"0.0";"0";"942";"942";"0";"942";"0";"455895";"51182"
;"SILVA (only NR);Bacteria;Actinomycetota;Actinobacteria;Actinomycetales;Actinomycetaceae;";"0.0";"0";"918";"918";"0";"918";"0";"455919";"51182"
;"SILVA (only NR);Bacteria;Actinomycetota;Actinobacteria;Actinomycetales;Actinomycetaceae;Actinobaculum;";"0.0";"0";"2";"2";"0";"2";"0";"456835";"51182"
;"SILVA (only NR);Bacteria;Actinomycetota;Actinobacteria;Actinomycetales;Actinomycetaceae;Actinomyces;";"0.0";"0";"516";"516";"0";"516";"0";"456321";"51182"
;"SILVA (only NR);Bacteria;Actinomycetota;Actinobacteria;Actinomycetales;Actinomycetaceae;Actinotignum;";"0.0";"0";"16";"16";"0";"16";"0";"456821";"51182"
;"SILVA (only NR);Bacteria;Actinomycetota;Actinobacteria;Actinomycetales;Actinomycetaceae;Arcanobacterium;";"0.0";"0";"30";"30";"0";"30";"0";"456807";"51182"
;"SILVA (only NR);Bacteria;Actinomycetota;Actinobacteria;Actinomycetales;Actinomycetaceae;Boudabousia;";"0.0";"0";"5";"5";"0";"5";"0";"456832";"51182"
;"SILVA (only NR);Bacteria;Actinomycetota;Actinobacteria;Actinomycetales;Actinomycetaceae;Bowdeniella;";"0.0";"0";"5";"5";"0";"5";"0";"456832";"51182"
;"SILVA (only NR);Bacteria;Actinomycetota;Actinobacteria;Actinomycetales;Actinomycetaceae;Buchananella;";"0.0";"0";"3";"3";"0";"3";"0";"456834";"51182"
;"SILVA (only NR);Bacteria;Actinomycetota;Actinobacteria;Actinomycetales;Actinomycetaceae;F0332;";"0.0";"0";"49";"49";"0";"49";"0";"456788";"51182"
;"SILVA (only NR);Bacteria;Actinomycetota;Actinobacteria;Actinomycetales;Actinomycetaceae;Flaviflexus;";"0.0";"0";"13";"13";"0";"13";"0";"456824";"51182"
;"SILVA (only NR);Bacteria;Actinomycetota;Actinobacteria;Actinomycetales;Actinomycetaceae;Gleimia;";"0.0";"0";"14";"14";"0";"14";"0";"456823";"51182"
;"SILVA (only NR);Bacteria;Actinomycetota;Actinobacteria;Actinomycetales;Actinomycetaceae;Incertae Sedis;";"0.0";"0";"16";"16";"0";"16";"0";"456821";"51182"
;"SILVA (only NR);Bacteria;Actinomycetota;Actinobacteria;Actinomycetales;Actinomycetaceae;Mobiluncus;";"0.0";"0";"34";"34";"0";"34";"0";"456803";"51182"
;"SILVA (only NR);Bacteria;Actinomycetota;Actinobacteria;Actinomycetales;Actinomycetaceae;Pauljensenia;";"0.0";"0";"1";"1";"0";"1";"0";"456836";"51182"
;"SILVA (only NR);Bacteria;Actinomycetota;Actinobacteria;Actinomycetales;Actinomycetaceae;Schaalia;";"0.0";"0";"141";"141";"0";"141";"0";"456696";"51182"
;"SILVA (only NR);Bacteria;Actinomycetota;Actinobacteria;Actinomycetales;Actinomycetaceae;Trueperella;";"0.0";"0";"30";"30";"0";"30";"0";"456807";"51182"
;"SILVA (only NR);Bacteria;Actinomycetota;Actinobacteria;Actinomycetales;Actinomycetaceae;Varibaculum;";"0.0";"0";"37";"37";"0";"37";"0";"456800";"51182"
;"SILVA (only NR);Bacteria;Actinomycetota;Actinobacteria;Actinomycetales;Actinomycetaceae;Winkia;";"0.0";"0";"6";"6";"0";"6";"0";"456831";"51182"
;"SILVA (only NR);Bacteria;Actinomycetota;Actinobacteria;Actinomycetales;Actinomycetales Incertae Sedis;";"0.0";"0";"23";"23";"0";"23";"0";"456814";"51182"
;"SILVA (only NR);Bacteria;Actinomycetota;Actinobacteria;Actinomycetales;Actinomycetales Incertae Sedis;Candidatus Ancillula;";"0.0";"0";"23";"23";"0";"23";"0";"456814";"51182"
;"SILVA (only NR);Bacteria;Actinomycetota;Actinobacteria;Actinomycetales;Incertae Sedis;";"0.0";"0";"1";"1";"0";"1";"0";"456836";"51182"
;"SILVA (only NR);Bacteria;Actinomycetota;Actinobacteria;Actinomycetales;Incertae Sedis;Incertae Sedis;";"0.0";"0";"1";"1";"0";"1";"0";"456836";"51182"
;"SILVA (only NR);Bacteria;Actinomycetota;Actinobacteria;Bifidobacteriales;";"0.0";"0";"505";"505";"0";"505";"0";"456332";"51182"
;"SILVA (only NR);Bacteria;Actinomycetota;Actinobacteria;Bifidobacteriales;Bifidobacteriaceae;";"0.0";"0";"505";"505";"0";"505";"0";"456332";"51182"
;"SILVA (only NR);Bacteria;Actinomycetota;Actinobacteria;Bifidobacteriales;Bifidobacteriaceae;Aeriscardovia;";"0.0";"0";"5";"5";"0";"5";"0";"456832";"51182"
;"SILVA (only NR);Bacteria;Actinomycetota;Actinobacteria;Bifidobacteriales;Bifidobacteriaceae;Alloscardovia;";"0.0";"0";"16";"16";"0";"16";"0";"456821";"51182"
;"SILVA (only NR);Bacteria;Actinomycetota;Actinobacteria;Bifidobacteriales;Bifidobacteriaceae;Bifidobacterium;";"0.0";"0";"449";"449";"0";"449";"0";"456388";"51182"
;"SILVA (only NR);Bacteria;Actinomycetota;Actinobacteria;Bifidobacteriales;Bifidobacteriaceae;Bombiscardovia;";"0.0";"0";"3";"3";"0";"3";"0";"456834";"51182"
;"SILVA (only NR);Bacteria;Actinomycetota;Actinobacteria;Bifidobacteriales;Bifidobacteriaceae;Galliscardovia;";"0.0";"0";"1";"1";"0";"1";"0";"456836";"51182"
;"SILVA (only NR);Bacteria;Actinomycetota;Actinobacteria;Bifidobacteriales;Bifidobacteriaceae;Gardnerella;";"0.0";"0";"15";"15";"0";"15";"0";"456822";"51182"
;"SILVA (only NR);Bacteria;Actinomycetota;Actinobacteria;Bifidobacteriales;Bifidobacteriaceae;Incertae Sedis;";"0.0";"0";"3";"3";"0";"3";"0";"456834";"51182"
;"SILVA (only NR);Bacteria;Actinomycetota;Actinobacteria;Bifidobacteriales;Bifidobacteriaceae;Neoscardovia;";"0.0";"0";"1";"1";"0";"1";"0";"456836";"51182"
;"SILVA (only NR);Bacteria;Actinomycetota;Actinobacteria;Bifidobacteriales;Bifidobacteriaceae;Parascardovia;";"0.0";"0";"4";"4";"0";"4";"0";"456833";"51182"
;"SILVA (only NR);Bacteria;Actinomycetota;Actinobacteria;Bifidobacteriales;Bifidobacteriaceae;Pseudoscardovia;";"0.0";"0";"3";"3";"0";"3";"0";"456834";"51182"
;"SILVA (only NR);Bacteria;Actinomycetota;Actinobacteria;Bifidobacteriales;Bifidobacteriaceae;Scardovia;";"0.0";"0";"5";"5";"0";"5";"0";"456832";"51182"
;"SILVA (only NR);Bacteria;Actinomycetota;Actinobacteria;Catenulisporales;";"0.0";"0";"36";"36";"0";"36";"0";"456801";"51182"
;"SILVA (only NR);Bacteria;Actinomycetota;Actinobacteria;Catenulisporales;Actinospicaceae;";"0.0";"0";"26";"26";"0";"26";"0";"456811";"51182"
;"SILVA (only NR);Bacteria;Actinomycetota;Actinobacteria;Catenulisporales;Actinospicaceae;Actinocrinis;";"0.0";"0";"5";"5";"0";"5";"0";"456832";"51182"
;"SILVA (only NR);Bacteria;Actinomycetota;Actinobacteria;Catenulisporales;Actinospicaceae;Actinospica;";"0.0";"0";"16";"16";"0";"16";"0";"456821";"51182"
;"SILVA (only NR);Bacteria;Actinomycetota;Actinobacteria;Catenulisporales;Actinospicaceae;Incertae Sedis;";"0.0";"0";"5";"5";"0";"5";"0";"456832";"51182"
;"SILVA (only NR);Bacteria;Actinomycetota;Actinobacteria;Catenulisporales;Catenulisporaceae;";"0.0";"0";"10";"10";"0";"10";"0";"456827";"51182"
;"SILVA (only NR);Bacteria;Actinomycetota;Actinobacteria;Catenulisporales;Catenulisporaceae;Catenulispora;";"0.0";"0";"10";"10";"0";"10";"0";"456827";"51182"
;"SILVA (only NR);Bacteria;Actinomycetota;Actinobacteria;Elev-16S-976;";"0.0";"0";"4";"4";"0";"4";"0";"456833";"51182"
;"SILVA (only NR);Bacteria;Actinomycetota;Actinobacteria;Elev-16S-976;Incertae Sedis;";"0.0";"0";"4";"4";"0";"4";"0";"456833";"51182"
;"SILVA (only NR);Bacteria;Actinomycetota;Actinobacteria;Elev-16S-976;Incertae Sedis;Incertae Sedis;";"0.0";"0";"4";"4";"0";"4";"0";"456833";"51182"
;"SILVA (only NR);Bacteria;Actinomycetota;Actinobacteria;Euzebyales;";"0.0";"0";"111";"111";"0";"111";"0";"456726";"51182"
;"SILVA (only NR);Bacteria;Actinomycetota;Actinobacteria;Euzebyales;Euzebyaceae;";"0.0";"0";"111";"111";"0";"111";"0";"456726";"51182"
;"SILVA (only NR);Bacteria;Actinomycetota;Actinobacteria;Euzebyales;Euzebyaceae;Egibacter;";"0.0";"0";"4";"4";"0";"4";"0";"456833";"51182"
;"SILVA (only NR);Bacteria;Actinomycetota;Actinobacteria;Euzebyales;Euzebyaceae;Euzebya;";"0.0";"0";"8";"8";"0";"8";"0";"456829";"51182"
;"SILVA (only NR);Bacteria;Actinomycetota;Actinobacteria;Euzebyales;Euzebyaceae;Incertae Sedis;";"0.0";"0";"99";"99";"0";"99";"0";"456738";"51182"
;"SILVA (only NR);Bacteria;Actinomycetota;Actinobacteria;FFCH16263;";"0.0";"0";"3";"3";"0";"3";"0";"456834";"51182"
;"SILVA (only NR);Bacteria;Actinomycetota;Actinobacteria;FFCH16263;Incertae Sedis;";"0.0";"0";"3";"3";"0";"3";"0";"456834";"51182"
;"SILVA (only NR);Bacteria;Actinomycetota;Actinobacteria;FFCH16263;Incertae Sedis;Incertae Sedis;";"0.0";"0";"3";"3";"0";"3";"0";"456834";"51182"
;"SILVA (only NR);Bacteria;Actinomycetota;Actinobacteria;Frankiales;";"0.0";"0";"1118";"1118";"0";"1118";"0";"455719";"51182"
;"SILVA (only NR);Bacteria;Actinomycetota;Actinobacteria;Frankiales;Acidothermaceae;";"0.0";"0";"97";"97";"0";"97";"0";"456740";"51182"
;"SILVA (only NR);Bacteria;Actinomycetota;Actinobacteria;Frankiales;Acidothermaceae;Acidothermus;";"0.0";"0";"97";"97";"0";"97";"0";"456740";"51182"
;"SILVA (only NR);Bacteria;Actinomycetota;Actinobacteria;Frankiales;Cryptosporangiaceae;";"0.0";"0";"17";"17";"0";"17";"0";"456820";"51182"
;"SILVA (only NR);Bacteria;Actinomycetota;Actinobacteria;Frankiales;Cryptosporangiaceae;Cryptosporangium;";"0.0";"0";"15";"15";"0";"15";"0";"456822";"51182"
;"SILVA (only NR);Bacteria;Actinomycetota;Actinobacteria;Frankiales;Cryptosporangiaceae;Fodinicola;";"0.0";"0";"2";"2";"0";"2";"0";"456835";"51182"
;"SILVA (only NR);Bacteria;Actinomycetota;Actinobacteria;Frankiales;Frankiaceae;";"0.0";"0";"140";"140";"0";"140";"0";"456697";"51182"
;"SILVA (only NR);Bacteria;Actinomycetota;Actinobacteria;Frankiales;Frankiaceae;Frankia;";"0.0";"0";"46";"46";"0";"46";"0";"456791";"51182"
;"SILVA (only NR);Bacteria;Actinomycetota;Actinobacteria;Frankiales;Frankiaceae;Jatrophihabitans;";"0.0";"0";"94";"94";"0";"94";"0";"456743";"51182"
;"SILVA (only NR);Bacteria;Actinomycetota;Actinobacteria;Frankiales;Geodermatophilaceae;";"0.0";"0";"239";"239";"0";"239";"0";"456598";"51182"
;"SILVA (only NR);Bacteria;Actinomycetota;Actinobacteria;Frankiales;Geodermatophilaceae;Antricoccus;";"0.0";"0";"3";"3";"0";"3";"0";"456834";"51182"
;"SILVA (only NR);Bacteria;Actinomycetota;Actinobacteria;Frankiales;Geodermatophilaceae;Blastococcus;";"0.0";"0";"103";"103";"0";"103";"0";"456734";"51182"
;"SILVA (only NR);Bacteria;Actinomycetota;Actinobacteria;Frankiales;Geodermatophilaceae;Cumulibacter;";"0.0";"0";"8";"8";"0";"8";"0";"456829";"51182"
;"SILVA (only NR);Bacteria;Actinomycetota;Actinobacteria;Frankiales;Geodermatophilaceae;Epidermidibacterium;";"0.0";"0";"1";"1";"0";"1";"0";"456836";"51182"
;"SILVA (only NR);Bacteria;Actinomycetota;Actinobacteria;Frankiales;Geodermatophilaceae;Geodermatophilus;";"0.0";"0";"64";"64";"0";"64";"0";"456773";"51182"
;"SILVA (only NR);Bacteria;Actinomycetota;Actinobacteria;Frankiales;Geodermatophilaceae;Incertae Sedis;";"0.0";"0";"2";"2";"0";"2";"0";"456835";"51182"
;"SILVA (only NR);Bacteria;Actinomycetota;Actinobacteria;Frankiales;Geodermatophilaceae;Klenkia;";"0.0";"0";"14";"14";"0";"14";"0";"456823";"51182"
;"SILVA (only NR);Bacteria;Actinomycetota;Actinobacteria;Frankiales;Geodermatophilaceae;Modestobacter;";"0.0";"0";"44";"44";"0";"44";"0";"456793";"51182"
;"SILVA (only NR);Bacteria;Actinomycetota;Actinobacteria;Frankiales;Incertae Sedis;";"0.0";"0";"121";"121";"0";"121";"0";"456716";"51182"
;"SILVA (only NR);Bacteria;Actinomycetota;Actinobacteria;Frankiales;Incertae Sedis;Incertae Sedis;";"0.0";"0";"121";"121";"0";"121";"0";"456716";"51182"
;"SILVA (only NR);Bacteria;Actinomycetota;Actinobacteria;Frankiales;Nakamurellaceae;";"0.0";"0";"84";"84";"0";"84";"0";"456753";"51182"
;"SILVA (only NR);Bacteria;Actinomycetota;Actinobacteria;Frankiales;Nakamurellaceae;Nakamurella;";"0.0";"0";"76";"76";"0";"76";"0";"456761";"51182"
;"SILVA (only NR);Bacteria;Actinomycetota;Actinobacteria;Frankiales;Nakamurellaceae;Vallicoccus;";"0.0";"0";"8";"8";"0";"8";"0";"456829";"51182"
;"SILVA (only NR);Bacteria;Actinomycetota;Actinobacteria;Frankiales;Sporichthyaceae;";"0.0";"0";"420";"420";"0";"420";"0";"456417";"51182"
;"SILVA (only NR);Bacteria;Actinomycetota;Actinobacteria;Frankiales;Sporichthyaceae;Candidatus Planktophila;";"0.0";"0";"21";"21";"0";"21";"0";"456816";"51182"
;"SILVA (only NR);Bacteria;Actinomycetota;Actinobacteria;Frankiales;Sporichthyaceae;Incertae Sedis;";"0.0";"0";"49";"49";"0";"49";"0";"456788";"51182"
;"SILVA (only NR);Bacteria;Actinomycetota;Actinobacteria;Frankiales;Sporichthyaceae;Longivirga;";"0.0";"0";"8";"8";"0";"8";"0";"456829";"51182"
;"SILVA (only NR);Bacteria;Actinomycetota;Actinobacteria;Frankiales;Sporichthyaceae;Sporichthya;";"0.0";"0";"13";"13";"0";"13";"0";"456824";"51182"
;"SILVA (only NR);Bacteria;Actinomycetota;Actinobacteria;Frankiales;Sporichthyaceae;hgcI clade;";"0.0";"0";"329";"329";"0";"329";"0";"456508";"51182"
;"SILVA (only NR);Bacteria;Actinomycetota;Actinobacteria;Glycomycetales;";"0.0";"0";"83";"83";"0";"83";"0";"456754";"51182"
;"SILVA (only NR);Bacteria;Actinomycetota;Actinobacteria;Glycomycetales;Glycomycetaceae;";"0.0";"0";"83";"83";"0";"83";"0";"456754";"51182"
;"SILVA (only NR);Bacteria;Actinomycetota;Actinobacteria;Glycomycetales;Glycomycetaceae;Glycomyces;";"0.0";"0";"71";"71";"0";"71";"0";"456766";"51182"
;"SILVA (only NR);Bacteria;Actinomycetota;Actinobacteria;Glycomycetales;Glycomycetaceae;Haloglycomyces;";"0.0";"0";"1";"1";"0";"1";"0";"456836";"51182"
;"SILVA (only NR);Bacteria;Actinomycetota;Actinobacteria;Glycomycetales;Glycomycetaceae;Incertae Sedis;";"0.0";"0";"7";"7";"0";"7";"0";"456830";"51182"
;"SILVA (only NR);Bacteria;Actinomycetota;Actinobacteria;Glycomycetales;Glycomycetaceae;Natronoglycomyces;";"0.0";"0";"1";"1";"0";"1";"0";"456836";"51182"
;"SILVA (only NR);Bacteria;Actinomycetota;Actinobacteria;Glycomycetales;Glycomycetaceae;Salilacibacter;";"0.0";"0";"2";"2";"0";"2";"0";"456835";"51182"
;"SILVA (only NR);Bacteria;Actinomycetota;Actinobacteria;Glycomycetales;Glycomycetaceae;Salininema;";"0.0";"0";"1";"1";"0";"1";"0";"456836";"51182"
;"SILVA (only NR);Bacteria;Actinomycetota;Actinobacteria;Incertae Sedis;";"0.0";"0";"16";"16";"0";"16";"0";"456821";"51182"
;"SILVA (only NR);Bacteria;Actinomycetota;Actinobacteria;Incertae Sedis;Incertae Sedis;";"0.0";"0";"16";"16";"0";"16";"0";"456821";"51182"
;"SILVA (only NR);Bacteria;Actinomycetota;Actinobacteria;Incertae Sedis;Incertae Sedis;Incertae Sedis;";"0.0";"0";"16";"16";"0";"16";"0";"456821";"51182"
;"SILVA (only NR);Bacteria;Actinomycetota;Actinobacteria;KIST-JJY010;";"0.0";"0";"5";"5";"0";"5";"0";"456832";"51182"
;"SILVA (only NR);Bacteria;Actinomycetota;Actinobacteria;KIST-JJY010;Incertae Sedis;";"0.0";"0";"5";"5";"0";"5";"0";"456832";"51182"
;"SILVA (only NR);Bacteria;Actinomycetota;Actinobacteria;KIST-JJY010;Incertae Sedis;Incertae Sedis;";"0.0";"0";"5";"5";"0";"5";"0";"456832";"51182"
;"SILVA (only NR);Bacteria;Actinomycetota;Actinobacteria;Kineosporiales;";"0.0";"0";"140";"140";"0";"140";"0";"456697";"51182"
;"SILVA (only NR);Bacteria;Actinomycetota;Actinobacteria;Kineosporiales;Kineosporiaceae;";"0.0";"0";"140";"140";"0";"140";"0";"456697";"51182"
;"SILVA (only NR);Bacteria;Actinomycetota;Actinobacteria;Kineosporiales;Kineosporiaceae;Angustibacter;";"0.0";"0";"16";"16";"0";"16";"0";"456821";"51182"
;"SILVA (only NR);Bacteria;Actinomycetota;Actinobacteria;Kineosporiales;Kineosporiaceae;Incertae Sedis;";"0.0";"0";"12";"12";"0";"12";"0";"456825";"51182"
;"SILVA (only NR);Bacteria;Actinomycetota;Actinobacteria;Kineosporiales;Kineosporiaceae;Kineococcus;";"0.0";"0";"41";"41";"0";"41";"0";"456796";"51182"
;"SILVA (only NR);Bacteria;Actinomycetota;Actinobacteria;Kineosporiales;Kineosporiaceae;Kineosporia;";"0.0";"0";"29";"29";"0";"29";"0";"456808";"51182"
;"SILVA (only NR);Bacteria;Actinomycetota;Actinobacteria;Kineosporiales;Kineosporiaceae;Pseudokineococcus;";"0.0";"0";"5";"5";"0";"5";"0";"456832";"51182"
;"SILVA (only NR);Bacteria;Actinomycetota;Actinobacteria;Kineosporiales;Kineosporiaceae;Quadrisphaera;";"0.0";"0";"20";"20";"0";"20";"0";"456817";"51182"
;"SILVA (only NR);Bacteria;Actinomycetota;Actinobacteria;Kineosporiales;Kineosporiaceae;Thalassiella;";"0.0";"0";"17";"17";"0";"17";"0";"456820";"51182"
;"SILVA (only NR);Bacteria;Actinomycetota;Actinobacteria;Kitasatosporales;";"0.0";"0";"6216";"6216";"0";"6216";"0";"450621";"51182"
;"SILVA (only NR);Bacteria;Actinomycetota;Actinobacteria;Kitasatosporales;Streptomycetaceae;";"0.0";"0";"6216";"6216";"0";"6216";"0";"450621";"51182"
;"SILVA (only NR);Bacteria;Actinomycetota;Actinobacteria;Kitasatosporales;Streptomycetaceae;Allostreptomyces;";"0.0";"0";"3";"3";"0";"3";"0";"456834";"51182"
;"SILVA (only NR);Bacteria;Actinomycetota;Actinobacteria;Kitasatosporales;Streptomycetaceae;E1B-B3-114;";"0.0";"0";"2";"2";"0";"2";"0";"456835";"51182"
;"SILVA (only NR);Bacteria;Actinomycetota;Actinobacteria;Kitasatosporales;Streptomycetaceae;Embleya;";"0.0";"0";"8";"8";"0";"8";"0";"456829";"51182"
;"SILVA (only NR);Bacteria;Actinomycetota;Actinobacteria;Kitasatosporales;Streptomycetaceae;Kitasatospora;";"0.0";"0";"168";"168";"0";"168";"0";"456669";"51182"
;"SILVA (only NR);Bacteria;Actinomycetota;Actinobacteria;Kitasatosporales;Streptomycetaceae;Peterkaempfera;";"0.0";"0";"11";"11";"0";"11";"0";"456826";"51182"
;"SILVA (only NR);Bacteria;Actinomycetota;Actinobacteria;Kitasatosporales;Streptomycetaceae;Streptacidiphilus;";"0.0";"0";"31";"31";"0";"31";"0";"456806";"51182"
;"SILVA (only NR);Bacteria;Actinomycetota;Actinobacteria;Kitasatosporales;Streptomycetaceae;Streptantibioticus;";"0.0";"0";"2";"2";"0";"2";"0";"456835";"51182"
;"SILVA (only NR);Bacteria;Actinomycetota;Actinobacteria;Kitasatosporales;Streptomycetaceae;Streptomyces;";"0.0";"0";"5969";"5969";"0";"5969";"0";"450868";"51182"
;"SILVA (only NR);Bacteria;Actinomycetota;Actinobacteria;Kitasatosporales;Streptomycetaceae;Wenjunlia;";"0.0";"0";"10";"10";"0";"10";"0";"456827";"51182"
;"SILVA (only NR);Bacteria;Actinomycetota;Actinobacteria;Kitasatosporales;Streptomycetaceae;Yinghuangia;";"0.0";"0";"12";"12";"0";"12";"0";"456825";"51182"
;"SILVA (only NR);Bacteria;Actinomycetota;Actinobacteria;Micrococcales;";"0.0";"0";"7474";"7474";"0";"7474";"0";"449363";"51182"
;"SILVA (only NR);Bacteria;Actinomycetota;Actinobacteria;Micrococcales;AKAU3644;";"0.0";"0";"4";"4";"0";"4";"0";"456833";"51182"
;"SILVA (only NR);Bacteria;Actinomycetota;Actinobacteria;Micrococcales;AKAU3644;Incertae Sedis;";"0.0";"0";"4";"4";"0";"4";"0";"456833";"51182"
;"SILVA (only NR);Bacteria;Actinomycetota;Actinobacteria;Micrococcales;Beutenbergiaceae;";"0.0";"0";"14";"14";"0";"14";"0";"456823";"51182"
;"SILVA (only NR);Bacteria;Actinomycetota;Actinobacteria;Micrococcales;Beutenbergiaceae;Beutenbergia;";"0.0";"0";"2";"2";"0";"2";"0";"456835";"51182"
;"SILVA (only NR);Bacteria;Actinomycetota;Actinobacteria;Micrococcales;Beutenbergiaceae;Incertae Sedis;";"0.0";"0";"1";"1";"0";"1";"0";"456836";"51182"
;"SILVA (only NR);Bacteria;Actinomycetota;Actinobacteria;Micrococcales;Beutenbergiaceae;Litorihabitans;";"0.0";"0";"1";"1";"0";"1";"0";"456836";"51182"
;"SILVA (only NR);Bacteria;Actinomycetota;Actinobacteria;Micrococcales;Beutenbergiaceae;Miniimonas;";"0.0";"0";"2";"2";"0";"2";"0";"456835";"51182"
;"SILVA (only NR);Bacteria;Actinomycetota;Actinobacteria;Micrococcales;Beutenbergiaceae;Salana;";"0.0";"0";"5";"5";"0";"5";"0";"456832";"51182"
;"SILVA (only NR);Bacteria;Actinomycetota;Actinobacteria;Micrococcales;Beutenbergiaceae;Serinibacter;";"0.0";"0";"3";"3";"0";"3";"0";"456834";"51182"
;"SILVA (only NR);Bacteria;Actinomycetota;Actinobacteria;Micrococcales;Bogoriellaceae;";"0.0";"0";"56";"56";"0";"56";"0";"456781";"51182"
;"SILVA (only NR);Bacteria;Actinomycetota;Actinobacteria;Micrococcales;Bogoriellaceae;Bogoriella;";"0.0";"0";"7";"7";"0";"7";"0";"456830";"51182"
;"SILVA (only NR);Bacteria;Actinomycetota;Actinobacteria;Micrococcales;Bogoriellaceae;Georgenia;";"0.0";"0";"49";"49";"0";"49";"0";"456788";"51182"
;"SILVA (only NR);Bacteria;Actinomycetota;Actinobacteria;Micrococcales;Brevibacteriaceae;";"0.0";"0";"258";"258";"0";"258";"0";"456579";"51182"
;"SILVA (only NR);Bacteria;Actinomycetota;Actinobacteria;Micrococcales;Brevibacteriaceae;Brevibacterium;";"0.0";"0";"255";"255";"0";"255";"0";"456582";"51182"
;"SILVA (only NR);Bacteria;Actinomycetota;Actinobacteria;Micrococcales;Brevibacteriaceae;Sediminivirga;";"0.0";"0";"1";"1";"0";"1";"0";"456836";"51182"
;"SILVA (only NR);Bacteria;Actinomycetota;Actinobacteria;Micrococcales;Brevibacteriaceae;Spelaeicoccus;";"0.0";"0";"2";"2";"0";"2";"0";"456835";"51182"
;"SILVA (only NR);Bacteria;Actinomycetota;Actinobacteria;Micrococcales;Cellulomonadaceae;";"0.0";"0";"230";"230";"0";"230";"0";"456607";"51182"
;"SILVA (only NR);Bacteria;Actinomycetota;Actinobacteria;Micrococcales;Cellulomonadaceae;Actinotalea;";"0.0";"0";"26";"26";"0";"26";"0";"456811";"51182"
;"SILVA (only NR);Bacteria;Actinomycetota;Actinobacteria;Micrococcales;Cellulomonadaceae;Cellulomonas;";"0.0";"0";"154";"154";"0";"154";"0";"456683";"51182"
;"SILVA (only NR);Bacteria;Actinomycetota;Actinobacteria;Micrococcales;Cellulomonadaceae;Incertae Sedis;";"0.0";"0";"1";"1";"0";"1";"0";"456836";"51182"
;"SILVA (only NR);Bacteria;Actinomycetota;Actinobacteria;Micrococcales;Cellulomonadaceae;Oerskovia;";"0.0";"0";"22";"22";"0";"22";"0";"456815";"51182"
;"SILVA (only NR);Bacteria;Actinomycetota;Actinobacteria;Micrococcales;Cellulomonadaceae;Paraoerskovia;";"0.0";"0";"9";"9";"0";"9";"0";"456828";"51182"
;"SILVA (only NR);Bacteria;Actinomycetota;Actinobacteria;Micrococcales;Cellulomonadaceae;Pseudactinotalea;";"0.0";"0";"13";"13";"0";"13";"0";"456824";"51182"
;"SILVA (only NR);Bacteria;Actinomycetota;Actinobacteria;Micrococcales;Cellulomonadaceae;Sediminihabitans;";"0.0";"0";"1";"1";"0";"1";"0";"456836";"51182"
;"SILVA (only NR);Bacteria;Actinomycetota;Actinobacteria;Micrococcales;Cellulomonadaceae;Tropheryma;";"0.0";"0";"3";"3";"0";"3";"0";"456834";"51182"
;"SILVA (only NR);Bacteria;Actinomycetota;Actinobacteria;Micrococcales;Cellulomonadaceae;Tropicihabitans;";"0.0";"0";"1";"1";"0";"1";"0";"456836";"51182"
;"SILVA (only NR);Bacteria;Actinomycetota;Actinobacteria;Micrococcales;Demequinaceae;";"0.0";"0";"62";"62";"0";"62";"0";"456775";"51182"
;"SILVA (only NR);Bacteria;Actinomycetota;Actinobacteria;Micrococcales;Demequinaceae;Demequina;";"0.0";"0";"57";"57";"0";"57";"0";"456780";"51182"
;"SILVA (only NR);Bacteria;Actinomycetota;Actinobacteria;Micrococcales;Demequinaceae;Incertae Sedis;";"0.0";"0";"5";"5";"0";"5";"0";"456832";"51182"
;"SILVA (only NR);Bacteria;Actinomycetota;Actinobacteria;Micrococcales;Dermabacteraceae;";"0.0";"0";"188";"188";"0";"188";"0";"456649";"51182"
;"SILVA (only NR);Bacteria;Actinomycetota;Actinobacteria;Micrococcales;Dermabacteraceae;Brachybacterium;";"0.0";"0";"148";"148";"0";"148";"0";"456689";"51182"
;"SILVA (only NR);Bacteria;Actinomycetota;Actinobacteria;Micrococcales;Dermabacteraceae;Dermabacter;";"0.0";"0";"21";"21";"0";"21";"0";"456816";"51182"
;"SILVA (only NR);Bacteria;Actinomycetota;Actinobacteria;Micrococcales;Dermabacteraceae;Devriesea;";"0.0";"0";"2";"2";"0";"2";"0";"456835";"51182"
;"SILVA (only NR);Bacteria;Actinomycetota;Actinobacteria;Micrococcales;Dermabacteraceae;Helcobacillus;";"0.0";"0";"13";"13";"0";"13";"0";"456824";"51182"
;"SILVA (only NR);Bacteria;Actinomycetota;Actinobacteria;Micrococcales;Dermabacteraceae;Incertae Sedis;";"0.0";"0";"4";"4";"0";"4";"0";"456833";"51182"
;"SILVA (only NR);Bacteria;Actinomycetota;Actinobacteria;Micrococcales;Dermacoccaceae;";"0.0";"0";"70";"70";"0";"70";"0";"456767";"51182"
;"SILVA (only NR);Bacteria;Actinomycetota;Actinobacteria;Micrococcales;Dermacoccaceae;Allobranchiibius;";"0.0";"0";"3";"3";"0";"3";"0";"456834";"51182"
;"SILVA (only NR);Bacteria;Actinomycetota;Actinobacteria;Micrococcales;Dermacoccaceae;Barrientosiimonas;";"0.0";"0";"3";"3";"0";"3";"0";"456834";"51182"
;"SILVA (only NR);Bacteria;Actinomycetota;Actinobacteria;Micrococcales;Dermacoccaceae;Branchiibius;";"0.0";"0";"3";"3";"0";"3";"0";"456834";"51182"
;"SILVA (only NR);Bacteria;Actinomycetota;Actinobacteria;Micrococcales;Dermacoccaceae;Calidifontibacter;";"0.0";"0";"3";"3";"0";"3";"0";"456834";"51182"
;"SILVA (only NR);Bacteria;Actinomycetota;Actinobacteria;Micrococcales;Dermacoccaceae;Demetria;";"0.0";"0";"4";"4";"0";"4";"0";"456833";"51182"
;"SILVA (only NR);Bacteria;Actinomycetota;Actinobacteria;Micrococcales;Dermacoccaceae;Dermacoccus;";"0.0";"0";"22";"22";"0";"22";"0";"456815";"51182"
;"SILVA (only NR);Bacteria;Actinomycetota;Actinobacteria;Micrococcales;Dermacoccaceae;Flexivirga;";"0.0";"0";"12";"12";"0";"12";"0";"456825";"51182"
;"SILVA (only NR);Bacteria;Actinomycetota;Actinobacteria;Micrococcales;Dermacoccaceae;Incertae Sedis;";"0.0";"0";"1";"1";"0";"1";"0";"456836";"51182"
;"SILVA (only NR);Bacteria;Actinomycetota;Actinobacteria;Micrococcales;Dermacoccaceae;Kytococcus;";"0.0";"0";"12";"12";"0";"12";"0";"456825";"51182"
;"SILVA (only NR);Bacteria;Actinomycetota;Actinobacteria;Micrococcales;Dermacoccaceae;Luteipulveratus;";"0.0";"0";"3";"3";"0";"3";"0";"456834";"51182"
;"SILVA (only NR);Bacteria;Actinomycetota;Actinobacteria;Micrococcales;Dermacoccaceae;Rudaeicoccus;";"0.0";"0";"1";"1";"0";"1";"0";"456836";"51182"
;"SILVA (only NR);Bacteria;Actinomycetota;Actinobacteria;Micrococcales;Dermacoccaceae;Yimella;";"0.0";"0";"3";"3";"0";"3";"0";"456834";"51182"
;"SILVA (only NR);Bacteria;Actinomycetota;Actinobacteria;Micrococcales;Dermatophilaceae;";"0.0";"0";"86";"86";"0";"86";"0";"456751";"51182"
;"SILVA (only NR);Bacteria;Actinomycetota;Actinobacteria;Micrococcales;Dermatophilaceae;Austwickia;";"0.0";"0";"4";"4";"0";"4";"0";"456833";"51182"
;"SILVA (only NR);Bacteria;Actinomycetota;Actinobacteria;Micrococcales;Dermatophilaceae;Dermatophilus;";"0.0";"0";"6";"6";"0";"6";"0";"456831";"51182"
;"SILVA (only NR);Bacteria;Actinomycetota;Actinobacteria;Micrococcales;Dermatophilaceae;Incertae Sedis;";"0.0";"0";"60";"60";"0";"60";"0";"456777";"51182"
;"SILVA (only NR);Bacteria;Actinomycetota;Actinobacteria;Micrococcales;Dermatophilaceae;Kineosphaera;";"0.0";"0";"4";"4";"0";"4";"0";"456833";"51182"
;"SILVA (only NR);Bacteria;Actinomycetota;Actinobacteria;Micrococcales;Dermatophilaceae;Mobilicoccus;";"0.0";"0";"8";"8";"0";"8";"0";"456829";"51182"
;"SILVA (only NR);Bacteria;Actinomycetota;Actinobacteria;Micrococcales;Dermatophilaceae;Piscicoccus;";"0.0";"0";"2";"2";"0";"2";"0";"456835";"51182"
;"SILVA (only NR);Bacteria;Actinomycetota;Actinobacteria;Micrococcales;Dermatophilaceae;Tonsilliphilus;";"0.0";"0";"2";"2";"0";"2";"0";"456835";"51182"
;"SILVA (only NR);Bacteria;Actinomycetota;Actinobacteria;Micrococcales;Incertae Sedis;";"0.0";"0";"13";"13";"0";"13";"0";"456824";"51182"
;"SILVA (only NR);Bacteria;Actinomycetota;Actinobacteria;Micrococcales;Incertae Sedis;Incertae Sedis;";"0.0";"0";"13";"13";"0";"13";"0";"456824";"51182"
;"SILVA (only NR);Bacteria;Actinomycetota;Actinobacteria;Micrococcales;Intrasporangiaceae;";"0.0";"0";"457";"457";"0";"457";"0";"456380";"51182"
;"SILVA (only NR);Bacteria;Actinomycetota;Actinobacteria;Micrococcales;Intrasporangiaceae;Aquipuribacter;";"0.0";"0";"9";"9";"0";"9";"0";"456828";"51182"
;"SILVA (only NR);Bacteria;Actinomycetota;Actinobacteria;Micrococcales;Intrasporangiaceae;Arsenicicoccus;";"0.0";"0";"5";"5";"0";"5";"0";"456832";"51182"
;"SILVA (only NR);Bacteria;Actinomycetota;Actinobacteria;Micrococcales;Intrasporangiaceae;Fodinibacter;";"0.0";"0";"2";"2";"0";"2";"0";"456835";"51182"
;"SILVA (only NR);Bacteria;Actinomycetota;Actinobacteria;Micrococcales;Intrasporangiaceae;Humibacillus;";"0.0";"0";"7";"7";"0";"7";"0";"456830";"51182"
;"SILVA (only NR);Bacteria;Actinomycetota;Actinobacteria;Micrococcales;Intrasporangiaceae;Incertae Sedis;";"0.0";"0";"18";"18";"0";"18";"0";"456819";"51182"
;"SILVA (only NR);Bacteria;Actinomycetota;Actinobacteria;Micrococcales;Intrasporangiaceae;Intrasporangium;";"0.0";"0";"22";"22";"0";"22";"0";"456815";"51182"
;"SILVA (only NR);Bacteria;Actinomycetota;Actinobacteria;Micrococcales;Intrasporangiaceae;Janibacter;";"0.0";"0";"68";"68";"0";"68";"0";"456769";"51182"
;"SILVA (only NR);Bacteria;Actinomycetota;Actinobacteria;Micrococcales;Intrasporangiaceae;Knoellia;";"0.0";"0";"35";"35";"0";"35";"0";"456802";"51182"
;"SILVA (only NR);Bacteria;Actinomycetota;Actinobacteria;Micrococcales;Intrasporangiaceae;Kribbia;";"0.0";"0";"2";"2";"0";"2";"0";"456835";"51182"
;"SILVA (only NR);Bacteria;Actinomycetota;Actinobacteria;Micrococcales;Intrasporangiaceae;Lapillicoccus;";"0.0";"0";"19";"19";"0";"19";"0";"456818";"51182"
;"SILVA (only NR);Bacteria;Actinomycetota;Actinobacteria;Micrococcales;Intrasporangiaceae;Marihabitans;";"0.0";"0";"2";"2";"0";"2";"0";"456835";"51182"
;"SILVA (only NR);Bacteria;Actinomycetota;Actinobacteria;Micrococcales;Intrasporangiaceae;Ornithinibacter;";"0.0";"0";"10";"10";"0";"10";"0";"456827";"51182"
;"SILVA (only NR);Bacteria;Actinomycetota;Actinobacteria;Micrococcales;Intrasporangiaceae;Ornithinicoccus;";"0.0";"0";"18";"18";"0";"18";"0";"456819";"51182"
;"SILVA (only NR);Bacteria;Actinomycetota;Actinobacteria;Micrococcales;Intrasporangiaceae;Ornithinimicrobium;";"0.0";"0";"41";"41";"0";"41";"0";"456796";"51182"
;"SILVA (only NR);Bacteria;Actinomycetota;Actinobacteria;Micrococcales;Intrasporangiaceae;Oryzihumus;";"0.0";"0";"20";"20";"0";"20";"0";"456817";"51182"
;"SILVA (only NR);Bacteria;Actinomycetota;Actinobacteria;Micrococcales;Intrasporangiaceae;Oryzobacter;";"0.0";"0";"7";"7";"0";"7";"0";"456830";"51182"
;"SILVA (only NR);Bacteria;Actinomycetota;Actinobacteria;Micrococcales;Intrasporangiaceae;Pedococcus-Phycicoccus;";"0.0";"0";"34";"34";"0";"34";"0";"456803";"51182"
;"SILVA (only NR);Bacteria;Actinomycetota;Actinobacteria;Micrococcales;Intrasporangiaceae;Serinicoccus;";"0.0";"0";"12";"12";"0";"12";"0";"456825";"51182"
;"SILVA (only NR);Bacteria;Actinomycetota;Actinobacteria;Micrococcales;Intrasporangiaceae;Terrabacter;";"0.0";"0";"35";"35";"0";"35";"0";"456802";"51182"
;"SILVA (only NR);Bacteria;Actinomycetota;Actinobacteria;Micrococcales;Intrasporangiaceae;Terracoccus;";"0.0";"0";"1";"1";"0";"1";"0";"456836";"51182"
;"SILVA (only NR);Bacteria;Actinomycetota;Actinobacteria;Micrococcales;Intrasporangiaceae;Tetrasphaera;";"0.0";"0";"90";"90";"0";"90";"0";"456747";"51182"
;"SILVA (only NR);Bacteria;Actinomycetota;Actinobacteria;Micrococcales;Jonesiaceae;";"0.0";"0";"13";"13";"0";"13";"0";"456824";"51182"
;"SILVA (only NR);Bacteria;Actinomycetota;Actinobacteria;Micrococcales;Jonesiaceae;Jonesia;";"0.0";"0";"13";"13";"0";"13";"0";"456824";"51182"
;"SILVA (only NR);Bacteria;Actinomycetota;Actinobacteria;Micrococcales;Microbacteriaceae;";"0.0";"0";"2679";"2679";"0";"2679";"0";"454158";"51182"
;"SILVA (only NR);Bacteria;Actinomycetota;Actinobacteria;Micrococcales;Microbacteriaceae;Agreia;";"0.0";"0";"5";"5";"0";"5";"0";"456832";"51182"
;"SILVA (only NR);Bacteria;Actinomycetota;Actinobacteria;Micrococcales;Microbacteriaceae;Agrococcus;";"0.0";"0";"78";"78";"0";"78";"0";"456759";"51182"
;"SILVA (only NR);Bacteria;Actinomycetota;Actinobacteria;Micrococcales;Microbacteriaceae;Agromyces;";"0.0";"0";"177";"177";"0";"177";"0";"456660";"51182"
;"SILVA (only NR);Bacteria;Actinomycetota;Actinobacteria;Micrococcales;Microbacteriaceae;Allohumibacter;";"0.0";"0";"1";"1";"0";"1";"0";"456836";"51182"
;"SILVA (only NR);Bacteria;Actinomycetota;Actinobacteria;Micrococcales;Microbacteriaceae;Alpinimonas;";"0.0";"0";"1";"1";"0";"1";"0";"456836";"51182"
;"SILVA (only NR);Bacteria;Actinomycetota;Actinobacteria;Micrococcales;Microbacteriaceae;Amnibacterium;";"0.0";"0";"15";"15";"0";"15";"0";"456822";"51182"
;"SILVA (only NR);Bacteria;Actinomycetota;Actinobacteria;Micrococcales;Microbacteriaceae;Aurantimicrobium;";"0.0";"0";"19";"19";"0";"19";"0";"456818";"51182"
;"SILVA (only NR);Bacteria;Actinomycetota;Actinobacteria;Micrococcales;Microbacteriaceae;Candidatus Aquiluna;";"0.0";"0";"50";"50";"0";"50";"0";"456787";"51182"
;"SILVA (only NR);Bacteria;Actinomycetota;Actinobacteria;Micrococcales;Microbacteriaceae;Candidatus Flaviluna;";"0.0";"0";"3";"3";"0";"3";"0";"456834";"51182"
;"SILVA (only NR);Bacteria;Actinomycetota;Actinobacteria;Micrococcales;Microbacteriaceae;Candidatus Limnoluna;";"0.0";"0";"11";"11";"0";"11";"0";"456826";"51182"
;"SILVA (only NR);Bacteria;Actinomycetota;Actinobacteria;Micrococcales;Microbacteriaceae;Candidatus Planktoluna;";"0.0";"0";"17";"17";"0";"17";"0";"456820";"51182"
;"SILVA (only NR);Bacteria;Actinomycetota;Actinobacteria;Micrococcales;Microbacteriaceae;Canibacter;";"0.0";"0";"13";"13";"0";"13";"0";"456824";"51182"
;"SILVA (only NR);Bacteria;Actinomycetota;Actinobacteria;Micrococcales;Microbacteriaceae;Chryseoglobus;";"0.0";"0";"11";"11";"0";"11";"0";"456826";"51182"
;"SILVA (only NR);Bacteria;Actinomycetota;Actinobacteria;Micrococcales;Microbacteriaceae;Clavibacter;";"0.0";"0";"46";"46";"0";"46";"0";"456791";"51182"
;"SILVA (only NR);Bacteria;Actinomycetota;Actinobacteria;Micrococcales;Microbacteriaceae;Cnuibacter;";"0.0";"0";"4";"4";"0";"4";"0";"456833";"51182"
;"SILVA (only NR);Bacteria;Actinomycetota;Actinobacteria;Micrococcales;Microbacteriaceae;Compostimonas;";"0.0";"0";"1";"1";"0";"1";"0";"456836";"51182"
;"SILVA (only NR);Bacteria;Actinomycetota;Actinobacteria;Micrococcales;Microbacteriaceae;Conyzicola;";"0.0";"0";"11";"11";"0";"11";"0";"456826";"51182"
;"SILVA (only NR);Bacteria;Actinomycetota;Actinobacteria;Micrococcales;Microbacteriaceae;Cryobacterium;";"0.0";"0";"57";"57";"0";"57";"0";"456780";"51182"
;"SILVA (only NR);Bacteria;Actinomycetota;Actinobacteria;Micrococcales;Microbacteriaceae;Cryocola;";"0.0";"0";"2";"2";"0";"2";"0";"456835";"51182"
;"SILVA (only NR);Bacteria;Actinomycetota;Actinobacteria;Micrococcales;Microbacteriaceae;Curtobacterium;";"0.0";"0";"139";"139";"0";"139";"0";"456698";"51182"
;"SILVA (only NR);Bacteria;Actinomycetota;Actinobacteria;Micrococcales;Microbacteriaceae;DS001;";"0.0";"0";"2";"2";"0";"2";"0";"456835";"51182"
;"SILVA (only NR);Bacteria;Actinomycetota;Actinobacteria;Micrococcales;Microbacteriaceae;Diaminobutyricibacter;";"0.0";"0";"1";"1";"0";"1";"0";"456836";"51182"
;"SILVA (only NR);Bacteria;Actinomycetota;Actinobacteria;Micrococcales;Microbacteriaceae;Diaminobutyricimonas;";"0.0";"0";"7";"7";"0";"7";"0";"456830";"51182"
;"SILVA (only NR);Bacteria;Actinomycetota;Actinobacteria;Micrococcales;Microbacteriaceae;Frigoribacterium;";"0.0";"0";"27";"27";"0";"27";"0";"456810";"51182"
;"SILVA (only NR);Bacteria;Actinomycetota;Actinobacteria;Micrococcales;Microbacteriaceae;Frondihabitans;";"0.0";"0";"19";"19";"0";"19";"0";"456818";"51182"
;"SILVA (only NR);Bacteria;Actinomycetota;Actinobacteria;Micrococcales;Microbacteriaceae;Galbitalea;";"0.0";"0";"23";"23";"0";"23";"0";"456814";"51182"
;"SILVA (only NR);Bacteria;Actinomycetota;Actinobacteria;Micrococcales;Microbacteriaceae;Glaciibacter;";"0.0";"0";"4";"4";"0";"4";"0";"456833";"51182"
;"SILVA (only NR);Bacteria;Actinomycetota;Actinobacteria;Micrococcales;Microbacteriaceae;Glaciihabitans;";"0.0";"0";"6";"6";"0";"6";"0";"456831";"51182"
;"SILVA (only NR);Bacteria;Actinomycetota;Actinobacteria;Micrococcales;Microbacteriaceae;Gryllotalpicola;";"0.0";"0";"17";"17";"0";"17";"0";"456820";"51182"
;"SILVA (only NR);Bacteria;Actinomycetota;Actinobacteria;Micrococcales;Microbacteriaceae;Gulosibacter;";"0.0";"0";"8";"8";"0";"8";"0";"456829";"51182"
;"SILVA (only NR);Bacteria;Actinomycetota;Actinobacteria;Micrococcales;Microbacteriaceae;Herbiconiux;";"0.0";"0";"15";"15";"0";"15";"0";"456822";"51182"
;"SILVA (only NR);Bacteria;Actinomycetota;Actinobacteria;Micrococcales;Microbacteriaceae;Homoserinibacter;";"0.0";"0";"5";"5";"0";"5";"0";"456832";"51182"
;"SILVA (only NR);Bacteria;Actinomycetota;Actinobacteria;Micrococcales;Microbacteriaceae;Homoserinimonas;";"0.0";"0";"3";"3";"0";"3";"0";"456834";"51182"
;"SILVA (only NR);Bacteria;Actinomycetota;Actinobacteria;Micrococcales;Microbacteriaceae;Huakuichenia;";"0.0";"0";"7";"7";"0";"7";"0";"456830";"51182"
;"SILVA (only NR);Bacteria;Actinomycetota;Actinobacteria;Micrococcales;Microbacteriaceae;Humibacter;";"0.0";"0";"12";"12";"0";"12";"0";"456825";"51182"
;"SILVA (only NR);Bacteria;Actinomycetota;Actinobacteria;Micrococcales;Microbacteriaceae;Incertae Sedis;";"0.0";"0";"76";"76";"0";"76";"0";"456761";"51182"
;"SILVA (only NR);Bacteria;Actinomycetota;Actinobacteria;Micrococcales;Microbacteriaceae;Klugiella;";"0.0";"0";"4";"4";"0";"4";"0";"456833";"51182"
;"SILVA (only NR);Bacteria;Actinomycetota;Actinobacteria;Micrococcales;Microbacteriaceae;Labedella;";"0.0";"0";"5";"5";"0";"5";"0";"456832";"51182"
;"SILVA (only NR);Bacteria;Actinomycetota;Actinobacteria;Micrococcales;Microbacteriaceae;Lacisediminihabitans;";"0.0";"0";"7";"7";"0";"7";"0";"456830";"51182"
;"SILVA (only NR);Bacteria;Actinomycetota;Actinobacteria;Micrococcales;Microbacteriaceae;Leifsonia;";"0.0";"0";"99";"99";"0";"99";"0";"456738";"51182"
;"SILVA (only NR);Bacteria;Actinomycetota;Actinobacteria;Micrococcales;Microbacteriaceae;Leucobacter;";"0.0";"0";"203";"203";"0";"203";"0";"456634";"51182"
;"SILVA (only NR);Bacteria;Actinomycetota;Actinobacteria;Micrococcales;Microbacteriaceae;Luethyella;";"0.0";"0";"1";"1";"0";"1";"0";"456836";"51182"
;"SILVA (only NR);Bacteria;Actinomycetota;Actinobacteria;Micrococcales;Microbacteriaceae;Lysinibacter;";"0.0";"0";"2";"2";"0";"2";"0";"456835";"51182"
;"SILVA (only NR);Bacteria;Actinomycetota;Actinobacteria;Micrococcales;Microbacteriaceae;Lysinimonas;";"0.0";"0";"4";"4";"0";"4";"0";"456833";"51182"
;"SILVA (only NR);Bacteria;Actinomycetota;Actinobacteria;Micrococcales;Microbacteriaceae;ML602J-51;";"0.0";"0";"9";"9";"0";"9";"0";"456828";"51182"
;"SILVA (only NR);Bacteria;Actinomycetota;Actinobacteria;Micrococcales;Microbacteriaceae;MWH-Ta3;";"0.0";"0";"5";"5";"0";"5";"0";"456832";"51182"
;"SILVA (only NR);Bacteria;Actinomycetota;Actinobacteria;Micrococcales;Microbacteriaceae;Marisediminicola;";"0.0";"0";"12";"12";"0";"12";"0";"456825";"51182"
;"SILVA (only NR);Bacteria;Actinomycetota;Actinobacteria;Micrococcales;Microbacteriaceae;Microbacterium;";"0.0";"0";"1150";"1150";"0";"1150";"0";"455687";"51182"
;"SILVA (only NR);Bacteria;Actinomycetota;Actinobacteria;Micrococcales;Microbacteriaceae;Microcella;";"0.0";"0";"11";"11";"0";"11";"0";"456826";"51182"
;"SILVA (only NR);Bacteria;Actinomycetota;Actinobacteria;Micrococcales;Microbacteriaceae;Microterricola;";"0.0";"0";"5";"5";"0";"5";"0";"456832";"51182"
;"SILVA (only NR);Bacteria;Actinomycetota;Actinobacteria;Micrococcales;Microbacteriaceae;Mycetocola;";"0.0";"0";"32";"32";"0";"32";"0";"456805";"51182"
;"SILVA (only NR);Bacteria;Actinomycetota;Actinobacteria;Micrococcales;Microbacteriaceae;Naasia;";"0.0";"0";"4";"4";"0";"4";"0";"456833";"51182"
;"SILVA (only NR);Bacteria;Actinomycetota;Actinobacteria;Micrococcales;Microbacteriaceae;Okibacterium;";"0.0";"0";"10";"10";"0";"10";"0";"456827";"51182"
;"SILVA (only NR);Bacteria;Actinomycetota;Actinobacteria;Micrococcales;Microbacteriaceae;Parafrigoribacterium;";"0.0";"0";"38";"38";"0";"38";"0";"456799";"51182"
;"SILVA (only NR);Bacteria;Actinomycetota;Actinobacteria;Micrococcales;Microbacteriaceae;Planctomonas;";"0.0";"0";"7";"7";"0";"7";"0";"456830";"51182"
;"SILVA (only NR);Bacteria;Actinomycetota;Actinobacteria;Micrococcales;Microbacteriaceae;Plantibacter;";"0.0";"0";"19";"19";"0";"19";"0";"456818";"51182"
;"SILVA (only NR);Bacteria;Actinomycetota;Actinobacteria;Micrococcales;Microbacteriaceae;Pontimonas;";"0.0";"0";"3";"3";"0";"3";"0";"456834";"51182"
;"SILVA (only NR);Bacteria;Actinomycetota;Actinobacteria;Micrococcales;Microbacteriaceae;Pseudoclavibacter;";"0.0";"0";"41";"41";"0";"41";"0";"456796";"51182"
;"SILVA (only NR);Bacteria;Actinomycetota;Actinobacteria;Micrococcales;Microbacteriaceae;Pseudolysinimonas;";"0.0";"0";"12";"12";"0";"12";"0";"456825";"51182"
;"SILVA (only NR);Bacteria;Actinomycetota;Actinobacteria;Micrococcales;Microbacteriaceae;Rathayibacter;";"0.0";"0";"27";"27";"0";"27";"0";"456810";"51182"
;"SILVA (only NR);Bacteria;Actinomycetota;Actinobacteria;Micrococcales;Microbacteriaceae;Rhodoglobus;";"0.0";"0";"8";"8";"0";"8";"0";"456829";"51182"
;"SILVA (only NR);Bacteria;Actinomycetota;Actinobacteria;Micrococcales;Microbacteriaceae;Rhodoluna;";"0.0";"0";"18";"18";"0";"18";"0";"456819";"51182"
;"SILVA (only NR);Bacteria;Actinomycetota;Actinobacteria;Micrococcales;Microbacteriaceae;Rudaibacter;";"0.0";"0";"1";"1";"0";"1";"0";"456836";"51182"
;"SILVA (only NR);Bacteria;Actinomycetota;Actinobacteria;Micrococcales;Microbacteriaceae;SV1-3;";"0.0";"0";"3";"3";"0";"3";"0";"456834";"51182"
;"SILVA (only NR);Bacteria;Actinomycetota;Actinobacteria;Micrococcales;Microbacteriaceae;Salinibacterium;";"0.0";"0";"21";"21";"0";"21";"0";"456816";"51182"
;"SILVA (only NR);Bacteria;Actinomycetota;Actinobacteria;Micrococcales;Microbacteriaceae;Schumannella;";"0.0";"0";"5";"5";"0";"5";"0";"456832";"51182"
;"SILVA (only NR);Bacteria;Actinomycetota;Actinobacteria;Micrococcales;Microbacteriaceae;Subtercola;";"0.0";"0";"18";"18";"0";"18";"0";"456819";"51182"
;"SILVA (only NR);Bacteria;Actinomycetota;Actinobacteria;Micrococcales;Microbacteriaceae;Terrimesophilobacter;";"0.0";"0";"2";"2";"0";"2";"0";"456835";"51182"
;"SILVA (only NR);Bacteria;Actinomycetota;Actinobacteria;Micrococcales;Micrococcaceae;";"0.0";"0";"3001";"3001";"0";"3001";"0";"453836";"51182"
;"SILVA (only NR);Bacteria;Actinomycetota;Actinobacteria;Micrococcales;Micrococcaceae;Acaricomes;";"0.0";"0";"3";"3";"0";"3";"0";"456834";"51182"
;"SILVA (only NR);Bacteria;Actinomycetota;Actinobacteria;Micrococcales;Micrococcaceae;Arthrobacter;";"0.0";"0";"683";"683";"0";"683";"0";"456154";"51182"
;"SILVA (only NR);Bacteria;Actinomycetota;Actinobacteria;Micrococcales;Micrococcaceae;Auritidibacter;";"0.0";"0";"4";"4";"0";"4";"0";"456833";"51182"
;"SILVA (only NR);Bacteria;Actinomycetota;Actinobacteria;Micrococcales;Micrococcaceae;Citricoccus;";"0.0";"0";"34";"34";"0";"34";"0";"456803";"51182"
;"SILVA (only NR);Bacteria;Actinomycetota;Actinobacteria;Micrococcales;Micrococcaceae;Enteractinococcus;";"0.0";"0";"17";"17";"0";"17";"0";"456820";"51182"
;"SILVA (only NR);Bacteria;Actinomycetota;Actinobacteria;Micrococcales;Micrococcaceae;Falsarthrobacter;";"0.0";"0";"2";"2";"0";"2";"0";"456835";"51182"
;"SILVA (only NR);Bacteria;Actinomycetota;Actinobacteria;Micrococcales;Micrococcaceae;Garicola;";"0.0";"0";"10";"10";"0";"10";"0";"456827";"51182"
;"SILVA (only NR);Bacteria;Actinomycetota;Actinobacteria;Micrococcales;Micrococcaceae;Glutamicibacter;";"0.0";"0";"170";"170";"0";"170";"0";"456667";"51182"
;"SILVA (only NR);Bacteria;Actinomycetota;Actinobacteria;Micrococcales;Micrococcaceae;Haematomicrobium;";"0.0";"0";"1";"1";"0";"1";"0";"456836";"51182"
;"SILVA (only NR);Bacteria;Actinomycetota;Actinobacteria;Micrococcales;Micrococcaceae;Incertae Sedis;";"0.0";"0";"16";"16";"0";"16";"0";"456821";"51182"
;"SILVA (only NR);Bacteria;Actinomycetota;Actinobacteria;Micrococcales;Micrococcaceae;Kocuria;";"0.0";"0";"336";"336";"0";"336";"0";"456501";"51182"
;"SILVA (only NR);Bacteria;Actinomycetota;Actinobacteria;Micrococcales;Micrococcaceae;Micrococcus;";"0.0";"0";"328";"328";"0";"328";"0";"456509";"51182"
;"SILVA (only NR);Bacteria;Actinomycetota;Actinobacteria;Micrococcales;Micrococcaceae;Neomicrococcus;";"0.0";"0";"6";"6";"0";"6";"0";"456831";"51182"
;"SILVA (only NR);Bacteria;Actinomycetota;Actinobacteria;Micrococcales;Micrococcaceae;Nesterenkonia;";"0.0";"0";"77";"77";"0";"77";"0";"456760";"51182"
;"SILVA (only NR);Bacteria;Actinomycetota;Actinobacteria;Micrococcales;Micrococcaceae;Paenarthrobacter;";"0.0";"0";"144";"144";"0";"144";"0";"456693";"51182"
;"SILVA (only NR);Bacteria;Actinomycetota;Actinobacteria;Micrococcales;Micrococcaceae;Paeniglutamicibacter;";"0.0";"0";"62";"62";"0";"62";"0";"456775";"51182"
;"SILVA (only NR);Bacteria;Actinomycetota;Actinobacteria;Micrococcales;Micrococcaceae;Pseudarthrobacter;";"0.0";"0";"439";"439";"0";"439";"0";"456398";"51182"
;"SILVA (only NR);Bacteria;Actinomycetota;Actinobacteria;Micrococcales;Micrococcaceae;Pseudoglutamicibacter;";"0.0";"0";"4";"4";"0";"4";"0";"456833";"51182"
;"SILVA (only NR);Bacteria;Actinomycetota;Actinobacteria;Micrococcales;Micrococcaceae;Renibacterium;";"0.0";"0";"8";"8";"0";"8";"0";"456829";"51182"
;"SILVA (only NR);Bacteria;Actinomycetota;Actinobacteria;Micrococcales;Micrococcaceae;Rothia;";"0.0";"0";"582";"582";"0";"582";"0";"456255";"51182"
;"SILVA (only NR);Bacteria;Actinomycetota;Actinobacteria;Micrococcales;Micrococcaceae;Sinomonas;";"0.0";"0";"41";"41";"0";"41";"0";"456796";"51182"
;"SILVA (only NR);Bacteria;Actinomycetota;Actinobacteria;Micrococcales;Micrococcaceae;Specibacter;";"0.0";"0";"10";"10";"0";"10";"0";"456827";"51182"
;"SILVA (only NR);Bacteria;Actinomycetota;Actinobacteria;Micrococcales;Micrococcaceae;Tersicoccus;";"0.0";"0";"4";"4";"0";"4";"0";"456833";"51182"
;"SILVA (only NR);Bacteria;Actinomycetota;Actinobacteria;Micrococcales;Micrococcaceae;Yaniella;";"0.0";"0";"8";"8";"0";"8";"0";"456829";"51182"
;"SILVA (only NR);Bacteria;Actinomycetota;Actinobacteria;Micrococcales;Micrococcaceae;Zhihengliuella;";"0.0";"0";"12";"12";"0";"12";"0";"456825";"51182"
;"SILVA (only NR);Bacteria;Actinomycetota;Actinobacteria;Micrococcales;Micrococcales Incertae Sedis;";"0.0";"0";"28";"28";"0";"28";"0";"456809";"51182"
;"SILVA (only NR);Bacteria;Actinomycetota;Actinobacteria;Micrococcales;Micrococcales Incertae Sedis;Luteimicrobium;";"0.0";"0";"7";"7";"0";"7";"0";"456830";"51182"
;"SILVA (only NR);Bacteria;Actinomycetota;Actinobacteria;Micrococcales;Micrococcales Incertae Sedis;Populibacterium;";"0.0";"0";"18";"18";"0";"18";"0";"456819";"51182"
;"SILVA (only NR);Bacteria;Actinomycetota;Actinobacteria;Micrococcales;Micrococcales Incertae Sedis;Timonella;";"0.0";"0";"3";"3";"0";"3";"0";"456834";"51182"
;"SILVA (only NR);Bacteria;Actinomycetota;Actinobacteria;Micrococcales;Promicromonosporaceae;";"0.0";"0";"251";"251";"0";"251";"0";"456586";"51182"
;"SILVA (only NR);Bacteria;Actinomycetota;Actinobacteria;Micrococcales;Promicromonosporaceae;Antribacter;";"0.0";"0";"3";"3";"0";"3";"0";"456834";"51182"
;"SILVA (only NR);Bacteria;Actinomycetota;Actinobacteria;Micrococcales;Promicromonosporaceae;Cellulosimicrobium;";"0.0";"0";"84";"84";"0";"84";"0";"456753";"51182"
;"SILVA (only NR);Bacteria;Actinomycetota;Actinobacteria;Micrococcales;Promicromonosporaceae;Incertae Sedis;";"0.0";"0";"2";"2";"0";"2";"0";"456835";"51182"
;"SILVA (only NR);Bacteria;Actinomycetota;Actinobacteria;Micrococcales;Promicromonosporaceae;Isoptericola;";"0.0";"0";"68";"68";"0";"68";"0";"456769";"51182"
;"SILVA (only NR);Bacteria;Actinomycetota;Actinobacteria;Micrococcales;Promicromonosporaceae;Krasilnikoviella;";"0.0";"0";"3";"3";"0";"3";"0";"456834";"51182"
;"SILVA (only NR);Bacteria;Actinomycetota;Actinobacteria;Micrococcales;Promicromonosporaceae;Myceligenerans;";"0.0";"0";"12";"12";"0";"12";"0";"456825";"51182"
;"SILVA (only NR);Bacteria;Actinomycetota;Actinobacteria;Micrococcales;Promicromonosporaceae;Promicromonospora;";"0.0";"0";"73";"73";"0";"73";"0";"456764";"51182"
;"SILVA (only NR);Bacteria;Actinomycetota;Actinobacteria;Micrococcales;Promicromonosporaceae;Xylanimonas;";"0.0";"0";"6";"6";"0";"6";"0";"456831";"51182"
;"SILVA (only NR);Bacteria;Actinomycetota;Actinobacteria;Micrococcales;Rarobacteraceae;";"0.0";"0";"6";"6";"0";"6";"0";"456831";"51182"
;"SILVA (only NR);Bacteria;Actinomycetota;Actinobacteria;Micrococcales;Rarobacteraceae;Rarobacter;";"0.0";"0";"6";"6";"0";"6";"0";"456831";"51182"
;"SILVA (only NR);Bacteria;Actinomycetota;Actinobacteria;Micrococcales;Ruaniaceae;";"0.0";"0";"9";"9";"0";"9";"0";"456828";"51182"
;"SILVA (only NR);Bacteria;Actinomycetota;Actinobacteria;Micrococcales;Ruaniaceae;Occultella;";"0.0";"0";"1";"1";"0";"1";"0";"456836";"51182"
;"SILVA (only NR);Bacteria;Actinomycetota;Actinobacteria;Micrococcales;Ruaniaceae;Ruania;";"0.0";"0";"8";"8";"0";"8";"0";"456829";"51182"
;"SILVA (only NR);Bacteria;Actinomycetota;Actinobacteria;Micrococcales;Sanguibacteraceae;";"0.0";"0";"49";"49";"0";"49";"0";"456788";"51182"
;"SILVA (only NR);Bacteria;Actinomycetota;Actinobacteria;Micrococcales;Sanguibacteraceae;Flavimobilis;";"0.0";"0";"19";"19";"0";"19";"0";"456818";"51182"
;"SILVA (only NR);Bacteria;Actinomycetota;Actinobacteria;Micrococcales;Sanguibacteraceae;Incertae Sedis;";"0.0";"0";"9";"9";"0";"9";"0";"456828";"51182"
;"SILVA (only NR);Bacteria;Actinomycetota;Actinobacteria;Micrococcales;Sanguibacteraceae;Sanguibacter;";"0.0";"0";"21";"21";"0";"21";"0";"456816";"51182"
;"SILVA (only NR);Bacteria;Actinomycetota;Actinobacteria;Micromonosporales;";"0.0";"0";"1197";"1197";"0";"1197";"0";"455640";"51182"
;"SILVA (only NR);Bacteria;Actinomycetota;Actinobacteria;Micromonosporales;Micromonosporaceae;";"0.0";"0";"1197";"1197";"0";"1197";"0";"455640";"51182"
;"SILVA (only NR);Bacteria;Actinomycetota;Actinobacteria;Micromonosporales;Micromonosporaceae;Actinocatenispora;";"0.0";"0";"8";"8";"0";"8";"0";"456829";"51182"
;"SILVA (only NR);Bacteria;Actinomycetota;Actinobacteria;Micromonosporales;Micromonosporaceae;Actinoplanes;";"0.0";"0";"224";"224";"0";"224";"0";"456613";"51182"
;"SILVA (only NR);Bacteria;Actinomycetota;Actinobacteria;Micromonosporales;Micromonosporaceae;Actinorhabdospora;";"0.0";"0";"1";"1";"0";"1";"0";"456836";"51182"
;"SILVA (only NR);Bacteria;Actinomycetota;Actinobacteria;Micromonosporales;Micromonosporaceae;Allocatelliglobosispora;";"0.0";"0";"4";"4";"0";"4";"0";"456833";"51182"
;"SILVA (only NR);Bacteria;Actinomycetota;Actinobacteria;Micromonosporales;Micromonosporaceae;Allorhizocola;";"0.0";"0";"23";"23";"0";"23";"0";"456814";"51182"
;"SILVA (only NR);Bacteria;Actinomycetota;Actinobacteria;Micromonosporales;Micromonosporaceae;Asanoa;";"0.0";"0";"23";"23";"0";"23";"0";"456814";"51182"
;"SILVA (only NR);Bacteria;Actinomycetota;Actinobacteria;Micromonosporales;Micromonosporaceae;Catellatospora;";"0.0";"0";"16";"16";"0";"16";"0";"456821";"51182"
;"SILVA (only NR);Bacteria;Actinomycetota;Actinobacteria;Micromonosporales;Micromonosporaceae;Catelliglobosispora;";"0.0";"0";"2";"2";"0";"2";"0";"456835";"51182"
;"SILVA (only NR);Bacteria;Actinomycetota;Actinobacteria;Micromonosporales;Micromonosporaceae;Catenuloplanes;";"0.0";"0";"19";"19";"0";"19";"0";"456818";"51182"
;"SILVA (only NR);Bacteria;Actinomycetota;Actinobacteria;Micromonosporales;Micromonosporaceae;Couchioplanes;";"0.0";"0";"5";"5";"0";"5";"0";"456832";"51182"
;"SILVA (only NR);Bacteria;Actinomycetota;Actinobacteria;Micromonosporales;Micromonosporaceae;Dactylosporangium;";"0.0";"0";"41";"41";"0";"41";"0";"456796";"51182"
;"SILVA (only NR);Bacteria;Actinomycetota;Actinobacteria;Micromonosporales;Micromonosporaceae;Hamadaea;";"0.0";"0";"9";"9";"0";"9";"0";"456828";"51182"
;"SILVA (only NR);Bacteria;Actinomycetota;Actinobacteria;Micromonosporales;Micromonosporaceae;Incertae Sedis;";"0.0";"0";"68";"68";"0";"68";"0";"456769";"51182"
;"SILVA (only NR);Bacteria;Actinomycetota;Actinobacteria;Micromonosporales;Micromonosporaceae;Jidongwangia;";"0.0";"0";"4";"4";"0";"4";"0";"456833";"51182"
;"SILVA (only NR);Bacteria;Actinomycetota;Actinobacteria;Micromonosporales;Micromonosporaceae;Krasilnikovia;";"0.0";"0";"8";"8";"0";"8";"0";"456829";"51182"
;"SILVA (only NR);Bacteria;Actinomycetota;Actinobacteria;Micromonosporales;Micromonosporaceae;Longispora;";"0.0";"0";"21";"21";"0";"21";"0";"456816";"51182"
;"SILVA (only NR);Bacteria;Actinomycetota;Actinobacteria;Micromonosporales;Micromonosporaceae;Luedemannella;";"0.0";"0";"34";"34";"0";"34";"0";"456803";"51182"
;"SILVA (only NR);Bacteria;Actinomycetota;Actinobacteria;Micromonosporales;Micromonosporaceae;Mangrovihabitans;";"0.0";"0";"8";"8";"0";"8";"0";"456829";"51182"
;"SILVA (only NR);Bacteria;Actinomycetota;Actinobacteria;Micromonosporales;Micromonosporaceae;Micromonospora;";"0.0";"0";"536";"536";"0";"536";"0";"456301";"51182"
;"SILVA (only NR);Bacteria;Actinomycetota;Actinobacteria;Micromonosporales;Micromonosporaceae;Phytohabitans;";"0.0";"0";"13";"13";"0";"13";"0";"456824";"51182"
;"SILVA (only NR);Bacteria;Actinomycetota;Actinobacteria;Micromonosporales;Micromonosporaceae;Phytomonospora;";"0.0";"0";"2";"2";"0";"2";"0";"456835";"51182"
;"SILVA (only NR);Bacteria;Actinomycetota;Actinobacteria;Micromonosporales;Micromonosporaceae;Pilimelia;";"0.0";"0";"5";"5";"0";"5";"0";"456832";"51182"
;"SILVA (only NR);Bacteria;Actinomycetota;Actinobacteria;Micromonosporales;Micromonosporaceae;Planosporangium;";"0.0";"0";"5";"5";"0";"5";"0";"456832";"51182"
;"SILVA (only NR);Bacteria;Actinomycetota;Actinobacteria;Micromonosporales;Micromonosporaceae;Plantactinospora;";"0.0";"0";"21";"21";"0";"21";"0";"456816";"51182"
;"SILVA (only NR);Bacteria;Actinomycetota;Actinobacteria;Micromonosporales;Micromonosporaceae;Polymorphospora;";"0.0";"0";"1";"1";"0";"1";"0";"456836";"51182"
;"SILVA (only NR);Bacteria;Actinomycetota;Actinobacteria;Micromonosporales;Micromonosporaceae;Pseudosporangium;";"0.0";"0";"2";"2";"0";"2";"0";"456835";"51182"
;"SILVA (only NR);Bacteria;Actinomycetota;Actinobacteria;Micromonosporales;Micromonosporaceae;Rhizocola;";"0.0";"0";"4";"4";"0";"4";"0";"456833";"51182"
;"SILVA (only NR);Bacteria;Actinomycetota;Actinobacteria;Micromonosporales;Micromonosporaceae;Rugosimonospora;";"0.0";"0";"3";"3";"0";"3";"0";"456834";"51182"
;"SILVA (only NR);Bacteria;Actinomycetota;Actinobacteria;Micromonosporales;Micromonosporaceae;Salinispora;";"0.0";"0";"36";"36";"0";"36";"0";"456801";"51182"
;"SILVA (only NR);Bacteria;Actinomycetota;Actinobacteria;Micromonosporales;Micromonosporaceae;Spirilliplanes;";"0.0";"0";"2";"2";"0";"2";"0";"456835";"51182"
;"SILVA (only NR);Bacteria;Actinomycetota;Actinobacteria;Micromonosporales;Micromonosporaceae;Stackebrandtia;";"0.0";"0";"9";"9";"0";"9";"0";"456828";"51182"
;"SILVA (only NR);Bacteria;Actinomycetota;Actinobacteria;Micromonosporales;Micromonosporaceae;Verrucosispora;";"0.0";"0";"28";"28";"0";"28";"0";"456809";"51182"
;"SILVA (only NR);Bacteria;Actinomycetota;Actinobacteria;Micromonosporales;Micromonosporaceae;Virgisporangium;";"0.0";"0";"12";"12";"0";"12";"0";"456825";"51182"
;"SILVA (only NR);Bacteria;Actinomycetota;Actinobacteria;Mycobacteriales;";"0.0";"0";"6456";"6456";"0";"6456";"0";"450381";"51182"
;"SILVA (only NR);Bacteria;Actinomycetota;Actinobacteria;Mycobacteriales;Corynebacteriaceae;";"0.0";"0";"3111";"3111";"0";"3111";"0";"453726";"51182"
;"SILVA (only NR);Bacteria;Actinomycetota;Actinobacteria;Mycobacteriales;Corynebacteriaceae;Corynebacterium;";"0.0";"0";"2967";"2967";"0";"2967";"0";"453870";"51182"
;"SILVA (only NR);Bacteria;Actinomycetota;Actinobacteria;Mycobacteriales;Corynebacteriaceae;Incertae Sedis;";"0.0";"0";"2";"2";"0";"2";"0";"456835";"51182"
;"SILVA (only NR);Bacteria;Actinomycetota;Actinobacteria;Mycobacteriales;Corynebacteriaceae;Lawsonella;";"0.0";"0";"142";"142";"0";"142";"0";"456695";"51182"
;"SILVA (only NR);Bacteria;Actinomycetota;Actinobacteria;Mycobacteriales;Dietziaceae;";"0.0";"0";"120";"120";"0";"120";"0";"456717";"51182"
;"SILVA (only NR);Bacteria;Actinomycetota;Actinobacteria;Mycobacteriales;Dietziaceae;Dietzia;";"0.0";"0";"120";"120";"0";"120";"0";"456717";"51182"
;"SILVA (only NR);Bacteria;Actinomycetota;Actinobacteria;Mycobacteriales;Incertae Sedis;";"0.0";"0";"5";"5";"0";"5";"0";"456832";"51182"
;"SILVA (only NR);Bacteria;Actinomycetota;Actinobacteria;Mycobacteriales;Incertae Sedis;Incertae Sedis;";"0.0";"0";"5";"5";"0";"5";"0";"456832";"51182"
;"SILVA (only NR);Bacteria;Actinomycetota;Actinobacteria;Mycobacteriales;Mycobacteriaceae;";"0.0";"0";"1535";"1535";"0";"1535";"0";"455302";"51182"
;"SILVA (only NR);Bacteria;Actinomycetota;Actinobacteria;Mycobacteriales;Mycobacteriaceae;Hoyosella;";"0.0";"0";"6";"6";"0";"6";"0";"456831";"51182"
;"SILVA (only NR);Bacteria;Actinomycetota;Actinobacteria;Mycobacteriales;Mycobacteriaceae;Lolliginicoccus;";"0.0";"0";"1";"1";"0";"1";"0";"456836";"51182"
;"SILVA (only NR);Bacteria;Actinomycetota;Actinobacteria;Mycobacteriales;Mycobacteriaceae;Mycobacterium;";"0.0";"0";"1528";"1528";"0";"1528";"0";"455309";"51182"
;"SILVA (only NR);Bacteria;Actinomycetota;Actinobacteria;Mycobacteriales;Mycobacteriales Incertae Sedis;";"0.0";"0";"6";"6";"0";"6";"0";"456831";"51182"
;"SILVA (only NR);Bacteria;Actinomycetota;Actinobacteria;Mycobacteriales;Mycobacteriales Incertae Sedis;Tomitella;";"0.0";"0";"6";"6";"0";"6";"0";"456831";"51182"
;"SILVA (only NR);Bacteria;Actinomycetota;Actinobacteria;Mycobacteriales;Nocardiaceae;";"0.0";"0";"1618";"1618";"0";"1618";"0";"455219";"51182"
;"SILVA (only NR);Bacteria;Actinomycetota;Actinobacteria;Mycobacteriales;Nocardiaceae;Aldersonia;";"0.0";"0";"1";"1";"0";"1";"0";"456836";"51182"
;"SILVA (only NR);Bacteria;Actinomycetota;Actinobacteria;Mycobacteriales;Nocardiaceae;Gordonia;";"0.0";"0";"240";"240";"0";"240";"0";"456597";"51182"
;"SILVA (only NR);Bacteria;Actinomycetota;Actinobacteria;Mycobacteriales;Nocardiaceae;Incertae Sedis;";"0.0";"0";"1";"1";"0";"1";"0";"456836";"51182"
;"SILVA (only NR);Bacteria;Actinomycetota;Actinobacteria;Mycobacteriales;Nocardiaceae;Millisia;";"0.0";"0";"1";"1";"0";"1";"0";"456836";"51182"
;"SILVA (only NR);Bacteria;Actinomycetota;Actinobacteria;Mycobacteriales;Nocardiaceae;Nocardia;";"0.0";"0";"681";"681";"0";"681";"0";"456156";"51182"
;"SILVA (only NR);Bacteria;Actinomycetota;Actinobacteria;Mycobacteriales;Nocardiaceae;Rhodococcus;";"0.0";"0";"644";"644";"0";"644";"0";"456193";"51182"
;"SILVA (only NR);Bacteria;Actinomycetota;Actinobacteria;Mycobacteriales;Nocardiaceae;Skermania;";"0.0";"0";"4";"4";"0";"4";"0";"456833";"51182"
;"SILVA (only NR);Bacteria;Actinomycetota;Actinobacteria;Mycobacteriales;Nocardiaceae;Smaragdicoccus;";"0.0";"0";"8";"8";"0";"8";"0";"456829";"51182"
;"SILVA (only NR);Bacteria;Actinomycetota;Actinobacteria;Mycobacteriales;Nocardiaceae;Williamsia;";"0.0";"0";"38";"38";"0";"38";"0";"456799";"51182"
;"SILVA (only NR);Bacteria;Actinomycetota;Actinobacteria;Mycobacteriales;Segniliparaceae;";"0.0";"0";"10";"10";"0";"10";"0";"456827";"51182"
;"SILVA (only NR);Bacteria;Actinomycetota;Actinobacteria;Mycobacteriales;Segniliparaceae;Incertae Sedis;";"0.0";"0";"4";"4";"0";"4";"0";"456833";"51182"
;"SILVA (only NR);Bacteria;Actinomycetota;Actinobacteria;Mycobacteriales;Segniliparaceae;Segniliparus;";"0.0";"0";"6";"6";"0";"6";"0";"456831";"51182"
;"SILVA (only NR);Bacteria;Actinomycetota;Actinobacteria;Mycobacteriales;Tsukamurellaceae;";"0.0";"0";"51";"51";"0";"51";"0";"456786";"51182"
;"SILVA (only NR);Bacteria;Actinomycetota;Actinobacteria;Mycobacteriales;Tsukamurellaceae;Tsukamurella;";"0.0";"0";"51";"51";"0";"51";"0";"456786";"51182"
;"SILVA (only NR);Bacteria;Actinomycetota;Actinobacteria;Nitriliruptorales;";"0.0";"0";"66";"66";"0";"66";"0";"456771";"51182"
;"SILVA (only NR);Bacteria;Actinomycetota;Actinobacteria;Nitriliruptorales;Nitriliruptoraceae;";"0.0";"0";"66";"66";"0";"66";"0";"456771";"51182"
;"SILVA (only NR);Bacteria;Actinomycetota;Actinobacteria;Nitriliruptorales;Nitriliruptoraceae;Egicoccus;";"0.0";"0";"8";"8";"0";"8";"0";"456829";"51182"
;"SILVA (only NR);Bacteria;Actinomycetota;Actinobacteria;Nitriliruptorales;Nitriliruptoraceae;Incertae Sedis;";"0.0";"0";"51";"51";"0";"51";"0";"456786";"51182"
;"SILVA (only NR);Bacteria;Actinomycetota;Actinobacteria;Nitriliruptorales;Nitriliruptoraceae;Nitriliruptor;";"0.0";"0";"3";"3";"0";"3";"0";"456834";"51182"
;"SILVA (only NR);Bacteria;Actinomycetota;Actinobacteria;Nitriliruptorales;Nitriliruptoraceae;YC-ZSS-LKJ90;";"0.0";"0";"4";"4";"0";"4";"0";"456833";"51182"
;"SILVA (only NR);Bacteria;Actinomycetota;Actinobacteria;PeM15;";"0.0";"0";"95";"95";"0";"95";"0";"456742";"51182"
;"SILVA (only NR);Bacteria;Actinomycetota;Actinobacteria;PeM15;Incertae Sedis;";"0.0";"0";"95";"95";"0";"95";"0";"456742";"51182"
;"SILVA (only NR);Bacteria;Actinomycetota;Actinobacteria;PeM15;Incertae Sedis;Incertae Sedis;";"0.0";"0";"95";"95";"0";"95";"0";"456742";"51182"
;"SILVA (only NR);Bacteria;Actinomycetota;Actinobacteria;Propionibacteriales;";"0.0";"0";"3584";"3584";"0";"3584";"0";"453253";"51182"
;"SILVA (only NR);Bacteria;Actinomycetota;Actinobacteria;Propionibacteriales;Nocardioidaceae;";"0.0";"0";"1197";"1197";"0";"1197";"0";"455640";"51182"
;"SILVA (only NR);Bacteria;Actinomycetota;Actinobacteria;Propionibacteriales;Nocardioidaceae;Actinopolymorpha;";"0.0";"0";"10";"10";"0";"10";"0";"456827";"51182"
;"SILVA (only NR);Bacteria;Actinomycetota;Actinobacteria;Propionibacteriales;Nocardioidaceae;Aeromicrobium;";"0.0";"0";"94";"94";"0";"94";"0";"456743";"51182"
;"SILVA (only NR);Bacteria;Actinomycetota;Actinobacteria;Propionibacteriales;Nocardioidaceae;Flindersiella;";"0.0";"0";"4";"4";"0";"4";"0";"456833";"51182"
;"SILVA (only NR);Bacteria;Actinomycetota;Actinobacteria;Propionibacteriales;Nocardioidaceae;Incertae Sedis;";"0.0";"0";"83";"83";"0";"83";"0";"456754";"51182"
;"SILVA (only NR);Bacteria;Actinomycetota;Actinobacteria;Propionibacteriales;Nocardioidaceae;Kribbella;";"0.0";"0";"81";"81";"0";"81";"0";"456756";"51182"
;"SILVA (only NR);Bacteria;Actinomycetota;Actinobacteria;Propionibacteriales;Nocardioidaceae;Marmoricola;";"0.0";"0";"75";"75";"0";"75";"0";"456762";"51182"
;"SILVA (only NR);Bacteria;Actinomycetota;Actinobacteria;Propionibacteriales;Nocardioidaceae;Mumia;";"0.0";"0";"7";"7";"0";"7";"0";"456830";"51182"
;"SILVA (only NR);Bacteria;Actinomycetota;Actinobacteria;Propionibacteriales;Nocardioidaceae;Nocardioides;";"0.0";"0";"839";"839";"0";"839";"0";"455998";"51182"
;"SILVA (only NR);Bacteria;Actinomycetota;Actinobacteria;Propionibacteriales;Nocardioidaceae;Tenggerimyces;";"0.0";"0";"3";"3";"0";"3";"0";"456834";"51182"
;"SILVA (only NR);Bacteria;Actinomycetota;Actinobacteria;Propionibacteriales;Nocardioidaceae;Thermasporomyces;";"0.0";"0";"1";"1";"0";"1";"0";"456836";"51182"
;"SILVA (only NR);Bacteria;Actinomycetota;Actinobacteria;Propionibacteriales;Propionibacteriaceae;";"0.0";"0";"2387";"2387";"0";"2387";"0";"454450";"51182"
;"SILVA (only NR);Bacteria;Actinomycetota;Actinobacteria;Propionibacteriales;Propionibacteriaceae;Acidipropionibacterium;";"0.0";"0";"21";"21";"0";"21";"0";"456816";"51182"
;"SILVA (only NR);Bacteria;Actinomycetota;Actinobacteria;Propionibacteriales;Propionibacteriaceae;Aestuariimicrobium;";"0.0";"0";"24";"24";"0";"24";"0";"456813";"51182"
;"SILVA (only NR);Bacteria;Actinomycetota;Actinobacteria;Propionibacteriales;Propionibacteriaceae;Arachnia;";"0.0";"0";"76";"76";"0";"76";"0";"456761";"51182"
;"SILVA (only NR);Bacteria;Actinomycetota;Actinobacteria;Propionibacteriales;Propionibacteriaceae;Auraticoccus;";"0.0";"0";"4";"4";"0";"4";"0";"456833";"51182"
;"SILVA (only NR);Bacteria;Actinomycetota;Actinobacteria;Propionibacteriales;Propionibacteriaceae;Brooklawnia;";"0.0";"0";"8";"8";"0";"8";"0";"456829";"51182"
;"SILVA (only NR);Bacteria;Actinomycetota;Actinobacteria;Propionibacteriales;Propionibacteriaceae;Cutibacterium;";"0.0";"0";"1643";"1643";"0";"1643";"0";"455194";"51182"
;"SILVA (only NR);Bacteria;Actinomycetota;Actinobacteria;Propionibacteriales;Propionibacteriaceae;Granulicoccus;";"0.0";"0";"3";"3";"0";"3";"0";"456834";"51182"
;"SILVA (only NR);Bacteria;Actinomycetota;Actinobacteria;Propionibacteriales;Propionibacteriaceae;Haloactinopolyspora;";"0.0";"0";"32";"32";"0";"32";"0";"456805";"51182"
;"SILVA (only NR);Bacteria;Actinomycetota;Actinobacteria;Propionibacteriales;Propionibacteriaceae;Incertae Sedis;";"0.0";"0";"116";"116";"0";"116";"0";"456721";"51182"
;"SILVA (only NR);Bacteria;Actinomycetota;Actinobacteria;Propionibacteriales;Propionibacteriaceae;Jiangella;";"0.0";"0";"21";"21";"0";"21";"0";"456816";"51182"
;"SILVA (only NR);Bacteria;Actinomycetota;Actinobacteria;Propionibacteriales;Propionibacteriaceae;Luteococcus;";"0.0";"0";"13";"13";"0";"13";"0";"456824";"51182"
;"SILVA (only NR);Bacteria;Actinomycetota;Actinobacteria;Propionibacteriales;Propionibacteriaceae;Mariniluteicoccus;";"0.0";"0";"10";"10";"0";"10";"0";"456827";"51182"
;"SILVA (only NR);Bacteria;Actinomycetota;Actinobacteria;Propionibacteriales;Propionibacteriaceae;Microlunatus;";"0.0";"0";"175";"175";"0";"175";"0";"456662";"51182"
;"SILVA (only NR);Bacteria;Actinomycetota;Actinobacteria;Propionibacteriales;Propionibacteriaceae;Micropruina;";"0.0";"0";"12";"12";"0";"12";"0";"456825";"51182"
;"SILVA (only NR);Bacteria;Actinomycetota;Actinobacteria;Propionibacteriales;Propionibacteriaceae;Naumannella;";"0.0";"0";"3";"3";"0";"3";"0";"456834";"51182"
;"SILVA (only NR);Bacteria;Actinomycetota;Actinobacteria;Propionibacteriales;Propionibacteriaceae;Phytoactinopolyspora;";"0.0";"0";"10";"10";"0";"10";"0";"456827";"51182"
;"SILVA (only NR);Bacteria;Actinomycetota;Actinobacteria;Propionibacteriales;Propionibacteriaceae;Propionibacterium;";"0.0";"0";"61";"61";"0";"61";"0";"456776";"51182"
;"SILVA (only NR);Bacteria;Actinomycetota;Actinobacteria;Propionibacteriales;Propionibacteriaceae;Propionicicella;";"0.0";"0";"30";"30";"0";"30";"0";"456807";"51182"
;"SILVA (only NR);Bacteria;Actinomycetota;Actinobacteria;Propionibacteriales;Propionibacteriaceae;Propioniciclava;";"0.0";"0";"30";"30";"0";"30";"0";"456807";"51182"
;"SILVA (only NR);Bacteria;Actinomycetota;Actinobacteria;Propionibacteriales;Propionibacteriaceae;Propionicimonas;";"0.0";"0";"13";"13";"0";"13";"0";"456824";"51182"
;"SILVA (only NR);Bacteria;Actinomycetota;Actinobacteria;Propionibacteriales;Propionibacteriaceae;Propioniferax;";"0.0";"0";"3";"3";"0";"3";"0";"456834";"51182"
;"SILVA (only NR);Bacteria;Actinomycetota;Actinobacteria;Propionibacteriales;Propionibacteriaceae;Propionimicrobium;";"0.0";"0";"6";"6";"0";"6";"0";"456831";"51182"
;"SILVA (only NR);Bacteria;Actinomycetota;Actinobacteria;Propionibacteriales;Propionibacteriaceae;Raineyella;";"0.0";"0";"11";"11";"0";"11";"0";"456826";"51182"
;"SILVA (only NR);Bacteria;Actinomycetota;Actinobacteria;Propionibacteriales;Propionibacteriaceae;Tessaracoccus;";"0.0";"0";"62";"62";"0";"62";"0";"456775";"51182"
;"SILVA (only NR);Bacteria;Actinomycetota;Actinobacteria;Pseudonocardiales;";"0.0";"0";"1367";"1367";"0";"1367";"0";"455470";"51182"
;"SILVA (only NR);Bacteria;Actinomycetota;Actinobacteria;Pseudonocardiales;Pseudonocardiaceae;";"0.0";"0";"1367";"1367";"0";"1367";"0";"455470";"51182"
;"SILVA (only NR);Bacteria;Actinomycetota;Actinobacteria;Pseudonocardiales;Pseudonocardiaceae;Actinoalloteichus;";"0.0";"0";"14";"14";"0";"14";"0";"456823";"51182"
;"SILVA (only NR);Bacteria;Actinomycetota;Actinobacteria;Pseudonocardiales;Pseudonocardiaceae;Actinokineospora;";"0.0";"0";"37";"37";"0";"37";"0";"456800";"51182"
;"SILVA (only NR);Bacteria;Actinomycetota;Actinobacteria;Pseudonocardiales;Pseudonocardiaceae;Actinomycetospora;";"0.0";"0";"40";"40";"0";"40";"0";"456797";"51182"
;"SILVA (only NR);Bacteria;Actinomycetota;Actinobacteria;Pseudonocardiales;Pseudonocardiaceae;Actinophytocola;";"0.0";"0";"49";"49";"0";"49";"0";"456788";"51182"
;"SILVA (only NR);Bacteria;Actinomycetota;Actinobacteria;Pseudonocardiales;Pseudonocardiaceae;Actinopolyspora;";"0.0";"0";"31";"31";"0";"31";"0";"456806";"51182"
;"SILVA (only NR);Bacteria;Actinomycetota;Actinobacteria;Pseudonocardiales;Pseudonocardiaceae;Actinorectispora;";"0.0";"0";"4";"4";"0";"4";"0";"456833";"51182"
;"SILVA (only NR);Bacteria;Actinomycetota;Actinobacteria;Pseudonocardiales;Pseudonocardiaceae;Actinosynnema;";"0.0";"0";"12";"12";"0";"12";"0";"456825";"51182"
;"SILVA (only NR);Bacteria;Actinomycetota;Actinobacteria;Pseudonocardiales;Pseudonocardiaceae;Allokutzneria;";"0.0";"0";"5";"5";"0";"5";"0";"456832";"51182"
;"SILVA (only NR);Bacteria;Actinomycetota;Actinobacteria;Pseudonocardiales;Pseudonocardiaceae;Amycolatopsis;";"0.0";"0";"266";"266";"0";"266";"0";"456571";"51182"
;"SILVA (only NR);Bacteria;Actinomycetota;Actinobacteria;Pseudonocardiales;Pseudonocardiaceae;Bounagaea;";"0.0";"0";"1";"1";"0";"1";"0";"456836";"51182"
;"SILVA (only NR);Bacteria;Actinomycetota;Actinobacteria;Pseudonocardiales;Pseudonocardiaceae;Crossiella;";"0.0";"0";"142";"142";"0";"142";"0";"456695";"51182"
;"SILVA (only NR);Bacteria;Actinomycetota;Actinobacteria;Pseudonocardiales;Pseudonocardiaceae;Gandjariella;";"0.0";"0";"1";"1";"0";"1";"0";"456836";"51182"
;"SILVA (only NR);Bacteria;Actinomycetota;Actinobacteria;Pseudonocardiales;Pseudonocardiaceae;Goodfellowiella;";"0.0";"0";"4";"4";"0";"4";"0";"456833";"51182"
;"SILVA (only NR);Bacteria;Actinomycetota;Actinobacteria;Pseudonocardiales;Pseudonocardiaceae;Haloactinomyces;";"0.0";"0";"2";"2";"0";"2";"0";"456835";"51182"
;"SILVA (only NR);Bacteria;Actinomycetota;Actinobacteria;Pseudonocardiales;Pseudonocardiaceae;Haloechinothrix;";"0.0";"0";"1";"1";"0";"1";"0";"456836";"51182"
;"SILVA (only NR);Bacteria;Actinomycetota;Actinobacteria;Pseudonocardiales;Pseudonocardiaceae;Halopolyspora;";"0.0";"0";"4";"4";"0";"4";"0";"456833";"51182"
;"SILVA (only NR);Bacteria;Actinomycetota;Actinobacteria;Pseudonocardiales;Pseudonocardiaceae;Halosaccharopolyspora;";"0.0";"0";"3";"3";"0";"3";"0";"456834";"51182"
;"SILVA (only NR);Bacteria;Actinomycetota;Actinobacteria;Pseudonocardiales;Pseudonocardiaceae;Herbihabitans;";"0.0";"0";"4";"4";"0";"4";"0";"456833";"51182"
;"SILVA (only NR);Bacteria;Actinomycetota;Actinobacteria;Pseudonocardiales;Pseudonocardiaceae;Incertae Sedis;";"0.0";"0";"4";"4";"0";"4";"0";"456833";"51182"
;"SILVA (only NR);Bacteria;Actinomycetota;Actinobacteria;Pseudonocardiales;Pseudonocardiaceae;Kibdelosporangium;";"0.0";"0";"24";"24";"0";"24";"0";"456813";"51182"
;"SILVA (only NR);Bacteria;Actinomycetota;Actinobacteria;Pseudonocardiales;Pseudonocardiaceae;Kutzneria;";"0.0";"0";"6";"6";"0";"6";"0";"456831";"51182"
;"SILVA (only NR);Bacteria;Actinomycetota;Actinobacteria;Pseudonocardiales;Pseudonocardiaceae;Labedaea;";"0.0";"0";"1";"1";"0";"1";"0";"456836";"51182"
;"SILVA (only NR);Bacteria;Actinomycetota;Actinobacteria;Pseudonocardiales;Pseudonocardiaceae;Lentzea;";"0.0";"0";"74";"74";"0";"74";"0";"456763";"51182"
;"SILVA (only NR);Bacteria;Actinomycetota;Actinobacteria;Pseudonocardiales;Pseudonocardiaceae;Longimycelium;";"0.0";"0";"8";"8";"0";"8";"0";"456829";"51182"
;"SILVA (only NR);Bacteria;Actinomycetota;Actinobacteria;Pseudonocardiales;Pseudonocardiaceae;Prauserella;";"0.0";"0";"26";"26";"0";"26";"0";"456811";"51182"
;"SILVA (only NR);Bacteria;Actinomycetota;Actinobacteria;Pseudonocardiales;Pseudonocardiaceae;Pseudonocardia;";"0.0";"0";"359";"359";"0";"359";"0";"456478";"51182"
;"SILVA (only NR);Bacteria;Actinomycetota;Actinobacteria;Pseudonocardiales;Pseudonocardiaceae;Saccharomonospora;";"0.0";"0";"71";"71";"0";"71";"0";"456766";"51182"
;"SILVA (only NR);Bacteria;Actinomycetota;Actinobacteria;Pseudonocardiales;Pseudonocardiaceae;Saccharopolyspora;";"0.0";"0";"93";"93";"0";"93";"0";"456744";"51182"
;"SILVA (only NR);Bacteria;Actinomycetota;Actinobacteria;Pseudonocardiales;Pseudonocardiaceae;Saccharothrix;";"0.0";"0";"58";"58";"0";"58";"0";"456779";"51182"
;"SILVA (only NR);Bacteria;Actinomycetota;Actinobacteria;Pseudonocardiales;Pseudonocardiaceae;Salinifilum;";"0.0";"0";"1";"1";"0";"1";"0";"456836";"51182"
;"SILVA (only NR);Bacteria;Actinomycetota;Actinobacteria;Pseudonocardiales;Pseudonocardiaceae;Sciscionella;";"0.0";"0";"3";"3";"0";"3";"0";"456834";"51182"
;"SILVA (only NR);Bacteria;Actinomycetota;Actinobacteria;Pseudonocardiales;Pseudonocardiaceae;Solihabitans;";"0.0";"0";"1";"1";"0";"1";"0";"456836";"51182"
;"SILVA (only NR);Bacteria;Actinomycetota;Actinobacteria;Pseudonocardiales;Pseudonocardiaceae;Streptoalloteichus;";"0.0";"0";"4";"4";"0";"4";"0";"456833";"51182"
;"SILVA (only NR);Bacteria;Actinomycetota;Actinobacteria;Pseudonocardiales;Pseudonocardiaceae;Tamaricihabitans;";"0.0";"0";"1";"1";"0";"1";"0";"456836";"51182"
;"SILVA (only NR);Bacteria;Actinomycetota;Actinobacteria;Pseudonocardiales;Pseudonocardiaceae;Thermocrispum;";"0.0";"0";"8";"8";"0";"8";"0";"456829";"51182"
;"SILVA (only NR);Bacteria;Actinomycetota;Actinobacteria;Pseudonocardiales;Pseudonocardiaceae;Thermotunica;";"0.0";"0";"2";"2";"0";"2";"0";"456835";"51182"
;"SILVA (only NR);Bacteria;Actinomycetota;Actinobacteria;Pseudonocardiales;Pseudonocardiaceae;Umezawaea;";"0.0";"0";"3";"3";"0";"3";"0";"456834";"51182"
;"SILVA (only NR);Bacteria;Actinomycetota;Actinobacteria;Streptosporangiales;";"0.0";"0";"1229";"1229";"0";"1229";"0";"455608";"51182"
;"SILVA (only NR);Bacteria;Actinomycetota;Actinobacteria;Streptosporangiales;Incertae Sedis;";"0.0";"0";"2";"2";"0";"2";"0";"456835";"51182"
;"SILVA (only NR);Bacteria;Actinomycetota;Actinobacteria;Streptosporangiales;Incertae Sedis;Bailinhaonella;";"0.0";"0";"1";"1";"0";"1";"0";"456836";"51182"
;"SILVA (only NR);Bacteria;Actinomycetota;Actinobacteria;Streptosporangiales;Incertae Sedis;Incertae Sedis;";"0.0";"0";"1";"1";"0";"1";"0";"456836";"51182"
;"SILVA (only NR);Bacteria;Actinomycetota;Actinobacteria;Streptosporangiales;Nocardiopsidaceae;";"0.0";"0";"355";"355";"0";"355";"0";"456482";"51182"
;"SILVA (only NR);Bacteria;Actinomycetota;Actinobacteria;Streptosporangiales;Nocardiopsidaceae;Actinorugispora;";"0.0";"0";"1";"1";"0";"1";"0";"456836";"51182"
;"SILVA (only NR);Bacteria;Actinomycetota;Actinobacteria;Streptosporangiales;Nocardiopsidaceae;Allonocardiopsis;";"0.0";"0";"1";"1";"0";"1";"0";"456836";"51182"
;"SILVA (only NR);Bacteria;Actinomycetota;Actinobacteria;Streptosporangiales;Nocardiopsidaceae;Allosalinactinospora;";"0.0";"0";"2";"2";"0";"2";"0";"456835";"51182"
;"SILVA (only NR);Bacteria;Actinomycetota;Actinobacteria;Streptosporangiales;Nocardiopsidaceae;Haloactinospora;";"0.0";"0";"1";"1";"0";"1";"0";"456836";"51182"
;"SILVA (only NR);Bacteria;Actinomycetota;Actinobacteria;Streptosporangiales;Nocardiopsidaceae;Incertae Sedis;";"0.0";"0";"4";"4";"0";"4";"0";"456833";"51182"
;"SILVA (only NR);Bacteria;Actinomycetota;Actinobacteria;Streptosporangiales;Nocardiopsidaceae;Lipingzhangella;";"0.0";"0";"5";"5";"0";"5";"0";"456832";"51182"
;"SILVA (only NR);Bacteria;Actinomycetota;Actinobacteria;Streptosporangiales;Nocardiopsidaceae;Marinactinospora;";"0.0";"0";"3";"3";"0";"3";"0";"456834";"51182"
;"SILVA (only NR);Bacteria;Actinomycetota;Actinobacteria;Streptosporangiales;Nocardiopsidaceae;Marinateneraspora;";"0.0";"0";"1";"1";"0";"1";"0";"456836";"51182"
;"SILVA (only NR);Bacteria;Actinomycetota;Actinobacteria;Streptosporangiales;Nocardiopsidaceae;Murinocardiopsis;";"0.0";"0";"1";"1";"0";"1";"0";"456836";"51182"
;"SILVA (only NR);Bacteria;Actinomycetota;Actinobacteria;Streptosporangiales;Nocardiopsidaceae;Nocardiopsis;";"0.0";"0";"292";"292";"0";"292";"0";"456545";"51182"
;"SILVA (only NR);Bacteria;Actinomycetota;Actinobacteria;Streptosporangiales;Nocardiopsidaceae;Salinactinospora;";"0.0";"0";"1";"1";"0";"1";"0";"456836";"51182"
;"SILVA (only NR);Bacteria;Actinomycetota;Actinobacteria;Streptosporangiales;Nocardiopsidaceae;Spinactinospora;";"0.0";"0";"1";"1";"0";"1";"0";"456836";"51182"
;"SILVA (only NR);Bacteria;Actinomycetota;Actinobacteria;Streptosporangiales;Nocardiopsidaceae;Streptomonospora;";"0.0";"0";"23";"23";"0";"23";"0";"456814";"51182"
;"SILVA (only NR);Bacteria;Actinomycetota;Actinobacteria;Streptosporangiales;Nocardiopsidaceae;Thermobifida;";"0.0";"0";"19";"19";"0";"19";"0";"456818";"51182"
;"SILVA (only NR);Bacteria;Actinomycetota;Actinobacteria;Streptosporangiales;Streptosporangiaceae;";"0.0";"0";"497";"497";"0";"497";"0";"456340";"51182"
;"SILVA (only NR);Bacteria;Actinomycetota;Actinobacteria;Streptosporangiales;Streptosporangiaceae;Acrocarpospora;";"0.0";"0";"11";"11";"0";"11";"0";"456826";"51182"
;"SILVA (only NR);Bacteria;Actinomycetota;Actinobacteria;Streptosporangiales;Streptosporangiaceae;Herbidospora;";"0.0";"0";"8";"8";"0";"8";"0";"456829";"51182"
;"SILVA (only NR);Bacteria;Actinomycetota;Actinobacteria;Streptosporangiales;Streptosporangiaceae;Incertae Sedis;";"0.0";"0";"8";"8";"0";"8";"0";"456829";"51182"
;"SILVA (only NR);Bacteria;Actinomycetota;Actinobacteria;Streptosporangiales;Streptosporangiaceae;Microbispora;";"0.0";"0";"54";"54";"0";"54";"0";"456783";"51182"
;"SILVA (only NR);Bacteria;Actinomycetota;Actinobacteria;Streptosporangiales;Streptosporangiaceae;Microtetraspora;";"0.0";"0";"8";"8";"0";"8";"0";"456829";"51182"
;"SILVA (only NR);Bacteria;Actinomycetota;Actinobacteria;Streptosporangiales;Streptosporangiaceae;Nonomuraea;";"0.0";"0";"195";"195";"0";"195";"0";"456642";"51182"
;"SILVA (only NR);Bacteria;Actinomycetota;Actinobacteria;Streptosporangiales;Streptosporangiaceae;Planobispora;";"0.0";"0";"4";"4";"0";"4";"0";"456833";"51182"
;"SILVA (only NR);Bacteria;Actinomycetota;Actinobacteria;Streptosporangiales;Streptosporangiaceae;Planomonospora;";"0.0";"0";"10";"10";"0";"10";"0";"456827";"51182"
;"SILVA (only NR);Bacteria;Actinomycetota;Actinobacteria;Streptosporangiales;Streptosporangiaceae;Planotetraspora;";"0.0";"0";"14";"14";"0";"14";"0";"456823";"51182"
;"SILVA (only NR);Bacteria;Actinomycetota;Actinobacteria;Streptosporangiales;Streptosporangiaceae;Sinosporangium;";"0.0";"0";"3";"3";"0";"3";"0";"456834";"51182"
;"SILVA (only NR);Bacteria;Actinomycetota;Actinobacteria;Streptosporangiales;Streptosporangiaceae;Sphaerimonospora;";"0.0";"0";"6";"6";"0";"6";"0";"456831";"51182"
;"SILVA (only NR);Bacteria;Actinomycetota;Actinobacteria;Streptosporangiales;Streptosporangiaceae;Sphaerisporangium;";"0.0";"0";"48";"48";"0";"48";"0";"456789";"51182"
;"SILVA (only NR);Bacteria;Actinomycetota;Actinobacteria;Streptosporangiales;Streptosporangiaceae;Spongiactinospora;";"0.0";"0";"4";"4";"0";"4";"0";"456833";"51182"
;"SILVA (only NR);Bacteria;Actinomycetota;Actinobacteria;Streptosporangiales;Streptosporangiaceae;Streptosporangium;";"0.0";"0";"116";"116";"0";"116";"0";"456721";"51182"
;"SILVA (only NR);Bacteria;Actinomycetota;Actinobacteria;Streptosporangiales;Streptosporangiaceae;Thermoactinospora;";"0.0";"0";"1";"1";"0";"1";"0";"456836";"51182"
;"SILVA (only NR);Bacteria;Actinomycetota;Actinobacteria;Streptosporangiales;Streptosporangiaceae;Thermocatellispora;";"0.0";"0";"3";"3";"0";"3";"0";"456834";"51182"
;"SILVA (only NR);Bacteria;Actinomycetota;Actinobacteria;Streptosporangiales;Streptosporangiaceae;Thermopolyspora;";"0.0";"0";"4";"4";"0";"4";"0";"456833";"51182"
;"SILVA (only NR);Bacteria;Actinomycetota;Actinobacteria;Streptosporangiales;Streptosporangiales Incertae Sedis;";"0.0";"0";"6";"6";"0";"6";"0";"456831";"51182"
;"SILVA (only NR);Bacteria;Actinomycetota;Actinobacteria;Streptosporangiales;Streptosporangiales Incertae Sedis;Motilibacter;";"0.0";"0";"6";"6";"0";"6";"0";"456831";"51182"
;"SILVA (only NR);Bacteria;Actinomycetota;Actinobacteria;Streptosporangiales;Thermomonosporaceae;";"0.0";"0";"369";"369";"0";"369";"0";"456468";"51182"
;"SILVA (only NR);Bacteria;Actinomycetota;Actinobacteria;Streptosporangiales;Thermomonosporaceae;Actinoallomurus;";"0.0";"0";"43";"43";"0";"43";"0";"456794";"51182"
;"SILVA (only NR);Bacteria;Actinomycetota;Actinobacteria;Streptosporangiales;Thermomonosporaceae;Actinocorallia;";"0.0";"0";"26";"26";"0";"26";"0";"456811";"51182"
;"SILVA (only NR);Bacteria;Actinomycetota;Actinobacteria;Streptosporangiales;Thermomonosporaceae;Actinomadura;";"0.0";"0";"250";"250";"0";"250";"0";"456587";"51182"
;"SILVA (only NR);Bacteria;Actinomycetota;Actinobacteria;Streptosporangiales;Thermomonosporaceae;Incertae Sedis;";"0.0";"0";"10";"10";"0";"10";"0";"456827";"51182"
;"SILVA (only NR);Bacteria;Actinomycetota;Actinobacteria;Streptosporangiales;Thermomonosporaceae;Spirillospora;";"0.0";"0";"8";"8";"0";"8";"0";"456829";"51182"
;"SILVA (only NR);Bacteria;Actinomycetota;Actinobacteria;Streptosporangiales;Thermomonosporaceae;Thermobispora;";"0.0";"0";"9";"9";"0";"9";"0";"456828";"51182"
;"SILVA (only NR);Bacteria;Actinomycetota;Actinobacteria;Streptosporangiales;Thermomonosporaceae;Thermomonospora;";"0.0";"0";"9";"9";"0";"9";"0";"456828";"51182"
;"SILVA (only NR);Bacteria;Actinomycetota;Actinobacteria;Streptosporangiales;Thermomonosporaceae;Thermostaphylospora;";"0.0";"0";"11";"11";"0";"11";"0";"456826";"51182"
;"SILVA (only NR);Bacteria;Actinomycetota;Actinobacteria;Streptosporangiales;Thermomonosporaceae;[Streptomyces] thermoautotrophicus;";"0.0";"0";"3";"3";"0";"3";"0";"456834";"51182"
;"SILVA (only NR);Bacteria;Actinomycetota;Coriobacteriia;";"0.0";"0";"1162";"1162";"0";"1162";"0";"455675";"51182"
;"SILVA (only NR);Bacteria;Actinomycetota;Coriobacteriia;CG2-30-50-142;";"0.0";"0";"8";"8";"0";"8";"0";"456829";"51182"
;"SILVA (only NR);Bacteria;Actinomycetota;Coriobacteriia;CG2-30-50-142;Incertae Sedis;";"0.0";"0";"8";"8";"0";"8";"0";"456829";"51182"
;"SILVA (only NR);Bacteria;Actinomycetota;Coriobacteriia;CG2-30-50-142;Incertae Sedis;Incertae Sedis;";"0.0";"0";"8";"8";"0";"8";"0";"456829";"51182"
;"SILVA (only NR);Bacteria;Actinomycetota;Coriobacteriia;Coriobacteriales;";"0.0";"0";"1040";"1040";"0";"1040";"0";"455797";"51182"
;"SILVA (only NR);Bacteria;Actinomycetota;Coriobacteriia;Coriobacteriales;Atopobiaceae;";"0.0";"0";"211";"211";"0";"211";"0";"456626";"51182"
;"SILVA (only NR);Bacteria;Actinomycetota;Coriobacteriia;Coriobacteriales;Atopobiaceae;Atopobium;";"0.0";"0";"18";"18";"0";"18";"0";"456819";"51182"
;"SILVA (only NR);Bacteria;Actinomycetota;Coriobacteriia;Coriobacteriales;Atopobiaceae;Coriobacteriaceae UCG-002;";"0.0";"0";"17";"17";"0";"17";"0";"456820";"51182"
;"SILVA (only NR);Bacteria;Actinomycetota;Coriobacteriia;Coriobacteriales;Atopobiaceae;Coriobacteriaceae UCG-003;";"0.0";"0";"9";"9";"0";"9";"0";"456828";"51182"
;"SILVA (only NR);Bacteria;Actinomycetota;Coriobacteriia;Coriobacteriales;Atopobiaceae;Fannyhessea;";"0.0";"0";"11";"11";"0";"11";"0";"456826";"51182"
;"SILVA (only NR);Bacteria;Actinomycetota;Coriobacteriia;Coriobacteriales;Atopobiaceae;Incertae Sedis;";"0.0";"0";"21";"21";"0";"21";"0";"456816";"51182"
;"SILVA (only NR);Bacteria;Actinomycetota;Coriobacteriia;Coriobacteriales;Atopobiaceae;Lancefieldella;";"0.0";"0";"34";"34";"0";"34";"0";"456803";"51182"
;"SILVA (only NR);Bacteria;Actinomycetota;Coriobacteriia;Coriobacteriales;Atopobiaceae;Olsenella;";"0.0";"0";"75";"75";"0";"75";"0";"456762";"51182"
;"SILVA (only NR);Bacteria;Actinomycetota;Coriobacteriia;Coriobacteriales;Atopobiaceae;Parolsenella;";"0.0";"0";"15";"15";"0";"15";"0";"456822";"51182"
;"SILVA (only NR);Bacteria;Actinomycetota;Coriobacteriia;Coriobacteriales;Atopobiaceae;Tractidigestivibacter;";"0.0";"0";"11";"11";"0";"11";"0";"456826";"51182"
;"SILVA (only NR);Bacteria;Actinomycetota;Coriobacteriia;Coriobacteriales;Coriobacteriaceae;";"0.0";"0";"351";"351";"0";"351";"0";"456486";"51182"
;"SILVA (only NR);Bacteria;Actinomycetota;Coriobacteriia;Coriobacteriales;Coriobacteriaceae;Collinsella;";"0.0";"0";"334";"334";"0";"334";"0";"456503";"51182"
;"SILVA (only NR);Bacteria;Actinomycetota;Coriobacteriia;Coriobacteriales;Coriobacteriaceae;Coriobacterium;";"0.0";"0";"8";"8";"0";"8";"0";"456829";"51182"
;"SILVA (only NR);Bacteria;Actinomycetota;Coriobacteriia;Coriobacteriales;Coriobacteriaceae;Enorma;";"0.0";"0";"9";"9";"0";"9";"0";"456828";"51182"
;"SILVA (only NR);Bacteria;Actinomycetota;Coriobacteriia;Coriobacteriales;Coriobacteriales Incertae Sedis;";"0.0";"0";"68";"68";"0";"68";"0";"456769";"51182"
;"SILVA (only NR);Bacteria;Actinomycetota;Coriobacteriia;Coriobacteriales;Coriobacteriales Incertae Sedis;Incertae Sedis;";"0.0";"0";"44";"44";"0";"44";"0";"456793";"51182"
;"SILVA (only NR);Bacteria;Actinomycetota;Coriobacteriia;Coriobacteriales;Coriobacteriales Incertae Sedis;Phoenicibacter;";"0.0";"0";"8";"8";"0";"8";"0";"456829";"51182"
;"SILVA (only NR);Bacteria;Actinomycetota;Coriobacteriia;Coriobacteriales;Coriobacteriales Incertae Sedis;Raoultibacter;";"0.0";"0";"16";"16";"0";"16";"0";"456821";"51182"
;"SILVA (only NR);Bacteria;Actinomycetota;Coriobacteriia;Coriobacteriales;Eggerthellaceae;";"0.0";"0";"387";"387";"0";"387";"0";"456450";"51182"
;"SILVA (only NR);Bacteria;Actinomycetota;Coriobacteriia;Coriobacteriales;Eggerthellaceae;Adlercreutzia;";"0.0";"0";"152";"152";"0";"152";"0";"456685";"51182"
;"SILVA (only NR);Bacteria;Actinomycetota;Coriobacteriia;Coriobacteriales;Eggerthellaceae;Asaccharobacter;";"0.0";"0";"2";"2";"0";"2";"0";"456835";"51182"
;"SILVA (only NR);Bacteria;Actinomycetota;Coriobacteriia;Coriobacteriales;Eggerthellaceae;Berryella;";"0.0";"0";"13";"13";"0";"13";"0";"456824";"51182"
;"SILVA (only NR);Bacteria;Actinomycetota;Coriobacteriia;Coriobacteriales;Eggerthellaceae;CHKCI002;";"0.0";"0";"2";"2";"0";"2";"0";"456835";"51182"
;"SILVA (only NR);Bacteria;Actinomycetota;Coriobacteriia;Coriobacteriales;Eggerthellaceae;Cryptobacterium;";"0.0";"0";"3";"3";"0";"3";"0";"456834";"51182"
;"SILVA (only NR);Bacteria;Actinomycetota;Coriobacteriia;Coriobacteriales;Eggerthellaceae;Denitrobacterium;";"0.0";"0";"4";"4";"0";"4";"0";"456833";"51182"
;"SILVA (only NR);Bacteria;Actinomycetota;Coriobacteriia;Coriobacteriales;Eggerthellaceae;Eggerthella;";"0.0";"0";"32";"32";"0";"32";"0";"456805";"51182"
;"SILVA (only NR);Bacteria;Actinomycetota;Coriobacteriia;Coriobacteriales;Eggerthellaceae;Enteroscipio;";"0.0";"0";"2";"2";"0";"2";"0";"456835";"51182"
;"SILVA (only NR);Bacteria;Actinomycetota;Coriobacteriia;Coriobacteriales;Eggerthellaceae;Gordonibacter;";"0.0";"0";"23";"23";"0";"23";"0";"456814";"51182"
;"SILVA (only NR);Bacteria;Actinomycetota;Coriobacteriia;Coriobacteriales;Eggerthellaceae;Incertae Sedis;";"0.0";"0";"72";"72";"0";"72";"0";"456765";"51182"
;"SILVA (only NR);Bacteria;Actinomycetota;Coriobacteriia;Coriobacteriales;Eggerthellaceae;Paraeggerthella;";"0.0";"0";"7";"7";"0";"7";"0";"456830";"51182"
;"SILVA (only NR);Bacteria;Actinomycetota;Coriobacteriia;Coriobacteriales;Eggerthellaceae;Senegalimassilia;";"0.0";"0";"24";"24";"0";"24";"0";"456813";"51182"
;"SILVA (only NR);Bacteria;Actinomycetota;Coriobacteriia;Coriobacteriales;Eggerthellaceae;Slackia;";"0.0";"0";"51";"51";"0";"51";"0";"456786";"51182"
;"SILVA (only NR);Bacteria;Actinomycetota;Coriobacteriia;Coriobacteriales;Incertae Sedis;";"0.0";"0";"23";"23";"0";"23";"0";"456814";"51182"
;"SILVA (only NR);Bacteria;Actinomycetota;Coriobacteriia;Coriobacteriales;Incertae Sedis;Incertae Sedis;";"0.0";"0";"23";"23";"0";"23";"0";"456814";"51182"
;"SILVA (only NR);Bacteria;Actinomycetota;Coriobacteriia;FS118-23B-02;";"0.0";"0";"11";"11";"0";"11";"0";"456826";"51182"
;"SILVA (only NR);Bacteria;Actinomycetota;Coriobacteriia;FS118-23B-02;Incertae Sedis;";"0.0";"0";"11";"11";"0";"11";"0";"456826";"51182"
;"SILVA (only NR);Bacteria;Actinomycetota;Coriobacteriia;FS118-23B-02;Incertae Sedis;Incertae Sedis;";"0.0";"0";"11";"11";"0";"11";"0";"456826";"51182"
;"SILVA (only NR);Bacteria;Actinomycetota;Coriobacteriia;OPB41;";"0.0";"0";"103";"103";"0";"103";"0";"456734";"51182"
;"SILVA (only NR);Bacteria;Actinomycetota;Coriobacteriia;OPB41;Incertae Sedis;";"0.0";"0";"103";"103";"0";"103";"0";"456734";"51182"
;"SILVA (only NR);Bacteria;Actinomycetota;Coriobacteriia;OPB41;Incertae Sedis;Incertae Sedis;";"0.0";"0";"103";"103";"0";"103";"0";"456734";"51182"
;"SILVA (only NR);Bacteria;Actinomycetota;MB-A2-108;";"0.0";"0";"194";"194";"0";"194";"0";"456643";"51182"
;"SILVA (only NR);Bacteria;Actinomycetota;MB-A2-108;Incertae Sedis;";"0.0";"0";"194";"194";"0";"194";"0";"456643";"51182"
;"SILVA (only NR);Bacteria;Actinomycetota;MB-A2-108;Incertae Sedis;Incertae Sedis;";"0.0";"0";"194";"194";"0";"194";"0";"456643";"51182"
;"SILVA (only NR);Bacteria;Actinomycetota;MB-A2-108;Incertae Sedis;Incertae Sedis;Incertae Sedis;";"0.0";"0";"194";"194";"0";"194";"0";"456643";"51182"
;"SILVA (only NR);Bacteria;Actinomycetota;RBG-16-55-12;";"0.0";"0";"32";"32";"0";"32";"0";"456805";"51182"
;"SILVA (only NR);Bacteria;Actinomycetota;RBG-16-55-12;Incertae Sedis;";"0.0";"0";"32";"32";"0";"32";"0";"456805";"51182"
;"SILVA (only NR);Bacteria;Actinomycetota;RBG-16-55-12;Incertae Sedis;Incertae Sedis;";"0.0";"0";"32";"32";"0";"32";"0";"456805";"51182"
;"SILVA (only NR);Bacteria;Actinomycetota;RBG-16-55-12;Incertae Sedis;Incertae Sedis;Incertae Sedis;";"0.0";"0";"32";"32";"0";"32";"0";"456805";"51182"
;"SILVA (only NR);Bacteria;Actinomycetota;Rubrobacteria;";"0.0";"0";"261";"261";"0";"261";"0";"456576";"51182"
;"SILVA (only NR);Bacteria;Actinomycetota;Rubrobacteria;Rubrobacterales;";"0.0";"0";"261";"261";"0";"261";"0";"456576";"51182"
;"SILVA (only NR);Bacteria;Actinomycetota;Rubrobacteria;Rubrobacterales;Rubrobacteriaceae;";"0.0";"0";"261";"261";"0";"261";"0";"456576";"51182"
;"SILVA (only NR);Bacteria;Actinomycetota;Rubrobacteria;Rubrobacterales;Rubrobacteriaceae;Rubrobacter;";"0.0";"0";"261";"261";"0";"261";"0";"456576";"51182"
;"SILVA (only NR);Bacteria;Actinomycetota;Thermoleophilia;";"0.0";"0";"1750";"1750";"0";"1750";"0";"455087";"51182"
;"SILVA (only NR);Bacteria;Actinomycetota;Thermoleophilia;Gaiellales;";"0.0";"0";"1029";"1029";"0";"1029";"0";"455808";"51182"
;"SILVA (only NR);Bacteria;Actinomycetota;Thermoleophilia;Gaiellales;Gaiellaceae;";"0.0";"0";"203";"203";"0";"203";"0";"456634";"51182"
;"SILVA (only NR);Bacteria;Actinomycetota;Thermoleophilia;Gaiellales;Gaiellaceae;Gaiella;";"0.0";"0";"203";"203";"0";"203";"0";"456634";"51182"
;"SILVA (only NR);Bacteria;Actinomycetota;Thermoleophilia;Gaiellales;Incertae Sedis;";"0.0";"0";"826";"826";"0";"826";"0";"456011";"51182"
;"SILVA (only NR);Bacteria;Actinomycetota;Thermoleophilia;Gaiellales;Incertae Sedis;Incertae Sedis;";"0.0";"0";"826";"826";"0";"826";"0";"456011";"51182"
;"SILVA (only NR);Bacteria;Actinomycetota;Thermoleophilia;Incertae Sedis;";"0.0";"0";"24";"24";"0";"24";"0";"456813";"51182"
;"SILVA (only NR);Bacteria;Actinomycetota;Thermoleophilia;Incertae Sedis;Incertae Sedis;";"0.0";"0";"24";"24";"0";"24";"0";"456813";"51182"
;"SILVA (only NR);Bacteria;Actinomycetota;Thermoleophilia;Incertae Sedis;Incertae Sedis;Incertae Sedis;";"0.0";"0";"24";"24";"0";"24";"0";"456813";"51182"
;"SILVA (only NR);Bacteria;Actinomycetota;Thermoleophilia;Solirubrobacterales;";"0.0";"0";"692";"692";"0";"692";"0";"456145";"51182"
;"SILVA (only NR);Bacteria;Actinomycetota;Thermoleophilia;Solirubrobacterales;67-14;";"0.0";"0";"327";"327";"0";"327";"0";"456510";"51182"
;"SILVA (only NR);Bacteria;Actinomycetota;Thermoleophilia;Solirubrobacterales;67-14;Incertae Sedis;";"0.0";"0";"327";"327";"0";"327";"0";"456510";"51182"
;"SILVA (only NR);Bacteria;Actinomycetota;Thermoleophilia;Solirubrobacterales;Solirubrobacteraceae;";"0.0";"0";"365";"365";"0";"365";"0";"456472";"51182"
;"SILVA (only NR);Bacteria;Actinomycetota;Thermoleophilia;Solirubrobacterales;Solirubrobacteraceae;Baekduia;";"0.0";"0";"40";"40";"0";"40";"0";"456797";"51182"
;"SILVA (only NR);Bacteria;Actinomycetota;Thermoleophilia;Solirubrobacterales;Solirubrobacteraceae;Conexibacter;";"0.0";"0";"58";"58";"0";"58";"0";"456779";"51182"
;"SILVA (only NR);Bacteria;Actinomycetota;Thermoleophilia;Solirubrobacterales;Solirubrobacteraceae;Incertae Sedis;";"0.0";"0";"37";"37";"0";"37";"0";"456800";"51182"
;"SILVA (only NR);Bacteria;Actinomycetota;Thermoleophilia;Solirubrobacterales;Solirubrobacteraceae;JCM 18997;";"0.0";"0";"5";"5";"0";"5";"0";"456832";"51182"
;"SILVA (only NR);Bacteria;Actinomycetota;Thermoleophilia;Solirubrobacterales;Solirubrobacteraceae;Paraconexibacter;";"0.0";"0";"12";"12";"0";"12";"0";"456825";"51182"
;"SILVA (only NR);Bacteria;Actinomycetota;Thermoleophilia;Solirubrobacterales;Solirubrobacteraceae;Parviterribacter;";"0.0";"0";"13";"13";"0";"13";"0";"456824";"51182"
;"SILVA (only NR);Bacteria;Actinomycetota;Thermoleophilia;Solirubrobacterales;Solirubrobacteraceae;Patulibacter;";"0.0";"0";"17";"17";"0";"17";"0";"456820";"51182"
;"SILVA (only NR);Bacteria;Actinomycetota;Thermoleophilia;Solirubrobacterales;Solirubrobacteraceae;Solirubrobacter;";"0.0";"0";"183";"183";"0";"183";"0";"456654";"51182"
;"SILVA (only NR);Bacteria;Actinomycetota;Thermoleophilia;Thermophilales;";"0.0";"0";"5";"5";"0";"5";"0";"456832";"51182"
;"SILVA (only NR);Bacteria;Actinomycetota;Thermoleophilia;Thermophilales;Thermoleophilaceae;";"0.0";"0";"5";"5";"0";"5";"0";"456832";"51182"
;"SILVA (only NR);Bacteria;Actinomycetota;Thermoleophilia;Thermophilales;Thermoleophilaceae;Thermoleophilum;";"0.0";"0";"5";"5";"0";"5";"0";"456832";"51182"
;"SILVA (only NR);Bacteria;Actinomycetota;WCHB1-81;";"0.0";"0";"89";"89";"0";"89";"0";"456748";"51182"
;"SILVA (only NR);Bacteria;Actinomycetota;WCHB1-81;Incertae Sedis;";"0.0";"0";"89";"89";"0";"89";"0";"456748";"51182"
;"SILVA (only NR);Bacteria;Actinomycetota;WCHB1-81;Incertae Sedis;Incertae Sedis;";"0.0";"0";"89";"89";"0";"89";"0";"456748";"51182"
;"SILVA (only NR);Bacteria;Actinomycetota;WCHB1-81;Incertae Sedis;Incertae Sedis;Incertae Sedis;";"0.0";"0";"89";"89";"0";"89";"0";"456748";"51182"
;"SILVA (only NR);Bacteria;Aerophobota;";"0.0";"0";"70";"70";"0";"70";"0";"456767";"51182"
;"SILVA (only NR);Bacteria;Aerophobota;Aerophobia;";"0.0";"0";"70";"70";"0";"70";"0";"456767";"51182"
;"SILVA (only NR);Bacteria;Aerophobota;Aerophobia;Aerophobales;";"0.0";"0";"70";"70";"0";"70";"0";"456767";"51182"
;"SILVA (only NR);Bacteria;Aerophobota;Aerophobia;Aerophobales;Aerophobaceae;";"0.0";"0";"70";"70";"0";"70";"0";"456767";"51182"
;"SILVA (only NR);Bacteria;Aerophobota;Aerophobia;Aerophobales;Aerophobaceae;Aerophobus;";"0.0";"0";"70";"70";"0";"70";"0";"456767";"51182"
;"SILVA (only NR);Bacteria;AncK6;";"0.0";"0";"23";"23";"0";"23";"0";"456814";"51182"
;"SILVA (only NR);Bacteria;AncK6;Incertae Sedis;";"0.0";"0";"23";"23";"0";"23";"0";"456814";"51182"
;"SILVA (only NR);Bacteria;AncK6;Incertae Sedis;Incertae Sedis;";"0.0";"0";"23";"23";"0";"23";"0";"456814";"51182"
;"SILVA (only NR);Bacteria;AncK6;Incertae Sedis;Incertae Sedis;Incertae Sedis;";"0.0";"0";"23";"23";"0";"23";"0";"456814";"51182"
;"SILVA (only NR);Bacteria;AncK6;Incertae Sedis;Incertae Sedis;Incertae Sedis;Incertae Sedis;";"0.0";"0";"23";"23";"0";"23";"0";"456814";"51182"
;"SILVA (only NR);Bacteria;Apal-E12;";"0.0";"0";"3";"3";"0";"3";"0";"456834";"51182"
;"SILVA (only NR);Bacteria;Apal-E12;Incertae Sedis;";"0.0";"0";"3";"3";"0";"3";"0";"456834";"51182"
;"SILVA (only NR);Bacteria;Apal-E12;Incertae Sedis;Incertae Sedis;";"0.0";"0";"3";"3";"0";"3";"0";"456834";"51182"
;"SILVA (only NR);Bacteria;Apal-E12;Incertae Sedis;Incertae Sedis;Incertae Sedis;";"0.0";"0";"3";"3";"0";"3";"0";"456834";"51182"
;"SILVA (only NR);Bacteria;Apal-E12;Incertae Sedis;Incertae Sedis;Incertae Sedis;Incertae Sedis;";"0.0";"0";"3";"3";"0";"3";"0";"456834";"51182"
;"SILVA (only NR);Bacteria;Aquificota;";"0.0";"0";"253";"253";"0";"253";"0";"456584";"51182"
;"SILVA (only NR);Bacteria;Aquificota;Aquificia;";"0.0";"0";"226";"226";"0";"226";"0";"456611";"51182"
;"SILVA (only NR);Bacteria;Aquificota;Aquificia;Aquificales;";"0.0";"0";"130";"130";"0";"130";"0";"456707";"51182"
;"SILVA (only NR);Bacteria;Aquificota;Aquificia;Aquificales;Aquificaceae;";"0.0";"0";"90";"90";"0";"90";"0";"456747";"51182"
;"SILVA (only NR);Bacteria;Aquificota;Aquificia;Aquificales;Aquificaceae;Aquifex;";"0.0";"0";"3";"3";"0";"3";"0";"456834";"51182"
;"SILVA (only NR);Bacteria;Aquificota;Aquificia;Aquificales;Aquificaceae;Hydrogenivirga;";"0.0";"0";"5";"5";"0";"5";"0";"456832";"51182"
;"SILVA (only NR);Bacteria;Aquificota;Aquificia;Aquificales;Aquificaceae;Hydrogenobacter;";"0.0";"0";"14";"14";"0";"14";"0";"456823";"51182"
;"SILVA (only NR);Bacteria;Aquificota;Aquificia;Aquificales;Aquificaceae;Incertae Sedis;";"0.0";"0";"4";"4";"0";"4";"0";"456833";"51182"
;"SILVA (only NR);Bacteria;Aquificota;Aquificia;Aquificales;Aquificaceae;Thermocrinis;";"0.0";"0";"48";"48";"0";"48";"0";"456789";"51182"
;"SILVA (only NR);Bacteria;Aquificota;Aquificia;Aquificales;Aquificaceae;Thermothrix;";"0.0";"0";"16";"16";"0";"16";"0";"456821";"51182"
;"SILVA (only NR);Bacteria;Aquificota;Aquificia;Aquificales;Hydrogenobaculaceae;";"0.0";"0";"40";"40";"0";"40";"0";"456797";"51182"
;"SILVA (only NR);Bacteria;Aquificota;Aquificia;Aquificales;Hydrogenobaculaceae;Hydrogenobaculum;";"0.0";"0";"40";"40";"0";"40";"0";"456797";"51182"
;"SILVA (only NR);Bacteria;Aquificota;Aquificia;Hydrogenothermales;";"0.0";"0";"96";"96";"0";"96";"0";"456741";"51182"
;"SILVA (only NR);Bacteria;Aquificota;Aquificia;Hydrogenothermales;Hydrogenothermaceae;";"0.0";"0";"96";"96";"0";"96";"0";"456741";"51182"
;"SILVA (only NR);Bacteria;Aquificota;Aquificia;Hydrogenothermales;Hydrogenothermaceae;Hydrogenothermus;";"0.0";"0";"7";"7";"0";"7";"0";"456830";"51182"
;"SILVA (only NR);Bacteria;Aquificota;Aquificia;Hydrogenothermales;Hydrogenothermaceae;Incertae Sedis;";"0.0";"0";"10";"10";"0";"10";"0";"456827";"51182"
;"SILVA (only NR);Bacteria;Aquificota;Aquificia;Hydrogenothermales;Hydrogenothermaceae;Persephonella;";"0.0";"0";"16";"16";"0";"16";"0";"456821";"51182"
;"SILVA (only NR);Bacteria;Aquificota;Aquificia;Hydrogenothermales;Hydrogenothermaceae;Sulfurihydrogenibium;";"0.0";"0";"54";"54";"0";"54";"0";"456783";"51182"
;"SILVA (only NR);Bacteria;Aquificota;Aquificia;Hydrogenothermales;Hydrogenothermaceae;Venenivibrio;";"0.0";"0";"9";"9";"0";"9";"0";"456828";"51182"
;"SILVA (only NR);Bacteria;Aquificota;Desulfurobacteriia;";"0.0";"0";"27";"27";"0";"27";"0";"456810";"51182"
;"SILVA (only NR);Bacteria;Aquificota;Desulfurobacteriia;Desulfurobacteriales;";"0.0";"0";"27";"27";"0";"27";"0";"456810";"51182"
;"SILVA (only NR);Bacteria;Aquificota;Desulfurobacteriia;Desulfurobacteriales;Desulfurobacteriaceae;";"0.0";"0";"27";"27";"0";"27";"0";"456810";"51182"
;"SILVA (only NR);Bacteria;Aquificota;Desulfurobacteriia;Desulfurobacteriales;Desulfurobacteriaceae;Balnearium;";"0.0";"0";"2";"2";"0";"2";"0";"456835";"51182"
;"SILVA (only NR);Bacteria;Aquificota;Desulfurobacteriia;Desulfurobacteriales;Desulfurobacteriaceae;Desulfurobacterium;";"0.0";"0";"18";"18";"0";"18";"0";"456819";"51182"
;"SILVA (only NR);Bacteria;Aquificota;Desulfurobacteriia;Desulfurobacteriales;Desulfurobacteriaceae;Phorcysia;";"0.0";"0";"1";"1";"0";"1";"0";"456836";"51182"
;"SILVA (only NR);Bacteria;Aquificota;Desulfurobacteriia;Desulfurobacteriales;Desulfurobacteriaceae;Thermovibrio;";"0.0";"0";"6";"6";"0";"6";"0";"456831";"51182"
;"SILVA (only NR);Bacteria;Armatimonadota;";"0.0";"0";"776";"776";"0";"776";"0";"456061";"51182"
;"SILVA (only NR);Bacteria;Armatimonadota;Armatimonadia;";"0.0";"0";"156";"156";"0";"156";"0";"456681";"51182"
;"SILVA (only NR);Bacteria;Armatimonadota;Armatimonadia;Armatimonadales;";"0.0";"0";"156";"156";"0";"156";"0";"456681";"51182"
;"SILVA (only NR);Bacteria;Armatimonadota;Armatimonadia;Armatimonadales;Armatimonadaceae;";"0.0";"0";"156";"156";"0";"156";"0";"456681";"51182"
;"SILVA (only NR);Bacteria;Armatimonadota;Armatimonadia;Armatimonadales;Armatimonadaceae;Armatimonas;";"0.0";"0";"12";"12";"0";"12";"0";"456825";"51182"
;"SILVA (only NR);Bacteria;Armatimonadota;Armatimonadia;Armatimonadales;Armatimonadaceae;Incertae Sedis;";"0.0";"0";"144";"144";"0";"144";"0";"456693";"51182"
;"SILVA (only NR);Bacteria;Armatimonadota;Chthonomonadia;";"0.0";"0";"88";"88";"0";"88";"0";"456749";"51182"
;"SILVA (only NR);Bacteria;Armatimonadota;Chthonomonadia;Chthonomonadales;";"0.0";"0";"88";"88";"0";"88";"0";"456749";"51182"
;"SILVA (only NR);Bacteria;Armatimonadota;Chthonomonadia;Chthonomonadales;Chthonomonadaceae;";"0.0";"0";"34";"34";"0";"34";"0";"456803";"51182"
;"SILVA (only NR);Bacteria;Armatimonadota;Chthonomonadia;Chthonomonadales;Chthonomonadaceae;Chthonomonas;";"0.0";"0";"34";"34";"0";"34";"0";"456803";"51182"
;"SILVA (only NR);Bacteria;Armatimonadota;Chthonomonadia;Chthonomonadales;Incertae Sedis;";"0.0";"0";"54";"54";"0";"54";"0";"456783";"51182"
;"SILVA (only NR);Bacteria;Armatimonadota;Chthonomonadia;Chthonomonadales;Incertae Sedis;Incertae Sedis;";"0.0";"0";"54";"54";"0";"54";"0";"456783";"51182"
;"SILVA (only NR);Bacteria;Armatimonadota;DG-56;";"0.0";"0";"21";"21";"0";"21";"0";"456816";"51182"
;"SILVA (only NR);Bacteria;Armatimonadota;DG-56;Incertae Sedis;";"0.0";"0";"21";"21";"0";"21";"0";"456816";"51182"
;"SILVA (only NR);Bacteria;Armatimonadota;DG-56;Incertae Sedis;Incertae Sedis;";"0.0";"0";"21";"21";"0";"21";"0";"456816";"51182"
;"SILVA (only NR);Bacteria;Armatimonadota;DG-56;Incertae Sedis;Incertae Sedis;Incertae Sedis;";"0.0";"0";"21";"21";"0";"21";"0";"456816";"51182"
;"SILVA (only NR);Bacteria;Armatimonadota;Fimbriimonadia;";"0.0";"0";"220";"220";"0";"220";"0";"456617";"51182"
;"SILVA (only NR);Bacteria;Armatimonadota;Fimbriimonadia;Fimbriimonadales;";"0.0";"0";"220";"220";"0";"220";"0";"456617";"51182"
;"SILVA (only NR);Bacteria;Armatimonadota;Fimbriimonadia;Fimbriimonadales;Fimbriimonadaceae;";"0.0";"0";"172";"172";"0";"172";"0";"456665";"51182"
;"SILVA (only NR);Bacteria;Armatimonadota;Fimbriimonadia;Fimbriimonadales;Fimbriimonadaceae;Fimbriimonas;";"0.0";"0";"7";"7";"0";"7";"0";"456830";"51182"
;"SILVA (only NR);Bacteria;Armatimonadota;Fimbriimonadia;Fimbriimonadales;Fimbriimonadaceae;Incertae Sedis;";"0.0";"0";"165";"165";"0";"165";"0";"456672";"51182"
;"SILVA (only NR);Bacteria;Armatimonadota;Fimbriimonadia;Fimbriimonadales;Incertae Sedis;";"0.0";"0";"48";"48";"0";"48";"0";"456789";"51182"
;"SILVA (only NR);Bacteria;Armatimonadota;Fimbriimonadia;Fimbriimonadales;Incertae Sedis;Incertae Sedis;";"0.0";"0";"48";"48";"0";"48";"0";"456789";"51182"
;"SILVA (only NR);Bacteria;Armatimonadota;Incertae Sedis;";"0.0";"0";"291";"291";"0";"291";"0";"456546";"51182"
;"SILVA (only NR);Bacteria;Armatimonadota;Incertae Sedis;Incertae Sedis;";"0.0";"0";"291";"291";"0";"291";"0";"456546";"51182"
;"SILVA (only NR);Bacteria;Armatimonadota;Incertae Sedis;Incertae Sedis;Incertae Sedis;";"0.0";"0";"291";"291";"0";"291";"0";"456546";"51182"
;"SILVA (only NR);Bacteria;Armatimonadota;Incertae Sedis;Incertae Sedis;Incertae Sedis;Incertae Sedis;";"0.0";"0";"291";"291";"0";"291";"0";"456546";"51182"
;"SILVA (only NR);Bacteria;Atribacterota;";"0.0";"0";"391";"391";"0";"391";"0";"456446";"51182"
;"SILVA (only NR);Bacteria;Atribacterota;Caldatribacteriia;";"0.0";"0";"48";"48";"0";"48";"0";"456789";"51182"
;"SILVA (only NR);Bacteria;Atribacterota;Caldatribacteriia;Caldatribacteriales;";"0.0";"0";"48";"48";"0";"48";"0";"456789";"51182"
;"SILVA (only NR);Bacteria;Atribacterota;Caldatribacteriia;Caldatribacteriales;Caldatribacteriaceae;";"0.0";"0";"48";"48";"0";"48";"0";"456789";"51182"
;"SILVA (only NR);Bacteria;Atribacterota;Caldatribacteriia;Caldatribacteriales;Caldatribacteriaceae;Candidatus Caldatribacterium;";"0.0";"0";"48";"48";"0";"48";"0";"456789";"51182"
;"SILVA (only NR);Bacteria;Atribacterota;JS1;";"0.0";"0";"343";"343";"0";"343";"0";"456494";"51182"
;"SILVA (only NR);Bacteria;Atribacterota;JS1;Incertae Sedis;";"0.0";"0";"343";"343";"0";"343";"0";"456494";"51182"
;"SILVA (only NR);Bacteria;Atribacterota;JS1;Incertae Sedis;Incertae Sedis;";"0.0";"0";"343";"343";"0";"343";"0";"456494";"51182"
;"SILVA (only NR);Bacteria;Atribacterota;JS1;Incertae Sedis;Incertae Sedis;Incertae Sedis;";"0.0";"0";"343";"343";"0";"343";"0";"456494";"51182"
;"SILVA (only NR);Bacteria;BHI80-139;";"0.0";"0";"41";"41";"0";"41";"0";"456796";"51182"
;"SILVA (only NR);Bacteria;BHI80-139;Incertae Sedis;";"0.0";"0";"41";"41";"0";"41";"0";"456796";"51182"
;"SILVA (only NR);Bacteria;BHI80-139;Incertae Sedis;Incertae Sedis;";"0.0";"0";"41";"41";"0";"41";"0";"456796";"51182"
;"SILVA (only NR);Bacteria;BHI80-139;Incertae Sedis;Incertae Sedis;Incertae Sedis;";"0.0";"0";"41";"41";"0";"41";"0";"456796";"51182"
;"SILVA (only NR);Bacteria;BHI80-139;Incertae Sedis;Incertae Sedis;Incertae Sedis;Incertae Sedis;";"0.0";"0";"41";"41";"0";"41";"0";"456796";"51182"
;"SILVA (only NR);Bacteria;Bacillota;";"0.0";"0";"100532";"100532";"0";"100532";"0";"356305";"51182"
;"SILVA (only NR);Bacteria;Bacillota;BRH-c20a;";"0.0";"0";"32";"32";"0";"32";"0";"456805";"51182"
;"SILVA (only NR);Bacteria;Bacillota;BRH-c20a;Incertae Sedis;";"0.0";"0";"32";"32";"0";"32";"0";"456805";"51182"
;"SILVA (only NR);Bacteria;Bacillota;BRH-c20a;Incertae Sedis;Incertae Sedis;";"0.0";"0";"32";"32";"0";"32";"0";"456805";"51182"
;"SILVA (only NR);Bacteria;Bacillota;BRH-c20a;Incertae Sedis;Incertae Sedis;Incertae Sedis;";"0.0";"0";"32";"32";"0";"32";"0";"456805";"51182"
;"SILVA (only NR);Bacteria;Bacillota;Bacilli;";"0.0";"0";"42704";"42704";"0";"42704";"0";"414133";"51182"
;"SILVA (only NR);Bacteria;Bacillota;Bacilli;Acholeplasmatales;";"0.0";"0";"752";"752";"0";"752";"0";"456085";"51182"
;"SILVA (only NR);Bacteria;Bacillota;Bacilli;Acholeplasmatales;Acholeplasmataceae;";"0.0";"0";"752";"752";"0";"752";"0";"456085";"51182"
;"SILVA (only NR);Bacteria;Bacillota;Bacilli;Acholeplasmatales;Acholeplasmataceae;Acholeplasma;";"0.0";"0";"203";"203";"0";"203";"0";"456634";"51182"
;"SILVA (only NR);Bacteria;Bacillota;Bacilli;Acholeplasmatales;Acholeplasmataceae;Anaeroplasma;";"0.0";"0";"63";"63";"0";"63";"0";"456774";"51182"
;"SILVA (only NR);Bacteria;Bacillota;Bacilli;Acholeplasmatales;Acholeplasmataceae;Candidatus Phytoplasma;";"0.0";"0";"468";"468";"0";"468";"0";"456369";"51182"
;"SILVA (only NR);Bacteria;Bacillota;Bacilli;Acholeplasmatales;Acholeplasmataceae;DMI;";"0.0";"0";"4";"4";"0";"4";"0";"456833";"51182"
;"SILVA (only NR);Bacteria;Bacillota;Bacilli;Acholeplasmatales;Acholeplasmataceae;EMP-G18;";"0.0";"0";"4";"4";"0";"4";"0";"456833";"51182"
;"SILVA (only NR);Bacteria;Bacillota;Bacilli;Acholeplasmatales;Acholeplasmataceae;EUB33-2;";"0.0";"0";"5";"5";"0";"5";"0";"456832";"51182"
;"SILVA (only NR);Bacteria;Bacillota;Bacilli;Acholeplasmatales;Acholeplasmataceae;NED5E9;";"0.0";"0";"3";"3";"0";"3";"0";"456834";"51182"
;"SILVA (only NR);Bacteria;Bacillota;Bacilli;Acholeplasmatales;Acholeplasmataceae;T2WK15B57;";"0.0";"0";"2";"2";"0";"2";"0";"456835";"51182"
;"SILVA (only NR);Bacteria;Bacillota;Bacilli;Alicyclobacillales;";"0.0";"0";"327";"327";"0";"327";"0";"456510";"51182"
;"SILVA (only NR);Bacteria;Bacillota;Bacilli;Alicyclobacillales;Alicyclobacillaceae;";"0.0";"0";"327";"327";"0";"327";"0";"456510";"51182"
;"SILVA (only NR);Bacteria;Bacillota;Bacilli;Alicyclobacillales;Alicyclobacillaceae;Acidibacillus;";"0.0";"0";"36";"36";"0";"36";"0";"456801";"51182"
;"SILVA (only NR);Bacteria;Bacillota;Bacilli;Alicyclobacillales;Alicyclobacillaceae;Alicyclobacillus;";"0.0";"0";"161";"161";"0";"161";"0";"456676";"51182"
;"SILVA (only NR);Bacteria;Bacillota;Bacilli;Alicyclobacillales;Alicyclobacillaceae;Effusibacillus;";"0.0";"0";"23";"23";"0";"23";"0";"456814";"51182"
;"SILVA (only NR);Bacteria;Bacillota;Bacilli;Alicyclobacillales;Alicyclobacillaceae;Tumebacillus;";"0.0";"0";"107";"107";"0";"107";"0";"456730";"51182"
;"SILVA (only NR);Bacteria;Bacillota;Bacilli;Aneurinibacillales;";"0.0";"0";"67";"67";"0";"67";"0";"456770";"51182"
;"SILVA (only NR);Bacteria;Bacillota;Bacilli;Aneurinibacillales;Aneurinibacillaceae;";"0.0";"0";"67";"67";"0";"67";"0";"456770";"51182"
;"SILVA (only NR);Bacteria;Bacillota;Bacilli;Aneurinibacillales;Aneurinibacillaceae;Aneurinibacillus;";"0.0";"0";"67";"67";"0";"67";"0";"456770";"51182"
;"SILVA (only NR);Bacteria;Bacillota;Bacilli;Bacillales;";"0.0";"0";"15844";"15844";"0";"15844";"0";"440993";"51182"
;"SILVA (only NR);Bacteria;Bacillota;Bacilli;Bacillales;Bacillaceae;";"0.0";"0";"13752";"13752";"0";"13752";"0";"443085";"51182"
;"SILVA (only NR);Bacteria;Bacillota;Bacilli;Bacillales;Bacillaceae;Aeribacillus;";"0.0";"0";"51";"51";"0";"51";"0";"456786";"51182"
;"SILVA (only NR);Bacteria;Bacillota;Bacilli;Bacillales;Bacillaceae;Alkalibacillus;";"0.0";"0";"17";"17";"0";"17";"0";"456820";"51182"
;"SILVA (only NR);Bacteria;Bacillota;Bacilli;Bacillales;Bacillaceae;Alkalicoccobacillus;";"0.0";"0";"22";"22";"0";"22";"0";"456815";"51182"
;"SILVA (only NR);Bacteria;Bacillota;Bacilli;Bacillales;Bacillaceae;Alkalihalobacillus;";"0.0";"0";"27";"27";"0";"27";"0";"456810";"51182"
;"SILVA (only NR);Bacteria;Bacillota;Bacilli;Bacillales;Bacillaceae;Alkalihalobacterium;";"0.0";"0";"6";"6";"0";"6";"0";"456831";"51182"
;"SILVA (only NR);Bacteria;Bacillota;Bacilli;Bacillales;Bacillaceae;Alkalihalophilus;";"0.0";"0";"34";"34";"0";"34";"0";"456803";"51182"
;"SILVA (only NR);Bacteria;Bacillota;Bacilli;Bacillales;Bacillaceae;Alkalilactibacillus;";"0.0";"0";"9";"9";"0";"9";"0";"456828";"51182"
;"SILVA (only NR);Bacteria;Bacillota;Bacilli;Bacillales;Bacillaceae;Allobacillus;";"0.0";"0";"7";"7";"0";"7";"0";"456830";"51182"
;"SILVA (only NR);Bacteria;Bacillota;Bacilli;Bacillales;Bacillaceae;Amphibacillus;";"0.0";"0";"22";"22";"0";"22";"0";"456815";"51182"
;"SILVA (only NR);Bacteria;Bacillota;Bacilli;Bacillales;Bacillaceae;Anaerobacillus;";"0.0";"0";"43";"43";"0";"43";"0";"456794";"51182"
;"SILVA (only NR);Bacteria;Bacillota;Bacilli;Bacillales;Bacillaceae;Anoxybacillus;";"0.0";"0";"753";"753";"0";"753";"0";"456084";"51182"
;"SILVA (only NR);Bacteria;Bacillota;Bacilli;Bacillales;Bacillaceae;Aquibacillus;";"0.0";"0";"10";"10";"0";"10";"0";"456827";"51182"
;"SILVA (only NR);Bacteria;Bacillota;Bacilli;Bacillales;Bacillaceae;Aquisalibacillus;";"0.0";"0";"4";"4";"0";"4";"0";"456833";"51182"
;"SILVA (only NR);Bacteria;Bacillota;Bacilli;Bacillales;Bacillaceae;Aureibacillus;";"0.0";"0";"4";"4";"0";"4";"0";"456833";"51182"
;"SILVA (only NR);Bacteria;Bacillota;Bacilli;Bacillales;Bacillaceae;Bacillus;";"0.0";"0";"7505";"7505";"0";"7505";"0";"449332";"51182"
;"SILVA (only NR);Bacteria;Bacillota;Bacilli;Bacillales;Bacillaceae;Caldibacillus;";"0.0";"0";"15";"15";"0";"15";"0";"456822";"51182"
;"SILVA (only NR);Bacteria;Bacillota;Bacilli;Bacillales;Bacillaceae;Calditerricola;";"0.0";"0";"4";"4";"0";"4";"0";"456833";"51182"
;"SILVA (only NR);Bacteria;Bacillota;Bacilli;Bacillales;Bacillaceae;Cerasibacillus;";"0.0";"0";"8";"8";"0";"8";"0";"456829";"51182"
;"SILVA (only NR);Bacteria;Bacillota;Bacilli;Bacillales;Bacillaceae;Compostibacillus;";"0.0";"0";"4";"4";"0";"4";"0";"456833";"51182"
;"SILVA (only NR);Bacteria;Bacillota;Bacilli;Bacillales;Bacillaceae;Cytobacillus;";"0.0";"0";"27";"27";"0";"27";"0";"456810";"51182"
;"SILVA (only NR);Bacteria;Bacillota;Bacilli;Bacillales;Bacillaceae;Desertibacillus;";"0.0";"0";"1";"1";"0";"1";"0";"456836";"51182"
;"SILVA (only NR);Bacteria;Bacillota;Bacilli;Bacillales;Bacillaceae;Ectobacillus;";"0.0";"0";"27";"27";"0";"27";"0";"456810";"51182"
;"SILVA (only NR);Bacteria;Bacillota;Bacilli;Bacillales;Bacillaceae;Falsibacillus;";"0.0";"0";"2";"2";"0";"2";"0";"456835";"51182"
;"SILVA (only NR);Bacteria;Bacillota;Bacilli;Bacillales;Bacillaceae;Ferdinandcohnia;";"0.0";"0";"34";"34";"0";"34";"0";"456803";"51182"
;"SILVA (only NR);Bacteria;Bacillota;Bacilli;Bacillales;Bacillaceae;Fermentibacillus;";"0.0";"0";"4";"4";"0";"4";"0";"456833";"51182"
;"SILVA (only NR);Bacteria;Bacillota;Bacilli;Bacillales;Bacillaceae;Fictibacillus;";"0.0";"0";"86";"86";"0";"86";"0";"456751";"51182"
;"SILVA (only NR);Bacteria;Bacillota;Bacilli;Bacillales;Bacillaceae;Filobacillus;";"0.0";"0";"3";"3";"0";"3";"0";"456834";"51182"
;"SILVA (only NR);Bacteria;Bacillota;Bacilli;Bacillales;Bacillaceae;Geobacillus;";"0.0";"0";"496";"496";"0";"496";"0";"456341";"51182"
;"SILVA (only NR);Bacteria;Bacillota;Bacilli;Bacillales;Bacillaceae;Gottfriedia;";"0.0";"0";"52";"52";"0";"52";"0";"456785";"51182"
;"SILVA (only NR);Bacteria;Bacillota;Bacilli;Bacillales;Bacillaceae;Gracilibacillus;";"0.0";"0";"48";"48";"0";"48";"0";"456789";"51182"
;"SILVA (only NR);Bacteria;Bacillota;Bacilli;Bacillales;Bacillaceae;Halalkalibacillus;";"0.0";"0";"3";"3";"0";"3";"0";"456834";"51182"
;"SILVA (only NR);Bacteria;Bacillota;Bacilli;Bacillales;Bacillaceae;Halalkalibacter;";"0.0";"0";"106";"106";"0";"106";"0";"456731";"51182"
;"SILVA (only NR);Bacteria;Bacillota;Bacilli;Bacillales;Bacillaceae;Halalkalibacterium;";"0.0";"0";"49";"49";"0";"49";"0";"456788";"51182"
;"SILVA (only NR);Bacteria;Bacillota;Bacilli;Bacillales;Bacillaceae;Halobacillus;";"0.0";"0";"164";"164";"0";"164";"0";"456673";"51182"
;"SILVA (only NR);Bacteria;Bacillota;Bacilli;Bacillales;Bacillaceae;Halolactibacillus;";"0.0";"0";"33";"33";"0";"33";"0";"456804";"51182"
;"SILVA (only NR);Bacteria;Bacillota;Bacilli;Bacillales;Bacillaceae;Heyndrickxia;";"0.0";"0";"30";"30";"0";"30";"0";"456807";"51182"
;"SILVA (only NR);Bacteria;Bacillota;Bacilli;Bacillales;Bacillaceae;Incertae Sedis;";"0.0";"0";"76";"76";"0";"76";"0";"456761";"51182"
;"SILVA (only NR);Bacteria;Bacillota;Bacilli;Bacillales;Bacillaceae;Lederbergia;";"0.0";"0";"48";"48";"0";"48";"0";"456789";"51182"
;"SILVA (only NR);Bacteria;Bacillota;Bacilli;Bacillales;Bacillaceae;Lentibacillus;";"0.0";"0";"21";"21";"0";"21";"0";"456816";"51182"
;"SILVA (only NR);Bacteria;Bacillota;Bacilli;Bacillales;Bacillaceae;Litchfieldia;";"0.0";"0";"69";"69";"0";"69";"0";"456768";"51182"
;"SILVA (only NR);Bacteria;Bacillota;Bacilli;Bacillales;Bacillaceae;Lottiidibacillus;";"0.0";"0";"2";"2";"0";"2";"0";"456835";"51182"
;"SILVA (only NR);Bacteria;Bacillota;Bacilli;Bacillales;Bacillaceae;Margalitia;";"0.0";"0";"1";"1";"0";"1";"0";"456836";"51182"
;"SILVA (only NR);Bacteria;Bacillota;Bacilli;Bacillales;Bacillaceae;Melghiribacillus;";"0.0";"0";"2";"2";"0";"2";"0";"456835";"51182"
;"SILVA (only NR);Bacteria;Bacillota;Bacilli;Bacillales;Bacillaceae;Mesobacillus;";"0.0";"0";"186";"186";"0";"186";"0";"456651";"51182"
;"SILVA (only NR);Bacteria;Bacillota;Bacilli;Bacillales;Bacillaceae;Metabacillus;";"0.0";"0";"225";"225";"0";"225";"0";"456612";"51182"
;"SILVA (only NR);Bacteria;Bacillota;Bacilli;Bacillales;Bacillaceae;Microaerobacter;";"0.0";"0";"1";"1";"0";"1";"0";"456836";"51182"
;"SILVA (only NR);Bacteria;Bacillota;Bacilli;Bacillales;Bacillaceae;Natronobacillus;";"0.0";"0";"1";"1";"0";"1";"0";"456836";"51182"
;"SILVA (only NR);Bacteria;Bacillota;Bacilli;Bacillales;Bacillaceae;Neobacillus;";"0.0";"0";"353";"353";"0";"353";"0";"456484";"51182"
;"SILVA (only NR);Bacteria;Bacillota;Bacilli;Bacillales;Bacillaceae;Niallia;";"0.0";"0";"288";"288";"0";"288";"0";"456549";"51182"
;"SILVA (only NR);Bacteria;Bacillota;Bacilli;Bacillales;Bacillaceae;Oceanobacillus;";"0.0";"0";"194";"194";"0";"194";"0";"456643";"51182"
;"SILVA (only NR);Bacteria;Bacillota;Bacilli;Bacillales;Bacillaceae;Ornithinibacillus;";"0.0";"0";"24";"24";"0";"24";"0";"456813";"51182"
;"SILVA (only NR);Bacteria;Bacillota;Bacilli;Bacillales;Bacillaceae;Parageobacillus;";"0.0";"0";"99";"99";"0";"99";"0";"456738";"51182"
;"SILVA (only NR);Bacteria;Bacillota;Bacilli;Bacillales;Bacillaceae;Paraliobacillus;";"0.0";"0";"10";"10";"0";"10";"0";"456827";"51182"
;"SILVA (only NR);Bacteria;Bacillota;Bacilli;Bacillales;Bacillaceae;Paucisalibacillus;";"0.0";"0";"10";"10";"0";"10";"0";"456827";"51182"
;"SILVA (only NR);Bacteria;Bacillota;Bacilli;Bacillales;Bacillaceae;Pelagirhabdus;";"0.0";"0";"3";"3";"0";"3";"0";"456834";"51182"
;"SILVA (only NR);Bacteria;Bacillota;Bacilli;Bacillales;Bacillaceae;Peribacillus;";"0.0";"0";"374";"374";"0";"374";"0";"456463";"51182"
;"SILVA (only NR);Bacteria;Bacillota;Bacilli;Bacillales;Bacillaceae;Piscibacillus;";"0.0";"0";"11";"11";"0";"11";"0";"456826";"51182"
;"SILVA (only NR);Bacteria;Bacillota;Bacilli;Bacillales;Bacillaceae;Polygonibacillus;";"0.0";"0";"28";"28";"0";"28";"0";"456809";"51182"
;"SILVA (only NR);Bacteria;Bacillota;Bacilli;Bacillales;Bacillaceae;Pontibacillus;";"0.0";"0";"27";"27";"0";"27";"0";"456810";"51182"
;"SILVA (only NR);Bacteria;Bacillota;Bacilli;Bacillales;Bacillaceae;Priestia;";"0.0";"0";"1021";"1021";"0";"1021";"0";"455816";"51182"
;"SILVA (only NR);Bacteria;Bacillota;Bacilli;Bacillales;Bacillaceae;Pseudalkalibacillus;";"0.0";"0";"13";"13";"0";"13";"0";"456824";"51182"
;"SILVA (only NR);Bacteria;Bacillota;Bacilli;Bacillales;Bacillaceae;Pseudogracilibacillus;";"0.0";"0";"18";"18";"0";"18";"0";"456819";"51182"
;"SILVA (only NR);Bacteria;Bacillota;Bacilli;Bacillales;Bacillaceae;Pueribacillus;";"0.0";"0";"7";"7";"0";"7";"0";"456830";"51182"
;"SILVA (only NR);Bacteria;Bacillota;Bacilli;Bacillales;Bacillaceae;Rossellomorea;";"0.0";"0";"292";"292";"0";"292";"0";"456545";"51182"
;"SILVA (only NR);Bacteria;Bacillota;Bacilli;Bacillales;Bacillaceae;Saccharococcus;";"0.0";"0";"2";"2";"0";"2";"0";"456835";"51182"
;"SILVA (only NR);Bacteria;Bacillota;Bacilli;Bacillales;Bacillaceae;Salimicrobium;";"0.0";"0";"26";"26";"0";"26";"0";"456811";"51182"
;"SILVA (only NR);Bacteria;Bacillota;Bacilli;Bacillales;Bacillaceae;Salinibacillus;";"0.0";"0";"4";"4";"0";"4";"0";"456833";"51182"
;"SILVA (only NR);Bacteria;Bacillota;Bacilli;Bacillales;Bacillaceae;Salirhabdus;";"0.0";"0";"6";"6";"0";"6";"0";"456831";"51182"
;"SILVA (only NR);Bacteria;Bacillota;Bacilli;Bacillales;Bacillaceae;Saliterribacillus;";"0.0";"0";"3";"3";"0";"3";"0";"456834";"51182"
;"SILVA (only NR);Bacteria;Bacillota;Bacilli;Bacillales;Bacillaceae;Schinkia;";"0.0";"0";"34";"34";"0";"34";"0";"456803";"51182"
;"SILVA (only NR);Bacteria;Bacillota;Bacilli;Bacillales;Bacillaceae;Sediminibacillus;";"0.0";"0";"7";"7";"0";"7";"0";"456830";"51182"
;"SILVA (only NR);Bacteria;Bacillota;Bacilli;Bacillales;Bacillaceae;Shouchella;";"0.0";"0";"93";"93";"0";"93";"0";"456744";"51182"
;"SILVA (only NR);Bacteria;Bacillota;Bacilli;Bacillales;Bacillaceae;Siminovitchia;";"0.0";"0";"40";"40";"0";"40";"0";"456797";"51182"
;"SILVA (only NR);Bacteria;Bacillota;Bacilli;Bacillales;Bacillaceae;Sinibacillus;";"0.0";"0";"4";"4";"0";"4";"0";"456833";"51182"
;"SILVA (only NR);Bacteria;Bacillota;Bacilli;Bacillales;Bacillaceae;Streptohalobacillus;";"0.0";"0";"1";"1";"0";"1";"0";"456836";"51182"
;"SILVA (only NR);Bacteria;Bacillota;Bacilli;Bacillales;Bacillaceae;Sutcliffiella;";"0.0";"0";"91";"91";"0";"91";"0";"456746";"51182"
;"SILVA (only NR);Bacteria;Bacillota;Bacilli;Bacillales;Bacillaceae;Swionibacillus;";"0.0";"0";"3";"3";"0";"3";"0";"456834";"51182"
;"SILVA (only NR);Bacteria;Bacillota;Bacilli;Bacillales;Bacillaceae;Tenuibacillus;";"0.0";"0";"3";"3";"0";"3";"0";"456834";"51182"
;"SILVA (only NR);Bacteria;Bacillota;Bacilli;Bacillales;Bacillaceae;Tepidibacillus;";"0.0";"0";"7";"7";"0";"7";"0";"456830";"51182"
;"SILVA (only NR);Bacteria;Bacillota;Bacilli;Bacillales;Bacillaceae;Terribacillus;";"0.0";"0";"22";"22";"0";"22";"0";"456815";"51182"
;"SILVA (only NR);Bacteria;Bacillota;Bacilli;Bacillales;Bacillaceae;Thalassobacillus;";"0.0";"0";"20";"20";"0";"20";"0";"456817";"51182"
;"SILVA (only NR);Bacteria;Bacillota;Bacilli;Bacillales;Bacillaceae;Thermolongibacillus;";"0.0";"0";"2";"2";"0";"2";"0";"456835";"51182"
;"SILVA (only NR);Bacteria;Bacillota;Bacilli;Bacillales;Bacillaceae;Ureibacillus;";"0.0";"0";"28";"28";"0";"28";"0";"456809";"51182"
;"SILVA (only NR);Bacteria;Bacillota;Bacilli;Bacillales;Bacillaceae;Virgibacillus;";"0.0";"0";"176";"176";"0";"176";"0";"456661";"51182"
;"SILVA (only NR);Bacteria;Bacillota;Bacilli;Bacillales;Bacillaceae;Vulcanibacillus;";"0.0";"0";"17";"17";"0";"17";"0";"456820";"51182"
;"SILVA (only NR);Bacteria;Bacillota;Bacilli;Bacillales;Bacillaceae;Weizmannia;";"0.0";"0";"49";"49";"0";"49";"0";"456788";"51182"
;"SILVA (only NR);Bacteria;Bacillota;Bacilli;Bacillales;Incertae Sedis;";"0.0";"0";"1";"1";"0";"1";"0";"456836";"51182"
;"SILVA (only NR);Bacteria;Bacillota;Bacilli;Bacillales;Incertae Sedis;Incertae Sedis;";"0.0";"0";"1";"1";"0";"1";"0";"456836";"51182"
;"SILVA (only NR);Bacteria;Bacillota;Bacilli;Bacillales;Marinococcaceae;";"0.0";"0";"105";"105";"0";"105";"0";"456732";"51182"
;"SILVA (only NR);Bacteria;Bacillota;Bacilli;Bacillales;Marinococcaceae;Aidingibacillus;";"0.0";"0";"1";"1";"0";"1";"0";"456836";"51182"
;"SILVA (only NR);Bacteria;Bacillota;Bacilli;Bacillales;Marinococcaceae;Aliibacillus;";"0.0";"0";"1";"1";"0";"1";"0";"456836";"51182"
;"SILVA (only NR);Bacteria;Bacillota;Bacilli;Bacillales;Marinococcaceae;Alteribacillus;";"0.0";"0";"19";"19";"0";"19";"0";"456818";"51182"
;"SILVA (only NR);Bacteria;Bacillota;Bacilli;Bacillales;Marinococcaceae;Geomicrobium;";"0.0";"0";"9";"9";"0";"9";"0";"456828";"51182"
;"SILVA (only NR);Bacteria;Bacillota;Bacilli;Bacillales;Marinococcaceae;Incertae Sedis;";"0.0";"0";"3";"3";"0";"3";"0";"456834";"51182"
;"SILVA (only NR);Bacteria;Bacillota;Bacilli;Bacillales;Marinococcaceae;Marinococcus;";"0.0";"0";"47";"47";"0";"47";"0";"456790";"51182"
;"SILVA (only NR);Bacteria;Bacillota;Bacilli;Bacillales;Marinococcaceae;Natribacillus;";"0.0";"0";"5";"5";"0";"5";"0";"456832";"51182"
;"SILVA (only NR);Bacteria;Bacillota;Bacilli;Bacillales;Marinococcaceae;Salibacterium;";"0.0";"0";"11";"11";"0";"11";"0";"456826";"51182"
;"SILVA (only NR);Bacteria;Bacillota;Bacilli;Bacillales;Marinococcaceae;Salsuginibacillus;";"0.0";"0";"5";"5";"0";"5";"0";"456832";"51182"
;"SILVA (only NR);Bacteria;Bacillota;Bacilli;Bacillales;Marinococcaceae;Sinobaca;";"0.0";"0";"4";"4";"0";"4";"0";"456833";"51182"
;"SILVA (only NR);Bacteria;Bacillota;Bacilli;Bacillales;Planococcaceae;";"0.0";"0";"1802";"1802";"0";"1802";"0";"455035";"51182"
;"SILVA (only NR);Bacteria;Bacillota;Bacilli;Bacillales;Planococcaceae;Bhargavaea;";"0.0";"0";"30";"30";"0";"30";"0";"456807";"51182"
;"SILVA (only NR);Bacteria;Bacillota;Bacilli;Bacillales;Planococcaceae;Caryophanon;";"0.0";"0";"9";"9";"0";"9";"0";"456828";"51182"
;"SILVA (only NR);Bacteria;Bacillota;Bacilli;Bacillales;Planococcaceae;Chryseomicrobium;";"0.0";"0";"29";"29";"0";"29";"0";"456808";"51182"
;"SILVA (only NR);Bacteria;Bacillota;Bacilli;Bacillales;Planococcaceae;Chungangia;";"0.0";"0";"6";"6";"0";"6";"0";"456831";"51182"
;"SILVA (only NR);Bacteria;Bacillota;Bacilli;Bacillales;Planococcaceae;Domibacillus;";"0.0";"0";"42";"42";"0";"42";"0";"456795";"51182"
;"SILVA (only NR);Bacteria;Bacillota;Bacilli;Bacillales;Planococcaceae;Incertae Sedis;";"0.0";"0";"65";"65";"0";"65";"0";"456772";"51182"
;"SILVA (only NR);Bacteria;Bacillota;Bacilli;Bacillales;Planococcaceae;Indiicoccus;";"0.0";"0";"2";"2";"0";"2";"0";"456835";"51182"
;"SILVA (only NR);Bacteria;Bacillota;Bacilli;Bacillales;Planococcaceae;Jeotgalibacillus;";"0.0";"0";"31";"31";"0";"31";"0";"456806";"51182"
;"SILVA (only NR);Bacteria;Bacillota;Bacilli;Bacillales;Planococcaceae;Kurthia;";"0.0";"0";"55";"55";"0";"55";"0";"456782";"51182"
;"SILVA (only NR);Bacteria;Bacillota;Bacilli;Bacillales;Planococcaceae;Lysinibacillus;";"0.0";"0";"707";"707";"0";"707";"0";"456130";"51182"
;"SILVA (only NR);Bacteria;Bacillota;Bacilli;Bacillales;Planococcaceae;Metasolibacillus;";"0.0";"0";"1";"1";"0";"1";"0";"456836";"51182"
;"SILVA (only NR);Bacteria;Bacillota;Bacilli;Bacillales;Planococcaceae;Paenisporosarcina;";"0.0";"0";"47";"47";"0";"47";"0";"456790";"51182"
;"SILVA (only NR);Bacteria;Bacillota;Bacilli;Bacillales;Planococcaceae;Planococcus;";"0.0";"0";"329";"329";"0";"329";"0";"456508";"51182"
;"SILVA (only NR);Bacteria;Bacillota;Bacilli;Bacillales;Planococcaceae;Psychrobacillus;";"0.0";"0";"64";"64";"0";"64";"0";"456773";"51182"
;"SILVA (only NR);Bacteria;Bacillota;Bacilli;Bacillales;Planococcaceae;Rummeliibacillus;";"0.0";"0";"31";"31";"0";"31";"0";"456806";"51182"
;"SILVA (only NR);Bacteria;Bacillota;Bacilli;Bacillales;Planococcaceae;Savagea;";"0.0";"0";"3";"3";"0";"3";"0";"456834";"51182"
;"SILVA (only NR);Bacteria;Bacillota;Bacilli;Bacillales;Planococcaceae;Solibacillus;";"0.0";"0";"132";"132";"0";"132";"0";"456705";"51182"
;"SILVA (only NR);Bacteria;Bacillota;Bacilli;Bacillales;Planococcaceae;Sporosarcina;";"0.0";"0";"207";"207";"0";"207";"0";"456630";"51182"
;"SILVA (only NR);Bacteria;Bacillota;Bacilli;Bacillales;Planococcaceae;Viridibacillus;";"0.0";"0";"10";"10";"0";"10";"0";"456827";"51182"
;"SILVA (only NR);Bacteria;Bacillota;Bacilli;Bacillales;Planococcaceae;[Renibacterium] salmoninarum group;";"0.0";"0";"2";"2";"0";"2";"0";"456835";"51182"
;"SILVA (only NR);Bacteria;Bacillota;Bacilli;Bacillales;Salisediminibacteriaceae;";"0.0";"0";"91";"91";"0";"91";"0";"456746";"51182"
;"SILVA (only NR);Bacteria;Bacillota;Bacilli;Bacillales;Salisediminibacteriaceae;Alkalicoccus;";"0.0";"0";"13";"13";"0";"13";"0";"456824";"51182"
;"SILVA (only NR);Bacteria;Bacillota;Bacilli;Bacillales;Salisediminibacteriaceae;Alteribacter;";"0.0";"0";"13";"13";"0";"13";"0";"456824";"51182"
;"SILVA (only NR);Bacteria;Bacillota;Bacilli;Bacillales;Salisediminibacteriaceae;Evansella;";"0.0";"0";"22";"22";"0";"22";"0";"456815";"51182"
;"SILVA (only NR);Bacteria;Bacillota;Bacilli;Bacillales;Salisediminibacteriaceae;Salipaludibacillus;";"0.0";"0";"26";"26";"0";"26";"0";"456811";"51182"
;"SILVA (only NR);Bacteria;Bacillota;Bacilli;Bacillales;Salisediminibacteriaceae;Salisediminibacterium;";"0.0";"0";"15";"15";"0";"15";"0";"456822";"51182"
;"SILVA (only NR);Bacteria;Bacillota;Bacilli;Bacillales;Salisediminibacteriaceae;Texcoconibacillus;";"0.0";"0";"2";"2";"0";"2";"0";"456835";"51182"
;"SILVA (only NR);Bacteria;Bacillota;Bacilli;Bacillales;Sporolactobacillaceae;";"0.0";"0";"93";"93";"0";"93";"0";"456744";"51182"
;"SILVA (only NR);Bacteria;Bacillota;Bacilli;Bacillales;Sporolactobacillaceae;Caenibacillus;";"0.0";"0";"2";"2";"0";"2";"0";"456835";"51182"
;"SILVA (only NR);Bacteria;Bacillota;Bacilli;Bacillales;Sporolactobacillaceae;Camelliibacillus;";"0.0";"0";"1";"1";"0";"1";"0";"456836";"51182"
;"SILVA (only NR);Bacteria;Bacillota;Bacilli;Bacillales;Sporolactobacillaceae;Incertae Sedis;";"0.0";"0";"3";"3";"0";"3";"0";"456834";"51182"
;"SILVA (only NR);Bacteria;Bacillota;Bacilli;Bacillales;Sporolactobacillaceae;Pullulanibacillus;";"0.0";"0";"12";"12";"0";"12";"0";"456825";"51182"
;"SILVA (only NR);Bacteria;Bacillota;Bacilli;Bacillales;Sporolactobacillaceae;Scopulibacillus;";"0.0";"0";"4";"4";"0";"4";"0";"456833";"51182"
;"SILVA (only NR);Bacteria;Bacillota;Bacilli;Bacillales;Sporolactobacillaceae;Sporolactobacillus;";"0.0";"0";"67";"67";"0";"67";"0";"456770";"51182"
;"SILVA (only NR);Bacteria;Bacillota;Bacilli;Bacillales;Sporolactobacillaceae;Terrilactibacillus;";"0.0";"0";"3";"3";"0";"3";"0";"456834";"51182"
;"SILVA (only NR);Bacteria;Bacillota;Bacilli;Bacillales;Sporolactobacillaceae;Tuberibacillus;";"0.0";"0";"1";"1";"0";"1";"0";"456836";"51182"
;"SILVA (only NR);Bacteria;Bacillota;Bacilli;Brevibacillales;";"0.0";"0";"405";"405";"0";"405";"0";"456432";"51182"
;"SILVA (only NR);Bacteria;Bacillota;Bacilli;Brevibacillales;Brevibacillaceae;";"0.0";"0";"405";"405";"0";"405";"0";"456432";"51182"
;"SILVA (only NR);Bacteria;Bacillota;Bacilli;Brevibacillales;Brevibacillaceae;Brevibacillus;";"0.0";"0";"405";"405";"0";"405";"0";"456432";"51182"
;"SILVA (only NR);Bacteria;Bacillota;Bacilli;Caldalkalibacillales;";"0.0";"0";"7";"7";"0";"7";"0";"456830";"51182"
;"SILVA (only NR);Bacteria;Bacillota;Bacilli;Caldalkalibacillales;Caldalkalibacillaceae;";"0.0";"0";"7";"7";"0";"7";"0";"456830";"51182"
;"SILVA (only NR);Bacteria;Bacillota;Bacilli;Caldalkalibacillales;Caldalkalibacillaceae;Caldalkalibacillus;";"0.0";"0";"7";"7";"0";"7";"0";"456830";"51182"
;"SILVA (only NR);Bacteria;Bacillota;Bacilli;Desulfuribacillales;";"0.0";"0";"11";"11";"0";"11";"0";"456826";"51182"
;"SILVA (only NR);Bacteria;Bacillota;Bacilli;Desulfuribacillales;Desulfuribacillaceae;";"0.0";"0";"11";"11";"0";"11";"0";"456826";"51182"
;"SILVA (only NR);Bacteria;Bacillota;Bacilli;Desulfuribacillales;Desulfuribacillaceae;Desulfuribacillus;";"0.0";"0";"11";"11";"0";"11";"0";"456826";"51182"
;"SILVA (only NR);Bacteria;Bacillota;Bacilli;Erysipelotrichales;";"0.0";"0";"2343";"2343";"0";"2343";"0";"454494";"51182"
;"SILVA (only NR);Bacteria;Bacillota;Bacilli;Erysipelotrichales;Erysipelatoclostridiaceae;";"0.0";"0";"743";"743";"0";"743";"0";"456094";"51182"
;"SILVA (only NR);Bacteria;Bacillota;Bacilli;Erysipelotrichales;Erysipelatoclostridiaceae;Asteroleplasma;";"0.0";"0";"18";"18";"0";"18";"0";"456819";"51182"
;"SILVA (only NR);Bacteria;Bacillota;Bacilli;Erysipelotrichales;Erysipelatoclostridiaceae;Catenibacterium;";"0.0";"0";"130";"130";"0";"130";"0";"456707";"51182"
;"SILVA (only NR);Bacteria;Bacillota;Bacilli;Erysipelotrichales;Erysipelatoclostridiaceae;Coprobacillus;";"0.0";"0";"10";"10";"0";"10";"0";"456827";"51182"
;"SILVA (only NR);Bacteria;Bacillota;Bacilli;Erysipelotrichales;Erysipelatoclostridiaceae;Eggerthia;";"0.0";"0";"10";"10";"0";"10";"0";"456827";"51182"
;"SILVA (only NR);Bacteria;Bacillota;Bacilli;Erysipelotrichales;Erysipelatoclostridiaceae;Erysipelotrichaceae UCG-002;";"0.0";"0";"40";"40";"0";"40";"0";"456797";"51182"
;"SILVA (only NR);Bacteria;Bacillota;Bacilli;Erysipelotrichales;Erysipelatoclostridiaceae;Erysipelotrichaceae UCG-003;";"0.0";"0";"118";"118";"0";"118";"0";"456719";"51182"
;"SILVA (only NR);Bacteria;Bacillota;Bacilli;Erysipelotrichales;Erysipelatoclostridiaceae;Incertae Sedis;";"0.0";"0";"23";"23";"0";"23";"0";"456814";"51182"
;"SILVA (only NR);Bacteria;Bacillota;Bacilli;Erysipelotrichales;Erysipelatoclostridiaceae;Kandleria;";"0.0";"0";"2";"2";"0";"2";"0";"456835";"51182"
;"SILVA (only NR);Bacteria;Bacillota;Bacilli;Erysipelotrichales;Erysipelatoclostridiaceae;Longibaculum;";"0.0";"0";"40";"40";"0";"40";"0";"456797";"51182"
;"SILVA (only NR);Bacteria;Bacillota;Bacilli;Erysipelotrichales;Erysipelatoclostridiaceae;Massiliomicrobiota;";"0.0";"0";"50";"50";"0";"50";"0";"456787";"51182"
;"SILVA (only NR);Bacteria;Bacillota;Bacilli;Erysipelotrichales;Erysipelatoclostridiaceae;Sharpea;";"0.0";"0";"7";"7";"0";"7";"0";"456830";"51182"
;"SILVA (only NR);Bacteria;Bacillota;Bacilli;Erysipelotrichales;Erysipelatoclostridiaceae;Tannockella;";"0.0";"0";"2";"2";"0";"2";"0";"456835";"51182"
;"SILVA (only NR);Bacteria;Bacillota;Bacilli;Erysipelotrichales;Erysipelatoclostridiaceae;Thomasclavelia;";"0.0";"0";"106";"106";"0";"106";"0";"456731";"51182"
;"SILVA (only NR);Bacteria;Bacillota;Bacilli;Erysipelotrichales;Erysipelatoclostridiaceae;UCG-004;";"0.0";"0";"187";"187";"0";"187";"0";"456650";"51182"
;"SILVA (only NR);Bacteria;Bacillota;Bacilli;Erysipelotrichales;Erysipelotrichaceae;";"0.0";"0";"1589";"1589";"0";"1589";"0";"455248";"51182"
;"SILVA (only NR);Bacteria;Bacillota;Bacilli;Erysipelotrichales;Erysipelotrichaceae;Absiella;";"0.0";"0";"2";"2";"0";"2";"0";"456835";"51182"
;"SILVA (only NR);Bacteria;Bacillota;Bacilli;Erysipelotrichales;Erysipelotrichaceae;Allobaculum;";"0.0";"0";"16";"16";"0";"16";"0";"456821";"51182"
;"SILVA (only NR);Bacteria;Bacillota;Bacilli;Erysipelotrichales;Erysipelotrichaceae;Amedibacillus;";"0.0";"0";"3";"3";"0";"3";"0";"456834";"51182"
;"SILVA (only NR);Bacteria;Bacillota;Bacilli;Erysipelotrichales;Erysipelotrichaceae;Anaerorhabdus;";"0.0";"0";"44";"44";"0";"44";"0";"456793";"51182"
;"SILVA (only NR);Bacteria;Bacillota;Bacilli;Erysipelotrichales;Erysipelotrichaceae;Breznakia;";"0.0";"0";"10";"10";"0";"10";"0";"456827";"51182"
;"SILVA (only NR);Bacteria;Bacillota;Bacilli;Erysipelotrichales;Erysipelotrichaceae;Bulleidia;";"0.0";"0";"4";"4";"0";"4";"0";"456833";"51182"
;"SILVA (only NR);Bacteria;Bacillota;Bacilli;Erysipelotrichales;Erysipelotrichaceae;Catenisphaera;";"0.0";"0";"21";"21";"0";"21";"0";"456816";"51182"
;"SILVA (only NR);Bacteria;Bacillota;Bacilli;Erysipelotrichales;Erysipelotrichaceae;Culicoidibacter;";"0.0";"0";"40";"40";"0";"40";"0";"456797";"51182"
;"SILVA (only NR);Bacteria;Bacillota;Bacilli;Erysipelotrichales;Erysipelotrichaceae;Dielma;";"0.0";"0";"26";"26";"0";"26";"0";"456811";"51182"
;"SILVA (only NR);Bacteria;Bacillota;Bacilli;Erysipelotrichales;Erysipelotrichaceae;Dubosiella;";"0.0";"0";"73";"73";"0";"73";"0";"456764";"51182"
;"SILVA (only NR);Bacteria;Bacillota;Bacilli;Erysipelotrichales;Erysipelotrichaceae;Erysipelothrix;";"0.0";"0";"190";"190";"0";"190";"0";"456647";"51182"
;"SILVA (only NR);Bacteria;Bacillota;Bacilli;Erysipelotrichales;Erysipelotrichaceae;Erysipelotrichaceae UCG-006;";"0.0";"0";"17";"17";"0";"17";"0";"456820";"51182"
;"SILVA (only NR);Bacteria;Bacillota;Bacilli;Erysipelotrichales;Erysipelotrichaceae;Erysipelotrichaceae UCG-007;";"0.0";"0";"18";"18";"0";"18";"0";"456819";"51182"
;"SILVA (only NR);Bacteria;Bacillota;Bacilli;Erysipelotrichales;Erysipelotrichaceae;Erysipelotrichaceae UCG-008;";"0.0";"0";"2";"2";"0";"2";"0";"456835";"51182"
;"SILVA (only NR);Bacteria;Bacillota;Bacilli;Erysipelotrichales;Erysipelotrichaceae;Erysipelotrichaceae UCG-009;";"0.0";"0";"14";"14";"0";"14";"0";"456823";"51182"
;"SILVA (only NR);Bacteria;Bacillota;Bacilli;Erysipelotrichales;Erysipelotrichaceae;Faecalibaculum;";"0.0";"0";"424";"424";"0";"424";"0";"456413";"51182"
;"SILVA (only NR);Bacteria;Bacillota;Bacilli;Erysipelotrichales;Erysipelotrichaceae;Faecalicoccus;";"0.0";"0";"5";"5";"0";"5";"0";"456832";"51182"
;"SILVA (only NR);Bacteria;Bacillota;Bacilli;Erysipelotrichales;Erysipelotrichaceae;Faecalitalea;";"0.0";"0";"43";"43";"0";"43";"0";"456794";"51182"
;"SILVA (only NR);Bacteria;Bacillota;Bacilli;Erysipelotrichales;Erysipelotrichaceae;Holdemanella;";"0.0";"0";"182";"182";"0";"182";"0";"456655";"51182"
;"SILVA (only NR);Bacteria;Bacillota;Bacilli;Erysipelotrichales;Erysipelotrichaceae;Holdemania;";"0.0";"0";"7";"7";"0";"7";"0";"456830";"51182"
;"SILVA (only NR);Bacteria;Bacillota;Bacilli;Erysipelotrichales;Erysipelotrichaceae;Ileibacterium;";"0.0";"0";"7";"7";"0";"7";"0";"456830";"51182"
;"SILVA (only NR);Bacteria;Bacillota;Bacilli;Erysipelotrichales;Erysipelotrichaceae;Incertae Sedis;";"0.0";"0";"97";"97";"0";"97";"0";"456740";"51182"
;"SILVA (only NR);Bacteria;Bacillota;Bacilli;Erysipelotrichales;Erysipelotrichaceae;Longicatena;";"0.0";"0";"1";"1";"0";"1";"0";"456836";"51182"
;"SILVA (only NR);Bacteria;Bacillota;Bacilli;Erysipelotrichales;Erysipelotrichaceae;Merdibacter;";"0.0";"0";"5";"5";"0";"5";"0";"456832";"51182"
;"SILVA (only NR);Bacteria;Bacillota;Bacilli;Erysipelotrichales;Erysipelotrichaceae;Solobacterium;";"0.0";"0";"89";"89";"0";"89";"0";"456748";"51182"
;"SILVA (only NR);Bacteria;Bacillota;Bacilli;Erysipelotrichales;Erysipelotrichaceae;Turicibacter;";"0.0";"0";"144";"144";"0";"144";"0";"456693";"51182"
;"SILVA (only NR);Bacteria;Bacillota;Bacilli;Erysipelotrichales;Erysipelotrichaceae;[Clostridium] innocuum group;";"0.0";"0";"105";"105";"0";"105";"0";"456732";"51182"
;"SILVA (only NR);Bacteria;Bacillota;Bacilli;Erysipelotrichales;Incertae Sedis;";"0.0";"0";"11";"11";"0";"11";"0";"456826";"51182"
;"SILVA (only NR);Bacteria;Bacillota;Bacilli;Erysipelotrichales;Incertae Sedis;Incertae Sedis;";"0.0";"0";"11";"11";"0";"11";"0";"456826";"51182"
;"SILVA (only NR);Bacteria;Bacillota;Bacilli;Exiguobacterales;";"0.0";"0";"317";"317";"0";"317";"0";"456520";"51182"
;"SILVA (only NR);Bacteria;Bacillota;Bacilli;Exiguobacterales;Exiguobacteraceae;";"0.0";"0";"317";"317";"0";"317";"0";"456520";"51182"
;"SILVA (only NR);Bacteria;Bacillota;Bacilli;Exiguobacterales;Exiguobacteraceae;Exiguobacterium;";"0.0";"0";"317";"317";"0";"317";"0";"456520";"51182"
;"SILVA (only NR);Bacteria;Bacillota;Bacilli;Haloplasmatales;";"0.0";"0";"28";"28";"0";"28";"0";"456809";"51182"
;"SILVA (only NR);Bacteria;Bacillota;Bacilli;Haloplasmatales;Haloplasmataceae;";"0.0";"0";"28";"28";"0";"28";"0";"456809";"51182"
;"SILVA (only NR);Bacteria;Bacillota;Bacilli;Haloplasmatales;Haloplasmataceae;Haloplasma;";"0.0";"0";"28";"28";"0";"28";"0";"456809";"51182"
;"SILVA (only NR);Bacteria;Bacillota;Bacilli;Incertae Sedis;";"0.0";"0";"7";"7";"0";"7";"0";"456830";"51182"
;"SILVA (only NR);Bacteria;Bacillota;Bacilli;Incertae Sedis;Incertae Sedis;";"0.0";"0";"7";"7";"0";"7";"0";"456830";"51182"
;"SILVA (only NR);Bacteria;Bacillota;Bacilli;Incertae Sedis;Incertae Sedis;Incertae Sedis;";"0.0";"0";"7";"7";"0";"7";"0";"456830";"51182"
;"SILVA (only NR);Bacteria;Bacillota;Bacilli;Izemoplasmatales;";"0.0";"0";"107";"107";"0";"107";"0";"456730";"51182"
;"SILVA (only NR);Bacteria;Bacillota;Bacilli;Izemoplasmatales;Incertae Sedis;";"0.0";"0";"69";"69";"0";"69";"0";"456768";"51182"
;"SILVA (only NR);Bacteria;Bacillota;Bacilli;Izemoplasmatales;Incertae Sedis;Incertae Sedis;";"0.0";"0";"69";"69";"0";"69";"0";"456768";"51182"
;"SILVA (only NR);Bacteria;Bacillota;Bacilli;Izemoplasmatales;Izemoplasmataceae;";"0.0";"0";"38";"38";"0";"38";"0";"456799";"51182"
;"SILVA (only NR);Bacteria;Bacillota;Bacilli;Izemoplasmatales;Izemoplasmataceae;Incertae Sedis;";"0.0";"0";"15";"15";"0";"15";"0";"456822";"51182"
;"SILVA (only NR);Bacteria;Bacillota;Bacilli;Izemoplasmatales;Izemoplasmataceae;Izimaplasma;";"0.0";"0";"23";"23";"0";"23";"0";"456814";"51182"
;"SILVA (only NR);Bacteria;Bacillota;Bacilli;Kyrpidiales;";"0.0";"0";"20";"20";"0";"20";"0";"456817";"51182"
;"SILVA (only NR);Bacteria;Bacillota;Bacilli;Kyrpidiales;Kyrpidiaceae;";"0.0";"0";"20";"20";"0";"20";"0";"456817";"51182"
;"SILVA (only NR);Bacteria;Bacillota;Bacilli;Kyrpidiales;Kyrpidiaceae;Kyrpidia;";"0.0";"0";"20";"20";"0";"20";"0";"456817";"51182"
;"SILVA (only NR);Bacteria;Bacillota;Bacilli;Lactobacillales;";"0.0";"0";"13176";"13176";"0";"13176";"0";"443661";"51182"
;"SILVA (only NR);Bacteria;Bacillota;Bacilli;Lactobacillales;Aerococcaceae;";"0.0";"0";"264";"264";"0";"264";"0";"456573";"51182"
;"SILVA (only NR);Bacteria;Bacillota;Bacilli;Lactobacillales;Aerococcaceae;Abiotrophia;";"0.0";"0";"43";"43";"0";"43";"0";"456794";"51182"
;"SILVA (only NR);Bacteria;Bacillota;Bacilli;Lactobacillales;Aerococcaceae;Aerococcus;";"0.0";"0";"113";"113";"0";"113";"0";"456724";"51182"
;"SILVA (only NR);Bacteria;Bacillota;Bacilli;Lactobacillales;Aerococcaceae;Aerosphaera;";"0.0";"0";"11";"11";"0";"11";"0";"456826";"51182"
;"SILVA (only NR);Bacteria;Bacillota;Bacilli;Lactobacillales;Aerococcaceae;Atopobacter;";"0.0";"0";"1";"1";"0";"1";"0";"456836";"51182"
;"SILVA (only NR);Bacteria;Bacillota;Bacilli;Lactobacillales;Aerococcaceae;Bavariicoccus;";"0.0";"0";"3";"3";"0";"3";"0";"456834";"51182"
;"SILVA (only NR);Bacteria;Bacillota;Bacilli;Lactobacillales;Aerococcaceae;Dolosicoccus;";"0.0";"0";"2";"2";"0";"2";"0";"456835";"51182"
;"SILVA (only NR);Bacteria;Bacillota;Bacilli;Lactobacillales;Aerococcaceae;Eremococcus;";"0.0";"0";"7";"7";"0";"7";"0";"456830";"51182"
;"SILVA (only NR);Bacteria;Bacillota;Bacilli;Lactobacillales;Aerococcaceae;Facklamia;";"0.0";"0";"42";"42";"0";"42";"0";"456795";"51182"
;"SILVA (only NR);Bacteria;Bacillota;Bacilli;Lactobacillales;Aerococcaceae;Globicatella;";"0.0";"0";"14";"14";"0";"14";"0";"456823";"51182"
;"SILVA (only NR);Bacteria;Bacillota;Bacilli;Lactobacillales;Aerococcaceae;Ignavigranum;";"0.0";"0";"17";"17";"0";"17";"0";"456820";"51182"
;"SILVA (only NR);Bacteria;Bacillota;Bacilli;Lactobacillales;Aerococcaceae;Incertae Sedis;";"0.0";"0";"11";"11";"0";"11";"0";"456826";"51182"
;"SILVA (only NR);Bacteria;Bacillota;Bacilli;Lactobacillales;Carnobacteriaceae;";"0.0";"0";"772";"772";"0";"772";"0";"456065";"51182"
;"SILVA (only NR);Bacteria;Bacillota;Bacilli;Lactobacillales;Carnobacteriaceae;Alkalibacterium;";"0.0";"0";"40";"40";"0";"40";"0";"456797";"51182"
;"SILVA (only NR);Bacteria;Bacillota;Bacilli;Lactobacillales;Carnobacteriaceae;Allofustis;";"0.0";"0";"4";"4";"0";"4";"0";"456833";"51182"
;"SILVA (only NR);Bacteria;Bacillota;Bacilli;Lactobacillales;Carnobacteriaceae;Alloiococcus;";"0.0";"0";"26";"26";"0";"26";"0";"456811";"51182"
;"SILVA (only NR);Bacteria;Bacillota;Bacilli;Lactobacillales;Carnobacteriaceae;Atopococcus;";"0.0";"0";"8";"8";"0";"8";"0";"456829";"51182"
;"SILVA (only NR);Bacteria;Bacillota;Bacilli;Lactobacillales;Carnobacteriaceae;Atopostipes;";"0.0";"0";"60";"60";"0";"60";"0";"456777";"51182"
;"SILVA (only NR);Bacteria;Bacillota;Bacilli;Lactobacillales;Carnobacteriaceae;Carnobacterium;";"0.0";"0";"68";"68";"0";"68";"0";"456769";"51182"
;"SILVA (only NR);Bacteria;Bacillota;Bacilli;Lactobacillales;Carnobacteriaceae;Desemzia;";"0.0";"0";"27";"27";"0";"27";"0";"456810";"51182"
;"SILVA (only NR);Bacteria;Bacillota;Bacilli;Lactobacillales;Carnobacteriaceae;Dolosigranulum;";"0.0";"0";"125";"125";"0";"125";"0";"456712";"51182"
;"SILVA (only NR);Bacteria;Bacillota;Bacilli;Lactobacillales;Carnobacteriaceae;Granulicatella;";"0.0";"0";"225";"225";"0";"225";"0";"456612";"51182"
;"SILVA (only NR);Bacteria;Bacillota;Bacilli;Lactobacillales;Carnobacteriaceae;Incertae Sedis;";"0.0";"0";"27";"27";"0";"27";"0";"456810";"51182"
;"SILVA (only NR);Bacteria;Bacillota;Bacilli;Lactobacillales;Carnobacteriaceae;Isobaculum;";"0.0";"0";"1";"1";"0";"1";"0";"456836";"51182"
;"SILVA (only NR);Bacteria;Bacillota;Bacilli;Lactobacillales;Carnobacteriaceae;Jeotgalibaca;";"0.0";"0";"44";"44";"0";"44";"0";"456793";"51182"
;"SILVA (only NR);Bacteria;Bacillota;Bacilli;Lactobacillales;Carnobacteriaceae;Lacticigenium;";"0.0";"0";"5";"5";"0";"5";"0";"456832";"51182"
;"SILVA (only NR);Bacteria;Bacillota;Bacilli;Lactobacillales;Carnobacteriaceae;Marinilactibacillus;";"0.0";"0";"33";"33";"0";"33";"0";"456804";"51182"
;"SILVA (only NR);Bacteria;Bacillota;Bacilli;Lactobacillales;Carnobacteriaceae;Nostocoida;";"0.0";"0";"1";"1";"0";"1";"0";"456836";"51182"
;"SILVA (only NR);Bacteria;Bacillota;Bacilli;Lactobacillales;Carnobacteriaceae;Pisciglobus;";"0.0";"0";"3";"3";"0";"3";"0";"456834";"51182"
;"SILVA (only NR);Bacteria;Bacillota;Bacilli;Lactobacillales;Carnobacteriaceae;Trichococcus;";"0.0";"0";"75";"75";"0";"75";"0";"456762";"51182"
;"SILVA (only NR);Bacteria;Bacillota;Bacilli;Lactobacillales;Catellicoccaceae;";"0.0";"0";"7";"7";"0";"7";"0";"456830";"51182"
;"SILVA (only NR);Bacteria;Bacillota;Bacilli;Lactobacillales;Catellicoccaceae;Catellicoccus;";"0.0";"0";"7";"7";"0";"7";"0";"456830";"51182"
;"SILVA (only NR);Bacteria;Bacillota;Bacilli;Lactobacillales;Enterococcaceae;";"0.0";"0";"1600";"1600";"0";"1600";"0";"455237";"51182"
;"SILVA (only NR);Bacteria;Bacillota;Bacilli;Lactobacillales;Enterococcaceae;Enterococcus;";"0.0";"0";"1551";"1551";"0";"1551";"0";"455286";"51182"
;"SILVA (only NR);Bacteria;Bacillota;Bacilli;Lactobacillales;Enterococcaceae;Incertae Sedis;";"0.0";"0";"1";"1";"0";"1";"0";"456836";"51182"
;"SILVA (only NR);Bacteria;Bacillota;Bacilli;Lactobacillales;Enterococcaceae;Melissococcus;";"0.0";"0";"9";"9";"0";"9";"0";"456828";"51182"
;"SILVA (only NR);Bacteria;Bacillota;Bacilli;Lactobacillales;Enterococcaceae;Tetragenococcus;";"0.0";"0";"39";"39";"0";"39";"0";"456798";"51182"
;"SILVA (only NR);Bacteria;Bacillota;Bacilli;Lactobacillales;Incertae Sedis;";"0.0";"0";"17";"17";"0";"17";"0";"456820";"51182"
;"SILVA (only NR);Bacteria;Bacillota;Bacilli;Lactobacillales;Incertae Sedis;Incertae Sedis;";"0.0";"0";"17";"17";"0";"17";"0";"456820";"51182"
;"SILVA (only NR);Bacteria;Bacillota;Bacilli;Lactobacillales;Lactobacillaceae;";"0.0";"0";"4740";"4740";"0";"4740";"0";"452097";"51182"
;"SILVA (only NR);Bacteria;Bacillota;Bacilli;Lactobacillales;Lactobacillaceae;Agrilactobacillus;";"0.0";"0";"3";"3";"0";"3";"0";"456834";"51182"
;"SILVA (only NR);Bacteria;Bacillota;Bacilli;Lactobacillales;Lactobacillaceae;Amylolactobacillus;";"0.0";"0";"10";"10";"0";"10";"0";"456827";"51182"
;"SILVA (only NR);Bacteria;Bacillota;Bacilli;Lactobacillales;Lactobacillaceae;Apilactobacillus;";"0.0";"0";"42";"42";"0";"42";"0";"456795";"51182"
;"SILVA (only NR);Bacteria;Bacillota;Bacilli;Lactobacillales;Lactobacillaceae;Bombilactobacillus;";"0.0";"0";"19";"19";"0";"19";"0";"456818";"51182"
;"SILVA (only NR);Bacteria;Bacillota;Bacilli;Lactobacillales;Lactobacillaceae;Companilactobacillus;";"0.0";"0";"73";"73";"0";"73";"0";"456764";"51182"
;"SILVA (only NR);Bacteria;Bacillota;Bacilli;Lactobacillales;Lactobacillaceae;Dellaglioa;";"0.0";"0";"2";"2";"0";"2";"0";"456835";"51182"
;"SILVA (only NR);Bacteria;Bacillota;Bacilli;Lactobacillales;Lactobacillaceae;Fructilactobacillus;";"0.0";"0";"31";"31";"0";"31";"0";"456806";"51182"
;"SILVA (only NR);Bacteria;Bacillota;Bacilli;Lactobacillales;Lactobacillaceae;Fructobacillus;";"0.0";"0";"23";"23";"0";"23";"0";"456814";"51182"
;"SILVA (only NR);Bacteria;Bacillota;Bacilli;Lactobacillales;Lactobacillaceae;Furfurilactobacillus;";"0.0";"0";"12";"12";"0";"12";"0";"456825";"51182"
;"SILVA (only NR);Bacteria;Bacillota;Bacilli;Lactobacillales;Lactobacillaceae;HT002;";"0.0";"0";"12";"12";"0";"12";"0";"456825";"51182"
;"SILVA (only NR);Bacteria;Bacillota;Bacilli;Lactobacillales;Lactobacillaceae;Holzapfeliella;";"0.0";"0";"1";"1";"0";"1";"0";"456836";"51182"
;"SILVA (only NR);Bacteria;Bacillota;Bacilli;Lactobacillales;Lactobacillaceae;Incertae Sedis;";"0.0";"0";"14";"14";"0";"14";"0";"456823";"51182"
;"SILVA (only NR);Bacteria;Bacillota;Bacilli;Lactobacillales;Lactobacillaceae;Lacticaseibacillus;";"0.0";"0";"411";"411";"0";"411";"0";"456426";"51182"
;"SILVA (only NR);Bacteria;Bacillota;Bacilli;Lactobacillales;Lactobacillaceae;Lactiplantibacillus;";"0.0";"0";"671";"671";"0";"671";"0";"456166";"51182"
;"SILVA (only NR);Bacteria;Bacillota;Bacilli;Lactobacillales;Lactobacillaceae;Lactobacillus;";"0.0";"0";"1068";"1068";"0";"1068";"0";"455769";"51182"
;"SILVA (only NR);Bacteria;Bacillota;Bacilli;Lactobacillales;Lactobacillaceae;Lapidilactobacillus;";"0.0";"0";"4";"4";"0";"4";"0";"456833";"51182"
;"SILVA (only NR);Bacteria;Bacillota;Bacilli;Lactobacillales;Lactobacillaceae;Latilactobacillus;";"0.0";"0";"130";"130";"0";"130";"0";"456707";"51182"
;"SILVA (only NR);Bacteria;Bacillota;Bacilli;Lactobacillales;Lactobacillaceae;Lentilactobacillus;";"0.0";"0";"120";"120";"0";"120";"0";"456717";"51182"
;"SILVA (only NR);Bacteria;Bacillota;Bacilli;Lactobacillales;Lactobacillaceae;Leuconostoc;";"0.0";"0";"336";"336";"0";"336";"0";"456501";"51182"
;"SILVA (only NR);Bacteria;Bacillota;Bacilli;Lactobacillales;Lactobacillaceae;Levilactobacillus;";"0.0";"0";"158";"158";"0";"158";"0";"456679";"51182"
;"SILVA (only NR);Bacteria;Bacillota;Bacilli;Lactobacillales;Lactobacillaceae;Ligilactobacillus;";"0.0";"0";"328";"328";"0";"328";"0";"456509";"51182"
;"SILVA (only NR);Bacteria;Bacillota;Bacilli;Lactobacillales;Lactobacillaceae;Limosilactobacillus;";"0.0";"0";"616";"616";"0";"616";"0";"456221";"51182"
;"SILVA (only NR);Bacteria;Bacillota;Bacilli;Lactobacillales;Lactobacillaceae;Liquorilactobacillus;";"0.0";"0";"37";"37";"0";"37";"0";"456800";"51182"
;"SILVA (only NR);Bacteria;Bacillota;Bacilli;Lactobacillales;Lactobacillaceae;Loigolactobacillus;";"0.0";"0";"45";"45";"0";"45";"0";"456792";"51182"
;"SILVA (only NR);Bacteria;Bacillota;Bacilli;Lactobacillales;Lactobacillaceae;Oenococcus;";"0.0";"0";"16";"16";"0";"16";"0";"456821";"51182"
;"SILVA (only NR);Bacteria;Bacillota;Bacilli;Lactobacillales;Lactobacillaceae;Paralactobacillus;";"0.0";"0";"3";"3";"0";"3";"0";"456834";"51182"
;"SILVA (only NR);Bacteria;Bacillota;Bacilli;Lactobacillales;Lactobacillaceae;Paucilactobacillus;";"0.0";"0";"25";"25";"0";"25";"0";"456812";"51182"
;"SILVA (only NR);Bacteria;Bacillota;Bacilli;Lactobacillales;Lactobacillaceae;Pediococcus;";"0.0";"0";"229";"229";"0";"229";"0";"456608";"51182"
;"SILVA (only NR);Bacteria;Bacillota;Bacilli;Lactobacillales;Lactobacillaceae;Periweissella;";"0.0";"0";"8";"8";"0";"8";"0";"456829";"51182"
;"SILVA (only NR);Bacteria;Bacillota;Bacilli;Lactobacillales;Lactobacillaceae;Schleiferilactobacillus;";"0.0";"0";"14";"14";"0";"14";"0";"456823";"51182"
;"SILVA (only NR);Bacteria;Bacillota;Bacilli;Lactobacillales;Lactobacillaceae;Secundilactobacillus;";"0.0";"0";"30";"30";"0";"30";"0";"456807";"51182"
;"SILVA (only NR);Bacteria;Bacillota;Bacilli;Lactobacillales;Lactobacillaceae;Weissella;";"0.0";"0";"248";"248";"0";"248";"0";"456589";"51182"
;"SILVA (only NR);Bacteria;Bacillota;Bacilli;Lactobacillales;Lactobacillaceae;[Bacillus];";"0.0";"0";"1";"1";"0";"1";"0";"456836";"51182"
;"SILVA (only NR);Bacteria;Bacillota;Bacilli;Lactobacillales;Listeriaceae;";"0.0";"0";"337";"337";"0";"337";"0";"456500";"51182"
;"SILVA (only NR);Bacteria;Bacillota;Bacilli;Lactobacillales;Listeriaceae;Brochothrix;";"0.0";"0";"30";"30";"0";"30";"0";"456807";"51182"
;"SILVA (only NR);Bacteria;Bacillota;Bacilli;Lactobacillales;Listeriaceae;Listeria;";"0.0";"0";"307";"307";"0";"307";"0";"456530";"51182"
;"SILVA (only NR);Bacteria;Bacillota;Bacilli;Lactobacillales;P5D1-392;";"0.0";"0";"22";"22";"0";"22";"0";"456815";"51182"
;"SILVA (only NR);Bacteria;Bacillota;Bacilli;Lactobacillales;P5D1-392;Incertae Sedis;";"0.0";"0";"22";"22";"0";"22";"0";"456815";"51182"
;"SILVA (only NR);Bacteria;Bacillota;Bacilli;Lactobacillales;Streptococcaceae;";"0.0";"0";"5371";"5371";"0";"5371";"0";"451466";"51182"
;"SILVA (only NR);Bacteria;Bacillota;Bacilli;Lactobacillales;Streptococcaceae;Floricoccus;";"0.0";"0";"5";"5";"0";"5";"0";"456832";"51182"
;"SILVA (only NR);Bacteria;Bacillota;Bacilli;Lactobacillales;Streptococcaceae;Lactococcus;";"0.0";"0";"420";"420";"0";"420";"0";"456417";"51182"
;"SILVA (only NR);Bacteria;Bacillota;Bacilli;Lactobacillales;Streptococcaceae;Lactovum;";"0.0";"0";"15";"15";"0";"15";"0";"456822";"51182"
;"SILVA (only NR);Bacteria;Bacillota;Bacilli;Lactobacillales;Streptococcaceae;Pilibacter;";"0.0";"0";"7";"7";"0";"7";"0";"456830";"51182"
;"SILVA (only NR);Bacteria;Bacillota;Bacilli;Lactobacillales;Streptococcaceae;Streptococcus;";"0.0";"0";"4924";"4924";"0";"4924";"0";"451913";"51182"
;"SILVA (only NR);Bacteria;Bacillota;Bacilli;Lactobacillales;Vagococcaceae;";"0.0";"0";"46";"46";"0";"46";"0";"456791";"51182"
;"SILVA (only NR);Bacteria;Bacillota;Bacilli;Lactobacillales;Vagococcaceae;Vagococcus;";"0.0";"0";"46";"46";"0";"46";"0";"456791";"51182"
;"SILVA (only NR);Bacteria;Bacillota;Bacilli;Mycoplasmatales;";"0.0";"0";"1050";"1050";"0";"1050";"0";"455787";"51182"
;"SILVA (only NR);Bacteria;Bacillota;Bacilli;Mycoplasmatales;Mycoplasmataceae;";"0.0";"0";"1050";"1050";"0";"1050";"0";"455787";"51182"
;"SILVA (only NR);Bacteria;Bacillota;Bacilli;Mycoplasmatales;Mycoplasmataceae;Candidatus Bacilloplasma;";"0.0";"0";"13";"13";"0";"13";"0";"456824";"51182"
;"SILVA (only NR);Bacteria;Bacillota;Bacilli;Mycoplasmatales;Mycoplasmataceae;Candidatus Hepatoplasma;";"0.0";"0";"34";"34";"0";"34";"0";"456803";"51182"
;"SILVA (only NR);Bacteria;Bacillota;Bacilli;Mycoplasmatales;Mycoplasmataceae;Candidatus Lumbricincola;";"0.0";"0";"5";"5";"0";"5";"0";"456832";"51182"
;"SILVA (only NR);Bacteria;Bacillota;Bacilli;Mycoplasmatales;Mycoplasmataceae;Candidatus Spiroplasma;";"0.0";"0";"2";"2";"0";"2";"0";"456835";"51182"
;"SILVA (only NR);Bacteria;Bacillota;Bacilli;Mycoplasmatales;Mycoplasmataceae;Entomoplasma;";"0.0";"0";"5";"5";"0";"5";"0";"456832";"51182"
;"SILVA (only NR);Bacteria;Bacillota;Bacilli;Mycoplasmatales;Mycoplasmataceae;Eperythrozoon;";"0.0";"0";"90";"90";"0";"90";"0";"456747";"51182"
;"SILVA (only NR);Bacteria;Bacillota;Bacilli;Mycoplasmatales;Mycoplasmataceae;Incertae Sedis;";"0.0";"0";"16";"16";"0";"16";"0";"456821";"51182"
;"SILVA (only NR);Bacteria;Bacillota;Bacilli;Mycoplasmatales;Mycoplasmataceae;Malacoplasma;";"0.0";"0";"13";"13";"0";"13";"0";"456824";"51182"
;"SILVA (only NR);Bacteria;Bacillota;Bacilli;Mycoplasmatales;Mycoplasmataceae;Mesomycoplasma;";"0.0";"0";"55";"55";"0";"55";"0";"456782";"51182"
;"SILVA (only NR);Bacteria;Bacillota;Bacilli;Mycoplasmatales;Mycoplasmataceae;Mesoplasma;";"0.0";"0";"48";"48";"0";"48";"0";"456789";"51182"
;"SILVA (only NR);Bacteria;Bacillota;Bacilli;Mycoplasmatales;Mycoplasmataceae;Metamycoplasma;";"0.0";"0";"2";"2";"0";"2";"0";"456835";"51182"
;"SILVA (only NR);Bacteria;Bacillota;Bacilli;Mycoplasmatales;Mycoplasmataceae;Mycoplasma;";"0.0";"0";"183";"183";"0";"183";"0";"456654";"51182"
;"SILVA (only NR);Bacteria;Bacillota;Bacilli;Mycoplasmatales;Mycoplasmataceae;Mycoplasmoides;";"0.0";"0";"91";"91";"0";"91";"0";"456746";"51182"
;"SILVA (only NR);Bacteria;Bacillota;Bacilli;Mycoplasmatales;Mycoplasmataceae;Mycoplasmopsis;";"0.0";"0";"173";"173";"0";"173";"0";"456664";"51182"
;"SILVA (only NR);Bacteria;Bacillota;Bacilli;Mycoplasmatales;Mycoplasmataceae;Spiroplasma;";"0.0";"0";"154";"154";"0";"154";"0";"456683";"51182"
;"SILVA (only NR);Bacteria;Bacillota;Bacilli;Mycoplasmatales;Mycoplasmataceae;Ureaplasma;";"0.0";"0";"107";"107";"0";"107";"0";"456730";"51182"
;"SILVA (only NR);Bacteria;Bacillota;Bacilli;Mycoplasmatales;Mycoplasmataceae;Williamsoniiplasma;";"0.0";"0";"6";"6";"0";"6";"0";"456831";"51182"
;"SILVA (only NR);Bacteria;Bacillota;Bacilli;Mycoplasmatales;Mycoplasmataceae;[Mycoplasma] group;";"0.0";"0";"42";"42";"0";"42";"0";"456795";"51182"
;"SILVA (only NR);Bacteria;Bacillota;Bacilli;Mycoplasmatales;Mycoplasmataceae;type III;";"0.0";"0";"11";"11";"0";"11";"0";"456826";"51182"
;"SILVA (only NR);Bacteria;Bacillota;Bacilli;Paenibacillales;";"0.0";"0";"2551";"2551";"0";"2551";"0";"454286";"51182"
;"SILVA (only NR);Bacteria;Bacillota;Bacilli;Paenibacillales;Paenibacillaceae;";"0.0";"0";"2551";"2551";"0";"2551";"0";"454286";"51182"
;"SILVA (only NR);Bacteria;Bacillota;Bacilli;Paenibacillales;Paenibacillaceae;Ammoniibacillus;";"0.0";"0";"4";"4";"0";"4";"0";"456833";"51182"
;"SILVA (only NR);Bacteria;Bacillota;Bacilli;Paenibacillales;Paenibacillaceae;Ammoniphilus;";"0.0";"0";"24";"24";"0";"24";"0";"456813";"51182"
;"SILVA (only NR);Bacteria;Bacillota;Bacilli;Paenibacillales;Paenibacillaceae;Chengkuizengella;";"0.0";"0";"4";"4";"0";"4";"0";"456833";"51182"
;"SILVA (only NR);Bacteria;Bacillota;Bacilli;Paenibacillales;Paenibacillaceae;Cohnella;";"0.0";"0";"154";"154";"0";"154";"0";"456683";"51182"
;"SILVA (only NR);Bacteria;Bacillota;Bacilli;Paenibacillales;Paenibacillaceae;Fontibacillus;";"0.0";"0";"9";"9";"0";"9";"0";"456828";"51182"
;"SILVA (only NR);Bacteria;Bacillota;Bacilli;Paenibacillales;Paenibacillaceae;Gorillibacterium;";"0.0";"0";"3";"3";"0";"3";"0";"456834";"51182"
;"SILVA (only NR);Bacteria;Bacillota;Bacilli;Paenibacillales;Paenibacillaceae;Incertae Sedis;";"0.0";"0";"36";"36";"0";"36";"0";"456801";"51182"
;"SILVA (only NR);Bacteria;Bacillota;Bacilli;Paenibacillales;Paenibacillaceae;Marinicrinis;";"0.0";"0";"4";"4";"0";"4";"0";"456833";"51182"
;"SILVA (only NR);Bacteria;Bacillota;Bacilli;Paenibacillales;Paenibacillaceae;Oxalophagus;";"0.0";"0";"3";"3";"0";"3";"0";"456834";"51182"
;"SILVA (only NR);Bacteria;Bacillota;Bacilli;Paenibacillales;Paenibacillaceae;Paenibacillus;";"0.0";"0";"2253";"2253";"0";"2253";"0";"454584";"51182"
;"SILVA (only NR);Bacteria;Bacillota;Bacilli;Paenibacillales;Paenibacillaceae;Paludirhabdus;";"0.0";"0";"2";"2";"0";"2";"0";"456835";"51182"
;"SILVA (only NR);Bacteria;Bacillota;Bacilli;Paenibacillales;Paenibacillaceae;Saccharibacillus;";"0.0";"0";"18";"18";"0";"18";"0";"456819";"51182"
;"SILVA (only NR);Bacteria;Bacillota;Bacilli;Paenibacillales;Paenibacillaceae;Thermobacillus;";"0.0";"0";"32";"32";"0";"32";"0";"456805";"51182"
;"SILVA (only NR);Bacteria;Bacillota;Bacilli;Paenibacillales;Paenibacillaceae;Xylanibacillus;";"0.0";"0";"5";"5";"0";"5";"0";"456832";"51182"
;"SILVA (only NR);Bacteria;Bacillota;Bacilli;RF39;";"0.0";"0";"635";"635";"0";"635";"0";"456202";"51182"
;"SILVA (only NR);Bacteria;Bacillota;Bacilli;RF39;Incertae Sedis;";"0.0";"0";"635";"635";"0";"635";"0";"456202";"51182"
;"SILVA (only NR);Bacteria;Bacillota;Bacilli;RF39;Incertae Sedis;Incertae Sedis;";"0.0";"0";"635";"635";"0";"635";"0";"456202";"51182"
;"SILVA (only NR);Bacteria;Bacillota;Bacilli;RsaHf231;";"0.0";"0";"8";"8";"0";"8";"0";"456829";"51182"
;"SILVA (only NR);Bacteria;Bacillota;Bacilli;RsaHf231;Incertae Sedis;";"0.0";"0";"8";"8";"0";"8";"0";"456829";"51182"
;"SILVA (only NR);Bacteria;Bacillota;Bacilli;RsaHf231;Incertae Sedis;Incertae Sedis;";"0.0";"0";"8";"8";"0";"8";"0";"456829";"51182"
;"SILVA (only NR);Bacteria;Bacillota;Bacilli;Staphylococcales;";"0.0";"0";"4825";"4825";"0";"4825";"0";"452012";"51182"
;"SILVA (only NR);Bacteria;Bacillota;Bacilli;Staphylococcales;Gemellaceae;";"0.0";"0";"355";"355";"0";"355";"0";"456482";"51182"
;"SILVA (only NR);Bacteria;Bacillota;Bacilli;Staphylococcales;Gemellaceae;Gemella;";"0.0";"0";"355";"355";"0";"355";"0";"456482";"51182"
;"SILVA (only NR);Bacteria;Bacillota;Bacilli;Staphylococcales;Staphylococcaceae;";"0.0";"0";"4470";"4470";"0";"4470";"0";"452367";"51182"
;"SILVA (only NR);Bacteria;Bacillota;Bacilli;Staphylococcales;Staphylococcaceae;Aliicoccus;";"0.0";"0";"4";"4";"0";"4";"0";"456833";"51182"
;"SILVA (only NR);Bacteria;Bacillota;Bacilli;Staphylococcales;Staphylococcaceae;Auricoccus-Abyssicoccus;";"0.0";"0";"5";"5";"0";"5";"0";"456832";"51182"
;"SILVA (only NR);Bacteria;Bacillota;Bacilli;Staphylococcales;Staphylococcaceae;Corticicoccus;";"0.0";"0";"2";"2";"0";"2";"0";"456835";"51182"
;"SILVA (only NR);Bacteria;Bacillota;Bacilli;Staphylococcales;Staphylococcaceae;Incertae Sedis;";"0.0";"0";"7";"7";"0";"7";"0";"456830";"51182"
;"SILVA (only NR);Bacteria;Bacillota;Bacilli;Staphylococcales;Staphylococcaceae;Jeotgalicoccus;";"0.0";"0";"60";"60";"0";"60";"0";"456777";"51182"
;"SILVA (only NR);Bacteria;Bacillota;Bacilli;Staphylococcales;Staphylococcaceae;Macrococcus;";"0.0";"0";"36";"36";"0";"36";"0";"456801";"51182"
;"SILVA (only NR);Bacteria;Bacillota;Bacilli;Staphylococcales;Staphylococcaceae;Mammaliicoccus;";"0.0";"0";"148";"148";"0";"148";"0";"456689";"51182"
;"SILVA (only NR);Bacteria;Bacillota;Bacilli;Staphylococcales;Staphylococcaceae;Nosocomiicoccus;";"0.0";"0";"18";"18";"0";"18";"0";"456819";"51182"
;"SILVA (only NR);Bacteria;Bacillota;Bacilli;Staphylococcales;Staphylococcaceae;Salinicoccus;";"0.0";"0";"69";"69";"0";"69";"0";"456768";"51182"
;"SILVA (only NR);Bacteria;Bacillota;Bacilli;Staphylococcales;Staphylococcaceae;Staphylococcus;";"0.0";"0";"4121";"4121";"0";"4121";"0";"452716";"51182"
;"SILVA (only NR);Bacteria;Bacillota;Bacilli;Thermicanales;";"0.0";"0";"41";"41";"0";"41";"0";"456796";"51182"
;"SILVA (only NR);Bacteria;Bacillota;Bacilli;Thermicanales;Thermicanaceae;";"0.0";"0";"41";"41";"0";"41";"0";"456796";"51182"
;"SILVA (only NR);Bacteria;Bacillota;Bacilli;Thermicanales;Thermicanaceae;Hydrogenibacillus;";"0.0";"0";"5";"5";"0";"5";"0";"456832";"51182"
;"SILVA (only NR);Bacteria;Bacillota;Bacilli;Thermicanales;Thermicanaceae;Thermicanus;";"0.0";"0";"36";"36";"0";"36";"0";"456801";"51182"
;"SILVA (only NR);Bacteria;Bacillota;Bacilli;Thermoactinomycetales;";"0.0";"0";"183";"183";"0";"183";"0";"456654";"51182"
;"SILVA (only NR);Bacteria;Bacillota;Bacilli;Thermoactinomycetales;Thermoactinomycetaceae;";"0.0";"0";"183";"183";"0";"183";"0";"456654";"51182"
;"SILVA (only NR);Bacteria;Bacillota;Bacilli;Thermoactinomycetales;Thermoactinomycetaceae;Baia;";"0.0";"0";"1";"1";"0";"1";"0";"456836";"51182"
;"SILVA (only NR);Bacteria;Bacillota;Bacilli;Thermoactinomycetales;Thermoactinomycetaceae;Croceifilum;";"0.0";"0";"1";"1";"0";"1";"0";"456836";"51182"
;"SILVA (only NR);Bacteria;Bacillota;Bacilli;Thermoactinomycetales;Thermoactinomycetaceae;Desmospora;";"0.0";"0";"2";"2";"0";"2";"0";"456835";"51182"
;"SILVA (only NR);Bacteria;Bacillota;Bacilli;Thermoactinomycetales;Thermoactinomycetaceae;Geothermomicrobium;";"0.0";"0";"4";"4";"0";"4";"0";"456833";"51182"
;"SILVA (only NR);Bacteria;Bacillota;Bacilli;Thermoactinomycetales;Thermoactinomycetaceae;Hazenella;";"0.0";"0";"3";"3";"0";"3";"0";"456834";"51182"
;"SILVA (only NR);Bacteria;Bacillota;Bacilli;Thermoactinomycetales;Thermoactinomycetaceae;Incertae Sedis;";"0.0";"0";"24";"24";"0";"24";"0";"456813";"51182"
;"SILVA (only NR);Bacteria;Bacillota;Bacilli;Thermoactinomycetales;Thermoactinomycetaceae;Kroppenstedtia;";"0.0";"0";"13";"13";"0";"13";"0";"456824";"51182"
;"SILVA (only NR);Bacteria;Bacillota;Bacilli;Thermoactinomycetales;Thermoactinomycetaceae;Laceyella;";"0.0";"0";"17";"17";"0";"17";"0";"456820";"51182"
;"SILVA (only NR);Bacteria;Bacillota;Bacilli;Thermoactinomycetales;Thermoactinomycetaceae;Lihuaxuella;";"0.0";"0";"3";"3";"0";"3";"0";"456834";"51182"
;"SILVA (only NR);Bacteria;Bacillota;Bacilli;Thermoactinomycetales;Thermoactinomycetaceae;Marininema;";"0.0";"0";"2";"2";"0";"2";"0";"456835";"51182"
;"SILVA (only NR);Bacteria;Bacillota;Bacilli;Thermoactinomycetales;Thermoactinomycetaceae;Marinithermofilum;";"0.0";"0";"2";"2";"0";"2";"0";"456835";"51182"
;"SILVA (only NR);Bacteria;Bacillota;Bacilli;Thermoactinomycetales;Thermoactinomycetaceae;Mechercharimyces;";"0.0";"0";"4";"4";"0";"4";"0";"456833";"51182"
;"SILVA (only NR);Bacteria;Bacillota;Bacilli;Thermoactinomycetales;Thermoactinomycetaceae;Melghirimyces;";"0.0";"0";"3";"3";"0";"3";"0";"456834";"51182"
;"SILVA (only NR);Bacteria;Bacillota;Bacilli;Thermoactinomycetales;Thermoactinomycetaceae;Novibacillus;";"0.0";"0";"7";"7";"0";"7";"0";"456830";"51182"
;"SILVA (only NR);Bacteria;Bacillota;Bacilli;Thermoactinomycetales;Thermoactinomycetaceae;Paludifilum;";"0.0";"0";"2";"2";"0";"2";"0";"456835";"51182"
;"SILVA (only NR);Bacteria;Bacillota;Bacilli;Thermoactinomycetales;Thermoactinomycetaceae;Pasteuria;";"0.0";"0";"23";"23";"0";"23";"0";"456814";"51182"
;"SILVA (only NR);Bacteria;Bacillota;Bacilli;Thermoactinomycetales;Thermoactinomycetaceae;Planifilum;";"0.0";"0";"14";"14";"0";"14";"0";"456823";"51182"
;"SILVA (only NR);Bacteria;Bacillota;Bacilli;Thermoactinomycetales;Thermoactinomycetaceae;Polycladomyces;";"0.0";"0";"3";"3";"0";"3";"0";"456834";"51182"
;"SILVA (only NR);Bacteria;Bacillota;Bacilli;Thermoactinomycetales;Thermoactinomycetaceae;Risungbinella;";"0.0";"0";"4";"4";"0";"4";"0";"456833";"51182"
;"SILVA (only NR);Bacteria;Bacillota;Bacilli;Thermoactinomycetales;Thermoactinomycetaceae;Salinithrix;";"0.0";"0";"1";"1";"0";"1";"0";"456836";"51182"
;"SILVA (only NR);Bacteria;Bacillota;Bacilli;Thermoactinomycetales;Thermoactinomycetaceae;Seinonella;";"0.0";"0";"2";"2";"0";"2";"0";"456835";"51182"
;"SILVA (only NR);Bacteria;Bacillota;Bacilli;Thermoactinomycetales;Thermoactinomycetaceae;Shimazuella;";"0.0";"0";"18";"18";"0";"18";"0";"456819";"51182"
;"SILVA (only NR);Bacteria;Bacillota;Bacilli;Thermoactinomycetales;Thermoactinomycetaceae;Staphylospora;";"0.0";"0";"1";"1";"0";"1";"0";"456836";"51182"
;"SILVA (only NR);Bacteria;Bacillota;Bacilli;Thermoactinomycetales;Thermoactinomycetaceae;Thermoactinomyces;";"0.0";"0";"20";"20";"0";"20";"0";"456817";"51182"
;"SILVA (only NR);Bacteria;Bacillota;Bacilli;Thermoactinomycetales;Thermoactinomycetaceae;Thermoflavimicrobium;";"0.0";"0";"7";"7";"0";"7";"0";"456830";"51182"
;"SILVA (only NR);Bacteria;Bacillota;Bacilli;Thermoactinomycetales;Thermoactinomycetaceae;Trigonala;";"0.0";"0";"2";"2";"0";"2";"0";"456835";"51182"
;"SILVA (only NR);Bacteria;Bacillota;Clostridia;";"0.0";"0";"50636";"50636";"0";"50636";"0";"406201";"51182"
;"SILVA (only NR);Bacteria;Bacillota;Clostridia;Caldicoprobacterales;";"0.0";"0";"121";"121";"0";"121";"0";"456716";"51182"
;"SILVA (only NR);Bacteria;Bacillota;Clostridia;Caldicoprobacterales;Caldicoprobacteraceae;";"0.0";"0";"121";"121";"0";"121";"0";"456716";"51182"
;"SILVA (only NR);Bacteria;Bacillota;Clostridia;Caldicoprobacterales;Caldicoprobacteraceae;Caldicoprobacter;";"0.0";"0";"121";"121";"0";"121";"0";"456716";"51182"
;"SILVA (only NR);Bacteria;Bacillota;Clostridia;Christensenellales;";"0.0";"0";"2472";"2472";"0";"2472";"0";"454365";"51182"
;"SILVA (only NR);Bacteria;Bacillota;Clostridia;Christensenellales;Christensenellaceae;";"0.0";"0";"2472";"2472";"0";"2472";"0";"454365";"51182"
;"SILVA (only NR);Bacteria;Bacillota;Clostridia;Christensenellales;Christensenellaceae;Christensenella;";"0.0";"0";"10";"10";"0";"10";"0";"456827";"51182"
;"SILVA (only NR);Bacteria;Bacillota;Clostridia;Christensenellales;Christensenellaceae;Christensenellaceae R-7 group;";"0.0";"0";"2301";"2301";"0";"2301";"0";"454536";"51182"
;"SILVA (only NR);Bacteria;Bacillota;Clostridia;Christensenellales;Christensenellaceae;Incertae Sedis;";"0.0";"0";"161";"161";"0";"161";"0";"456676";"51182"
;"SILVA (only NR);Bacteria;Bacillota;Clostridia;Clostridia UCG-014;";"0.0";"0";"1146";"1146";"0";"1146";"0";"455691";"51182"
;"SILVA (only NR);Bacteria;Bacillota;Clostridia;Clostridia UCG-014;Incertae Sedis;";"0.0";"0";"1146";"1146";"0";"1146";"0";"455691";"51182"
;"SILVA (only NR);Bacteria;Bacillota;Clostridia;Clostridia UCG-014;Incertae Sedis;Incertae Sedis;";"0.0";"0";"1146";"1146";"0";"1146";"0";"455691";"51182"
;"SILVA (only NR);Bacteria;Bacillota;Clostridia;Clostridia vadinBB60 group;";"0.0";"0";"432";"432";"0";"432";"0";"456405";"51182"
;"SILVA (only NR);Bacteria;Bacillota;Clostridia;Clostridia vadinBB60 group;Incertae Sedis;";"0.0";"0";"432";"432";"0";"432";"0";"456405";"51182"
;"SILVA (only NR);Bacteria;Bacillota;Clostridia;Clostridia vadinBB60 group;Incertae Sedis;Incertae Sedis;";"0.0";"0";"432";"432";"0";"432";"0";"456405";"51182"
;"SILVA (only NR);Bacteria;Bacillota;Clostridia;Clostridiales;";"0.0";"0";"2914";"2914";"0";"2914";"0";"453923";"51182"
;"SILVA (only NR);Bacteria;Bacillota;Clostridia;Clostridiales;Caloramatoraceae;";"0.0";"0";"247";"247";"0";"247";"0";"456590";"51182"
;"SILVA (only NR);Bacteria;Bacillota;Clostridia;Clostridiales;Caloramatoraceae;Caloramator;";"0.0";"0";"92";"92";"0";"92";"0";"456745";"51182"
;"SILVA (only NR);Bacteria;Bacillota;Clostridia;Clostridiales;Caloramatoraceae;Fervidicella;";"0.0";"0";"2";"2";"0";"2";"0";"456835";"51182"
;"SILVA (only NR);Bacteria;Bacillota;Clostridia;Clostridiales;Caloramatoraceae;Fonticella;";"0.0";"0";"66";"66";"0";"66";"0";"456771";"51182"
;"SILVA (only NR);Bacteria;Bacillota;Clostridia;Clostridiales;Caloramatoraceae;Incertae Sedis;";"0.0";"0";"44";"44";"0";"44";"0";"456793";"51182"
;"SILVA (only NR);Bacteria;Bacillota;Clostridia;Clostridiales;Caloramatoraceae;Thermobrachium;";"0.0";"0";"43";"43";"0";"43";"0";"456794";"51182"
;"SILVA (only NR);Bacteria;Bacillota;Clostridia;Clostridiales;Clostridiaceae;";"0.0";"0";"2571";"2571";"0";"2571";"0";"454266";"51182"
;"SILVA (only NR);Bacteria;Bacillota;Clostridia;Clostridiales;Clostridiaceae;Candidatus Arthromitus;";"0.0";"0";"34";"34";"0";"34";"0";"456803";"51182"
;"SILVA (only NR);Bacteria;Bacillota;Clostridia;Clostridiales;Clostridiaceae;Clostridium;";"0.0";"0";"2224";"2224";"0";"2224";"0";"454613";"51182"
;"SILVA (only NR);Bacteria;Bacillota;Clostridia;Clostridiales;Clostridiaceae;Haloimpatiens;";"0.0";"0";"20";"20";"0";"20";"0";"456817";"51182"
;"SILVA (only NR);Bacteria;Bacillota;Clostridia;Clostridiales;Clostridiaceae;Hathewaya;";"0.0";"0";"10";"10";"0";"10";"0";"456827";"51182"
;"SILVA (only NR);Bacteria;Bacillota;Clostridia;Clostridiales;Clostridiaceae;Incertae Sedis;";"0.0";"0";"40";"40";"0";"40";"0";"456797";"51182"
;"SILVA (only NR);Bacteria;Bacillota;Clostridia;Clostridiales;Clostridiaceae;Oceanirhabdus;";"0.0";"0";"3";"3";"0";"3";"0";"456834";"51182"
;"SILVA (only NR);Bacteria;Bacillota;Clostridia;Clostridiales;Clostridiaceae;Proteiniclasticum;";"0.0";"0";"63";"63";"0";"63";"0";"456774";"51182"
;"SILVA (only NR);Bacteria;Bacillota;Clostridia;Clostridiales;Clostridiaceae;Sarcina;";"0.0";"0";"168";"168";"0";"168";"0";"456669";"51182"
;"SILVA (only NR);Bacteria;Bacillota;Clostridia;Clostridiales;Clostridiaceae;Youngiibacter;";"0.0";"0";"9";"9";"0";"9";"0";"456828";"51182"
;"SILVA (only NR);Bacteria;Bacillota;Clostridia;Clostridiales;Incertae Sedis;";"0.0";"0";"34";"34";"0";"34";"0";"456803";"51182"
;"SILVA (only NR);Bacteria;Bacillota;Clostridia;Clostridiales;Incertae Sedis;Incertae Sedis;";"0.0";"0";"34";"34";"0";"34";"0";"456803";"51182"
;"SILVA (only NR);Bacteria;Bacillota;Clostridia;Clostridiales;Oxobacteraceae;";"0.0";"0";"62";"62";"0";"62";"0";"456775";"51182"
;"SILVA (only NR);Bacteria;Bacillota;Clostridia;Clostridiales;Oxobacteraceae;Oxobacter;";"0.0";"0";"62";"62";"0";"62";"0";"456775";"51182"
;"SILVA (only NR);Bacteria;Bacillota;Clostridia;Eubacteriales;";"0.0";"0";"247";"247";"0";"247";"0";"456590";"51182"
;"SILVA (only NR);Bacteria;Bacillota;Clostridia;Eubacteriales;Alkalibacteraceae;";"0.0";"0";"15";"15";"0";"15";"0";"456822";"51182"
;"SILVA (only NR);Bacteria;Bacillota;Clostridia;Eubacteriales;Alkalibacteraceae;Alkalibacter;";"0.0";"0";"10";"10";"0";"10";"0";"456827";"51182"
;"SILVA (only NR);Bacteria;Bacillota;Clostridia;Eubacteriales;Alkalibacteraceae;Alkalibaculum;";"0.0";"0";"5";"5";"0";"5";"0";"456832";"51182"
;"SILVA (only NR);Bacteria;Bacillota;Clostridia;Eubacteriales;Anaerofustaceae;";"0.0";"0";"37";"37";"0";"37";"0";"456800";"51182"
;"SILVA (only NR);Bacteria;Bacillota;Clostridia;Eubacteriales;Anaerofustaceae;Anaerofustis;";"0.0";"0";"37";"37";"0";"37";"0";"456800";"51182"
;"SILVA (only NR);Bacteria;Bacillota;Clostridia;Eubacteriales;Eubacteriaceae;";"0.0";"0";"177";"177";"0";"177";"0";"456660";"51182"
;"SILVA (only NR);Bacteria;Bacillota;Clostridia;Eubacteriales;Eubacteriaceae;Acetobacterium;";"0.0";"0";"92";"92";"0";"92";"0";"456745";"51182"
;"SILVA (only NR);Bacteria;Bacillota;Clostridia;Eubacteriales;Eubacteriaceae;Eubacterium;";"0.0";"0";"56";"56";"0";"56";"0";"456781";"51182"
;"SILVA (only NR);Bacteria;Bacillota;Clostridia;Eubacteriales;Eubacteriaceae;Incertae Sedis;";"0.0";"0";"15";"15";"0";"15";"0";"456822";"51182"
;"SILVA (only NR);Bacteria;Bacillota;Clostridia;Eubacteriales;Eubacteriaceae;Pseudoramibacter;";"0.0";"0";"14";"14";"0";"14";"0";"456823";"51182"
;"SILVA (only NR);Bacteria;Bacillota;Clostridia;Eubacteriales;Garciellaceae;";"0.0";"0";"18";"18";"0";"18";"0";"456819";"51182"
;"SILVA (only NR);Bacteria;Bacillota;Clostridia;Eubacteriales;Garciellaceae;Garciella;";"0.0";"0";"8";"8";"0";"8";"0";"456829";"51182"
;"SILVA (only NR);Bacteria;Bacillota;Clostridia;Eubacteriales;Garciellaceae;Irregularibacter;";"0.0";"0";"9";"9";"0";"9";"0";"456828";"51182"
;"SILVA (only NR);Bacteria;Bacillota;Clostridia;Eubacteriales;Garciellaceae;Rhabdanaerobium;";"0.0";"0";"1";"1";"0";"1";"0";"456836";"51182"
;"SILVA (only NR);Bacteria;Bacillota;Clostridia;Incertae Sedis;";"0.0";"0";"246";"246";"0";"246";"0";"456591";"51182"
;"SILVA (only NR);Bacteria;Bacillota;Clostridia;Incertae Sedis;Gracilibacteraceae;";"0.0";"0";"52";"52";"0";"52";"0";"456785";"51182"
;"SILVA (only NR);Bacteria;Bacillota;Clostridia;Incertae Sedis;Gracilibacteraceae;Gracilibacter;";"0.0";"0";"52";"52";"0";"52";"0";"456785";"51182"
;"SILVA (only NR);Bacteria;Bacillota;Clostridia;Incertae Sedis;Incertae Sedis;";"0.0";"0";"194";"194";"0";"194";"0";"456643";"51182"
;"SILVA (only NR);Bacteria;Bacillota;Clostridia;Incertae Sedis;Incertae Sedis;Incertae Sedis;";"0.0";"0";"98";"98";"0";"98";"0";"456739";"51182"
;"SILVA (only NR);Bacteria;Bacillota;Clostridia;Incertae Sedis;Incertae Sedis;Lutispora;";"0.0";"0";"96";"96";"0";"96";"0";"456741";"51182"
;"SILVA (only NR);Bacteria;Bacillota;Clostridia;Lachnospirales;";"0.0";"0";"23121";"23121";"0";"23121";"0";"433716";"51182"
;"SILVA (only NR);Bacteria;Bacillota;Clostridia;Lachnospirales;Defluviitaleaceae;";"0.0";"0";"136";"136";"0";"136";"0";"456701";"51182"
;"SILVA (only NR);Bacteria;Bacillota;Clostridia;Lachnospirales;Defluviitaleaceae;Defluviitalea;";"0.0";"0";"33";"33";"0";"33";"0";"456804";"51182"
;"SILVA (only NR);Bacteria;Bacillota;Clostridia;Lachnospirales;Defluviitaleaceae;Defluviitaleaceae UCG-011;";"0.0";"0";"103";"103";"0";"103";"0";"456734";"51182"
;"SILVA (only NR);Bacteria;Bacillota;Clostridia;Lachnospirales;Incertae Sedis;";"0.0";"0";"11";"11";"0";"11";"0";"456826";"51182"
;"SILVA (only NR);Bacteria;Bacillota;Clostridia;Lachnospirales;Incertae Sedis;Incertae Sedis;";"0.0";"0";"11";"11";"0";"11";"0";"456826";"51182"
;"SILVA (only NR);Bacteria;Bacillota;Clostridia;Lachnospirales;Lachnospiraceae;";"0.0";"0";"22974";"22974";"0";"22974";"0";"433863";"51182"
;"SILVA (only NR);Bacteria;Bacillota;Clostridia;Lachnospirales;Lachnospiraceae;A2;";"0.0";"0";"175";"175";"0";"175";"0";"456662";"51182"
;"SILVA (only NR);Bacteria;Bacillota;Clostridia;Lachnospirales;Lachnospiraceae;ASF356;";"0.0";"0";"30";"30";"0";"30";"0";"456807";"51182"
;"SILVA (only NR);Bacteria;Bacillota;Clostridia;Lachnospirales;Lachnospiraceae;Acetatifactor;";"0.0";"0";"25";"25";"0";"25";"0";"456812";"51182"
;"SILVA (only NR);Bacteria;Bacillota;Clostridia;Lachnospirales;Lachnospiraceae;Acetitomaculum;";"0.0";"0";"182";"182";"0";"182";"0";"456655";"51182"
;"SILVA (only NR);Bacteria;Bacillota;Clostridia;Lachnospirales;Lachnospiraceae;Agathobacter;";"0.0";"0";"769";"769";"0";"769";"0";"456068";"51182"
;"SILVA (only NR);Bacteria;Bacillota;Clostridia;Lachnospirales;Lachnospiraceae;Anaerobium;";"0.0";"0";"3";"3";"0";"3";"0";"456834";"51182"
;"SILVA (only NR);Bacteria;Bacillota;Clostridia;Lachnospirales;Lachnospiraceae;Anaerobutyricum;";"0.0";"0";"448";"448";"0";"448";"0";"456389";"51182"
;"SILVA (only NR);Bacteria;Bacillota;Clostridia;Lachnospirales;Lachnospiraceae;Anaerocolumna;";"0.0";"0";"46";"46";"0";"46";"0";"456791";"51182"
;"SILVA (only NR);Bacteria;Bacillota;Clostridia;Lachnospirales;Lachnospiraceae;Anaeromicropila;";"0.0";"0";"10";"10";"0";"10";"0";"456827";"51182"
;"SILVA (only NR);Bacteria;Bacillota;Clostridia;Lachnospirales;Lachnospiraceae;Anaerosporobacter;";"0.0";"0";"10";"10";"0";"10";"0";"456827";"51182"
;"SILVA (only NR);Bacteria;Bacillota;Clostridia;Lachnospirales;Lachnospiraceae;Anaerostipes;";"0.0";"0";"483";"483";"0";"483";"0";"456354";"51182"
;"SILVA (only NR);Bacteria;Bacillota;Clostridia;Lachnospirales;Lachnospiraceae;Anaerotaenia;";"0.0";"0";"6";"6";"0";"6";"0";"456831";"51182"
;"SILVA (only NR);Bacteria;Bacillota;Clostridia;Lachnospirales;Lachnospiraceae;Anaerotignum;";"0.0";"0";"37";"37";"0";"37";"0";"456800";"51182"
;"SILVA (only NR);Bacteria;Bacillota;Clostridia;Lachnospirales;Lachnospiraceae;Blautia;";"0.0";"0";"3075";"3075";"0";"3075";"0";"453762";"51182"
;"SILVA (only NR);Bacteria;Bacillota;Clostridia;Lachnospirales;Lachnospiraceae;Butyribacter;";"0.0";"0";"376";"376";"0";"376";"0";"456461";"51182"
;"SILVA (only NR);Bacteria;Bacillota;Clostridia;Lachnospirales;Lachnospiraceae;Butyrivibrio;";"0.0";"0";"303";"303";"0";"303";"0";"456534";"51182"
;"SILVA (only NR);Bacteria;Bacillota;Clostridia;Lachnospirales;Lachnospiraceae;CAG-56;";"0.0";"0";"30";"30";"0";"30";"0";"456807";"51182"
;"SILVA (only NR);Bacteria;Bacillota;Clostridia;Lachnospirales;Lachnospiraceae;CHKCI001;";"0.0";"0";"5";"5";"0";"5";"0";"456832";"51182"
;"SILVA (only NR);Bacteria;Bacillota;Clostridia;Lachnospirales;Lachnospiraceae;Caecibacterium;";"0.0";"0";"4";"4";"0";"4";"0";"456833";"51182"
;"SILVA (only NR);Bacteria;Bacillota;Clostridia;Lachnospirales;Lachnospiraceae;Catenibacillus;";"0.0";"0";"8";"8";"0";"8";"0";"456829";"51182"
;"SILVA (only NR);Bacteria;Bacillota;Clostridia;Lachnospirales;Lachnospiraceae;Catonella;";"0.0";"0";"51";"51";"0";"51";"0";"456786";"51182"
;"SILVA (only NR);Bacteria;Bacillota;Clostridia;Lachnospirales;Lachnospiraceae;Cellulosilyticum;";"0.0";"0";"41";"41";"0";"41";"0";"456796";"51182"
;"SILVA (only NR);Bacteria;Bacillota;Clostridia;Lachnospirales;Lachnospiraceae;Coprococcus;";"0.0";"0";"372";"372";"0";"372";"0";"456465";"51182"
;"SILVA (only NR);Bacteria;Bacillota;Clostridia;Lachnospirales;Lachnospiraceae;Cuneatibacter;";"0.0";"0";"1";"1";"0";"1";"0";"456836";"51182"
;"SILVA (only NR);Bacteria;Bacillota;Clostridia;Lachnospirales;Lachnospiraceae;Dorea;";"0.0";"0";"409";"409";"0";"409";"0";"456428";"51182"
;"SILVA (only NR);Bacteria;Bacillota;Clostridia;Lachnospirales;Lachnospiraceae;Eisenbergiella;";"0.0";"0";"74";"74";"0";"74";"0";"456763";"51182"
;"SILVA (only NR);Bacteria;Bacillota;Clostridia;Lachnospirales;Lachnospiraceae;Enterocloster;";"0.0";"0";"452";"452";"0";"452";"0";"456385";"51182"
;"SILVA (only NR);Bacteria;Bacillota;Clostridia;Lachnospirales;Lachnospiraceae;Epulopiscium;";"0.0";"0";"193";"193";"0";"193";"0";"456644";"51182"
;"SILVA (only NR);Bacteria;Bacillota;Clostridia;Lachnospirales;Lachnospiraceae;Extibacter;";"0.0";"0";"195";"195";"0";"195";"0";"456642";"51182"
;"SILVA (only NR);Bacteria;Bacillota;Clostridia;Lachnospirales;Lachnospiraceae;FD2005;";"0.0";"0";"22";"22";"0";"22";"0";"456815";"51182"
;"SILVA (only NR);Bacteria;Bacillota;Clostridia;Lachnospirales;Lachnospiraceae;Faecalicatena;";"0.0";"0";"47";"47";"0";"47";"0";"456790";"51182"
[truncated: 13,386 more rows]
