# Supplementary material for: Redox gradients define the ecological niche of ciliates with denitrifying endosymbionts in anoxic lake waters
Source: ISME J. 2026 Mar 1;20(1):wrag043. doi: 10.1093/ismejo/wrag043 (PMC13037464; doi:10.1093/ismejo/wrag043)
Supplement: wrag043_Supplementary_materials [file wrag043_supplementary_materials.zip › Supplementary file 4.csv]

TestProbe v. 3.0 results with probe EUK 309 (5'-TCAGGCTCCCTCTCCGG-3') against the SSU r138.2 SILVA database with the REFNR sequence collection
job_name;"taxonomy";"coverage";"specificity";"accessions";"eligible";"match";"mismat";"nodata";"outgroup_matchable";"outgroup_matched"
;"SILVA (only NR);Unclassified;";"0.0";"0";"0";"0";"0";"0";"0";"448478";"49698"
;"SILVA (only NR);Archaea;";"0.0";"88.6";"20197";"11840";"1";"11839";"8357";"436638";"49697"
;"SILVA (only NR);Archaea;Aenigmarchaeota;";"0.0";"0";"319";"151";"0";"151";"168";"448327";"49698"
;"SILVA (only NR);Archaea;Aenigmarchaeota;Aenigmarchaeia;";"0.0";"0";"161";"60";"0";"60";"101";"448418";"49698"
;"SILVA (only NR);Archaea;Aenigmarchaeota;Aenigmarchaeia;Aenigmarchaeales;";"0.0";"0";"161";"60";"0";"60";"101";"448418";"49698"
;"SILVA (only NR);Archaea;Aenigmarchaeota;Aenigmarchaeia;Aenigmarchaeales;Incertae Sedis;";"0.0";"0";"161";"60";"0";"60";"101";"448418";"49698"
;"SILVA (only NR);Archaea;Aenigmarchaeota;Aenigmarchaeia;Aenigmarchaeales;Incertae Sedis;Candidatus Aenigmarchaeum;";"0.0";"0";"16";"8";"0";"8";"8";"448470";"49698"
;"SILVA (only NR);Archaea;Aenigmarchaeota;Aenigmarchaeia;Aenigmarchaeales;Incertae Sedis;Incertae Sedis;";"0.0";"0";"145";"52";"0";"52";"93";"448426";"49698"
;"SILVA (only NR);Archaea;Aenigmarchaeota;Deep Sea Euryarchaeotic Group(DSEG);";"0.0";"0";"155";"89";"0";"89";"66";"448389";"49698"
;"SILVA (only NR);Archaea;Aenigmarchaeota;Deep Sea Euryarchaeotic Group(DSEG);Incertae Sedis;";"0.0";"0";"155";"89";"0";"89";"66";"448389";"49698"
;"SILVA (only NR);Archaea;Aenigmarchaeota;Deep Sea Euryarchaeotic Group(DSEG);Incertae Sedis;Incertae Sedis;";"0.0";"0";"155";"89";"0";"89";"66";"448389";"49698"
;"SILVA (only NR);Archaea;Aenigmarchaeota;Deep Sea Euryarchaeotic Group(DSEG);Incertae Sedis;Incertae Sedis;Incertae Sedis;";"0.0";"0";"155";"89";"0";"89";"66";"448389";"49698"
;"SILVA (only NR);Archaea;Aenigmarchaeota;Incertae Sedis;";"0.0";"0";"3";"2";"0";"2";"1";"448476";"49698"
;"SILVA (only NR);Archaea;Aenigmarchaeota;Incertae Sedis;Incertae Sedis;";"0.0";"0";"3";"2";"0";"2";"1";"448476";"49698"
;"SILVA (only NR);Archaea;Aenigmarchaeota;Incertae Sedis;Incertae Sedis;Incertae Sedis;";"0.0";"0";"3";"2";"0";"2";"1";"448476";"49698"
;"SILVA (only NR);Archaea;Aenigmarchaeota;Incertae Sedis;Incertae Sedis;Incertae Sedis;Incertae Sedis;";"0.0";"0";"3";"2";"0";"2";"1";"448476";"49698"
;"SILVA (only NR);Archaea;Altiarchaeota;";"0.0";"0";"41";"30";"0";"30";"11";"448448";"49698"
;"SILVA (only NR);Archaea;Altiarchaeota;Altiarchaeia;";"0.0";"0";"41";"30";"0";"30";"11";"448448";"49698"
;"SILVA (only NR);Archaea;Altiarchaeota;Altiarchaeia;Altiarchaeales;";"0.0";"0";"41";"30";"0";"30";"11";"448448";"49698"
;"SILVA (only NR);Archaea;Altiarchaeota;Altiarchaeia;Altiarchaeales;Altiarchaeaceae;";"0.0";"0";"41";"30";"0";"30";"11";"448448";"49698"
;"SILVA (only NR);Archaea;Altiarchaeota;Altiarchaeia;Altiarchaeales;Altiarchaeaceae;Candidatus Altiarchaeum;";"0.0";"0";"41";"30";"0";"30";"11";"448448";"49698"
;"SILVA (only NR);Archaea;Asgardarchaeota;";"0.0";"0";"670";"423";"0";"423";"247";"448055";"49698"
;"SILVA (only NR);Archaea;Asgardarchaeota;Heimdallarchaeia;";"0.0";"0";"45";"41";"0";"41";"4";"448437";"49698"
;"SILVA (only NR);Archaea;Asgardarchaeota;Heimdallarchaeia;Incertae Sedis;";"0.0";"0";"45";"41";"0";"41";"4";"448437";"49698"
;"SILVA (only NR);Archaea;Asgardarchaeota;Heimdallarchaeia;Incertae Sedis;Incertae Sedis;";"0.0";"0";"45";"41";"0";"41";"4";"448437";"49698"
;"SILVA (only NR);Archaea;Asgardarchaeota;Heimdallarchaeia;Incertae Sedis;Incertae Sedis;AB_125;";"0.0";"0";"29";"28";"0";"28";"1";"448450";"49698"
;"SILVA (only NR);Archaea;Asgardarchaeota;Heimdallarchaeia;Incertae Sedis;Incertae Sedis;Incertae Sedis;";"0.0";"0";"1";"1";"0";"1";"0";"448477";"49698"
;"SILVA (only NR);Archaea;Asgardarchaeota;Heimdallarchaeia;Incertae Sedis;Incertae Sedis;LC_3;";"0.0";"0";"15";"12";"0";"12";"3";"448466";"49698"
;"SILVA (only NR);Archaea;Asgardarchaeota;Incertae Sedis;";"0.0";"0";"3";"2";"0";"2";"1";"448476";"49698"
;"SILVA (only NR);Archaea;Asgardarchaeota;Incertae Sedis;Incertae Sedis;";"0.0";"0";"3";"2";"0";"2";"1";"448476";"49698"
;"SILVA (only NR);Archaea;Asgardarchaeota;Incertae Sedis;Incertae Sedis;Incertae Sedis;";"0.0";"0";"3";"2";"0";"2";"1";"448476";"49698"
;"SILVA (only NR);Archaea;Asgardarchaeota;Incertae Sedis;Incertae Sedis;Incertae Sedis;Incertae Sedis;";"0.0";"0";"3";"2";"0";"2";"1";"448476";"49698"
;"SILVA (only NR);Archaea;Asgardarchaeota;Lokiarchaeia;";"0.0";"0";"622";"380";"0";"380";"242";"448098";"49698"
;"SILVA (only NR);Archaea;Asgardarchaeota;Lokiarchaeia;Incertae Sedis;";"0.0";"0";"527";"327";"0";"327";"200";"448151";"49698"
;"SILVA (only NR);Archaea;Asgardarchaeota;Lokiarchaeia;Incertae Sedis;Incertae Sedis;";"0.0";"0";"527";"327";"0";"327";"200";"448151";"49698"
;"SILVA (only NR);Archaea;Asgardarchaeota;Lokiarchaeia;Incertae Sedis;Incertae Sedis;Incertae Sedis;";"0.0";"0";"527";"327";"0";"327";"200";"448151";"49698"
;"SILVA (only NR);Archaea;Asgardarchaeota;Lokiarchaeia;Odinarchaeales;";"0.0";"0";"95";"53";"0";"53";"42";"448425";"49698"
;"SILVA (only NR);Archaea;Asgardarchaeota;Lokiarchaeia;Odinarchaeales;Incertae Sedis;";"0.0";"0";"95";"53";"0";"53";"42";"448425";"49698"
;"SILVA (only NR);Archaea;Asgardarchaeota;Lokiarchaeia;Odinarchaeales;Incertae Sedis;Incertae Sedis;";"0.0";"0";"45";"20";"0";"20";"25";"448458";"49698"
;"SILVA (only NR);Archaea;Asgardarchaeota;Lokiarchaeia;Odinarchaeales;Incertae Sedis;LCB-4;";"0.0";"0";"50";"33";"0";"33";"17";"448445";"49698"
;"SILVA (only NR);Archaea;Crenarchaeota;";"0.0";"0";"0";"0";"0";"0";"0";"448478";"49698"
;"SILVA (only NR);Archaea;Crenarchaeota;Thermoprotei;";"0.0";"0";"0";"0";"0";"0";"0";"448478";"49698"
;"SILVA (only NR);Archaea;Crenarchaeota;Thermoprotei;Desulfurococcales;";"0.0";"0";"0";"0";"0";"0";"0";"448478";"49698"
;"SILVA (only NR);Archaea;Crenarchaeota;Thermoprotei;Desulfurococcales;Desulfurococcaceae;";"0.0";"0";"0";"0";"0";"0";"0";"448478";"49698"
;"SILVA (only NR);Archaea;Crenarchaeota;Thermoprotei;Desulfurococcales;Desulfurococcaceae;Desulfurococcus;";"0.0";"0";"0";"0";"0";"0";"0";"448478";"49698"
;"SILVA (only NR);Archaea;Crenarchaeota;Thermoprotei;Desulfurococcales;Desulfurococcaceae;Staphylothermus;";"0.0";"0";"0";"0";"0";"0";"0";"448478";"49698"
;"SILVA (only NR);Archaea;Crenarchaeota;Thermoprotei;Desulfurococcales;Desulfurococcaceae;Sulfophobococcus;";"0.0";"0";"0";"0";"0";"0";"0";"448478";"49698"
;"SILVA (only NR);Archaea;Crenarchaeota;Thermoprotei;Desulfurococcales;Desulfurococcaceae;Thermogladius;";"0.0";"0";"0";"0";"0";"0";"0";"448478";"49698"
;"SILVA (only NR);Archaea;Crenarchaeota;Thermoprotei;Desulfurococcales;Desulfurococcaceae;Thermosphaera;";"0.0";"0";"0";"0";"0";"0";"0";"448478";"49698"
;"SILVA (only NR);Archaea;Crenarchaeota;Thermoprotei;Desulfurococcales;Pyrodictiaceae;";"0.0";"0";"0";"0";"0";"0";"0";"448478";"49698"
;"SILVA (only NR);Archaea;Crenarchaeota;Thermoprotei;Desulfurococcales;Pyrodictiaceae;Hyperthermus;";"0.0";"0";"0";"0";"0";"0";"0";"448478";"49698"
;"SILVA (only NR);Archaea;Crenarchaeota;Thermoprotei;Desulfurococcales;Pyrodictiaceae;Pyrodictium;";"0.0";"0";"0";"0";"0";"0";"0";"448478";"49698"
;"SILVA (only NR);Archaea;Crenarchaeota;Thermoprotei;Fervidicoccales;";"0.0";"0";"0";"0";"0";"0";"0";"448478";"49698"
;"SILVA (only NR);Archaea;Crenarchaeota;Thermoprotei;Fervidicoccales;Fervidicoccaceae;";"0.0";"0";"0";"0";"0";"0";"0";"448478";"49698"
;"SILVA (only NR);Archaea;Crenarchaeota;Thermoprotei;Fervidicoccales;Fervidicoccaceae;Fervidicoccus;";"0.0";"0";"0";"0";"0";"0";"0";"448478";"49698"
;"SILVA (only NR);Archaea;Crenarchaeota;Thermoprotei;Sulfolobales;";"0.0";"0";"0";"0";"0";"0";"0";"448478";"49698"
;"SILVA (only NR);Archaea;Crenarchaeota;Thermoprotei;Sulfolobales;Sulfolobaceae;";"0.0";"0";"0";"0";"0";"0";"0";"448478";"49698"
;"SILVA (only NR);Archaea;Crenarchaeota;Thermoprotei;Sulfolobales;Sulfolobaceae;Acidianus;";"0.0";"0";"0";"0";"0";"0";"0";"448478";"49698"
;"SILVA (only NR);Archaea;Crenarchaeota;Thermoprotei;Sulfolobales;Sulfolobaceae;Metallosphaera;";"0.0";"0";"0";"0";"0";"0";"0";"448478";"49698"
;"SILVA (only NR);Archaea;Crenarchaeota;Thermoprotei;Sulfolobales;Sulfolobaceae;Saccharolobus;";"0.0";"0";"0";"0";"0";"0";"0";"448478";"49698"
;"SILVA (only NR);Archaea;Crenarchaeota;Thermoprotei;Sulfolobales;Sulfolobaceae;Stygiolobus;";"0.0";"0";"0";"0";"0";"0";"0";"448478";"49698"
;"SILVA (only NR);Archaea;Crenarchaeota;Thermoprotei;Sulfolobales;Sulfolobaceae;Sulfolobus;";"0.0";"0";"0";"0";"0";"0";"0";"448478";"49698"
;"SILVA (only NR);Archaea;Crenarchaeota;Thermoprotei;Sulfolobales;Sulfolobaceae;Sulfurisphaera;";"0.0";"0";"0";"0";"0";"0";"0";"448478";"49698"
;"SILVA (only NR);Archaea;Crenarchaeota;Thermoprotei;Thermoproteales;";"0.0";"0";"0";"0";"0";"0";"0";"448478";"49698"
;"SILVA (only NR);Archaea;Crenarchaeota;Thermoprotei;Thermoproteales;Thermofilaceae;";"0.0";"0";"0";"0";"0";"0";"0";"448478";"49698"
;"SILVA (only NR);Archaea;Crenarchaeota;Thermoprotei;Thermoproteales;Thermofilaceae;Thermofilum;";"0.0";"0";"0";"0";"0";"0";"0";"448478";"49698"
;"SILVA (only NR);Archaea;Crenarchaeota;Thermoprotei;Thermoproteales;Thermoproteaceae;";"0.0";"0";"0";"0";"0";"0";"0";"448478";"49698"
;"SILVA (only NR);Archaea;Crenarchaeota;Thermoprotei;Thermoproteales;Thermoproteaceae;Caldivirga;";"0.0";"0";"0";"0";"0";"0";"0";"448478";"49698"
;"SILVA (only NR);Archaea;Crenarchaeota;Thermoprotei;Thermoproteales;Thermoproteaceae;Pyrobaculum;";"0.0";"0";"0";"0";"0";"0";"0";"448478";"49698"
;"SILVA (only NR);Archaea;Crenarchaeota;Thermoprotei;Thermoproteales;Thermoproteaceae;Thermocladium;";"0.0";"0";"0";"0";"0";"0";"0";"448478";"49698"
;"SILVA (only NR);Archaea;Crenarchaeota;Thermoprotei;Thermoproteales;Thermoproteaceae;Thermoproteus;";"0.0";"0";"0";"0";"0";"0";"0";"448478";"49698"
;"SILVA (only NR);Archaea;Crenarchaeota;Thermoprotei;Thermoproteales;Thermoproteaceae;Vulcanisaeta;";"0.0";"0";"0";"0";"0";"0";"0";"448478";"49698"
;"SILVA (only NR);Archaea;Euryarchaeota;";"0.0";"0";"0";"0";"0";"0";"0";"448478";"49698"
;"SILVA (only NR);Archaea;Euryarchaeota;Methanobacteria;";"0.0";"0";"0";"0";"0";"0";"0";"448478";"49698"
;"SILVA (only NR);Archaea;Euryarchaeota;Methanobacteria;Methanobacteriales;";"0.0";"0";"0";"0";"0";"0";"0";"448478";"49698"
;"SILVA (only NR);Archaea;Euryarchaeota;Methanobacteria;Methanobacteriales;Methanobacteriaceae;";"0.0";"0";"0";"0";"0";"0";"0";"448478";"49698"
;"SILVA (only NR);Archaea;Euryarchaeota;Methanobacteria;Methanobacteriales;Methanobacteriaceae;Methanobacterium;";"0.0";"0";"0";"0";"0";"0";"0";"448478";"49698"
;"SILVA (only NR);Archaea;Euryarchaeota;Methanobacteria;Methanobacteriales;Methanobacteriaceae;Methanobrevibacter;";"0.0";"0";"0";"0";"0";"0";"0";"448478";"49698"
;"SILVA (only NR);Archaea;Euryarchaeota;Methanobacteria;Methanobacteriales;Methanobacteriaceae;Methanosphaera;";"0.0";"0";"0";"0";"0";"0";"0";"448478";"49698"
;"SILVA (only NR);Archaea;Euryarchaeota;Methanobacteria;Methanobacteriales;Methanothermaceae;";"0.0";"0";"0";"0";"0";"0";"0";"448478";"49698"
;"SILVA (only NR);Archaea;Euryarchaeota;Methanobacteria;Methanobacteriales;Methanothermaceae;Methanothermus;";"0.0";"0";"0";"0";"0";"0";"0";"448478";"49698"
;"SILVA (only NR);Archaea;Euryarchaeota;Methanococci;";"0.0";"0";"0";"0";"0";"0";"0";"448478";"49698"
;"SILVA (only NR);Archaea;Euryarchaeota;Methanococci;Methanococcales;";"0.0";"0";"0";"0";"0";"0";"0";"448478";"49698"
;"SILVA (only NR);Archaea;Euryarchaeota;Methanococci;Methanococcales;Methanocaldococcaceae;";"0.0";"0";"0";"0";"0";"0";"0";"448478";"49698"
;"SILVA (only NR);Archaea;Euryarchaeota;Methanococci;Methanococcales;Methanocaldococcaceae;Methanocaldococcus;";"0.0";"0";"0";"0";"0";"0";"0";"448478";"49698"
;"SILVA (only NR);Archaea;Euryarchaeota;Methanococci;Methanococcales;Methanococcaceae;";"0.0";"0";"0";"0";"0";"0";"0";"448478";"49698"
;"SILVA (only NR);Archaea;Euryarchaeota;Methanococci;Methanococcales;Methanococcaceae;Methanococcus;";"0.0";"0";"0";"0";"0";"0";"0";"448478";"49698"
;"SILVA (only NR);Archaea;Euryarchaeota;Methanococci;Methanococcales;Methanococcaceae;Methanothermococcus;";"0.0";"0";"0";"0";"0";"0";"0";"448478";"49698"
;"SILVA (only NR);Archaea;Euryarchaeota;Methanopyri;";"0.0";"0";"0";"0";"0";"0";"0";"448478";"49698"
;"SILVA (only NR);Archaea;Euryarchaeota;Methanopyri;Methanopyrales;";"0.0";"0";"0";"0";"0";"0";"0";"448478";"49698"
;"SILVA (only NR);Archaea;Euryarchaeota;Methanopyri;Methanopyrales;Methanopyraceae;";"0.0";"0";"0";"0";"0";"0";"0";"448478";"49698"
;"SILVA (only NR);Archaea;Euryarchaeota;Methanopyri;Methanopyrales;Methanopyraceae;Methanopyrus;";"0.0";"0";"0";"0";"0";"0";"0";"448478";"49698"
;"SILVA (only NR);Archaea;Euryarchaeota;Thermococci;";"0.0";"0";"0";"0";"0";"0";"0";"448478";"49698"
;"SILVA (only NR);Archaea;Euryarchaeota;Thermococci;Thermococcales;";"0.0";"0";"0";"0";"0";"0";"0";"448478";"49698"
;"SILVA (only NR);Archaea;Euryarchaeota;Thermococci;Thermococcales;Thermococcaceae;";"0.0";"0";"0";"0";"0";"0";"0";"448478";"49698"
;"SILVA (only NR);Archaea;Euryarchaeota;Thermococci;Thermococcales;Thermococcaceae;Palaeococcus;";"0.0";"0";"0";"0";"0";"0";"0";"448478";"49698"
;"SILVA (only NR);Archaea;Euryarchaeota;Thermococci;Thermococcales;Thermococcaceae;Pyrococcus;";"0.0";"0";"0";"0";"0";"0";"0";"448478";"49698"
;"SILVA (only NR);Archaea;Euryarchaeota;Thermococci;Thermococcales;Thermococcaceae;Thermococcus;";"0.0";"0";"0";"0";"0";"0";"0";"448478";"49698"
;"SILVA (only NR);Archaea;Hadarchaeota;";"0.0";"0";"300";"200";"0";"200";"100";"448278";"49698"
;"SILVA (only NR);Archaea;Hadarchaeota;Hadarchaeia;";"0.0";"0";"300";"200";"0";"200";"100";"448278";"49698"
;"SILVA (only NR);Archaea;Hadarchaeota;Hadarchaeia;Hadarchaeales;";"0.0";"0";"300";"200";"0";"200";"100";"448278";"49698"
;"SILVA (only NR);Archaea;Hadarchaeota;Hadarchaeia;Hadarchaeales;Hadarchaeaceae;";"0.0";"0";"300";"200";"0";"200";"100";"448278";"49698"
;"SILVA (only NR);Archaea;Hadarchaeota;Hadarchaeia;Hadarchaeales;Hadarchaeaceae;Hadarchaeum;";"0.0";"0";"300";"200";"0";"200";"100";"448278";"49698"
;"SILVA (only NR);Archaea;Halobacteriota;";"0.0";"0";"5352";"3799";"0";"3799";"1553";"444679";"49698"
;"SILVA (only NR);Archaea;Halobacteriota;ANME-1;";"0.0";"0";"154";"120";"0";"120";"34";"448358";"49698"
;"SILVA (only NR);Archaea;Halobacteriota;ANME-1;ANME-1a;";"0.0";"0";"45";"32";"0";"32";"13";"448446";"49698"
;"SILVA (only NR);Archaea;Halobacteriota;ANME-1;ANME-1a;Incertae Sedis;";"0.0";"0";"45";"32";"0";"32";"13";"448446";"49698"
;"SILVA (only NR);Archaea;Halobacteriota;ANME-1;ANME-1a;Incertae Sedis;Incertae Sedis;";"0.0";"0";"45";"32";"0";"32";"13";"448446";"49698"
;"SILVA (only NR);Archaea;Halobacteriota;ANME-1;ANME-1b;";"0.0";"0";"94";"74";"0";"74";"20";"448404";"49698"
;"SILVA (only NR);Archaea;Halobacteriota;ANME-1;ANME-1b;Incertae Sedis;";"0.0";"0";"94";"74";"0";"74";"20";"448404";"49698"
;"SILVA (only NR);Archaea;Halobacteriota;ANME-1;ANME-1b;Incertae Sedis;Incertae Sedis;";"0.0";"0";"94";"74";"0";"74";"20";"448404";"49698"
;"SILVA (only NR);Archaea;Halobacteriota;ANME-1;Incertae Sedis;";"0.0";"0";"15";"14";"0";"14";"1";"448464";"49698"
;"SILVA (only NR);Archaea;Halobacteriota;ANME-1;Incertae Sedis;Incertae Sedis;";"0.0";"0";"15";"14";"0";"14";"1";"448464";"49698"
;"SILVA (only NR);Archaea;Halobacteriota;ANME-1;Incertae Sedis;Incertae Sedis;Incertae Sedis;";"0.0";"0";"15";"14";"0";"14";"1";"448464";"49698"
;"SILVA (only NR);Archaea;Halobacteriota;Archaeoglobi;";"0.0";"0";"80";"67";"0";"67";"13";"448411";"49698"
;"SILVA (only NR);Archaea;Halobacteriota;Archaeoglobi;Archaeoglobales;";"0.0";"0";"80";"67";"0";"67";"13";"448411";"49698"
;"SILVA (only NR);Archaea;Halobacteriota;Archaeoglobi;Archaeoglobales;Archaeoglobaceae;";"0.0";"0";"80";"67";"0";"67";"13";"448411";"49698"
;"SILVA (only NR);Archaea;Halobacteriota;Archaeoglobi;Archaeoglobales;Archaeoglobaceae;Archaeoglobus;";"0.0";"0";"32";"30";"0";"30";"2";"448448";"49698"
;"SILVA (only NR);Archaea;Halobacteriota;Archaeoglobi;Archaeoglobales;Archaeoglobaceae;Ferroglobus;";"0.0";"0";"3";"3";"0";"3";"0";"448475";"49698"
;"SILVA (only NR);Archaea;Halobacteriota;Archaeoglobi;Archaeoglobales;Archaeoglobaceae;Geoglobus;";"0.0";"0";"12";"8";"0";"8";"4";"448470";"49698"
;"SILVA (only NR);Archaea;Halobacteriota;Archaeoglobi;Archaeoglobales;Archaeoglobaceae;Incertae Sedis;";"0.0";"0";"31";"24";"0";"24";"7";"448454";"49698"
;"SILVA (only NR);Archaea;Halobacteriota;Archaeoglobi;Archaeoglobales;Archaeoglobaceae;JdFR-20;";"0.0";"0";"2";"2";"0";"2";"0";"448476";"49698"
;"SILVA (only NR);Archaea;Halobacteriota;Halobacteria;";"0.0";"0";"2624";"2040";"0";"2040";"584";"446438";"49698"
;"SILVA (only NR);Archaea;Halobacteriota;Halobacteria;Halobacterales;";"0.0";"0";"2624";"2040";"0";"2040";"584";"446438";"49698"
;"SILVA (only NR);Archaea;Halobacteriota;Halobacteria;Halobacterales;Haloadaptaceae;";"0.0";"0";"32";"20";"0";"20";"12";"448458";"49698"
;"SILVA (only NR);Archaea;Halobacteriota;Halobacteria;Halobacterales;Haloadaptaceae;Haladaptatus;";"0.0";"0";"32";"20";"0";"20";"12";"448458";"49698"
;"SILVA (only NR);Archaea;Halobacteriota;Halobacteria;Halobacterales;Halobacteriaceae;";"0.0";"0";"147";"118";"0";"118";"29";"448360";"49698"
;"SILVA (only NR);Archaea;Halobacteriota;Halobacteria;Halobacterales;Halobacteriaceae;Halanaeroarchaeum;";"0.0";"0";"19";"13";"0";"13";"6";"448465";"49698"
;"SILVA (only NR);Archaea;Halobacteriota;Halobacteria;Halobacterales;Halobacteriaceae;Halarchaeum;";"0.0";"0";"25";"19";"0";"19";"6";"448459";"49698"
;"SILVA (only NR);Archaea;Halobacteriota;Halobacteria;Halobacterales;Halobacteriaceae;Halobacterium;";"0.0";"0";"82";"72";"0";"72";"10";"448406";"49698"
;"SILVA (only NR);Archaea;Halobacteriota;Halobacteria;Halobacterales;Halobacteriaceae;Halocalculus;";"0.0";"0";"1";"1";"0";"1";"0";"448477";"49698"
;"SILVA (only NR);Archaea;Halobacteriota;Halobacteria;Halobacterales;Halobacteriaceae;Halodesulfurarchaeum;";"0.0";"0";"13";"10";"0";"10";"3";"448468";"49698"
;"SILVA (only NR);Archaea;Halobacteriota;Halobacteria;Halobacterales;Halobacteriaceae;Incertae Sedis;";"0.0";"0";"4";"1";"0";"1";"3";"448477";"49698"
;"SILVA (only NR);Archaea;Halobacteriota;Halobacteria;Halobacterales;Halobacteriaceae;Salarchaeum;";"0.0";"0";"3";"2";"0";"2";"1";"448476";"49698"
;"SILVA (only NR);Archaea;Halobacteriota;Halobacteria;Halobacterales;Halococcaceae;";"0.0";"0";"86";"72";"0";"72";"14";"448406";"49698"
;"SILVA (only NR);Archaea;Halobacteriota;Halobacteria;Halobacterales;Halococcaceae;Halalkalicoccus;";"0.0";"0";"14";"11";"0";"11";"3";"448467";"49698"
;"SILVA (only NR);Archaea;Halobacteriota;Halobacteria;Halobacterales;Halococcaceae;Halococcus;";"0.0";"0";"64";"55";"0";"55";"9";"448423";"49698"
;"SILVA (only NR);Archaea;Halobacteriota;Halobacteria;Halobacterales;Halococcaceae;Halostella;";"0.0";"0";"5";"5";"0";"5";"0";"448473";"49698"
;"SILVA (only NR);Archaea;Halobacteriota;Halobacteria;Halobacterales;Halococcaceae;Incertae Sedis;";"0.0";"0";"3";"1";"0";"1";"2";"448477";"49698"
;"SILVA (only NR);Archaea;Halobacteriota;Halobacteria;Halobacterales;Haloferacaceae;";"0.0";"0";"1634";"1328";"0";"1328";"306";"447150";"49698"
;"SILVA (only NR);Archaea;Halobacteriota;Halobacteria;Halobacterales;Haloferacaceae;A07HB70;";"0.0";"0";"17";"8";"0";"8";"9";"448470";"49698"
;"SILVA (only NR);Archaea;Halobacteriota;Halobacteria;Halobacterales;Haloferacaceae;Candidatus Haloectosymbiotes;";"0.0";"0";"1";"1";"0";"1";"0";"448477";"49698"
;"SILVA (only NR);Archaea;Halobacteriota;Halobacteria;Halobacterales;Haloferacaceae;Halalkaliarchaeum;";"0.0";"0";"3";"2";"0";"2";"1";"448476";"49698"
;"SILVA (only NR);Archaea;Halobacteriota;Halobacteria;Halobacterales;Haloferacaceae;Haloarchaeobius;";"0.0";"0";"23";"16";"0";"16";"7";"448462";"49698"
;"SILVA (only NR);Archaea;Halobacteriota;Halobacteria;Halobacterales;Haloferacaceae;Halobaculum;";"0.0";"0";"18";"14";"0";"14";"4";"448464";"49698"
;"SILVA (only NR);Archaea;Halobacteriota;Halobacteria;Halobacterales;Haloferacaceae;Halobellus;";"0.0";"0";"44";"36";"0";"36";"8";"448442";"49698"
;"SILVA (only NR);Archaea;Halobacteriota;Halobacteria;Halobacterales;Haloferacaceae;Halobiforma;";"0.0";"0";"14";"14";"0";"14";"0";"448464";"49698"
;"SILVA (only NR);Archaea;Halobacteriota;Halobacteria;Halobacterales;Haloferacaceae;Halobium;";"0.0";"0";"5";"3";"0";"3";"2";"448475";"49698"
;"SILVA (only NR);Archaea;Halobacteriota;Halobacteria;Halobacterales;Haloferacaceae;Haloferax;";"0.0";"0";"114";"98";"0";"98";"16";"448380";"49698"
;"SILVA (only NR);Archaea;Halobacteriota;Halobacteria;Halobacterales;Haloferacaceae;Halogeometricum;";"0.0";"0";"37";"26";"0";"26";"11";"448452";"49698"
;"SILVA (only NR);Archaea;Halobacteriota;Halobacteria;Halobacterales;Haloferacaceae;Halogranum;";"0.0";"0";"16";"12";"0";"12";"4";"448466";"49698"
;"SILVA (only NR);Archaea;Halobacteriota;Halobacteria;Halobacterales;Haloferacaceae;Halohasta;";"0.0";"0";"18";"14";"0";"14";"4";"448464";"49698"
;"SILVA (only NR);Archaea;Halobacteriota;Halobacteria;Halobacterales;Haloferacaceae;Halolamina;";"0.0";"0";"68";"41";"0";"41";"27";"448437";"49698"
;"SILVA (only NR);Archaea;Halobacteriota;Halobacteria;Halobacterales;Haloferacaceae;Halonotius;";"0.0";"0";"98";"85";"0";"85";"13";"448393";"49698"
;"SILVA (only NR);Archaea;Halobacteriota;Halobacteria;Halobacterales;Haloferacaceae;Haloparvum;";"0.0";"0";"38";"34";"0";"34";"4";"448444";"49698"
;"SILVA (only NR);Archaea;Halobacteriota;Halobacteria;Halobacterales;Haloferacaceae;Halopelagius;";"0.0";"0";"8";"6";"0";"6";"2";"448472";"49698"
;"SILVA (only NR);Archaea;Halobacteriota;Halobacteria;Halobacterales;Haloferacaceae;Halopenitus;";"0.0";"0";"7";"7";"0";"7";"0";"448471";"49698"
;"SILVA (only NR);Archaea;Halobacteriota;Halobacteria;Halobacterales;Haloferacaceae;Halopiger;";"0.0";"0";"25";"24";"0";"24";"1";"448454";"49698"
;"SILVA (only NR);Archaea;Halobacteriota;Halobacteria;Halobacterales;Haloferacaceae;Haloplanus;";"0.0";"0";"44";"32";"0";"32";"12";"448446";"49698"
;"SILVA (only NR);Archaea;Halobacteriota;Halobacteria;Halobacterales;Haloferacaceae;Haloprofundus;";"0.0";"0";"15";"12";"0";"12";"3";"448466";"49698"
;"SILVA (only NR);Archaea;Halobacteriota;Halobacteria;Halobacterales;Haloferacaceae;Haloquadratum;";"0.0";"0";"70";"50";"0";"50";"20";"448428";"49698"
;"SILVA (only NR);Archaea;Halobacteriota;Halobacteria;Halobacterales;Haloferacaceae;Halorubellus;";"0.0";"0";"16";"9";"0";"9";"7";"448469";"49698"
;"SILVA (only NR);Archaea;Halobacteriota;Halobacteria;Halobacterales;Haloferacaceae;Halorubrum;";"0.0";"0";"347";"308";"0";"308";"39";"448170";"49698"
;"SILVA (only NR);Archaea;Halobacteriota;Halobacteria;Halobacterales;Haloferacaceae;Halorussus;";"0.0";"0";"33";"22";"0";"22";"11";"448456";"49698"
;"SILVA (only NR);Archaea;Halobacteriota;Halobacteria;Halobacterales;Haloferacaceae;Halosolutus;";"0.0";"0";"15";"11";"0";"11";"4";"448467";"49698"
;"SILVA (only NR);Archaea;Halobacteriota;Halobacteria;Halobacterales;Haloferacaceae;Halostagnicola;";"0.0";"0";"18";"15";"0";"15";"3";"448463";"49698"
;"SILVA (only NR);Archaea;Halobacteriota;Halobacteria;Halobacterales;Haloferacaceae;Haloterrigena;";"0.0";"0";"127";"116";"0";"116";"11";"448362";"49698"
;"SILVA (only NR);Archaea;Halobacteriota;Halobacteria;Halobacterales;Haloferacaceae;Halovenus;";"0.0";"0";"22";"20";"0";"20";"2";"448458";"49698"
;"SILVA (only NR);Archaea;Halobacteriota;Halobacteria;Halobacterales;Haloferacaceae;Halovivax;";"0.0";"0";"19";"14";"0";"14";"5";"448464";"49698"
;"SILVA (only NR);Archaea;Halobacteriota;Halobacteria;Halobacterales;Haloferacaceae;Incertae Sedis;";"0.0";"0";"91";"48";"0";"48";"43";"448430";"49698"
;"SILVA (only NR);Archaea;Halobacteriota;Halobacteria;Halobacterales;Haloferacaceae;Natrarchaeobaculum;";"0.0";"0";"5";"5";"0";"5";"0";"448473";"49698"
;"SILVA (only NR);Archaea;Halobacteriota;Halobacteria;Halobacterales;Haloferacaceae;Natrarchaeobius;";"0.0";"0";"5";"4";"0";"4";"1";"448474";"49698"
;"SILVA (only NR);Archaea;Halobacteriota;Halobacteria;Halobacterales;Haloferacaceae;Natrialba;";"0.0";"0";"47";"44";"0";"44";"3";"448434";"49698"
;"SILVA (only NR);Archaea;Halobacteriota;Halobacteria;Halobacterales;Haloferacaceae;Natribaculum;";"0.0";"0";"5";"5";"0";"5";"0";"448473";"49698"
;"SILVA (only NR);Archaea;Halobacteriota;Halobacteria;Halobacterales;Haloferacaceae;Natrinema;";"0.0";"0";"38";"36";"0";"36";"2";"448442";"49698"
;"SILVA (only NR);Archaea;Halobacteriota;Halobacteria;Halobacterales;Haloferacaceae;Natronoarchaeum;";"0.0";"0";"27";"23";"0";"23";"4";"448455";"49698"
;"SILVA (only NR);Archaea;Halobacteriota;Halobacteria;Halobacterales;Haloferacaceae;Natronobacterium;";"0.0";"0";"10";"8";"0";"8";"2";"448470";"49698"
;"SILVA (only NR);Archaea;Halobacteriota;Halobacteria;Halobacterales;Haloferacaceae;Natronococcus;";"0.0";"0";"40";"34";"0";"34";"6";"448444";"49698"
;"SILVA (only NR);Archaea;Halobacteriota;Halobacteria;Halobacterales;Haloferacaceae;Natronolimnobius;";"0.0";"0";"2";"2";"0";"2";"0";"448476";"49698"
;"SILVA (only NR);Archaea;Halobacteriota;Halobacteria;Halobacterales;Haloferacaceae;Natronolimnohabitans;";"0.0";"0";"4";"4";"0";"4";"0";"448474";"49698"
;"SILVA (only NR);Archaea;Halobacteriota;Halobacteria;Halobacterales;Haloferacaceae;Natronorubrum;";"0.0";"0";"39";"32";"0";"32";"7";"448446";"49698"
;"SILVA (only NR);Archaea;Halobacteriota;Halobacteria;Halobacterales;Haloferacaceae;Salinarchaeum;";"0.0";"0";"17";"15";"0";"15";"2";"448463";"49698"
;"SILVA (only NR);Archaea;Halobacteriota;Halobacteria;Halobacterales;Haloferacaceae;Salinigranum;";"0.0";"0";"19";"14";"0";"14";"5";"448464";"49698"
;"SILVA (only NR);Archaea;Halobacteriota;Halobacteria;Halobacterales;Haloferacaceae;Saliphagus;";"0.0";"0";"5";"4";"0";"4";"1";"448474";"49698"
;"SILVA (only NR);Archaea;Halobacteriota;Halobacteria;Halobacterales;Halomicrobiaceae;";"0.0";"0";"641";"443";"0";"443";"198";"448035";"49698"
;"SILVA (only NR);Archaea;Halobacteriota;Halobacteria;Halobacterales;Halomicrobiaceae;Candidatus Halobonum;";"0.0";"0";"19";"4";"0";"4";"15";"448474";"49698"
;"SILVA (only NR);Archaea;Halobacteriota;Halobacteria;Halobacterales;Halomicrobiaceae;Halapricum;";"0.0";"0";"3";"1";"0";"1";"2";"448477";"49698"
;"SILVA (only NR);Archaea;Halobacteriota;Halobacteria;Halobacterales;Halomicrobiaceae;Haloarcula;";"0.0";"0";"215";"195";"0";"195";"20";"448283";"49698"
;"SILVA (only NR);Archaea;Halobacteriota;Halobacteria;Halobacterales;Halomicrobiaceae;Halocatena;";"0.0";"0";"9";"5";"0";"5";"4";"448473";"49698"
;"SILVA (only NR);Archaea;Halobacteriota;Halobacteria;Halobacterales;Halomicrobiaceae;Halococcoides;";"0.0";"0";"11";"11";"0";"11";"0";"448467";"49698"
;"SILVA (only NR);Archaea;Halobacteriota;Halobacteria;Halobacterales;Halomicrobiaceae;Halomarina;";"0.0";"0";"8";"4";"0";"4";"4";"448474";"49698"
;"SILVA (only NR);Archaea;Halobacteriota;Halobacteria;Halobacterales;Halomicrobiaceae;Halomicroarcula;";"0.0";"0";"41";"35";"0";"35";"6";"448443";"49698"
;"SILVA (only NR);Archaea;Halobacteriota;Halobacteria;Halobacterales;Halomicrobiaceae;Halomicrobium;";"0.0";"0";"67";"43";"0";"43";"24";"448435";"49698"
;"SILVA (only NR);Archaea;Halobacteriota;Halobacteria;Halobacterales;Halomicrobiaceae;Halorhabdus;";"0.0";"0";"20";"18";"0";"18";"2";"448460";"49698"
;"SILVA (only NR);Archaea;Halobacteriota;Halobacteria;Halobacterales;Halomicrobiaceae;Halorientalis;";"0.0";"0";"18";"12";"0";"12";"6";"448466";"49698"
;"SILVA (only NR);Archaea;Halobacteriota;Halobacteria;Halobacterales;Halomicrobiaceae;Halosimplex;";"0.0";"0";"38";"32";"0";"32";"6";"448446";"49698"
;"SILVA (only NR);Archaea;Halobacteriota;Halobacteria;Halobacterales;Halomicrobiaceae;Incertae Sedis;";"0.0";"0";"92";"30";"0";"30";"62";"448448";"49698"
;"SILVA (only NR);Archaea;Halobacteriota;Halobacteria;Halobacterales;Halomicrobiaceae;Natronomonas;";"0.0";"0";"79";"41";"0";"41";"38";"448437";"49698"
;"SILVA (only NR);Archaea;Halobacteriota;Halobacteria;Halobacterales;Halomicrobiaceae;Salinibaculum;";"0.0";"0";"8";"4";"0";"4";"4";"448474";"49698"
;"SILVA (only NR);Archaea;Halobacteriota;Halobacteria;Halobacterales;Halomicrobiaceae;Salinirubrum;";"0.0";"0";"4";"3";"0";"3";"1";"448475";"49698"
;"SILVA (only NR);Archaea;Halobacteriota;Halobacteria;Halobacterales;Halomicrobiaceae;Salinirussus;";"0.0";"0";"9";"5";"0";"5";"4";"448473";"49698"
;"SILVA (only NR);Archaea;Halobacteriota;Halobacteria;Halobacterales;Incertae Sedis;";"0.0";"0";"84";"59";"0";"59";"25";"448419";"49698"
;"SILVA (only NR);Archaea;Halobacteriota;Halobacteria;Halobacterales;Incertae Sedis;Incertae Sedis;";"0.0";"0";"81";"56";"0";"56";"25";"448422";"49698"
;"SILVA (only NR);Archaea;Halobacteriota;Halobacteria;Halobacterales;Incertae Sedis;J07HX5;";"0.0";"0";"3";"3";"0";"3";"0";"448475";"49698"
;"SILVA (only NR);Archaea;Halobacteriota;Incertae Sedis;";"0.0";"0";"17";"14";"0";"14";"3";"448464";"49698"
;"SILVA (only NR);Archaea;Halobacteriota;Incertae Sedis;Incertae Sedis;";"0.0";"0";"17";"14";"0";"14";"3";"448464";"49698"
;"SILVA (only NR);Archaea;Halobacteriota;Incertae Sedis;Incertae Sedis;Incertae Sedis;";"0.0";"0";"17";"14";"0";"14";"3";"448464";"49698"
;"SILVA (only NR);Archaea;Halobacteriota;Incertae Sedis;Incertae Sedis;Incertae Sedis;Incertae Sedis;";"0.0";"0";"17";"14";"0";"14";"3";"448464";"49698"
;"SILVA (only NR);Archaea;Halobacteriota;Methanocellia;";"0.0";"0";"101";"45";"0";"45";"56";"448433";"49698"
;"SILVA (only NR);Archaea;Halobacteriota;Methanocellia;Methanocellales;";"0.0";"0";"101";"45";"0";"45";"56";"448433";"49698"
;"SILVA (only NR);Archaea;Halobacteriota;Methanocellia;Methanocellales;Incertae Sedis;";"0.0";"0";"18";"11";"0";"11";"7";"448467";"49698"
;"SILVA (only NR);Archaea;Halobacteriota;Methanocellia;Methanocellales;Incertae Sedis;Incertae Sedis;";"0.0";"0";"18";"11";"0";"11";"7";"448467";"49698"
;"SILVA (only NR);Archaea;Halobacteriota;Methanocellia;Methanocellales;Methanocellaceae;";"0.0";"0";"83";"34";"0";"34";"49";"448444";"49698"
;"SILVA (only NR);Archaea;Halobacteriota;Methanocellia;Methanocellales;Methanocellaceae;Methanocella;";"0.0";"0";"83";"34";"0";"34";"49";"448444";"49698"
;"SILVA (only NR);Archaea;Halobacteriota;Methanomicrobia;";"0.0";"0";"891";"568";"0";"568";"323";"447910";"49698"
;"SILVA (only NR);Archaea;Halobacteriota;Methanomicrobia;Methanomicrobiales;";"0.0";"0";"891";"568";"0";"568";"323";"447910";"49698"
;"SILVA (only NR);Archaea;Halobacteriota;Methanomicrobia;Methanomicrobiales;Incertae Sedis;";"0.0";"0";"22";"17";"0";"17";"5";"448461";"49698"
;"SILVA (only NR);Archaea;Halobacteriota;Methanomicrobia;Methanomicrobiales;Incertae Sedis;Incertae Sedis;";"0.0";"0";"22";"17";"0";"17";"5";"448461";"49698"
;"SILVA (only NR);Archaea;Halobacteriota;Methanomicrobia;Methanomicrobiales;Methanocorpusculaceae;";"0.0";"0";"79";"54";"0";"54";"25";"448424";"49698"
;"SILVA (only NR);Archaea;Halobacteriota;Methanomicrobia;Methanomicrobiales;Methanocorpusculaceae;Methanocalculus;";"0.0";"0";"34";"28";"0";"28";"6";"448450";"49698"
;"SILVA (only NR);Archaea;Halobacteriota;Methanomicrobia;Methanomicrobiales;Methanocorpusculaceae;Methanocorpusculum;";"0.0";"0";"45";"26";"0";"26";"19";"448452";"49698"
;"SILVA (only NR);Archaea;Halobacteriota;Methanomicrobia;Methanomicrobiales;Methanomicrobiaceae;";"0.0";"0";"368";"230";"0";"230";"138";"448248";"49698"
;"SILVA (only NR);Archaea;Halobacteriota;Methanomicrobia;Methanomicrobiales;Methanomicrobiaceae;Incertae Sedis;";"0.0";"0";"57";"34";"0";"34";"23";"448444";"49698"
;"SILVA (only NR);Archaea;Halobacteriota;Methanomicrobia;Methanomicrobiales;Methanomicrobiaceae;Methanoculleus;";"0.0";"0";"205";"131";"0";"131";"74";"448347";"49698"
;"SILVA (only NR);Archaea;Halobacteriota;Methanomicrobia;Methanomicrobiales;Methanomicrobiaceae;Methanofollis;";"0.0";"0";"22";"15";"0";"15";"7";"448463";"49698"
;"SILVA (only NR);Archaea;Halobacteriota;Methanomicrobia;Methanomicrobiales;Methanomicrobiaceae;Methanogenium;";"0.0";"0";"32";"20";"0";"20";"12";"448458";"49698"
;"SILVA (only NR);Archaea;Halobacteriota;Methanomicrobia;Methanomicrobiales;Methanomicrobiaceae;Methanolacinia;";"0.0";"0";"6";"5";"0";"5";"1";"448473";"49698"
;"SILVA (only NR);Archaea;Halobacteriota;Methanomicrobia;Methanomicrobiales;Methanomicrobiaceae;Methanomicrobium;";"0.0";"0";"39";"18";"0";"18";"21";"448460";"49698"
;"SILVA (only NR);Archaea;Halobacteriota;Methanomicrobia;Methanomicrobiales;Methanomicrobiaceae;Methanoplanus;";"0.0";"0";"5";"5";"0";"5";"0";"448473";"49698"
;"SILVA (only NR);Archaea;Halobacteriota;Methanomicrobia;Methanomicrobiales;Methanomicrobiaceae;SDB;";"0.0";"0";"2";"2";"0";"2";"0";"448476";"49698"
;"SILVA (only NR);Archaea;Halobacteriota;Methanomicrobia;Methanomicrobiales;Methanoregulaceae;";"0.0";"0";"289";"170";"0";"170";"119";"448308";"49698"
;"SILVA (only NR);Archaea;Halobacteriota;Methanomicrobia;Methanomicrobiales;Methanoregulaceae;Methanolinea;";"0.0";"0";"99";"45";"0";"45";"54";"448433";"49698"
;"SILVA (only NR);Archaea;Halobacteriota;Methanomicrobia;Methanomicrobiales;Methanoregulaceae;Methanoregula;";"0.0";"0";"186";"122";"0";"122";"64";"448356";"49698"
;"SILVA (only NR);Archaea;Halobacteriota;Methanomicrobia;Methanomicrobiales;Methanoregulaceae;Methanosphaerula;";"0.0";"0";"4";"3";"0";"3";"1";"448475";"49698"
;"SILVA (only NR);Archaea;Halobacteriota;Methanomicrobia;Methanomicrobiales;Methanospirillaceae;";"0.0";"0";"115";"90";"0";"90";"25";"448388";"49698"
;"SILVA (only NR);Archaea;Halobacteriota;Methanomicrobia;Methanomicrobiales;Methanospirillaceae;Methanospirillum;";"0.0";"0";"115";"90";"0";"90";"25";"448388";"49698"
;"SILVA (only NR);Archaea;Halobacteriota;Methanomicrobia;Methanomicrobiales;Rice Cluster II;";"0.0";"0";"18";"7";"0";"7";"11";"448471";"49698"
;"SILVA (only NR);Archaea;Halobacteriota;Methanomicrobia;Methanomicrobiales;Rice Cluster II;Incertae Sedis;";"0.0";"0";"18";"7";"0";"7";"11";"448471";"49698"
;"SILVA (only NR);Archaea;Halobacteriota;Methanonatronarchaeia;";"0.0";"0";"15";"15";"0";"15";"0";"448463";"49698"
;"SILVA (only NR);Archaea;Halobacteriota;Methanonatronarchaeia;Methanonatronaechaeales;";"0.0";"0";"15";"15";"0";"15";"0";"448463";"49698"
;"SILVA (only NR);Archaea;Halobacteriota;Methanonatronarchaeia;Methanonatronaechaeales;Methanonatronarchaeaceae;";"0.0";"0";"15";"15";"0";"15";"0";"448463";"49698"
;"SILVA (only NR);Archaea;Halobacteriota;Methanonatronarchaeia;Methanonatronaechaeales;Methanonatronarchaeaceae;Methanonatronarchaeum;";"0.0";"0";"15";"15";"0";"15";"0";"448463";"49698"
;"SILVA (only NR);Archaea;Halobacteriota;Methanosarcinia;";"0.0";"0";"1470";"930";"0";"930";"540";"447548";"49698"
;"SILVA (only NR);Archaea;Halobacteriota;Methanosarcinia;Methanosarcinales;";"0.0";"0";"1470";"930";"0";"930";"540";"447548";"49698"
;"SILVA (only NR);Archaea;Halobacteriota;Methanosarcinia;Methanosarcinales;ANME-2a-2b;";"0.0";"0";"111";"89";"0";"89";"22";"448389";"49698"
;"SILVA (only NR);Archaea;Halobacteriota;Methanosarcinia;Methanosarcinales;ANME-2a-2b;ANME-2b;";"0.0";"0";"11";"9";"0";"9";"2";"448469";"49698"
;"SILVA (only NR);Archaea;Halobacteriota;Methanosarcinia;Methanosarcinales;ANME-2a-2b;AOM-Clone-D10;";"0.0";"0";"2";"1";"0";"1";"1";"448477";"49698"
;"SILVA (only NR);Archaea;Halobacteriota;Methanosarcinia;Methanosarcinales;ANME-2a-2b;AOM-Clone-E9;";"0.0";"0";"3";"1";"0";"1";"2";"448477";"49698"
;"SILVA (only NR);Archaea;Halobacteriota;Methanosarcinia;Methanosarcinales;ANME-2a-2b;AOM-SR-A11;";"0.0";"0";"2";"1";"0";"1";"1";"448477";"49698"
;"SILVA (only NR);Archaea;Halobacteriota;Methanosarcinia;Methanosarcinales;ANME-2a-2b;AOM-SR-A49;";"0.0";"0";"5";"4";"0";"4";"1";"448474";"49698"
;"SILVA (only NR);Archaea;Halobacteriota;Methanosarcinia;Methanosarcinales;ANME-2a-2b;Incertae Sedis;";"0.0";"0";"88";"73";"0";"73";"15";"448405";"49698"
;"SILVA (only NR);Archaea;Halobacteriota;Methanosarcinia;Methanosarcinales;ANME-2c;";"0.0";"0";"86";"66";"0";"66";"20";"448412";"49698"
;"SILVA (only NR);Archaea;Halobacteriota;Methanosarcinia;Methanosarcinales;ANME-2c;Incertae Sedis;";"0.0";"0";"86";"66";"0";"66";"20";"448412";"49698"
;"SILVA (only NR);Archaea;Halobacteriota;Methanosarcinia;Methanosarcinales;Incertae Sedis;";"0.0";"0";"4";"0";"0";"0";"4";"448478";"49698"
;"SILVA (only NR);Archaea;Halobacteriota;Methanosarcinia;Methanosarcinales;Incertae Sedis;Incertae Sedis;";"0.0";"0";"4";"0";"0";"0";"4";"448478";"49698"
;"SILVA (only NR);Archaea;Halobacteriota;Methanosarcinia;Methanosarcinales;Methanoperedenaceae;";"0.0";"0";"117";"67";"0";"67";"50";"448411";"49698"
;"SILVA (only NR);Archaea;Halobacteriota;Methanosarcinia;Methanosarcinales;Methanoperedenaceae;Candidatus Methanoperedens;";"0.0";"0";"87";"43";"0";"43";"44";"448435";"49698"
;"SILVA (only NR);Archaea;Halobacteriota;Methanosarcinia;Methanosarcinales;Methanoperedenaceae;Incertae Sedis;";"0.0";"0";"30";"24";"0";"24";"6";"448454";"49698"
;"SILVA (only NR);Archaea;Halobacteriota;Methanosarcinia;Methanosarcinales;Methanosaetaceae;";"0.0";"0";"564";"305";"0";"305";"259";"448173";"49698"
;"SILVA (only NR);Archaea;Halobacteriota;Methanosarcinia;Methanosarcinales;Methanosaetaceae;Methanothrix;";"0.0";"0";"564";"305";"0";"305";"259";"448173";"49698"
;"SILVA (only NR);Archaea;Halobacteriota;Methanosarcinia;Methanosarcinales;Methanosarcinaceae;";"0.0";"0";"555";"376";"0";"376";"179";"448102";"49698"
;"SILVA (only NR);Archaea;Halobacteriota;Methanosarcinia;Methanosarcinales;Methanosarcinaceae;ANME-3;";"0.0";"0";"46";"34";"0";"34";"12";"448444";"49698"
;"SILVA (only NR);Archaea;Halobacteriota;Methanosarcinia;Methanosarcinales;Methanosarcinaceae;Incertae Sedis;";"0.0";"0";"18";"9";"0";"9";"9";"448469";"49698"
;"SILVA (only NR);Archaea;Halobacteriota;Methanosarcinia;Methanosarcinales;Methanosarcinaceae;Methanimicrococcus;";"0.0";"0";"34";"26";"0";"26";"8";"448452";"49698"
;"SILVA (only NR);Archaea;Halobacteriota;Methanosarcinia;Methanosarcinales;Methanosarcinaceae;Methanococcoides;";"0.0";"0";"45";"40";"0";"40";"5";"448438";"49698"
;"SILVA (only NR);Archaea;Halobacteriota;Methanosarcinia;Methanosarcinales;Methanosarcinaceae;Methanohalobium;";"0.0";"0";"4";"3";"0";"3";"1";"448475";"49698"
;"SILVA (only NR);Archaea;Halobacteriota;Methanosarcinia;Methanosarcinales;Methanosarcinaceae;Methanohalophilus;";"0.0";"0";"39";"24";"0";"24";"15";"448454";"49698"
;"SILVA (only NR);Archaea;Halobacteriota;Methanosarcinia;Methanosarcinales;Methanosarcinaceae;Methanolobus;";"0.0";"0";"66";"46";"0";"46";"20";"448432";"49698"
;"SILVA (only NR);Archaea;Halobacteriota;Methanosarcinia;Methanosarcinales;Methanosarcinaceae;Methanomethylovorans;";"0.0";"0";"49";"17";"0";"17";"32";"448461";"49698"
;"SILVA (only NR);Archaea;Halobacteriota;Methanosarcinia;Methanosarcinales;Methanosarcinaceae;Methanosalsum;";"0.0";"0";"3";"3";"0";"3";"0";"448475";"49698"
;"SILVA (only NR);Archaea;Halobacteriota;Methanosarcinia;Methanosarcinales;Methanosarcinaceae;Methanosarcina;";"0.0";"0";"251";"174";"0";"174";"77";"448304";"49698"
;"SILVA (only NR);Archaea;Halobacteriota;Methanosarcinia;Methanosarcinales;Methermicoccaceae;";"0.0";"0";"5";"5";"0";"5";"0";"448473";"49698"
;"SILVA (only NR);Archaea;Halobacteriota;Methanosarcinia;Methanosarcinales;Methermicoccaceae;Incertae Sedis;";"0.0";"0";"1";"1";"0";"1";"0";"448477";"49698"
;"SILVA (only NR);Archaea;Halobacteriota;Methanosarcinia;Methanosarcinales;Methermicoccaceae;Methermicoccus;";"0.0";"0";"4";"4";"0";"4";"0";"448474";"49698"
;"SILVA (only NR);Archaea;Halobacteriota;Methanosarcinia;Methanosarcinales;Syntrophoarchaeaceae;";"0.0";"0";"28";"22";"0";"22";"6";"448456";"49698"
;"SILVA (only NR);Archaea;Halobacteriota;Methanosarcinia;Methanosarcinales;Syntrophoarchaeaceae;Candidatus Syntrophoarchaeum;";"0.0";"0";"4";"4";"0";"4";"0";"448474";"49698"
;"SILVA (only NR);Archaea;Halobacteriota;Methanosarcinia;Methanosarcinales;Syntrophoarchaeaceae;Incertae Sedis;";"0.0";"0";"24";"18";"0";"18";"6";"448460";"49698"
;"SILVA (only NR);Archaea;Hydrothermarchaeota;";"0.0";"0";"212";"110";"0";"110";"102";"448368";"49698"
;"SILVA (only NR);Archaea;Hydrothermarchaeota;Hydrothermarchaeia;";"0.0";"0";"212";"110";"0";"110";"102";"448368";"49698"
;"SILVA (only NR);Archaea;Hydrothermarchaeota;Hydrothermarchaeia;Hydrothermarchaeales;";"0.0";"0";"212";"110";"0";"110";"102";"448368";"49698"
;"SILVA (only NR);Archaea;Hydrothermarchaeota;Hydrothermarchaeia;Hydrothermarchaeales;Incertae Sedis;";"0.0";"0";"212";"110";"0";"110";"102";"448368";"49698"
;"SILVA (only NR);Archaea;Hydrothermarchaeota;Hydrothermarchaeia;Hydrothermarchaeales;Incertae Sedis;Incertae Sedis;";"0.0";"0";"212";"110";"0";"110";"102";"448368";"49698"
;"SILVA (only NR);Archaea;Iainarchaeota;";"0.0";"0";"46";"29";"0";"29";"17";"448449";"49698"
;"SILVA (only NR);Archaea;Iainarchaeota;Iainarchaeia;";"0.0";"0";"46";"29";"0";"29";"17";"448449";"49698"
;"SILVA (only NR);Archaea;Iainarchaeota;Iainarchaeia;Iainarchaeales;";"0.0";"0";"46";"29";"0";"29";"17";"448449";"49698"
;"SILVA (only NR);Archaea;Iainarchaeota;Iainarchaeia;Iainarchaeales;Iainarchaeaceae;";"0.0";"0";"15";"13";"0";"13";"2";"448465";"49698"
;"SILVA (only NR);Archaea;Iainarchaeota;Iainarchaeia;Iainarchaeales;Iainarchaeaceae;Candidatus Iainarchaeum;";"0.0";"0";"15";"13";"0";"13";"2";"448465";"49698"
;"SILVA (only NR);Archaea;Iainarchaeota;Iainarchaeia;Iainarchaeales;Incertae Sedis;";"0.0";"0";"31";"16";"0";"16";"15";"448462";"49698"
;"SILVA (only NR);Archaea;Iainarchaeota;Iainarchaeia;Iainarchaeales;Incertae Sedis;Incertae Sedis;";"0.0";"0";"31";"16";"0";"16";"15";"448462";"49698"
;"SILVA (only NR);Archaea;Incertae Sedis;";"0.0";"0";"9";"6";"0";"6";"3";"448472";"49698"
;"SILVA (only NR);Archaea;Incertae Sedis;Incertae Sedis;";"0.0";"0";"9";"6";"0";"6";"3";"448472";"49698"
;"SILVA (only NR);Archaea;Incertae Sedis;Incertae Sedis;Incertae Sedis;";"0.0";"0";"9";"6";"0";"6";"3";"448472";"49698"
;"SILVA (only NR);Archaea;Incertae Sedis;Incertae Sedis;Incertae Sedis;Incertae Sedis;";"0.0";"0";"9";"6";"0";"6";"3";"448472";"49698"
;"SILVA (only NR);Archaea;Incertae Sedis;Incertae Sedis;Incertae Sedis;Incertae Sedis;Incertae Sedis;";"0.0";"0";"8";"5";"0";"5";"3";"448473";"49698"
;"SILVA (only NR);Archaea;Incertae Sedis;Incertae Sedis;Incertae Sedis;Incertae Sedis;KTK 28A;";"0.0";"0";"1";"1";"0";"1";"0";"448477";"49698"
;"SILVA (only NR);Archaea;Korarchaeota;";"0.0";"0";"62";"54";"0";"54";"8";"448424";"49698"
;"SILVA (only NR);Archaea;Korarchaeota;Korarchaeia;";"0.0";"0";"62";"54";"0";"54";"8";"448424";"49698"
;"SILVA (only NR);Archaea;Korarchaeota;Korarchaeia;Korarchaeales;";"0.0";"0";"62";"54";"0";"54";"8";"448424";"49698"
;"SILVA (only NR);Archaea;Korarchaeota;Korarchaeia;Korarchaeales;Korarchaeaceae;";"0.0";"0";"62";"54";"0";"54";"8";"448424";"49698"
;"SILVA (only NR);Archaea;Korarchaeota;Korarchaeia;Korarchaeales;Korarchaeaceae;Candidatus Korarchaeum;";"0.0";"0";"62";"54";"0";"54";"8";"448424";"49698"
;"SILVA (only NR);Archaea;Methanobacteriota;";"0.0";"0";"1993";"1634";"0";"1634";"359";"446844";"49698"
;"SILVA (only NR);Archaea;Methanobacteriota;Methanobacteria;";"0.0";"0";"1500";"1261";"0";"1261";"239";"447217";"49698"
;"SILVA (only NR);Archaea;Methanobacteriota;Methanobacteria;Methanobacteriales;";"0.0";"0";"1500";"1261";"0";"1261";"239";"447217";"49698"
;"SILVA (only NR);Archaea;Methanobacteriota;Methanobacteria;Methanobacteriales;Methanobacteriaceae;";"0.0";"0";"1451";"1233";"0";"1233";"218";"447245";"49698"
;"SILVA (only NR);Archaea;Methanobacteriota;Methanobacteria;Methanobacteriales;Methanobacteriaceae;Incertae Sedis;";"0.0";"0";"7";"6";"0";"6";"1";"448472";"49698"
;"SILVA (only NR);Archaea;Methanobacteriota;Methanobacteria;Methanobacteriales;Methanobacteriaceae;Methanobacterium;";"0.0";"0";"216";"141";"0";"141";"75";"448337";"49698"
;"SILVA (only NR);Archaea;Methanobacteriota;Methanobacteria;Methanobacteriales;Methanobacteriaceae;Methanobrevibacter;";"0.0";"0";"1030";"958";"0";"958";"72";"447520";"49698"
;"SILVA (only NR);Archaea;Methanobacteriota;Methanobacteria;Methanobacteriales;Methanobacteriaceae;Methanosphaera;";"0.0";"0";"198";"128";"0";"128";"70";"448350";"49698"
;"SILVA (only NR);Archaea;Methanobacteriota;Methanobacteria;Methanobacteriales;Methanothermaceae;";"0.0";"0";"2";"2";"0";"2";"0";"448476";"49698"
;"SILVA (only NR);Archaea;Methanobacteriota;Methanobacteria;Methanobacteriales;Methanothermaceae;Methanothermus;";"0.0";"0";"2";"2";"0";"2";"0";"448476";"49698"
;"SILVA (only NR);Archaea;Methanobacteriota;Methanobacteria;Methanobacteriales;Methanothermobacteriaceae;";"0.0";"0";"47";"26";"0";"26";"21";"448452";"49698"
;"SILVA (only NR);Archaea;Methanobacteriota;Methanobacteria;Methanobacteriales;Methanothermobacteriaceae;Methanothermobacter;";"0.0";"0";"47";"26";"0";"26";"21";"448452";"49698"
;"SILVA (only NR);Archaea;Methanobacteriota;Methanococci;";"0.0";"0";"83";"63";"0";"63";"20";"448415";"49698"
;"SILVA (only NR);Archaea;Methanobacteriota;Methanococci;Methanococcales;";"0.0";"0";"83";"63";"0";"63";"20";"448415";"49698"
;"SILVA (only NR);Archaea;Methanobacteriota;Methanococci;Methanococcales;Methanocaldococcaceae;";"0.0";"0";"27";"21";"0";"21";"6";"448457";"49698"
;"SILVA (only NR);Archaea;Methanobacteriota;Methanococci;Methanococcales;Methanocaldococcaceae;Methanocaldococcus;";"0.0";"0";"27";"21";"0";"21";"6";"448457";"49698"
;"SILVA (only NR);Archaea;Methanobacteriota;Methanococci;Methanococcales;Methanococcaceae;";"0.0";"0";"56";"42";"0";"42";"14";"448436";"49698"
;"SILVA (only NR);Archaea;Methanobacteriota;Methanococci;Methanococcales;Methanococcaceae;Incertae Sedis;";"0.0";"0";"5";"2";"0";"2";"3";"448476";"49698"
;"SILVA (only NR);Archaea;Methanobacteriota;Methanococci;Methanococcales;Methanococcaceae;Methanococcus;";"0.0";"0";"28";"20";"0";"20";"8";"448458";"49698"
;"SILVA (only NR);Archaea;Methanobacteriota;Methanococci;Methanococcales;Methanococcaceae;Methanothermococcus;";"0.0";"0";"9";"6";"0";"6";"3";"448472";"49698"
;"SILVA (only NR);Archaea;Methanobacteriota;Methanococci;Methanococcales;Methanococcaceae;Methanotorris;";"0.0";"0";"14";"14";"0";"14";"0";"448464";"49698"
;"SILVA (only NR);Archaea;Methanobacteriota;Methanopyri;";"0.0";"0";"9";"7";"0";"7";"2";"448471";"49698"
;"SILVA (only NR);Archaea;Methanobacteriota;Methanopyri;Methanopyrales;";"0.0";"0";"9";"7";"0";"7";"2";"448471";"49698"
;"SILVA (only NR);Archaea;Methanobacteriota;Methanopyri;Methanopyrales;Methanopyraceae;";"0.0";"0";"9";"7";"0";"7";"2";"448471";"49698"
;"SILVA (only NR);Archaea;Methanobacteriota;Methanopyri;Methanopyrales;Methanopyraceae;Methanopyrus;";"0.0";"0";"9";"7";"0";"7";"2";"448471";"49698"
;"SILVA (only NR);Archaea;Methanobacteriota;Thermococci;";"0.0";"0";"401";"303";"0";"303";"98";"448175";"49698"
;"SILVA (only NR);Archaea;Methanobacteriota;Thermococci;Methanofastidiosales;";"0.0";"0";"195";"132";"0";"132";"63";"448346";"49698"
;"SILVA (only NR);Archaea;Methanobacteriota;Thermococci;Methanofastidiosales;Incertae Sedis;";"0.0";"0";"135";"85";"0";"85";"50";"448393";"49698"
;"SILVA (only NR);Archaea;Methanobacteriota;Thermococci;Methanofastidiosales;Incertae Sedis;Incertae Sedis;";"0.0";"0";"135";"85";"0";"85";"50";"448393";"49698"
;"SILVA (only NR);Archaea;Methanobacteriota;Thermococci;Methanofastidiosales;Methanofastidiosaceae;";"0.0";"0";"60";"47";"0";"47";"13";"448431";"49698"
;"SILVA (only NR);Archaea;Methanobacteriota;Thermococci;Methanofastidiosales;Methanofastidiosaceae;Candidatus Methanofastidiosum;";"0.0";"0";"60";"47";"0";"47";"13";"448431";"49698"
;"SILVA (only NR);Archaea;Methanobacteriota;Thermococci;Thermococcales;";"0.0";"0";"206";"171";"0";"171";"35";"448307";"49698"
;"SILVA (only NR);Archaea;Methanobacteriota;Thermococci;Thermococcales;Thermococcaceae;";"0.0";"0";"206";"171";"0";"171";"35";"448307";"49698"
;"SILVA (only NR);Archaea;Methanobacteriota;Thermococci;Thermococcales;Thermococcaceae;Palaeococcus;";"0.0";"0";"9";"7";"0";"7";"2";"448471";"49698"
;"SILVA (only NR);Archaea;Methanobacteriota;Thermococci;Thermococcales;Thermococcaceae;Pyrococcus;";"0.0";"0";"23";"22";"0";"22";"1";"448456";"49698"
;"SILVA (only NR);Archaea;Methanobacteriota;Thermococci;Thermococcales;Thermococcaceae;Thermococcus;";"0.0";"0";"174";"142";"0";"142";"32";"448336";"49698"
;"SILVA (only NR);Archaea;Micrarchaeota;";"0.0";"0";"88";"50";"0";"50";"38";"448428";"49698"
;"SILVA (only NR);Archaea;Micrarchaeota;Micrarchaeia;";"0.0";"0";"88";"50";"0";"50";"38";"448428";"49698"
;"SILVA (only NR);Archaea;Micrarchaeota;Micrarchaeia;Micrarchaeales;";"0.0";"0";"88";"50";"0";"50";"38";"448428";"49698"
;"SILVA (only NR);Archaea;Micrarchaeota;Micrarchaeia;Micrarchaeales;Incertae Sedis;";"0.0";"0";"78";"43";"0";"43";"35";"448435";"49698"
;"SILVA (only NR);Archaea;Micrarchaeota;Micrarchaeia;Micrarchaeales;Incertae Sedis;CG1_02_55_22;";"0.0";"0";"4";"4";"0";"4";"0";"448474";"49698"
;"SILVA (only NR);Archaea;Micrarchaeota;Micrarchaeia;Micrarchaeales;Incertae Sedis;CG1_02_55_41;";"0.0";"0";"8";"8";"0";"8";"0";"448470";"49698"
;"SILVA (only NR);Archaea;Micrarchaeota;Micrarchaeia;Micrarchaeales;Incertae Sedis;Incertae Sedis;";"0.0";"0";"66";"31";"0";"31";"35";"448447";"49698"
;"SILVA (only NR);Archaea;Micrarchaeota;Micrarchaeia;Micrarchaeales;Micrarchaeaceae;";"0.0";"0";"10";"7";"0";"7";"3";"448471";"49698"
;"SILVA (only NR);Archaea;Micrarchaeota;Micrarchaeia;Micrarchaeales;Micrarchaeaceae;Candidatus Micrarchaeum;";"0.0";"0";"10";"7";"0";"7";"3";"448471";"49698"
;"SILVA (only NR);Archaea;Nanoarchaeota;";"0.0";"0";"550";"485";"0";"485";"65";"447993";"49698"
;"SILVA (only NR);Archaea;Nanoarchaeota;Nanoarchaeia;";"0.0";"0";"550";"485";"0";"485";"65";"447993";"49698"
;"SILVA (only NR);Archaea;Nanoarchaeota;Nanoarchaeia;Nanoarchaeales;";"0.0";"0";"40";"40";"0";"40";"0";"448438";"49698"
;"SILVA (only NR);Archaea;Nanoarchaeota;Nanoarchaeia;Nanoarchaeales;Nanoarchaeaceae;";"0.0";"0";"22";"22";"0";"22";"0";"448456";"49698"
;"SILVA (only NR);Archaea;Nanoarchaeota;Nanoarchaeia;Nanoarchaeales;Nanoarchaeaceae;Nanoarchaeum;";"0.0";"0";"22";"22";"0";"22";"0";"448456";"49698"
;"SILVA (only NR);Archaea;Nanoarchaeota;Nanoarchaeia;Nanoarchaeales;Nanopusillaceae;";"0.0";"0";"18";"18";"0";"18";"0";"448460";"49698"
;"SILVA (only NR);Archaea;Nanoarchaeota;Nanoarchaeia;Nanoarchaeales;Nanopusillaceae;Candidatus Nanobsidianus;";"0.0";"0";"11";"11";"0";"11";"0";"448467";"49698"
;"SILVA (only NR);Archaea;Nanoarchaeota;Nanoarchaeia;Nanoarchaeales;Nanopusillaceae;Candidatus Nanopusillus;";"0.0";"0";"7";"7";"0";"7";"0";"448471";"49698"
;"SILVA (only NR);Archaea;Nanoarchaeota;Nanoarchaeia;Pacearchaeales;";"0.0";"0";"42";"29";"0";"29";"13";"448449";"49698"
;"SILVA (only NR);Archaea;Nanoarchaeota;Nanoarchaeia;Pacearchaeales;Incertae Sedis;";"0.0";"0";"42";"29";"0";"29";"13";"448449";"49698"
;"SILVA (only NR);Archaea;Nanoarchaeota;Nanoarchaeia;Pacearchaeales;Incertae Sedis;GW2011_GWC1_47_15;";"0.0";"0";"6";"3";"0";"3";"3";"448475";"49698"
;"SILVA (only NR);Archaea;Nanoarchaeota;Nanoarchaeia;Pacearchaeales;Incertae Sedis;Incertae Sedis;";"0.0";"0";"19";"13";"0";"13";"6";"448465";"49698"
;"SILVA (only NR);Archaea;Nanoarchaeota;Nanoarchaeia;Pacearchaeales;Incertae Sedis;SCGC AAA011-D5;";"0.0";"0";"17";"13";"0";"13";"4";"448465";"49698"
;"SILVA (only NR);Archaea;Nanoarchaeota;Nanoarchaeia;Woesearchaeales;";"0.0";"0";"468";"416";"0";"416";"52";"448062";"49698"
;"SILVA (only NR);Archaea;Nanoarchaeota;Nanoarchaeia;Woesearchaeales;GW2011;";"0.0";"0";"32";"27";"0";"27";"5";"448451";"49698"
;"SILVA (only NR);Archaea;Nanoarchaeota;Nanoarchaeia;Woesearchaeales;GW2011;AR15;";"0.0";"0";"28";"23";"0";"23";"5";"448455";"49698"
;"SILVA (only NR);Archaea;Nanoarchaeota;Nanoarchaeia;Woesearchaeales;GW2011;AR20;";"0.0";"0";"4";"4";"0";"4";"0";"448474";"49698"
;"SILVA (only NR);Archaea;Nanoarchaeota;Nanoarchaeia;Woesearchaeales;Incertae Sedis;";"0.0";"0";"436";"389";"0";"389";"47";"448089";"49698"
;"SILVA (only NR);Archaea;Nanoarchaeota;Nanoarchaeia;Woesearchaeales;Incertae Sedis;CG1-02-57-44;";"0.0";"0";"10";"7";"0";"7";"3";"448471";"49698"
;"SILVA (only NR);Archaea;Nanoarchaeota;Nanoarchaeia;Woesearchaeales;Incertae Sedis;Incertae Sedis;";"0.0";"0";"420";"376";"0";"376";"44";"448102";"49698"
;"SILVA (only NR);Archaea;Nanoarchaeota;Nanoarchaeia;Woesearchaeales;Incertae Sedis;SCGC AAA286-E23;";"0.0";"0";"6";"6";"0";"6";"0";"448472";"49698"
;"SILVA (only NR);Archaea;Nanohaloarchaeota;";"0.0";"0";"34";"32";"0";"32";"2";"448446";"49698"
;"SILVA (only NR);Archaea;Nanohaloarchaeota;Nanosalinia;";"0.0";"0";"34";"32";"0";"32";"2";"448446";"49698"
;"SILVA (only NR);Archaea;Nanohaloarchaeota;Nanosalinia;Nanosalinales;";"0.0";"0";"34";"32";"0";"32";"2";"448446";"49698"
;"SILVA (only NR);Archaea;Nanohaloarchaeota;Nanosalinia;Nanosalinales;Nanosalinaceae;";"0.0";"0";"34";"32";"0";"32";"2";"448446";"49698"
;"SILVA (only NR);Archaea;Nanohaloarchaeota;Nanosalinia;Nanosalinales;Nanosalinaceae;Candidatus Haloredivivus;";"0.0";"0";"18";"17";"0";"17";"1";"448461";"49698"
;"SILVA (only NR);Archaea;Nanohaloarchaeota;Nanosalinia;Nanosalinales;Nanosalinaceae;Candidatus Nanosalinarum;";"0.0";"0";"6";"6";"0";"6";"0";"448472";"49698"
;"SILVA (only NR);Archaea;Nanohaloarchaeota;Nanosalinia;Nanosalinales;Nanosalinaceae;Incertae Sedis;";"0.0";"0";"10";"9";"0";"9";"1";"448469";"49698"
;"SILVA (only NR);Archaea;Thermoplasmatota;";"0.0";"0";"2896";"1612";"0";"1612";"1284";"446866";"49698"
;"SILVA (only NR);Archaea;Thermoplasmatota;Incertae Sedis;";"0.0";"0";"77";"26";"0";"26";"51";"448452";"49698"
;"SILVA (only NR);Archaea;Thermoplasmatota;Incertae Sedis;Incertae Sedis;";"0.0";"0";"77";"26";"0";"26";"51";"448452";"49698"
;"SILVA (only NR);Archaea;Thermoplasmatota;Incertae Sedis;Incertae Sedis;Incertae Sedis;";"0.0";"0";"77";"26";"0";"26";"51";"448452";"49698"
;"SILVA (only NR);Archaea;Thermoplasmatota;Incertae Sedis;Incertae Sedis;Incertae Sedis;Incertae Sedis;";"0.0";"0";"77";"26";"0";"26";"51";"448452";"49698"
;"SILVA (only NR);Archaea;Thermoplasmatota;Thermoplasmata;";"0.0";"0";"2819";"1586";"0";"1586";"1233";"446892";"49698"
;"SILVA (only NR);Archaea;Thermoplasmatota;Thermoplasmata;A10;";"0.0";"0";"29";"24";"0";"24";"5";"448454";"49698"
;"SILVA (only NR);Archaea;Thermoplasmatota;Thermoplasmata;A10;Incertae Sedis;";"0.0";"0";"29";"24";"0";"24";"5";"448454";"49698"
;"SILVA (only NR);Archaea;Thermoplasmatota;Thermoplasmata;A10;Incertae Sedis;Incertae Sedis;";"0.0";"0";"29";"24";"0";"24";"5";"448454";"49698"
;"SILVA (only NR);Archaea;Thermoplasmatota;Thermoplasmata;Acidiprofundales;";"0.0";"0";"35";"24";"0";"24";"11";"448454";"49698"
;"SILVA (only NR);Archaea;Thermoplasmatota;Thermoplasmata;Acidiprofundales;Aciduliprofundaceae;";"0.0";"0";"35";"24";"0";"24";"11";"448454";"49698"
;"SILVA (only NR);Archaea;Thermoplasmatota;Thermoplasmata;Acidiprofundales;Aciduliprofundaceae;Aciduliprofundum;";"0.0";"0";"32";"21";"0";"21";"11";"448457";"49698"
;"SILVA (only NR);Archaea;Thermoplasmatota;Thermoplasmata;Acidiprofundales;Aciduliprofundaceae;JdFR-45;";"0.0";"0";"3";"3";"0";"3";"0";"448475";"49698"
;"SILVA (only NR);Archaea;Thermoplasmatota;Thermoplasmata;BSLdp215;";"0.0";"0";"25";"21";"0";"21";"4";"448457";"49698"
;"SILVA (only NR);Archaea;Thermoplasmatota;Thermoplasmata;BSLdp215;Incertae Sedis;";"0.0";"0";"25";"21";"0";"21";"4";"448457";"49698"
;"SILVA (only NR);Archaea;Thermoplasmatota;Thermoplasmata;BSLdp215;Incertae Sedis;Incertae Sedis;";"0.0";"0";"25";"21";"0";"21";"4";"448457";"49698"
;"SILVA (only NR);Archaea;Thermoplasmatota;Thermoplasmata;Incertae Sedis;";"0.0";"0";"1393";"684";"0";"684";"709";"447794";"49698"
;"SILVA (only NR);Archaea;Thermoplasmatota;Thermoplasmata;Incertae Sedis;Incertae Sedis;";"0.0";"0";"1393";"684";"0";"684";"709";"447794";"49698"
;"SILVA (only NR);Archaea;Thermoplasmatota;Thermoplasmata;Incertae Sedis;Incertae Sedis;Incertae Sedis;";"0.0";"0";"346";"191";"0";"191";"155";"448287";"49698"
;"SILVA (only NR);Archaea;Thermoplasmatota;Thermoplasmata;Incertae Sedis;Incertae Sedis;Marine Benthic Group D and DHVEG-1;";"0.0";"0";"765";"432";"0";"432";"333";"448046";"49698"
;"SILVA (only NR);Archaea;Thermoplasmatota;Thermoplasmata;Incertae Sedis;Incertae Sedis;Marine Group III;";"0.0";"0";"282";"61";"0";"61";"221";"448417";"49698"
;"SILVA (only NR);Archaea;Thermoplasmatota;Thermoplasmata;JdFR-43;";"0.0";"0";"44";"18";"0";"18";"26";"448460";"49698"
;"SILVA (only NR);Archaea;Thermoplasmatota;Thermoplasmata;JdFR-43;Incertae Sedis;";"0.0";"0";"44";"18";"0";"18";"26";"448460";"49698"
;"SILVA (only NR);Archaea;Thermoplasmatota;Thermoplasmata;JdFR-43;Incertae Sedis;Incertae Sedis;";"0.0";"0";"44";"18";"0";"18";"26";"448460";"49698"
;"SILVA (only NR);Archaea;Thermoplasmatota;Thermoplasmata;Marine Group II;";"0.0";"0";"574";"272";"0";"272";"302";"448206";"49698"
;"SILVA (only NR);Archaea;Thermoplasmatota;Thermoplasmata;Marine Group II;Incertae Sedis;";"0.0";"0";"574";"272";"0";"272";"302";"448206";"49698"
;"SILVA (only NR);Archaea;Thermoplasmatota;Thermoplasmata;Marine Group II;Incertae Sedis;Incertae Sedis;";"0.0";"0";"574";"272";"0";"272";"302";"448206";"49698"
;"SILVA (only NR);Archaea;Thermoplasmatota;Thermoplasmata;Methanomassiliicoccales;";"0.0";"0";"495";"421";"0";"421";"74";"448057";"49698"
;"SILVA (only NR);Archaea;Thermoplasmatota;Thermoplasmata;Methanomassiliicoccales;Incertae Sedis;";"0.0";"0";"86";"47";"0";"47";"39";"448431";"49698"
;"SILVA (only NR);Archaea;Thermoplasmatota;Thermoplasmata;Methanomassiliicoccales;Incertae Sedis;Incertae Sedis;";"0.0";"0";"86";"47";"0";"47";"39";"448431";"49698"
;"SILVA (only NR);Archaea;Thermoplasmatota;Thermoplasmata;Methanomassiliicoccales;Methanomassiliicoccaceae;";"0.0";"0";"62";"39";"0";"39";"23";"448439";"49698"
;"SILVA (only NR);Archaea;Thermoplasmatota;Thermoplasmata;Methanomassiliicoccales;Methanomassiliicoccaceae;Incertae Sedis;";"0.0";"0";"42";"27";"0";"27";"15";"448451";"49698"
;"SILVA (only NR);Archaea;Thermoplasmatota;Thermoplasmata;Methanomassiliicoccales;Methanomassiliicoccaceae;Methanomassiliicoccus;";"0.0";"0";"20";"12";"0";"12";"8";"448466";"49698"
;"SILVA (only NR);Archaea;Thermoplasmatota;Thermoplasmata;Methanomassiliicoccales;Methanomethylophilaceae;";"0.0";"0";"347";"335";"0";"335";"12";"448143";"49698"
;"SILVA (only NR);Archaea;Thermoplasmatota;Thermoplasmata;Methanomassiliicoccales;Methanomethylophilaceae;Candidatus Methanogranum;";"0.0";"0";"7";"4";"0";"4";"3";"448474";"49698"
;"SILVA (only NR);Archaea;Thermoplasmatota;Thermoplasmata;Methanomassiliicoccales;Methanomethylophilaceae;Candidatus Methanomethylophilus;";"0.0";"0";"71";"71";"0";"71";"0";"448407";"49698"
;"SILVA (only NR);Archaea;Thermoplasmatota;Thermoplasmata;Methanomassiliicoccales;Methanomethylophilaceae;Candidatus Methanoplasma;";"0.0";"0";"29";"28";"0";"28";"1";"448450";"49698"
;"SILVA (only NR);Archaea;Thermoplasmatota;Thermoplasmata;Methanomassiliicoccales;Methanomethylophilaceae;Incertae Sedis;";"0.0";"0";"227";"219";"0";"219";"8";"448259";"49698"
;"SILVA (only NR);Archaea;Thermoplasmatota;Thermoplasmata;Methanomassiliicoccales;Methanomethylophilaceae;RumEn M2;";"0.0";"0";"13";"13";"0";"13";"0";"448465";"49698"
;"SILVA (only NR);Archaea;Thermoplasmatota;Thermoplasmata;SG8-5;";"0.0";"0";"63";"43";"0";"43";"20";"448435";"49698"
;"SILVA (only NR);Archaea;Thermoplasmatota;Thermoplasmata;SG8-5;Incertae Sedis;";"0.0";"0";"63";"43";"0";"43";"20";"448435";"49698"
;"SILVA (only NR);Archaea;Thermoplasmatota;Thermoplasmata;SG8-5;Incertae Sedis;Incertae Sedis;";"0.0";"0";"63";"43";"0";"43";"20";"448435";"49698"
;"SILVA (only NR);Archaea;Thermoplasmatota;Thermoplasmata;Thermoplasmatales;";"0.0";"0";"161";"79";"0";"79";"82";"448399";"49698"
;"SILVA (only NR);Archaea;Thermoplasmatota;Thermoplasmata;Thermoplasmatales;Ferroplasmataceae;";"0.0";"0";"69";"24";"0";"24";"45";"448454";"49698"
;"SILVA (only NR);Archaea;Thermoplasmatota;Thermoplasmata;Thermoplasmatales;Ferroplasmataceae;Acidiplasma;";"0.0";"0";"8";"8";"0";"8";"0";"448470";"49698"
;"SILVA (only NR);Archaea;Thermoplasmatota;Thermoplasmata;Thermoplasmatales;Ferroplasmataceae;Ferroplasma;";"0.0";"0";"38";"12";"0";"12";"26";"448466";"49698"
;"SILVA (only NR);Archaea;Thermoplasmatota;Thermoplasmata;Thermoplasmatales;Ferroplasmataceae;Incertae Sedis;";"0.0";"0";"23";"4";"0";"4";"19";"448474";"49698"
;"SILVA (only NR);Archaea;Thermoplasmatota;Thermoplasmata;Thermoplasmatales;Incertae Sedis;";"0.0";"0";"1";"1";"0";"1";"0";"448477";"49698"
;"SILVA (only NR);Archaea;Thermoplasmatota;Thermoplasmata;Thermoplasmatales;Incertae Sedis;Thermogymnomonas;";"0.0";"0";"1";"1";"0";"1";"0";"448477";"49698"
;"SILVA (only NR);Archaea;Thermoplasmatota;Thermoplasmata;Thermoplasmatales;Picrophilaceae;";"0.0";"0";"2";"2";"0";"2";"0";"448476";"49698"
;"SILVA (only NR);Archaea;Thermoplasmatota;Thermoplasmata;Thermoplasmatales;Picrophilaceae;Picrophilus;";"0.0";"0";"2";"2";"0";"2";"0";"448476";"49698"
;"SILVA (only NR);Archaea;Thermoplasmatota;Thermoplasmata;Thermoplasmatales;Thermoplasmataceae;";"0.0";"0";"89";"52";"0";"52";"37";"448426";"49698"
;"SILVA (only NR);Archaea;Thermoplasmatota;Thermoplasmata;Thermoplasmatales;Thermoplasmataceae;A-plasma;";"0.0";"0";"14";"10";"0";"10";"4";"448468";"49698"
;"SILVA (only NR);Archaea;Thermoplasmatota;Thermoplasmata;Thermoplasmatales;Thermoplasmataceae;Cuniculiplasma;";"0.0";"0";"12";"7";"0";"7";"5";"448471";"49698"
;"SILVA (only NR);Archaea;Thermoplasmatota;Thermoplasmata;Thermoplasmatales;Thermoplasmataceae;E-plasma;";"0.0";"0";"10";"3";"0";"3";"7";"448475";"49698"
;"SILVA (only NR);Archaea;Thermoplasmatota;Thermoplasmata;Thermoplasmatales;Thermoplasmataceae;Incertae Sedis;";"0.0";"0";"42";"21";"0";"21";"21";"448457";"49698"
;"SILVA (only NR);Archaea;Thermoplasmatota;Thermoplasmata;Thermoplasmatales;Thermoplasmataceae;Thermoplasma;";"0.0";"0";"11";"11";"0";"11";"0";"448467";"49698"
;"SILVA (only NR);Archaea;Thermoproteota;";"0.0";"88.8";"7625";"3225";"1";"3224";"4400";"445253";"49697"
;"SILVA (only NR);Archaea;Thermoproteota;Bathyarchaeia;";"0.0";"0";"3641";"1029";"0";"1029";"2612";"447449";"49698"
;"SILVA (only NR);Archaea;Thermoproteota;Bathyarchaeia;Incertae Sedis;";"0.0";"0";"3641";"1029";"0";"1029";"2612";"447449";"49698"
;"SILVA (only NR);Archaea;Thermoproteota;Bathyarchaeia;Incertae Sedis;Incertae Sedis;";"0.0";"0";"3641";"1029";"0";"1029";"2612";"447449";"49698"
;"SILVA (only NR);Archaea;Thermoproteota;Bathyarchaeia;Incertae Sedis;Incertae Sedis;Incertae Sedis;";"0.0";"0";"3641";"1029";"0";"1029";"2612";"447449";"49698"
;"SILVA (only NR);Archaea;Thermoproteota;Methanomethylicia;";"0.0";"0";"34";"14";"0";"14";"20";"448464";"49698"
;"SILVA (only NR);Archaea;Thermoproteota;Methanomethylicia;Methanomethyliales;";"0.0";"0";"34";"14";"0";"14";"20";"448464";"49698"
;"SILVA (only NR);Archaea;Thermoproteota;Methanomethylicia;Methanomethyliales;Methanomethyliaceae;";"0.0";"0";"34";"14";"0";"14";"20";"448464";"49698"
;"SILVA (only NR);Archaea;Thermoproteota;Methanomethylicia;Methanomethyliales;Methanomethyliaceae;Candidatus Methanomethylicus;";"0.0";"0";"28";"10";"0";"10";"18";"448468";"49698"
;"SILVA (only NR);Archaea;Thermoproteota;Methanomethylicia;Methanomethyliales;Methanomethyliaceae;Incertae Sedis;";"0.0";"0";"6";"4";"0";"4";"2";"448474";"49698"
;"SILVA (only NR);Archaea;Thermoproteota;Nitrososphaeria;";"0.1";"88.9";"3259";"1694";"1";"1693";"1565";"446784";"49697"
;"SILVA (only NR);Archaea;Thermoproteota;Nitrososphaeria;Caldarchaeales;";"0.0";"0";"170";"92";"0";"92";"78";"448386";"49698"
;"SILVA (only NR);Archaea;Thermoproteota;Nitrososphaeria;Caldarchaeales;Caldiarchaeaceae;";"0.0";"0";"58";"33";"0";"33";"25";"448445";"49698"
;"SILVA (only NR);Archaea;Thermoproteota;Nitrososphaeria;Caldarchaeales;Caldiarchaeaceae;Candidatus Caldiarchaeum;";"0.0";"0";"58";"33";"0";"33";"25";"448445";"49698"
;"SILVA (only NR);Archaea;Thermoproteota;Nitrososphaeria;Caldarchaeales;Geothermarchaeaceae;";"0.0";"0";"66";"23";"0";"23";"43";"448455";"49698"
;"SILVA (only NR);Archaea;Thermoproteota;Nitrososphaeria;Caldarchaeales;Geothermarchaeaceae;Incertae Sedis;";"0.0";"0";"66";"23";"0";"23";"43";"448455";"49698"
;"SILVA (only NR);Archaea;Thermoproteota;Nitrososphaeria;Caldarchaeales;Terrestrial Hot Spring Gp(THSCG);";"0.0";"0";"46";"36";"0";"36";"10";"448442";"49698"
;"SILVA (only NR);Archaea;Thermoproteota;Nitrososphaeria;Caldarchaeales;Terrestrial Hot Spring Gp(THSCG);Incertae Sedis;";"0.0";"0";"46";"36";"0";"36";"10";"448442";"49698"
;"SILVA (only NR);Archaea;Thermoproteota;Nitrososphaeria;Group 1.1c;";"0.0";"0";"233";"47";"0";"47";"186";"448431";"49698"
;"SILVA (only NR);Archaea;Thermoproteota;Nitrososphaeria;Group 1.1c;Incertae Sedis;";"0.0";"0";"233";"47";"0";"47";"186";"448431";"49698"
;"SILVA (only NR);Archaea;Thermoproteota;Nitrososphaeria;Group 1.1c;Incertae Sedis;Incertae Sedis;";"0.0";"0";"233";"47";"0";"47";"186";"448431";"49698"
;"SILVA (only NR);Archaea;Thermoproteota;Nitrososphaeria;Incertae Sedis;";"0.0";"0";"56";"34";"0";"34";"22";"448444";"49698"
;"SILVA (only NR);Archaea;Thermoproteota;Nitrososphaeria;Incertae Sedis;Incertae Sedis;";"0.0";"0";"56";"34";"0";"34";"22";"448444";"49698"
;"SILVA (only NR);Archaea;Thermoproteota;Nitrososphaeria;Incertae Sedis;Incertae Sedis;Incertae Sedis;";"0.0";"0";"56";"34";"0";"34";"22";"448444";"49698"
;"SILVA (only NR);Archaea;Thermoproteota;Nitrososphaeria;Marine Benthic Group A;";"0.0";"0";"131";"65";"0";"65";"66";"448413";"49698"
;"SILVA (only NR);Archaea;Thermoproteota;Nitrososphaeria;Marine Benthic Group A;Incertae Sedis;";"0.0";"0";"131";"65";"0";"65";"66";"448413";"49698"
;"SILVA (only NR);Archaea;Thermoproteota;Nitrososphaeria;Marine Benthic Group A;Incertae Sedis;Incertae Sedis;";"0.0";"0";"131";"65";"0";"65";"66";"448413";"49698"
;"SILVA (only NR);Archaea;Thermoproteota;Nitrososphaeria;Nitrosocaldales;";"0.0";"0";"37";"31";"0";"31";"6";"448447";"49698"
;"SILVA (only NR);Archaea;Thermoproteota;Nitrososphaeria;Nitrosocaldales;Nitrosocaldaceae;";"0.0";"0";"37";"31";"0";"31";"6";"448447";"49698"
;"SILVA (only NR);Archaea;Thermoproteota;Nitrososphaeria;Nitrosocaldales;Nitrosocaldaceae;Candidatus Nitrosocaldus;";"0.0";"0";"18";"15";"0";"15";"3";"448463";"49698"
;"SILVA (only NR);Archaea;Thermoproteota;Nitrososphaeria;Nitrosocaldales;Nitrosocaldaceae;Incertae Sedis;";"0.0";"0";"19";"16";"0";"16";"3";"448462";"49698"
;"SILVA (only NR);Archaea;Thermoproteota;Nitrososphaeria;Nitrosopumilales;";"0.0";"0";"1831";"977";"0";"977";"854";"447501";"49698"
;"SILVA (only NR);Archaea;Thermoproteota;Nitrososphaeria;Nitrosopumilales;Nitrosopumilaceae;";"0.0";"0";"1831";"977";"0";"977";"854";"447501";"49698"
;"SILVA (only NR);Archaea;Thermoproteota;Nitrososphaeria;Nitrosopumilales;Nitrosopumilaceae;Candidatus Nitrosopelagicus;";"0.0";"0";"51";"34";"0";"34";"17";"448444";"49698"
;"SILVA (only NR);Archaea;Thermoproteota;Nitrososphaeria;Nitrosopumilales;Nitrosopumilaceae;Candidatus Nitrosopumilus;";"0.0";"0";"717";"402";"0";"402";"315";"448076";"49698"
;"SILVA (only NR);Archaea;Thermoproteota;Nitrososphaeria;Nitrosopumilales;Nitrosopumilaceae;Candidatus Nitrosotenuis;";"0.0";"0";"34";"32";"0";"32";"2";"448446";"49698"
;"SILVA (only NR);Archaea;Thermoproteota;Nitrososphaeria;Nitrosopumilales;Nitrosopumilaceae;Cenarchaeum;";"0.0";"0";"27";"18";"0";"18";"9";"448460";"49698"
;"SILVA (only NR);Archaea;Thermoproteota;Nitrososphaeria;Nitrosopumilales;Nitrosopumilaceae;Incertae Sedis;";"0.0";"0";"939";"459";"0";"459";"480";"448019";"49698"
;"SILVA (only NR);Archaea;Thermoproteota;Nitrososphaeria;Nitrosopumilales;Nitrosopumilaceae;Nitrosarchaeum;";"0.0";"0";"63";"32";"0";"32";"31";"448446";"49698"
;"SILVA (only NR);Archaea;Thermoproteota;Nitrososphaeria;Nitrososphaerales;";"0.3";"88.9";"603";"348";"1";"347";"255";"448130";"49697"
;"SILVA (only NR);Archaea;Thermoproteota;Nitrososphaeria;Nitrososphaerales;Nitrososphaeraceae;";"0.3";"88.9";"603";"348";"1";"347";"255";"448130";"49697"
;"SILVA (only NR);Archaea;Thermoproteota;Nitrososphaeria;Nitrososphaerales;Nitrososphaeraceae;Candidatus Nitrosocosmicus;";"0.0";"0";"49";"38";"0";"38";"11";"448440";"49698"
;"SILVA (only NR);Archaea;Thermoproteota;Nitrososphaeria;Nitrososphaerales;Nitrososphaeraceae;Candidatus Nitrososphaera;";"0.6";"88.9";"233";"159";"1";"158";"74";"448319";"49697"
;"SILVA (only NR);Archaea;Thermoproteota;Nitrososphaeria;Nitrososphaerales;Nitrososphaeraceae;Incertae Sedis;";"0.0";"0";"321";"151";"0";"151";"170";"448327";"49698"
;"SILVA (only NR);Archaea;Thermoproteota;Nitrososphaeria;Nitrosotaleales;";"0.0";"0";"141";"53";"0";"53";"88";"448425";"49698"
;"SILVA (only NR);Archaea;Thermoproteota;Nitrososphaeria;Nitrosotaleales;Nitrosotaleaceae;";"0.0";"0";"141";"53";"0";"53";"88";"448425";"49698"
;"SILVA (only NR);Archaea;Thermoproteota;Nitrososphaeria;Nitrosotaleales;Nitrosotaleaceae;Candidatus Nitrosotalea;";"0.0";"0";"17";"3";"0";"3";"14";"448475";"49698"
;"SILVA (only NR);Archaea;Thermoproteota;Nitrososphaeria;Nitrosotaleales;Nitrosotaleaceae;Incertae Sedis;";"0.0";"0";"124";"50";"0";"50";"74";"448428";"49698"
;"SILVA (only NR);Archaea;Thermoproteota;Nitrososphaeria;SCGC AB-179-E04;";"0.0";"0";"57";"47";"0";"47";"10";"448431";"49698"
;"SILVA (only NR);Archaea;Thermoproteota;Nitrososphaeria;SCGC AB-179-E04;Incertae Sedis;";"0.0";"0";"57";"47";"0";"47";"10";"448431";"49698"
;"SILVA (only NR);Archaea;Thermoproteota;Nitrososphaeria;SCGC AB-179-E04;Incertae Sedis;Incertae Sedis;";"0.0";"0";"57";"47";"0";"47";"10";"448431";"49698"
;"SILVA (only NR);Archaea;Thermoproteota;Thermoproteia;";"0.0";"0";"691";"488";"0";"488";"203";"447990";"49698"
;"SILVA (only NR);Archaea;Thermoproteota;Thermoproteia;Desulfurococcales;";"0.0";"0";"219";"114";"0";"114";"105";"448364";"49698"
;"SILVA (only NR);Archaea;Thermoproteota;Thermoproteia;Desulfurococcales;Acidilobaceae;";"0.0";"0";"71";"40";"0";"40";"31";"448438";"49698"
;"SILVA (only NR);Archaea;Thermoproteota;Thermoproteia;Desulfurococcales;Acidilobaceae;Acidilobus;";"0.0";"0";"10";"10";"0";"10";"0";"448468";"49698"
;"SILVA (only NR);Archaea;Thermoproteota;Thermoproteia;Desulfurococcales;Acidilobaceae;Aeropyrum;";"0.0";"0";"27";"11";"0";"11";"16";"448467";"49698"
;"SILVA (only NR);Archaea;Thermoproteota;Thermoproteia;Desulfurococcales;Acidilobaceae;Caldisphaera;";"0.0";"0";"13";"13";"0";"13";"0";"448465";"49698"
;"SILVA (only NR);Archaea;Thermoproteota;Thermoproteia;Desulfurococcales;Acidilobaceae;Incertae Sedis;";"0.0";"0";"5";"0";"0";"0";"5";"448478";"49698"
;"SILVA (only NR);Archaea;Thermoproteota;Thermoproteia;Desulfurococcales;Acidilobaceae;Stetteria;";"0.0";"0";"4";"2";"0";"2";"2";"448476";"49698"
;"SILVA (only NR);Archaea;Thermoproteota;Thermoproteia;Desulfurococcales;Acidilobaceae;Thermodiscus;";"0.0";"0";"12";"4";"0";"4";"8";"448474";"49698"
;"SILVA (only NR);Archaea;Thermoproteota;Thermoproteia;Desulfurococcales;Desulfurococcaceae;";"0.0";"0";"44";"30";"0";"30";"14";"448448";"49698"
;"SILVA (only NR);Archaea;Thermoproteota;Thermoproteia;Desulfurococcales;Desulfurococcaceae;Desulfurococcus;";"0.0";"0";"9";"9";"0";"9";"0";"448469";"49698"
;"SILVA (only NR);Archaea;Thermoproteota;Thermoproteia;Desulfurococcales;Desulfurococcaceae;Incertae Sedis;";"0.0";"0";"5";"0";"0";"0";"5";"448478";"49698"
;"SILVA (only NR);Archaea;Thermoproteota;Thermoproteia;Desulfurococcales;Desulfurococcaceae;Staphylothermus;";"0.0";"0";"16";"11";"0";"11";"5";"448467";"49698"
;"SILVA (only NR);Archaea;Thermoproteota;Thermoproteia;Desulfurococcales;Desulfurococcaceae;Sulfophobococcus;";"0.0";"0";"1";"1";"0";"1";"0";"448477";"49698"
;"SILVA (only NR);Archaea;Thermoproteota;Thermoproteia;Desulfurococcales;Desulfurococcaceae;Thermogladius;";"0.0";"0";"4";"4";"0";"4";"0";"448474";"49698"
;"SILVA (only NR);Archaea;Thermoproteota;Thermoproteia;Desulfurococcales;Desulfurococcaceae;Thermosphaera;";"0.0";"0";"9";"5";"0";"5";"4";"448473";"49698"
;"SILVA (only NR);Archaea;Thermoproteota;Thermoproteia;Desulfurococcales;Ignicoccaceae;";"0.0";"0";"11";"7";"0";"7";"4";"448471";"49698"
;"SILVA (only NR);Archaea;Thermoproteota;Thermoproteia;Desulfurococcales;Ignicoccaceae;Ignicoccus;";"0.0";"0";"11";"7";"0";"7";"4";"448471";"49698"
;"SILVA (only NR);Archaea;Thermoproteota;Thermoproteia;Desulfurococcales;Ignisphaeraceae;";"0.0";"0";"54";"22";"0";"22";"32";"448456";"49698"
;"SILVA (only NR);Archaea;Thermoproteota;Thermoproteia;Desulfurococcales;Ignisphaeraceae;Ignisphaera;";"0.0";"0";"29";"13";"0";"13";"16";"448465";"49698"
;"SILVA (only NR);Archaea;Thermoproteota;Thermoproteia;Desulfurococcales;Ignisphaeraceae;Incertae Sedis;";"0.0";"0";"25";"9";"0";"9";"16";"448469";"49698"
;"SILVA (only NR);Archaea;Thermoproteota;Thermoproteia;Desulfurococcales;Incertae Sedis;";"0.0";"0";"9";"3";"0";"3";"6";"448475";"49698"
;"SILVA (only NR);Archaea;Thermoproteota;Thermoproteia;Desulfurococcales;Incertae Sedis;Incertae Sedis;";"0.0";"0";"9";"3";"0";"3";"6";"448475";"49698"
;"SILVA (only NR);Archaea;Thermoproteota;Thermoproteia;Desulfurococcales;Pyrodictiaceae;";"0.0";"0";"30";"12";"0";"12";"18";"448466";"49698"
;"SILVA (only NR);Archaea;Thermoproteota;Thermoproteia;Desulfurococcales;Pyrodictiaceae;Hyperthermus;";"0.0";"0";"3";"1";"0";"1";"2";"448477";"49698"
;"SILVA (only NR);Archaea;Thermoproteota;Thermoproteia;Desulfurococcales;Pyrodictiaceae;Incertae Sedis;";"0.0";"0";"17";"4";"0";"4";"13";"448474";"49698"
;"SILVA (only NR);Archaea;Thermoproteota;Thermoproteia;Desulfurococcales;Pyrodictiaceae;Pyrodictium;";"0.0";"0";"10";"7";"0";"7";"3";"448471";"49698"
;"SILVA (only NR);Archaea;Thermoproteota;Thermoproteia;Fervidicoccales;";"0.0";"0";"36";"21";"0";"21";"15";"448457";"49698"
;"SILVA (only NR);Archaea;Thermoproteota;Thermoproteia;Fervidicoccales;Fervidicoccaceae;";"0.0";"0";"36";"21";"0";"21";"15";"448457";"49698"
;"SILVA (only NR);Archaea;Thermoproteota;Thermoproteia;Fervidicoccales;Fervidicoccaceae;Fervidicoccus;";"0.0";"0";"15";"9";"0";"9";"6";"448469";"49698"
;"SILVA (only NR);Archaea;Thermoproteota;Thermoproteia;Fervidicoccales;Fervidicoccaceae;Incertae Sedis;";"0.0";"0";"21";"12";"0";"12";"9";"448466";"49698"
;"SILVA (only NR);Archaea;Thermoproteota;Thermoproteia;Gearchaeales;";"0.0";"0";"54";"47";"0";"47";"7";"448431";"49698"
;"SILVA (only NR);Archaea;Thermoproteota;Thermoproteia;Gearchaeales;Incertae Sedis;";"0.0";"0";"41";"36";"0";"36";"5";"448442";"49698"
;"SILVA (only NR);Archaea;Thermoproteota;Thermoproteia;Gearchaeales;Incertae Sedis;Incertae Sedis;";"0.0";"0";"41";"36";"0";"36";"5";"448442";"49698"
;"SILVA (only NR);Archaea;Thermoproteota;Thermoproteia;Gearchaeales;SCGC AAA261-C22;";"0.0";"0";"10";"9";"0";"9";"1";"448469";"49698"
;"SILVA (only NR);Archaea;Thermoproteota;Thermoproteia;Gearchaeales;SCGC AAA261-C22;Incertae Sedis;";"0.0";"0";"10";"9";"0";"9";"1";"448469";"49698"
;"SILVA (only NR);Archaea;Thermoproteota;Thermoproteia;Gearchaeales;SCGC AAA471-B05;";"0.0";"0";"3";"2";"0";"2";"1";"448476";"49698"
;"SILVA (only NR);Archaea;Thermoproteota;Thermoproteia;Gearchaeales;SCGC AAA471-B05;Incertae Sedis;";"0.0";"0";"3";"2";"0";"2";"1";"448476";"49698"
;"SILVA (only NR);Archaea;Thermoproteota;Thermoproteia;Incertae Sedis;";"0.0";"0";"5";"1";"0";"1";"4";"448477";"49698"
;"SILVA (only NR);Archaea;Thermoproteota;Thermoproteia;Incertae Sedis;Incertae Sedis;";"0.0";"0";"5";"1";"0";"1";"4";"448477";"49698"
;"SILVA (only NR);Archaea;Thermoproteota;Thermoproteia;Incertae Sedis;Incertae Sedis;Incertae Sedis;";"0.0";"0";"5";"1";"0";"1";"4";"448477";"49698"
;"SILVA (only NR);Archaea;Thermoproteota;Thermoproteia;Sulfolobales;";"0.0";"0";"211";"188";"0";"188";"23";"448290";"49698"
;"SILVA (only NR);Archaea;Thermoproteota;Thermoproteia;Sulfolobales;Sulfolobaceae;";"0.0";"0";"211";"188";"0";"188";"23";"448290";"49698"
;"SILVA (only NR);Archaea;Thermoproteota;Thermoproteia;Sulfolobales;Sulfolobaceae;Acidianus;";"0.0";"0";"27";"25";"0";"25";"2";"448453";"49698"
;"SILVA (only NR);Archaea;Thermoproteota;Thermoproteia;Sulfolobales;Sulfolobaceae;Incertae Sedis;";"0.0";"0";"30";"19";"0";"19";"11";"448459";"49698"
;"SILVA (only NR);Archaea;Thermoproteota;Thermoproteia;Sulfolobales;Sulfolobaceae;Metallosphaera;";"0.0";"0";"46";"41";"0";"41";"5";"448437";"49698"
;"SILVA (only NR);Archaea;Thermoproteota;Thermoproteia;Sulfolobales;Sulfolobaceae;Saccharolobus;";"0.0";"0";"51";"46";"0";"46";"5";"448432";"49698"
;"SILVA (only NR);Archaea;Thermoproteota;Thermoproteia;Sulfolobales;Sulfolobaceae;Stygiolobus;";"0.0";"0";"18";"18";"0";"18";"0";"448460";"49698"
;"SILVA (only NR);Archaea;Thermoproteota;Thermoproteia;Sulfolobales;Sulfolobaceae;Sulfodiicoccus;";"0.0";"0";"6";"6";"0";"6";"0";"448472";"49698"
;"SILVA (only NR);Archaea;Thermoproteota;Thermoproteia;Sulfolobales;Sulfolobaceae;Sulfolobus;";"0.0";"0";"23";"23";"0";"23";"0";"448455";"49698"
;"SILVA (only NR);Archaea;Thermoproteota;Thermoproteia;Sulfolobales;Sulfolobaceae;Sulfuracidifex;";"0.0";"0";"6";"6";"0";"6";"0";"448472";"49698"
;"SILVA (only NR);Archaea;Thermoproteota;Thermoproteia;Sulfolobales;Sulfolobaceae;Sulfurisphaera;";"0.0";"0";"4";"4";"0";"4";"0";"448474";"49698"
;"SILVA (only NR);Archaea;Thermoproteota;Thermoproteia;Terrestrial Miscellaneous Gp(TMCG);";"0.0";"0";"10";"3";"0";"3";"7";"448475";"49698"
;"SILVA (only NR);Archaea;Thermoproteota;Thermoproteia;Terrestrial Miscellaneous Gp(TMCG);Incertae Sedis;";"0.0";"0";"10";"3";"0";"3";"7";"448475";"49698"
;"SILVA (only NR);Archaea;Thermoproteota;Thermoproteia;Terrestrial Miscellaneous Gp(TMCG);Incertae Sedis;Incertae Sedis;";"0.0";"0";"10";"3";"0";"3";"7";"448475";"49698"
;"SILVA (only NR);Archaea;Thermoproteota;Thermoproteia;Thermoproteales;";"0.0";"0";"156";"114";"0";"114";"42";"448364";"49698"
;"SILVA (only NR);Archaea;Thermoproteota;Thermoproteia;Thermoproteales;Thermofilaceae;";"0.0";"0";"46";"21";"0";"21";"25";"448457";"49698"
;"SILVA (only NR);Archaea;Thermoproteota;Thermoproteia;Thermoproteales;Thermofilaceae;Thermofilum;";"0.0";"0";"46";"21";"0";"21";"25";"448457";"49698"
;"SILVA (only NR);Archaea;Thermoproteota;Thermoproteia;Thermoproteales;Thermoproteaceae;";"0.0";"0";"110";"93";"0";"93";"17";"448385";"49698"
;"SILVA (only NR);Archaea;Thermoproteota;Thermoproteia;Thermoproteales;Thermoproteaceae;Caldivirga;";"0.0";"0";"5";"4";"0";"4";"1";"448474";"49698"
;"SILVA (only NR);Archaea;Thermoproteota;Thermoproteia;Thermoproteales;Thermoproteaceae;Incertae Sedis;";"0.0";"0";"26";"23";"0";"23";"3";"448455";"49698"
;"SILVA (only NR);Archaea;Thermoproteota;Thermoproteia;Thermoproteales;Thermoproteaceae;Pyrobaculum;";"0.0";"0";"32";"26";"0";"26";"6";"448452";"49698"
;"SILVA (only NR);Archaea;Thermoproteota;Thermoproteia;Thermoproteales;Thermoproteaceae;Thermocladium;";"0.0";"0";"7";"6";"0";"6";"1";"448472";"49698"
;"SILVA (only NR);Archaea;Thermoproteota;Thermoproteia;Thermoproteales;Thermoproteaceae;Thermoproteus;";"0.0";"0";"9";"9";"0";"9";"0";"448469";"49698"
;"SILVA (only NR);Archaea;Thermoproteota;Thermoproteia;Thermoproteales;Thermoproteaceae;Vulcanisaeta;";"0.0";"0";"31";"25";"0";"25";"6";"448453";"49698"
;"SILVA (only NR);Bacteria;";"0.0";"26";"381523";"381417";"47";"381370";"106";"67061";"49651"
;"SILVA (only NR);Bacteria;10bav-F6;";"0.0";"0";"6";"6";"0";"6";"0";"448472";"49698"
;"SILVA (only NR);Bacteria;10bav-F6;Incertae Sedis;";"0.0";"0";"6";"6";"0";"6";"0";"448472";"49698"
;"SILVA (only NR);Bacteria;10bav-F6;Incertae Sedis;Incertae Sedis;";"0.0";"0";"6";"6";"0";"6";"0";"448472";"49698"
;"SILVA (only NR);Bacteria;10bav-F6;Incertae Sedis;Incertae Sedis;Incertae Sedis;";"0.0";"0";"6";"6";"0";"6";"0";"448472";"49698"
;"SILVA (only NR);Bacteria;10bav-F6;Incertae Sedis;Incertae Sedis;Incertae Sedis;Incertae Sedis;";"0.0";"0";"6";"6";"0";"6";"0";"448472";"49698"
;"SILVA (only NR);Bacteria;Abditibacteriota;";"0.0";"0";"162";"162";"0";"162";"0";"448316";"49698"
;"SILVA (only NR);Bacteria;Abditibacteriota;Abditibacteria;";"0.0";"0";"0";"0";"0";"0";"0";"448478";"49698"
;"SILVA (only NR);Bacteria;Abditibacteriota;Abditibacteria;Abditibacteriales;";"0.0";"0";"0";"0";"0";"0";"0";"448478";"49698"
;"SILVA (only NR);Bacteria;Abditibacteriota;Abditibacteriia;";"0.0";"0";"162";"162";"0";"162";"0";"448316";"49698"
;"SILVA (only NR);Bacteria;Abditibacteriota;Abditibacteriia;Abditibacteriales;";"0.0";"0";"162";"162";"0";"162";"0";"448316";"49698"
;"SILVA (only NR);Bacteria;Abditibacteriota;Abditibacteriia;Abditibacteriales;Abditibacteriaceae;";"0.0";"0";"162";"162";"0";"162";"0";"448316";"49698"
;"SILVA (only NR);Bacteria;Abditibacteriota;Abditibacteriia;Abditibacteriales;Abditibacteriaceae;Abditibacterium;";"0.0";"0";"162";"162";"0";"162";"0";"448316";"49698"
;"SILVA (only NR);Bacteria;Acetothermia;";"0.0";"0";"169";"169";"0";"169";"0";"448309";"49698"
;"SILVA (only NR);Bacteria;Acetothermia;Acetothermiia;";"0.0";"0";"169";"169";"0";"169";"0";"448309";"49698"
;"SILVA (only NR);Bacteria;Acetothermia;Acetothermiia;Incertae Sedis;";"0.0";"0";"95";"95";"0";"95";"0";"448383";"49698"
;"SILVA (only NR);Bacteria;Acetothermia;Acetothermiia;Incertae Sedis;Incertae Sedis;";"0.0";"0";"95";"95";"0";"95";"0";"448383";"49698"
;"SILVA (only NR);Bacteria;Acetothermia;Acetothermiia;Incertae Sedis;Incertae Sedis;AOM-SR-B11;";"0.0";"0";"70";"70";"0";"70";"0";"448408";"49698"
;"SILVA (only NR);Bacteria;Acetothermia;Acetothermiia;Incertae Sedis;Incertae Sedis;Candidatus Bipolaricaulis;";"0.0";"0";"25";"25";"0";"25";"0";"448453";"49698"
;"SILVA (only NR);Bacteria;Acetothermia;Acetothermiia;KB1 group;";"0.0";"0";"74";"74";"0";"74";"0";"448404";"49698"
;"SILVA (only NR);Bacteria;Acetothermia;Acetothermiia;KB1 group;Incertae Sedis;";"0.0";"0";"74";"74";"0";"74";"0";"448404";"49698"
;"SILVA (only NR);Bacteria;Acetothermia;Acetothermiia;KB1 group;Incertae Sedis;Incertae Sedis;";"0.0";"0";"74";"74";"0";"74";"0";"448404";"49698"
;"SILVA (only NR);Bacteria;Acidobacteriota;";"0.0";"0";"11560";"11559";"0";"11559";"1";"436919";"49698"
;"SILVA (only NR);Bacteria;Acidobacteriota;AT-s3-28;";"0.0";"0";"27";"27";"0";"27";"0";"448451";"49698"
;"SILVA (only NR);Bacteria;Acidobacteriota;AT-s3-28;Incertae Sedis;";"0.0";"0";"27";"27";"0";"27";"0";"448451";"49698"
;"SILVA (only NR);Bacteria;Acidobacteriota;AT-s3-28;Incertae Sedis;Incertae Sedis;";"0.0";"0";"27";"27";"0";"27";"0";"448451";"49698"
;"SILVA (only NR);Bacteria;Acidobacteriota;AT-s3-28;Incertae Sedis;Incertae Sedis;Incertae Sedis;";"0.0";"0";"27";"27";"0";"27";"0";"448451";"49698"
;"SILVA (only NR);Bacteria;Acidobacteriota;Acidobacteriae;";"0.0";"0";"3697";"3697";"0";"3697";"0";"444781";"49698"
;"SILVA (only NR);Bacteria;Acidobacteriota;Acidobacteriae;AKIW659;";"0.0";"0";"29";"29";"0";"29";"0";"448449";"49698"
;"SILVA (only NR);Bacteria;Acidobacteriota;Acidobacteriae;AKIW659;Incertae Sedis;";"0.0";"0";"29";"29";"0";"29";"0";"448449";"49698"
;"SILVA (only NR);Bacteria;Acidobacteriota;Acidobacteriae;AKIW659;Incertae Sedis;Incertae Sedis;";"0.0";"0";"29";"29";"0";"29";"0";"448449";"49698"
;"SILVA (only NR);Bacteria;Acidobacteriota;Acidobacteriae;AMGG11;";"0.0";"0";"5";"5";"0";"5";"0";"448473";"49698"
;"SILVA (only NR);Bacteria;Acidobacteriota;Acidobacteriae;AMGG11;Incertae Sedis;";"0.0";"0";"5";"5";"0";"5";"0";"448473";"49698"
;"SILVA (only NR);Bacteria;Acidobacteriota;Acidobacteriae;AMGG11;Incertae Sedis;Incertae Sedis;";"0.0";"0";"5";"5";"0";"5";"0";"448473";"49698"
;"SILVA (only NR);Bacteria;Acidobacteriota;Acidobacteriae;Bryobacterales;";"0.0";"0";"766";"766";"0";"766";"0";"447712";"49698"
;"SILVA (only NR);Bacteria;Acidobacteriota;Acidobacteriae;Bryobacterales;Bryobacteraceae;";"0.0";"0";"766";"766";"0";"766";"0";"447712";"49698"
;"SILVA (only NR);Bacteria;Acidobacteriota;Acidobacteriae;Bryobacterales;Bryobacteraceae;Bryobacter;";"0.0";"0";"663";"663";"0";"663";"0";"447815";"49698"
;"SILVA (only NR);Bacteria;Acidobacteriota;Acidobacteriae;Bryobacterales;Bryobacteraceae;Paludibaculum;";"0.0";"0";"103";"103";"0";"103";"0";"448375";"49698"
;"SILVA (only NR);Bacteria;Acidobacteriota;Acidobacteriae;Elev-16S-1166;";"0.0";"0";"16";"16";"0";"16";"0";"448462";"49698"
;"SILVA (only NR);Bacteria;Acidobacteriota;Acidobacteriae;Elev-16S-1166;Incertae Sedis;";"0.0";"0";"16";"16";"0";"16";"0";"448462";"49698"
;"SILVA (only NR);Bacteria;Acidobacteriota;Acidobacteriae;Elev-16S-1166;Incertae Sedis;WY65;";"0.0";"0";"16";"16";"0";"16";"0";"448462";"49698"
;"SILVA (only NR);Bacteria;Acidobacteriota;Acidobacteriae;GOUTB8;";"0.0";"0";"16";"16";"0";"16";"0";"448462";"49698"
;"SILVA (only NR);Bacteria;Acidobacteriota;Acidobacteriae;GOUTB8;Incertae Sedis;";"0.0";"0";"16";"16";"0";"16";"0";"448462";"49698"
;"SILVA (only NR);Bacteria;Acidobacteriota;Acidobacteriae;GOUTB8;Incertae Sedis;Incertae Sedis;";"0.0";"0";"16";"16";"0";"16";"0";"448462";"49698"
;"SILVA (only NR);Bacteria;Acidobacteriota;Acidobacteriae;Incertae Sedis;";"0.0";"0";"3";"3";"0";"3";"0";"448475";"49698"
;"SILVA (only NR);Bacteria;Acidobacteriota;Acidobacteriae;Incertae Sedis;Incertae Sedis;";"0.0";"0";"3";"3";"0";"3";"0";"448475";"49698"
;"SILVA (only NR);Bacteria;Acidobacteriota;Acidobacteriae;Incertae Sedis;Incertae Sedis;Incertae Sedis;";"0.0";"0";"3";"3";"0";"3";"0";"448475";"49698"
;"SILVA (only NR);Bacteria;Acidobacteriota;Acidobacteriae;OPB3;";"0.0";"0";"2";"2";"0";"2";"0";"448476";"49698"
;"SILVA (only NR);Bacteria;Acidobacteriota;Acidobacteriae;OPB3;Incertae Sedis;";"0.0";"0";"2";"2";"0";"2";"0";"448476";"49698"
;"SILVA (only NR);Bacteria;Acidobacteriota;Acidobacteriae;OPB3;Incertae Sedis;Incertae Sedis;";"0.0";"0";"2";"2";"0";"2";"0";"448476";"49698"
;"SILVA (only NR);Bacteria;Acidobacteriota;Acidobacteriae;PAUC26f;";"0.0";"0";"84";"84";"0";"84";"0";"448394";"49698"
;"SILVA (only NR);Bacteria;Acidobacteriota;Acidobacteriae;PAUC26f;Incertae Sedis;";"0.0";"0";"84";"84";"0";"84";"0";"448394";"49698"
;"SILVA (only NR);Bacteria;Acidobacteriota;Acidobacteriae;PAUC26f;Incertae Sedis;Incertae Sedis;";"0.0";"0";"84";"84";"0";"84";"0";"448394";"49698"
;"SILVA (only NR);Bacteria;Acidobacteriota;Acidobacteriae;Solibacterales;";"0.0";"0";"551";"551";"0";"551";"0";"447927";"49698"
;"SILVA (only NR);Bacteria;Acidobacteriota;Acidobacteriae;Solibacterales;Solibacteraceae;";"0.0";"0";"551";"551";"0";"551";"0";"447927";"49698"
;"SILVA (only NR);Bacteria;Acidobacteriota;Acidobacteriae;Solibacterales;Solibacteraceae;Candidatus Solibacter;";"0.0";"0";"551";"551";"0";"551";"0";"447927";"49698"
;"SILVA (only NR);Bacteria;Acidobacteriota;Acidobacteriae;Subgroup 12;";"0.0";"0";"11";"11";"0";"11";"0";"448467";"49698"
;"SILVA (only NR);Bacteria;Acidobacteriota;Acidobacteriae;Subgroup 12;Incertae Sedis;";"0.0";"0";"11";"11";"0";"11";"0";"448467";"49698"
;"SILVA (only NR);Bacteria;Acidobacteriota;Acidobacteriae;Subgroup 12;Incertae Sedis;Incertae Sedis;";"0.0";"0";"11";"11";"0";"11";"0";"448467";"49698"
;"SILVA (only NR);Bacteria;Acidobacteriota;Acidobacteriae;Subgroup 13;";"0.0";"0";"88";"88";"0";"88";"0";"448390";"49698"
;"SILVA (only NR);Bacteria;Acidobacteriota;Acidobacteriae;Subgroup 13;Incertae Sedis;";"0.0";"0";"88";"88";"0";"88";"0";"448390";"49698"
;"SILVA (only NR);Bacteria;Acidobacteriota;Acidobacteriae;Subgroup 13;Incertae Sedis;Incertae Sedis;";"0.0";"0";"88";"88";"0";"88";"0";"448390";"49698"
;"SILVA (only NR);Bacteria;Acidobacteriota;Acidobacteriae;Subgroup 15;";"0.0";"0";"52";"52";"0";"52";"0";"448426";"49698"
;"SILVA (only NR);Bacteria;Acidobacteriota;Acidobacteriae;Subgroup 15;Incertae Sedis;";"0.0";"0";"52";"52";"0";"52";"0";"448426";"49698"
;"SILVA (only NR);Bacteria;Acidobacteriota;Acidobacteriae;Subgroup 15;Incertae Sedis;Incertae Sedis;";"0.0";"0";"52";"52";"0";"52";"0";"448426";"49698"
;"SILVA (only NR);Bacteria;Acidobacteriota;Acidobacteriae;Subgroup 2;";"0.0";"0";"450";"450";"0";"450";"0";"448028";"49698"
;"SILVA (only NR);Bacteria;Acidobacteriota;Acidobacteriae;Subgroup 2;Incertae Sedis;";"0.0";"0";"450";"450";"0";"450";"0";"448028";"49698"
;"SILVA (only NR);Bacteria;Acidobacteriota;Acidobacteriae;Subgroup 2;Incertae Sedis;Incertae Sedis;";"0.0";"0";"450";"450";"0";"450";"0";"448028";"49698"
;"SILVA (only NR);Bacteria;Acidobacteriota;Acidobacteriae;TSBb06;";"0.0";"0";"2";"2";"0";"2";"0";"448476";"49698"
;"SILVA (only NR);Bacteria;Acidobacteriota;Acidobacteriae;TSBb06;Incertae Sedis;";"0.0";"0";"2";"2";"0";"2";"0";"448476";"49698"
;"SILVA (only NR);Bacteria;Acidobacteriota;Acidobacteriae;TSBb06;Incertae Sedis;Incertae Sedis;";"0.0";"0";"2";"2";"0";"2";"0";"448476";"49698"
;"SILVA (only NR);Bacteria;Acidobacteriota;Acidobacteriae;Terriglobales;";"0.0";"0";"1622";"1622";"0";"1622";"0";"446856";"49698"
;"SILVA (only NR);Bacteria;Acidobacteriota;Acidobacteriae;Terriglobales;Acidobacteriaceae (Subgroup 1);";"0.0";"0";"740";"740";"0";"740";"0";"447738";"49698"
;"SILVA (only NR);Bacteria;Acidobacteriota;Acidobacteriae;Terriglobales;Acidobacteriaceae (Subgroup 1);Acidicapsa;";"0.0";"0";"19";"19";"0";"19";"0";"448459";"49698"
;"SILVA (only NR);Bacteria;Acidobacteriota;Acidobacteriae;Terriglobales;Acidobacteriaceae (Subgroup 1);Acidipila;";"0.0";"0";"2";"2";"0";"2";"0";"448476";"49698"
;"SILVA (only NR);Bacteria;Acidobacteriota;Acidobacteriae;Terriglobales;Acidobacteriaceae (Subgroup 1);Acidobacterium;";"0.0";"0";"12";"12";"0";"12";"0";"448466";"49698"
;"SILVA (only NR);Bacteria;Acidobacteriota;Acidobacteriae;Terriglobales;Acidobacteriaceae (Subgroup 1);Bryocella;";"0.0";"0";"28";"28";"0";"28";"0";"448450";"49698"
;"SILVA (only NR);Bacteria;Acidobacteriota;Acidobacteriae;Terriglobales;Acidobacteriaceae (Subgroup 1);Edaphobacter;";"0.0";"0";"52";"52";"0";"52";"0";"448426";"49698"
;"SILVA (only NR);Bacteria;Acidobacteriota;Acidobacteriae;Terriglobales;Acidobacteriaceae (Subgroup 1);Granulicella;";"0.0";"0";"190";"190";"0";"190";"0";"448288";"49698"
;"SILVA (only NR);Bacteria;Acidobacteriota;Acidobacteriae;Terriglobales;Acidobacteriaceae (Subgroup 1);Incertae Sedis;";"0.0";"0";"258";"258";"0";"258";"0";"448220";"49698"
;"SILVA (only NR);Bacteria;Acidobacteriota;Acidobacteriae;Terriglobales;Acidobacteriaceae (Subgroup 1);Occallatibacter;";"0.0";"0";"126";"126";"0";"126";"0";"448352";"49698"
;"SILVA (only NR);Bacteria;Acidobacteriota;Acidobacteriae;Terriglobales;Acidobacteriaceae (Subgroup 1);Paracidobacterium;";"0.0";"0";"1";"1";"0";"1";"0";"448477";"49698"
;"SILVA (only NR);Bacteria;Acidobacteriota;Acidobacteriae;Terriglobales;Acidobacteriaceae (Subgroup 1);Silvibacterium;";"0.0";"0";"12";"12";"0";"12";"0";"448466";"49698"
;"SILVA (only NR);Bacteria;Acidobacteriota;Acidobacteriae;Terriglobales;Acidobacteriaceae (Subgroup 1);Telmatobacter;";"0.0";"0";"4";"4";"0";"4";"0";"448474";"49698"
;"SILVA (only NR);Bacteria;Acidobacteriota;Acidobacteriae;Terriglobales;Acidobacteriaceae (Subgroup 1);Terracidiphilus;";"0.0";"0";"9";"9";"0";"9";"0";"448469";"49698"
;"SILVA (only NR);Bacteria;Acidobacteriota;Acidobacteriae;Terriglobales;Acidobacteriaceae (Subgroup 1);Terriglobus;";"0.0";"0";"27";"27";"0";"27";"0";"448451";"49698"
;"SILVA (only NR);Bacteria;Acidobacteriota;Acidobacteriae;Terriglobales;Incertae Sedis;";"0.0";"0";"792";"792";"0";"792";"0";"447686";"49698"
;"SILVA (only NR);Bacteria;Acidobacteriota;Acidobacteriae;Terriglobales;Incertae Sedis;Incertae Sedis;";"0.0";"0";"792";"792";"0";"792";"0";"447686";"49698"
;"SILVA (only NR);Bacteria;Acidobacteriota;Acidobacteriae;Terriglobales;Koribacteraceae;";"0.0";"0";"90";"90";"0";"90";"0";"448388";"49698"
;"SILVA (only NR);Bacteria;Acidobacteriota;Acidobacteriae;Terriglobales;Koribacteraceae;Candidatus Koribacter;";"0.0";"0";"90";"90";"0";"90";"0";"448388";"49698"
;"SILVA (only NR);Bacteria;Acidobacteriota;Aminicenantia;";"0.0";"0";"459";"459";"0";"459";"0";"448019";"49698"
;"SILVA (only NR);Bacteria;Acidobacteriota;Aminicenantia;Aminicenantales;";"0.0";"0";"459";"459";"0";"459";"0";"448019";"49698"
;"SILVA (only NR);Bacteria;Acidobacteriota;Aminicenantia;Aminicenantales;Aminicenantaceae;";"0.0";"0";"459";"459";"0";"459";"0";"448019";"49698"
;"SILVA (only NR);Bacteria;Acidobacteriota;Aminicenantia;Aminicenantales;Aminicenantaceae;Aminicenans;";"0.0";"0";"459";"459";"0";"459";"0";"448019";"49698"
;"SILVA (only NR);Bacteria;Acidobacteriota;Blastocatellia;";"0.0";"0";"1873";"1872";"0";"1872";"1";"446606";"49698"
;"SILVA (only NR);Bacteria;Acidobacteriota;Blastocatellia;11-24;";"0.0";"0";"292";"292";"0";"292";"0";"448186";"49698"
;"SILVA (only NR);Bacteria;Acidobacteriota;Blastocatellia;11-24;Incertae Sedis;";"0.0";"0";"292";"292";"0";"292";"0";"448186";"49698"
;"SILVA (only NR);Bacteria;Acidobacteriota;Blastocatellia;11-24;Incertae Sedis;Incertae Sedis;";"0.0";"0";"292";"292";"0";"292";"0";"448186";"49698"
;"SILVA (only NR);Bacteria;Acidobacteriota;Blastocatellia;Blastocatellales;";"0.0";"0";"647";"647";"0";"647";"0";"447831";"49698"
;"SILVA (only NR);Bacteria;Acidobacteriota;Blastocatellia;Blastocatellales;Blastocatellaceae;";"0.0";"0";"647";"647";"0";"647";"0";"447831";"49698"
;"SILVA (only NR);Bacteria;Acidobacteriota;Blastocatellia;Blastocatellales;Blastocatellaceae;Aridibacter;";"0.0";"0";"24";"24";"0";"24";"0";"448454";"49698"
;"SILVA (only NR);Bacteria;Acidobacteriota;Blastocatellia;Blastocatellales;Blastocatellaceae;Blastocatella;";"0.0";"0";"165";"165";"0";"165";"0";"448313";"49698"
;"SILVA (only NR);Bacteria;Acidobacteriota;Blastocatellia;Blastocatellales;Blastocatellaceae;Incertae Sedis;";"0.0";"0";"185";"185";"0";"185";"0";"448293";"49698"
;"SILVA (only NR);Bacteria;Acidobacteriota;Blastocatellia;Blastocatellales;Blastocatellaceae;JGI 0001001-H03;";"0.0";"0";"156";"156";"0";"156";"0";"448322";"49698"
;"SILVA (only NR);Bacteria;Acidobacteriota;Blastocatellia;Blastocatellales;Blastocatellaceae;OLB17;";"0.0";"0";"9";"9";"0";"9";"0";"448469";"49698"
;"SILVA (only NR);Bacteria;Acidobacteriota;Blastocatellia;Blastocatellales;Blastocatellaceae;Stenotrophobacter;";"0.0";"0";"104";"104";"0";"104";"0";"448374";"49698"
;"SILVA (only NR);Bacteria;Acidobacteriota;Blastocatellia;Blastocatellales;Blastocatellaceae;Tellurimicrobium;";"0.0";"0";"4";"4";"0";"4";"0";"448474";"49698"
;"SILVA (only NR);Bacteria;Acidobacteriota;Blastocatellia;Chloracidobacteriales;";"0.0";"0";"13";"13";"0";"13";"0";"448465";"49698"
;"SILVA (only NR);Bacteria;Acidobacteriota;Blastocatellia;Chloracidobacteriales;Chloracidobacteriaceae;";"0.0";"0";"13";"13";"0";"13";"0";"448465";"49698"
;"SILVA (only NR);Bacteria;Acidobacteriota;Blastocatellia;Chloracidobacteriales;Chloracidobacteriaceae;Chloracidobacterium;";"0.0";"0";"13";"13";"0";"13";"0";"448465";"49698"
;"SILVA (only NR);Bacteria;Acidobacteriota;Blastocatellia;DS-100;";"0.0";"0";"38";"38";"0";"38";"0";"448440";"49698"
;"SILVA (only NR);Bacteria;Acidobacteriota;Blastocatellia;DS-100;Incertae Sedis;";"0.0";"0";"38";"38";"0";"38";"0";"448440";"49698"
;"SILVA (only NR);Bacteria;Acidobacteriota;Blastocatellia;DS-100;Incertae Sedis;Incertae Sedis;";"0.0";"0";"38";"38";"0";"38";"0";"448440";"49698"
;"SILVA (only NR);Bacteria;Acidobacteriota;Blastocatellia;Elev-16S-573;";"0.0";"0";"36";"36";"0";"36";"0";"448442";"49698"
;"SILVA (only NR);Bacteria;Acidobacteriota;Blastocatellia;Elev-16S-573;Incertae Sedis;";"0.0";"0";"36";"36";"0";"36";"0";"448442";"49698"
;"SILVA (only NR);Bacteria;Acidobacteriota;Blastocatellia;Elev-16S-573;Incertae Sedis;Incertae Sedis;";"0.0";"0";"36";"36";"0";"36";"0";"448442";"49698"
;"SILVA (only NR);Bacteria;Acidobacteriota;Blastocatellia;Pyrinomonadales;";"0.0";"0";"847";"846";"0";"846";"1";"447632";"49698"
;"SILVA (only NR);Bacteria;Acidobacteriota;Blastocatellia;Pyrinomonadales;Pyrinomonadaceae;";"0.0";"0";"847";"846";"0";"846";"1";"447632";"49698"
;"SILVA (only NR);Bacteria;Acidobacteriota;Blastocatellia;Pyrinomonadales;Pyrinomonadaceae;Arenimicrobium;";"0.0";"0";"51";"51";"0";"51";"0";"448427";"49698"
;"SILVA (only NR);Bacteria;Acidobacteriota;Blastocatellia;Pyrinomonadales;Pyrinomonadaceae;Brevitalea;";"0.0";"0";"67";"67";"0";"67";"0";"448411";"49698"
;"SILVA (only NR);Bacteria;Acidobacteriota;Blastocatellia;Pyrinomonadales;Pyrinomonadaceae;Incertae Sedis;";"0.0";"0";"693";"692";"0";"692";"1";"447786";"49698"
;"SILVA (only NR);Bacteria;Acidobacteriota;Blastocatellia;Pyrinomonadales;Pyrinomonadaceae;Pyrinomonas;";"0.0";"0";"4";"4";"0";"4";"0";"448474";"49698"
;"SILVA (only NR);Bacteria;Acidobacteriota;Blastocatellia;Pyrinomonadales;Pyrinomonadaceae;RB41;";"0.0";"0";"32";"32";"0";"32";"0";"448446";"49698"
;"SILVA (only NR);Bacteria;Acidobacteriota;FFCH5909;";"0.0";"0";"4";"4";"0";"4";"0";"448474";"49698"
;"SILVA (only NR);Bacteria;Acidobacteriota;FFCH5909;Incertae Sedis;";"0.0";"0";"4";"4";"0";"4";"0";"448474";"49698"
;"SILVA (only NR);Bacteria;Acidobacteriota;FFCH5909;Incertae Sedis;Incertae Sedis;";"0.0";"0";"4";"4";"0";"4";"0";"448474";"49698"
;"SILVA (only NR);Bacteria;Acidobacteriota;FFCH5909;Incertae Sedis;Incertae Sedis;Incertae Sedis;";"0.0";"0";"4";"4";"0";"4";"0";"448474";"49698"
;"SILVA (only NR);Bacteria;Acidobacteriota;GBS-L1-B05;";"0.0";"0";"3";"3";"0";"3";"0";"448475";"49698"
;"SILVA (only NR);Bacteria;Acidobacteriota;GBS-L1-B05;Incertae Sedis;";"0.0";"0";"3";"3";"0";"3";"0";"448475";"49698"
;"SILVA (only NR);Bacteria;Acidobacteriota;GBS-L1-B05;Incertae Sedis;Incertae Sedis;";"0.0";"0";"3";"3";"0";"3";"0";"448475";"49698"
;"SILVA (only NR);Bacteria;Acidobacteriota;GBS-L1-B05;Incertae Sedis;Incertae Sedis;Incertae Sedis;";"0.0";"0";"3";"3";"0";"3";"0";"448475";"49698"
;"SILVA (only NR);Bacteria;Acidobacteriota;Holophagae;";"0.0";"0";"655";"655";"0";"655";"0";"447823";"49698"
;"SILVA (only NR);Bacteria;Acidobacteriota;Holophagae;Acanthopleuribacterales;";"0.0";"0";"34";"34";"0";"34";"0";"448444";"49698"
;"SILVA (only NR);Bacteria;Acidobacteriota;Holophagae;Acanthopleuribacterales;Acanthopleuribacteraceae;";"0.0";"0";"34";"34";"0";"34";"0";"448444";"49698"
;"SILVA (only NR);Bacteria;Acidobacteriota;Holophagae;Acanthopleuribacterales;Acanthopleuribacteraceae;Acanthopleuribacter;";"0.0";"0";"25";"25";"0";"25";"0";"448453";"49698"
;"SILVA (only NR);Bacteria;Acidobacteriota;Holophagae;Acanthopleuribacterales;Acanthopleuribacteraceae;Thermotomaculum;";"0.0";"0";"9";"9";"0";"9";"0";"448469";"49698"
;"SILVA (only NR);Bacteria;Acidobacteriota;Holophagae;Holophagales;";"0.0";"0";"184";"184";"0";"184";"0";"448294";"49698"
;"SILVA (only NR);Bacteria;Acidobacteriota;Holophagae;Holophagales;Holophagaceae;";"0.0";"0";"184";"184";"0";"184";"0";"448294";"49698"
;"SILVA (only NR);Bacteria;Acidobacteriota;Holophagae;Holophagales;Holophagaceae;Geothrix;";"0.0";"0";"50";"50";"0";"50";"0";"448428";"49698"
;"SILVA (only NR);Bacteria;Acidobacteriota;Holophagae;Holophagales;Holophagaceae;Holophaga;";"0.0";"0";"19";"19";"0";"19";"0";"448459";"49698"
;"SILVA (only NR);Bacteria;Acidobacteriota;Holophagae;Holophagales;Holophagaceae;Incertae Sedis;";"0.0";"0";"81";"81";"0";"81";"0";"448397";"49698"
;"SILVA (only NR);Bacteria;Acidobacteriota;Holophagae;Holophagales;Holophagaceae;marine group;";"0.0";"0";"34";"34";"0";"34";"0";"448444";"49698"
;"SILVA (only NR);Bacteria;Acidobacteriota;Holophagae;Subgroup 7;";"0.0";"0";"437";"437";"0";"437";"0";"448041";"49698"
;"SILVA (only NR);Bacteria;Acidobacteriota;Holophagae;Subgroup 7;Incertae Sedis;";"0.0";"0";"437";"437";"0";"437";"0";"448041";"49698"
;"SILVA (only NR);Bacteria;Acidobacteriota;Holophagae;Subgroup 7;Incertae Sedis;Incertae Sedis;";"0.0";"0";"437";"437";"0";"437";"0";"448041";"49698"
;"SILVA (only NR);Bacteria;Acidobacteriota;Incertae Sedis;";"0.0";"0";"3";"3";"0";"3";"0";"448475";"49698"
;"SILVA (only NR);Bacteria;Acidobacteriota;Incertae Sedis;Incertae Sedis;";"0.0";"0";"3";"3";"0";"3";"0";"448475";"49698"
;"SILVA (only NR);Bacteria;Acidobacteriota;Incertae Sedis;Incertae Sedis;Incertae Sedis;";"0.0";"0";"3";"3";"0";"3";"0";"448475";"49698"
;"SILVA (only NR);Bacteria;Acidobacteriota;Incertae Sedis;Incertae Sedis;Incertae Sedis;Incertae Sedis;";"0.0";"0";"3";"3";"0";"3";"0";"448475";"49698"
;"SILVA (only NR);Bacteria;Acidobacteriota;ODP1230B23.02;";"0.0";"0";"13";"13";"0";"13";"0";"448465";"49698"
;"SILVA (only NR);Bacteria;Acidobacteriota;ODP1230B23.02;Incertae Sedis;";"0.0";"0";"13";"13";"0";"13";"0";"448465";"49698"
;"SILVA (only NR);Bacteria;Acidobacteriota;ODP1230B23.02;Incertae Sedis;Incertae Sedis;";"0.0";"0";"13";"13";"0";"13";"0";"448465";"49698"
;"SILVA (only NR);Bacteria;Acidobacteriota;ODP1230B23.02;Incertae Sedis;Incertae Sedis;Incertae Sedis;";"0.0";"0";"13";"13";"0";"13";"0";"448465";"49698"
;"SILVA (only NR);Bacteria;Acidobacteriota;Subgroup 11;";"0.0";"0";"52";"52";"0";"52";"0";"448426";"49698"
;"SILVA (only NR);Bacteria;Acidobacteriota;Subgroup 11;Incertae Sedis;";"0.0";"0";"52";"52";"0";"52";"0";"448426";"49698"
;"SILVA (only NR);Bacteria;Acidobacteriota;Subgroup 11;Incertae Sedis;Incertae Sedis;";"0.0";"0";"52";"52";"0";"52";"0";"448426";"49698"
;"SILVA (only NR);Bacteria;Acidobacteriota;Subgroup 11;Incertae Sedis;Incertae Sedis;Incertae Sedis;";"0.0";"0";"52";"52";"0";"52";"0";"448426";"49698"
;"SILVA (only NR);Bacteria;Acidobacteriota;Subgroup 18;";"0.0";"0";"131";"131";"0";"131";"0";"448347";"49698"
;"SILVA (only NR);Bacteria;Acidobacteriota;Subgroup 18;Incertae Sedis;";"0.0";"0";"131";"131";"0";"131";"0";"448347";"49698"
;"SILVA (only NR);Bacteria;Acidobacteriota;Subgroup 18;Incertae Sedis;Incertae Sedis;";"0.0";"0";"131";"131";"0";"131";"0";"448347";"49698"
;"SILVA (only NR);Bacteria;Acidobacteriota;Subgroup 18;Incertae Sedis;Incertae Sedis;Incertae Sedis;";"0.0";"0";"131";"131";"0";"131";"0";"448347";"49698"
;"SILVA (only NR);Bacteria;Acidobacteriota;Subgroup 19;";"0.0";"0";"3";"3";"0";"3";"0";"448475";"49698"
;"SILVA (only NR);Bacteria;Acidobacteriota;Subgroup 19;Incertae Sedis;";"0.0";"0";"3";"3";"0";"3";"0";"448475";"49698"
;"SILVA (only NR);Bacteria;Acidobacteriota;Subgroup 19;Incertae Sedis;Incertae Sedis;";"0.0";"0";"3";"3";"0";"3";"0";"448475";"49698"
;"SILVA (only NR);Bacteria;Acidobacteriota;Subgroup 19;Incertae Sedis;Incertae Sedis;Incertae Sedis;";"0.0";"0";"3";"3";"0";"3";"0";"448475";"49698"
;"SILVA (only NR);Bacteria;Acidobacteriota;Subgroup 20;";"0.0";"0";"5";"5";"0";"5";"0";"448473";"49698"
;"SILVA (only NR);Bacteria;Acidobacteriota;Subgroup 20;Incertae Sedis;";"0.0";"0";"5";"5";"0";"5";"0";"448473";"49698"
;"SILVA (only NR);Bacteria;Acidobacteriota;Subgroup 20;Incertae Sedis;Incertae Sedis;";"0.0";"0";"5";"5";"0";"5";"0";"448473";"49698"
;"SILVA (only NR);Bacteria;Acidobacteriota;Subgroup 20;Incertae Sedis;Incertae Sedis;Incertae Sedis;";"0.0";"0";"5";"5";"0";"5";"0";"448473";"49698"
;"SILVA (only NR);Bacteria;Acidobacteriota;Subgroup 21;";"0.0";"0";"178";"178";"0";"178";"0";"448300";"49698"
;"SILVA (only NR);Bacteria;Acidobacteriota;Subgroup 21;Incertae Sedis;";"0.0";"0";"178";"178";"0";"178";"0";"448300";"49698"
;"SILVA (only NR);Bacteria;Acidobacteriota;Subgroup 21;Incertae Sedis;Incertae Sedis;";"0.0";"0";"178";"178";"0";"178";"0";"448300";"49698"
;"SILVA (only NR);Bacteria;Acidobacteriota;Subgroup 21;Incertae Sedis;Incertae Sedis;Incertae Sedis;";"0.0";"0";"178";"178";"0";"178";"0";"448300";"49698"
;"SILVA (only NR);Bacteria;Acidobacteriota;Subgroup 22;";"0.0";"0";"337";"337";"0";"337";"0";"448141";"49698"
;"SILVA (only NR);Bacteria;Acidobacteriota;Subgroup 22;Incertae Sedis;";"0.0";"0";"337";"337";"0";"337";"0";"448141";"49698"
;"SILVA (only NR);Bacteria;Acidobacteriota;Subgroup 22;Incertae Sedis;Incertae Sedis;";"0.0";"0";"337";"337";"0";"337";"0";"448141";"49698"
;"SILVA (only NR);Bacteria;Acidobacteriota;Subgroup 22;Incertae Sedis;Incertae Sedis;Incertae Sedis;";"0.0";"0";"337";"337";"0";"337";"0";"448141";"49698"
;"SILVA (only NR);Bacteria;Acidobacteriota;Subgroup 25;";"0.0";"0";"59";"59";"0";"59";"0";"448419";"49698"
;"SILVA (only NR);Bacteria;Acidobacteriota;Subgroup 25;Incertae Sedis;";"0.0";"0";"59";"59";"0";"59";"0";"448419";"49698"
;"SILVA (only NR);Bacteria;Acidobacteriota;Subgroup 25;Incertae Sedis;Incertae Sedis;";"0.0";"0";"59";"59";"0";"59";"0";"448419";"49698"
;"SILVA (only NR);Bacteria;Acidobacteriota;Subgroup 25;Incertae Sedis;Incertae Sedis;Incertae Sedis;";"0.0";"0";"59";"59";"0";"59";"0";"448419";"49698"
;"SILVA (only NR);Bacteria;Acidobacteriota;Subgroup 26;";"0.0";"0";"58";"58";"0";"58";"0";"448420";"49698"
;"SILVA (only NR);Bacteria;Acidobacteriota;Subgroup 26;Incertae Sedis;";"0.0";"0";"58";"58";"0";"58";"0";"448420";"49698"
;"SILVA (only NR);Bacteria;Acidobacteriota;Subgroup 26;Incertae Sedis;Incertae Sedis;";"0.0";"0";"58";"58";"0";"58";"0";"448420";"49698"
;"SILVA (only NR);Bacteria;Acidobacteriota;Subgroup 26;Incertae Sedis;Incertae Sedis;Incertae Sedis;";"0.0";"0";"58";"58";"0";"58";"0";"448420";"49698"
;"SILVA (only NR);Bacteria;Acidobacteriota;Subgroup 5;";"0.0";"0";"255";"255";"0";"255";"0";"448223";"49698"
;"SILVA (only NR);Bacteria;Acidobacteriota;Subgroup 5;Incertae Sedis;";"0.0";"0";"255";"255";"0";"255";"0";"448223";"49698"
;"SILVA (only NR);Bacteria;Acidobacteriota;Subgroup 5;Incertae Sedis;Incertae Sedis;";"0.0";"0";"255";"255";"0";"255";"0";"448223";"49698"
;"SILVA (only NR);Bacteria;Acidobacteriota;Subgroup 5;Incertae Sedis;Incertae Sedis;Incertae Sedis;";"0.0";"0";"255";"255";"0";"255";"0";"448223";"49698"
;"SILVA (only NR);Bacteria;Acidobacteriota;Thermoanaerobaculia;";"0.0";"0";"602";"602";"0";"602";"0";"447876";"49698"
;"SILVA (only NR);Bacteria;Acidobacteriota;Thermoanaerobaculia;Thermoanaerobaculales;";"0.0";"0";"602";"602";"0";"602";"0";"447876";"49698"
;"SILVA (only NR);Bacteria;Acidobacteriota;Thermoanaerobaculia;Thermoanaerobaculales;Thermoanaerobaculaceae;";"0.0";"0";"602";"602";"0";"602";"0";"447876";"49698"
;"SILVA (only NR);Bacteria;Acidobacteriota;Thermoanaerobaculia;Thermoanaerobaculales;Thermoanaerobaculaceae;B276-D12;";"0.0";"0";"3";"3";"0";"3";"0";"448475";"49698"
;"SILVA (only NR);Bacteria;Acidobacteriota;Thermoanaerobaculia;Thermoanaerobaculales;Thermoanaerobaculaceae;Subgroup 10;";"0.0";"0";"425";"425";"0";"425";"0";"448053";"49698"
;"SILVA (only NR);Bacteria;Acidobacteriota;Thermoanaerobaculia;Thermoanaerobaculales;Thermoanaerobaculaceae;Subgroup 23;";"0.0";"0";"129";"129";"0";"129";"0";"448349";"49698"
;"SILVA (only NR);Bacteria;Acidobacteriota;Thermoanaerobaculia;Thermoanaerobaculales;Thermoanaerobaculaceae;TPD-58;";"0.0";"0";"18";"18";"0";"18";"0";"448460";"49698"
;"SILVA (only NR);Bacteria;Acidobacteriota;Thermoanaerobaculia;Thermoanaerobaculales;Thermoanaerobaculaceae;Thermoanaerobaculum;";"0.0";"0";"27";"27";"0";"27";"0";"448451";"49698"
;"SILVA (only NR);Bacteria;Acidobacteriota;Vicinamibacteria;";"0.0";"0";"3118";"3118";"0";"3118";"0";"445360";"49698"
;"SILVA (only NR);Bacteria;Acidobacteriota;Vicinamibacteria;11B-2;";"0.0";"0";"3";"3";"0";"3";"0";"448475";"49698"
;"SILVA (only NR);Bacteria;Acidobacteriota;Vicinamibacteria;11B-2;Incertae Sedis;";"0.0";"0";"3";"3";"0";"3";"0";"448475";"49698"
;"SILVA (only NR);Bacteria;Acidobacteriota;Vicinamibacteria;11B-2;Incertae Sedis;Incertae Sedis;";"0.0";"0";"3";"3";"0";"3";"0";"448475";"49698"
;"SILVA (only NR);Bacteria;Acidobacteriota;Vicinamibacteria;Subgroup 17;";"0.0";"0";"227";"227";"0";"227";"0";"448251";"49698"
;"SILVA (only NR);Bacteria;Acidobacteriota;Vicinamibacteria;Subgroup 17;Incertae Sedis;";"0.0";"0";"227";"227";"0";"227";"0";"448251";"49698"
;"SILVA (only NR);Bacteria;Acidobacteriota;Vicinamibacteria;Subgroup 17;Incertae Sedis;Incertae Sedis;";"0.0";"0";"227";"227";"0";"227";"0";"448251";"49698"
;"SILVA (only NR);Bacteria;Acidobacteriota;Vicinamibacteria;Subgroup 9;";"0.0";"0";"130";"130";"0";"130";"0";"448348";"49698"
;"SILVA (only NR);Bacteria;Acidobacteriota;Vicinamibacteria;Subgroup 9;Incertae Sedis;";"0.0";"0";"130";"130";"0";"130";"0";"448348";"49698"
;"SILVA (only NR);Bacteria;Acidobacteriota;Vicinamibacteria;Subgroup 9;Incertae Sedis;Incertae Sedis;";"0.0";"0";"130";"130";"0";"130";"0";"448348";"49698"
;"SILVA (only NR);Bacteria;Acidobacteriota;Vicinamibacteria;Vicinamibacterales;";"0.0";"0";"2758";"2758";"0";"2758";"0";"445720";"49698"
;"SILVA (only NR);Bacteria;Acidobacteriota;Vicinamibacteria;Vicinamibacterales;Incertae Sedis;";"0.0";"0";"1702";"1702";"0";"1702";"0";"446776";"49698"
;"SILVA (only NR);Bacteria;Acidobacteriota;Vicinamibacteria;Vicinamibacterales;Incertae Sedis;Incertae Sedis;";"0.0";"0";"1702";"1702";"0";"1702";"0";"446776";"49698"
;"SILVA (only NR);Bacteria;Acidobacteriota;Vicinamibacteria;Vicinamibacterales;Vicinamibacteraceae;";"0.0";"0";"1056";"1056";"0";"1056";"0";"447422";"49698"
;"SILVA (only NR);Bacteria;Acidobacteriota;Vicinamibacteria;Vicinamibacterales;Vicinamibacteraceae;Incertae Sedis;";"0.0";"0";"975";"975";"0";"975";"0";"447503";"49698"
;"SILVA (only NR);Bacteria;Acidobacteriota;Vicinamibacteria;Vicinamibacterales;Vicinamibacteraceae;Luteitalea;";"0.0";"0";"57";"57";"0";"57";"0";"448421";"49698"
;"SILVA (only NR);Bacteria;Acidobacteriota;Vicinamibacteria;Vicinamibacterales;Vicinamibacteraceae;Vicinamibacter;";"0.0";"0";"24";"24";"0";"24";"0";"448454";"49698"
;"SILVA (only NR);Bacteria;Acidobacteriota;c5LKS83;";"0.0";"0";"11";"11";"0";"11";"0";"448467";"49698"
;"SILVA (only NR);Bacteria;Acidobacteriota;c5LKS83;Incertae Sedis;";"0.0";"0";"11";"11";"0";"11";"0";"448467";"49698"
;"SILVA (only NR);Bacteria;Acidobacteriota;c5LKS83;Incertae Sedis;Incertae Sedis;";"0.0";"0";"11";"11";"0";"11";"0";"448467";"49698"
;"SILVA (only NR);Bacteria;Acidobacteriota;c5LKS83;Incertae Sedis;Incertae Sedis;Incertae Sedis;";"0.0";"0";"11";"11";"0";"11";"0";"448467";"49698"
;"SILVA (only NR);Bacteria;Acidobacteriota;d142;";"0.0";"0";"17";"17";"0";"17";"0";"448461";"49698"
;"SILVA (only NR);Bacteria;Acidobacteriota;d142;Incertae Sedis;";"0.0";"0";"17";"17";"0";"17";"0";"448461";"49698"
;"SILVA (only NR);Bacteria;Acidobacteriota;d142;Incertae Sedis;Incertae Sedis;";"0.0";"0";"17";"17";"0";"17";"0";"448461";"49698"
;"SILVA (only NR);Bacteria;Acidobacteriota;d142;Incertae Sedis;Incertae Sedis;Incertae Sedis;";"0.0";"0";"17";"17";"0";"17";"0";"448461";"49698"
;"SILVA (only NR);Bacteria;Actinomycetota;";"0.0";"0";"36941";"36940";"0";"36940";"1";"411538";"49698"
;"SILVA (only NR);Bacteria;Actinomycetota;Acidimicrobiia;";"0.0";"0";"2771";"2771";"0";"2771";"0";"445707";"49698"
;"SILVA (only NR);Bacteria;Actinomycetota;Acidimicrobiia;Acidimicrobiales;";"0.0";"0";"607";"607";"0";"607";"0";"447871";"49698"
;"SILVA (only NR);Bacteria;Actinomycetota;Acidimicrobiia;Acidimicrobiales;Acidimicrobiaceae;";"0.0";"0";"607";"607";"0";"607";"0";"447871";"49698"
;"SILVA (only NR);Bacteria;Actinomycetota;Acidimicrobiia;Acidimicrobiales;Acidimicrobiaceae;Acidiferrimicrobium;";"0.0";"0";"321";"321";"0";"321";"0";"448157";"49698"
;"SILVA (only NR);Bacteria;Actinomycetota;Acidimicrobiia;Acidimicrobiales;Acidimicrobiaceae;Acidimicrobium;";"0.0";"0";"9";"9";"0";"9";"0";"448469";"49698"
;"SILVA (only NR);Bacteria;Actinomycetota;Acidimicrobiia;Acidimicrobiales;Acidimicrobiaceae;Aciditerrimonas;";"0.0";"0";"4";"4";"0";"4";"0";"448474";"49698"
;"SILVA (only NR);Bacteria;Actinomycetota;Acidimicrobiia;Acidimicrobiales;Acidimicrobiaceae;Acidithrix;";"0.0";"0";"13";"13";"0";"13";"0";"448465";"49698"
;"SILVA (only NR);Bacteria;Actinomycetota;Acidimicrobiia;Acidimicrobiales;Acidimicrobiaceae;Ferrimicrobium;";"0.0";"0";"9";"9";"0";"9";"0";"448469";"49698"
;"SILVA (only NR);Bacteria;Actinomycetota;Acidimicrobiia;Acidimicrobiales;Acidimicrobiaceae;Ferrithrix;";"0.0";"0";"16";"16";"0";"16";"0";"448462";"49698"
;"SILVA (only NR);Bacteria;Actinomycetota;Acidimicrobiia;Acidimicrobiales;Acidimicrobiaceae;Incertae Sedis;";"0.0";"0";"235";"235";"0";"235";"0";"448243";"49698"
;"SILVA (only NR);Bacteria;Actinomycetota;Acidimicrobiia;Actinomarinales;";"0.0";"0";"666";"666";"0";"666";"0";"447812";"49698"
;"SILVA (only NR);Bacteria;Actinomycetota;Acidimicrobiia;Actinomarinales;Actinomarinaceae;";"0.0";"0";"178";"178";"0";"178";"0";"448300";"49698"
;"SILVA (only NR);Bacteria;Actinomycetota;Acidimicrobiia;Actinomarinales;Actinomarinaceae;Candidatus Actinomarina;";"0.0";"0";"178";"178";"0";"178";"0";"448300";"49698"
;"SILVA (only NR);Bacteria;Actinomycetota;Acidimicrobiia;Actinomarinales;Incertae Sedis;";"0.0";"0";"488";"488";"0";"488";"0";"447990";"49698"
;"SILVA (only NR);Bacteria;Actinomycetota;Acidimicrobiia;Actinomarinales;Incertae Sedis;Incertae Sedis;";"0.0";"0";"488";"488";"0";"488";"0";"447990";"49698"
;"SILVA (only NR);Bacteria;Actinomycetota;Acidimicrobiia;Incertae Sedis;";"0.0";"0";"2";"2";"0";"2";"0";"448476";"49698"
;"SILVA (only NR);Bacteria;Actinomycetota;Acidimicrobiia;Incertae Sedis;Incertae Sedis;";"0.0";"0";"2";"2";"0";"2";"0";"448476";"49698"
;"SILVA (only NR);Bacteria;Actinomycetota;Acidimicrobiia;Incertae Sedis;Incertae Sedis;Incertae Sedis;";"0.0";"0";"2";"2";"0";"2";"0";"448476";"49698"
;"SILVA (only NR);Bacteria;Actinomycetota;Acidimicrobiia;Microtrichales;";"0.0";"0";"1496";"1496";"0";"1496";"0";"446982";"49698"
;"SILVA (only NR);Bacteria;Actinomycetota;Acidimicrobiia;Microtrichales;Iamiaceae;";"0.0";"0";"144";"144";"0";"144";"0";"448334";"49698"
;"SILVA (only NR);Bacteria;Actinomycetota;Acidimicrobiia;Microtrichales;Iamiaceae;Aquihabitans;";"0.0";"0";"67";"67";"0";"67";"0";"448411";"49698"
;"SILVA (only NR);Bacteria;Actinomycetota;Acidimicrobiia;Microtrichales;Iamiaceae;Iamia;";"0.0";"0";"77";"77";"0";"77";"0";"448401";"49698"
;"SILVA (only NR);Bacteria;Actinomycetota;Acidimicrobiia;Microtrichales;Ilumatobacteraceae;";"0.0";"0";"546";"546";"0";"546";"0";"447932";"49698"
;"SILVA (only NR);Bacteria;Actinomycetota;Acidimicrobiia;Microtrichales;Ilumatobacteraceae;CL500-29 marine group;";"0.0";"0";"256";"256";"0";"256";"0";"448222";"49698"
;"SILVA (only NR);Bacteria;Actinomycetota;Acidimicrobiia;Microtrichales;Ilumatobacteraceae;Desertimonas;";"0.0";"0";"61";"61";"0";"61";"0";"448417";"49698"
;"SILVA (only NR);Bacteria;Actinomycetota;Acidimicrobiia;Microtrichales;Ilumatobacteraceae;Ilumatobacter;";"0.0";"0";"96";"96";"0";"96";"0";"448382";"49698"
;"SILVA (only NR);Bacteria;Actinomycetota;Acidimicrobiia;Microtrichales;Ilumatobacteraceae;Incertae Sedis;";"0.0";"0";"133";"133";"0";"133";"0";"448345";"49698"
;"SILVA (only NR);Bacteria;Actinomycetota;Acidimicrobiia;Microtrichales;Incertae Sedis;";"0.0";"0";"285";"285";"0";"285";"0";"448193";"49698"
;"SILVA (only NR);Bacteria;Actinomycetota;Acidimicrobiia;Microtrichales;Incertae Sedis;Incertae Sedis;";"0.0";"0";"285";"285";"0";"285";"0";"448193";"49698"
;"SILVA (only NR);Bacteria;Actinomycetota;Acidimicrobiia;Microtrichales;Microtrichaceae;";"0.0";"0";"521";"521";"0";"521";"0";"447957";"49698"
;"SILVA (only NR);Bacteria;Actinomycetota;Acidimicrobiia;Microtrichales;Microtrichaceae;Candidatus Microthrix;";"0.0";"0";"35";"35";"0";"35";"0";"448443";"49698"
;"SILVA (only NR);Bacteria;Actinomycetota;Acidimicrobiia;Microtrichales;Microtrichaceae;IMCC26207;";"0.0";"0";"44";"44";"0";"44";"0";"448434";"49698"
;"SILVA (only NR);Bacteria;Actinomycetota;Acidimicrobiia;Microtrichales;Microtrichaceae;Incertae Sedis;";"0.0";"0";"135";"135";"0";"135";"0";"448343";"49698"
;"SILVA (only NR);Bacteria;Actinomycetota;Acidimicrobiia;Microtrichales;Microtrichaceae;Sva0996 marine group;";"0.0";"0";"307";"307";"0";"307";"0";"448171";"49698"
;"SILVA (only NR);Bacteria;Actinomycetota;Actinobacteria;";"0.0";"0";"30682";"30681";"0";"30681";"1";"417797";"49698"
;"SILVA (only NR);Bacteria;Actinomycetota;Actinobacteria;0319-7L14;";"0.0";"0";"35";"35";"0";"35";"0";"448443";"49698"
;"SILVA (only NR);Bacteria;Actinomycetota;Actinobacteria;0319-7L14;Incertae Sedis;";"0.0";"0";"35";"35";"0";"35";"0";"448443";"49698"
;"SILVA (only NR);Bacteria;Actinomycetota;Actinobacteria;0319-7L14;Incertae Sedis;Incertae Sedis;";"0.0";"0";"35";"35";"0";"35";"0";"448443";"49698"
;"SILVA (only NR);Bacteria;Actinomycetota;Actinobacteria;Actinomycetales;";"0.0";"0";"942";"942";"0";"942";"0";"447536";"49698"
;"SILVA (only NR);Bacteria;Actinomycetota;Actinobacteria;Actinomycetales;Actinomycetaceae;";"0.0";"0";"918";"918";"0";"918";"0";"447560";"49698"
;"SILVA (only NR);Bacteria;Actinomycetota;Actinobacteria;Actinomycetales;Actinomycetaceae;Actinobaculum;";"0.0";"0";"2";"2";"0";"2";"0";"448476";"49698"
;"SILVA (only NR);Bacteria;Actinomycetota;Actinobacteria;Actinomycetales;Actinomycetaceae;Actinomyces;";"0.0";"0";"516";"516";"0";"516";"0";"447962";"49698"
;"SILVA (only NR);Bacteria;Actinomycetota;Actinobacteria;Actinomycetales;Actinomycetaceae;Actinotignum;";"0.0";"0";"16";"16";"0";"16";"0";"448462";"49698"
;"SILVA (only NR);Bacteria;Actinomycetota;Actinobacteria;Actinomycetales;Actinomycetaceae;Arcanobacterium;";"0.0";"0";"30";"30";"0";"30";"0";"448448";"49698"
;"SILVA (only NR);Bacteria;Actinomycetota;Actinobacteria;Actinomycetales;Actinomycetaceae;Boudabousia;";"0.0";"0";"5";"5";"0";"5";"0";"448473";"49698"
;"SILVA (only NR);Bacteria;Actinomycetota;Actinobacteria;Actinomycetales;Actinomycetaceae;Bowdeniella;";"0.0";"0";"5";"5";"0";"5";"0";"448473";"49698"
;"SILVA (only NR);Bacteria;Actinomycetota;Actinobacteria;Actinomycetales;Actinomycetaceae;Buchananella;";"0.0";"0";"3";"3";"0";"3";"0";"448475";"49698"
;"SILVA (only NR);Bacteria;Actinomycetota;Actinobacteria;Actinomycetales;Actinomycetaceae;F0332;";"0.0";"0";"49";"49";"0";"49";"0";"448429";"49698"
;"SILVA (only NR);Bacteria;Actinomycetota;Actinobacteria;Actinomycetales;Actinomycetaceae;Flaviflexus;";"0.0";"0";"13";"13";"0";"13";"0";"448465";"49698"
;"SILVA (only NR);Bacteria;Actinomycetota;Actinobacteria;Actinomycetales;Actinomycetaceae;Gleimia;";"0.0";"0";"14";"14";"0";"14";"0";"448464";"49698"
;"SILVA (only NR);Bacteria;Actinomycetota;Actinobacteria;Actinomycetales;Actinomycetaceae;Incertae Sedis;";"0.0";"0";"16";"16";"0";"16";"0";"448462";"49698"
;"SILVA (only NR);Bacteria;Actinomycetota;Actinobacteria;Actinomycetales;Actinomycetaceae;Mobiluncus;";"0.0";"0";"34";"34";"0";"34";"0";"448444";"49698"
;"SILVA (only NR);Bacteria;Actinomycetota;Actinobacteria;Actinomycetales;Actinomycetaceae;Pauljensenia;";"0.0";"0";"1";"1";"0";"1";"0";"448477";"49698"
;"SILVA (only NR);Bacteria;Actinomycetota;Actinobacteria;Actinomycetales;Actinomycetaceae;Schaalia;";"0.0";"0";"141";"141";"0";"141";"0";"448337";"49698"
;"SILVA (only NR);Bacteria;Actinomycetota;Actinobacteria;Actinomycetales;Actinomycetaceae;Trueperella;";"0.0";"0";"30";"30";"0";"30";"0";"448448";"49698"
;"SILVA (only NR);Bacteria;Actinomycetota;Actinobacteria;Actinomycetales;Actinomycetaceae;Varibaculum;";"0.0";"0";"37";"37";"0";"37";"0";"448441";"49698"
;"SILVA (only NR);Bacteria;Actinomycetota;Actinobacteria;Actinomycetales;Actinomycetaceae;Winkia;";"0.0";"0";"6";"6";"0";"6";"0";"448472";"49698"
;"SILVA (only NR);Bacteria;Actinomycetota;Actinobacteria;Actinomycetales;Actinomycetales Incertae Sedis;";"0.0";"0";"23";"23";"0";"23";"0";"448455";"49698"
;"SILVA (only NR);Bacteria;Actinomycetota;Actinobacteria;Actinomycetales;Actinomycetales Incertae Sedis;Candidatus Ancillula;";"0.0";"0";"23";"23";"0";"23";"0";"448455";"49698"
;"SILVA (only NR);Bacteria;Actinomycetota;Actinobacteria;Actinomycetales;Incertae Sedis;";"0.0";"0";"1";"1";"0";"1";"0";"448477";"49698"
;"SILVA (only NR);Bacteria;Actinomycetota;Actinobacteria;Actinomycetales;Incertae Sedis;Incertae Sedis;";"0.0";"0";"1";"1";"0";"1";"0";"448477";"49698"
;"SILVA (only NR);Bacteria;Actinomycetota;Actinobacteria;Bifidobacteriales;";"0.0";"0";"505";"505";"0";"505";"0";"447973";"49698"
;"SILVA (only NR);Bacteria;Actinomycetota;Actinobacteria;Bifidobacteriales;Bifidobacteriaceae;";"0.0";"0";"505";"505";"0";"505";"0";"447973";"49698"
;"SILVA (only NR);Bacteria;Actinomycetota;Actinobacteria;Bifidobacteriales;Bifidobacteriaceae;Aeriscardovia;";"0.0";"0";"5";"5";"0";"5";"0";"448473";"49698"
;"SILVA (only NR);Bacteria;Actinomycetota;Actinobacteria;Bifidobacteriales;Bifidobacteriaceae;Alloscardovia;";"0.0";"0";"16";"16";"0";"16";"0";"448462";"49698"
;"SILVA (only NR);Bacteria;Actinomycetota;Actinobacteria;Bifidobacteriales;Bifidobacteriaceae;Bifidobacterium;";"0.0";"0";"449";"449";"0";"449";"0";"448029";"49698"
;"SILVA (only NR);Bacteria;Actinomycetota;Actinobacteria;Bifidobacteriales;Bifidobacteriaceae;Bombiscardovia;";"0.0";"0";"3";"3";"0";"3";"0";"448475";"49698"
;"SILVA (only NR);Bacteria;Actinomycetota;Actinobacteria;Bifidobacteriales;Bifidobacteriaceae;Galliscardovia;";"0.0";"0";"1";"1";"0";"1";"0";"448477";"49698"
;"SILVA (only NR);Bacteria;Actinomycetota;Actinobacteria;Bifidobacteriales;Bifidobacteriaceae;Gardnerella;";"0.0";"0";"15";"15";"0";"15";"0";"448463";"49698"
;"SILVA (only NR);Bacteria;Actinomycetota;Actinobacteria;Bifidobacteriales;Bifidobacteriaceae;Incertae Sedis;";"0.0";"0";"3";"3";"0";"3";"0";"448475";"49698"
;"SILVA (only NR);Bacteria;Actinomycetota;Actinobacteria;Bifidobacteriales;Bifidobacteriaceae;Neoscardovia;";"0.0";"0";"1";"1";"0";"1";"0";"448477";"49698"
;"SILVA (only NR);Bacteria;Actinomycetota;Actinobacteria;Bifidobacteriales;Bifidobacteriaceae;Parascardovia;";"0.0";"0";"4";"4";"0";"4";"0";"448474";"49698"
;"SILVA (only NR);Bacteria;Actinomycetota;Actinobacteria;Bifidobacteriales;Bifidobacteriaceae;Pseudoscardovia;";"0.0";"0";"3";"3";"0";"3";"0";"448475";"49698"
;"SILVA (only NR);Bacteria;Actinomycetota;Actinobacteria;Bifidobacteriales;Bifidobacteriaceae;Scardovia;";"0.0";"0";"5";"5";"0";"5";"0";"448473";"49698"
;"SILVA (only NR);Bacteria;Actinomycetota;Actinobacteria;Catenulisporales;";"0.0";"0";"36";"36";"0";"36";"0";"448442";"49698"
;"SILVA (only NR);Bacteria;Actinomycetota;Actinobacteria;Catenulisporales;Actinospicaceae;";"0.0";"0";"26";"26";"0";"26";"0";"448452";"49698"
;"SILVA (only NR);Bacteria;Actinomycetota;Actinobacteria;Catenulisporales;Actinospicaceae;Actinocrinis;";"0.0";"0";"5";"5";"0";"5";"0";"448473";"49698"
;"SILVA (only NR);Bacteria;Actinomycetota;Actinobacteria;Catenulisporales;Actinospicaceae;Actinospica;";"0.0";"0";"16";"16";"0";"16";"0";"448462";"49698"
;"SILVA (only NR);Bacteria;Actinomycetota;Actinobacteria;Catenulisporales;Actinospicaceae;Incertae Sedis;";"0.0";"0";"5";"5";"0";"5";"0";"448473";"49698"
;"SILVA (only NR);Bacteria;Actinomycetota;Actinobacteria;Catenulisporales;Catenulisporaceae;";"0.0";"0";"10";"10";"0";"10";"0";"448468";"49698"
;"SILVA (only NR);Bacteria;Actinomycetota;Actinobacteria;Catenulisporales;Catenulisporaceae;Catenulispora;";"0.0";"0";"10";"10";"0";"10";"0";"448468";"49698"
;"SILVA (only NR);Bacteria;Actinomycetota;Actinobacteria;Elev-16S-976;";"0.0";"0";"4";"4";"0";"4";"0";"448474";"49698"
;"SILVA (only NR);Bacteria;Actinomycetota;Actinobacteria;Elev-16S-976;Incertae Sedis;";"0.0";"0";"4";"4";"0";"4";"0";"448474";"49698"
;"SILVA (only NR);Bacteria;Actinomycetota;Actinobacteria;Elev-16S-976;Incertae Sedis;Incertae Sedis;";"0.0";"0";"4";"4";"0";"4";"0";"448474";"49698"
;"SILVA (only NR);Bacteria;Actinomycetota;Actinobacteria;Euzebyales;";"0.0";"0";"111";"111";"0";"111";"0";"448367";"49698"
;"SILVA (only NR);Bacteria;Actinomycetota;Actinobacteria;Euzebyales;Euzebyaceae;";"0.0";"0";"111";"111";"0";"111";"0";"448367";"49698"
;"SILVA (only NR);Bacteria;Actinomycetota;Actinobacteria;Euzebyales;Euzebyaceae;Egibacter;";"0.0";"0";"4";"4";"0";"4";"0";"448474";"49698"
;"SILVA (only NR);Bacteria;Actinomycetota;Actinobacteria;Euzebyales;Euzebyaceae;Euzebya;";"0.0";"0";"8";"8";"0";"8";"0";"448470";"49698"
;"SILVA (only NR);Bacteria;Actinomycetota;Actinobacteria;Euzebyales;Euzebyaceae;Incertae Sedis;";"0.0";"0";"99";"99";"0";"99";"0";"448379";"49698"
;"SILVA (only NR);Bacteria;Actinomycetota;Actinobacteria;FFCH16263;";"0.0";"0";"3";"3";"0";"3";"0";"448475";"49698"
;"SILVA (only NR);Bacteria;Actinomycetota;Actinobacteria;FFCH16263;Incertae Sedis;";"0.0";"0";"3";"3";"0";"3";"0";"448475";"49698"
;"SILVA (only NR);Bacteria;Actinomycetota;Actinobacteria;FFCH16263;Incertae Sedis;Incertae Sedis;";"0.0";"0";"3";"3";"0";"3";"0";"448475";"49698"
;"SILVA (only NR);Bacteria;Actinomycetota;Actinobacteria;Frankiales;";"0.0";"0";"1118";"1118";"0";"1118";"0";"447360";"49698"
;"SILVA (only NR);Bacteria;Actinomycetota;Actinobacteria;Frankiales;Acidothermaceae;";"0.0";"0";"97";"97";"0";"97";"0";"448381";"49698"
;"SILVA (only NR);Bacteria;Actinomycetota;Actinobacteria;Frankiales;Acidothermaceae;Acidothermus;";"0.0";"0";"97";"97";"0";"97";"0";"448381";"49698"
;"SILVA (only NR);Bacteria;Actinomycetota;Actinobacteria;Frankiales;Cryptosporangiaceae;";"0.0";"0";"17";"17";"0";"17";"0";"448461";"49698"
;"SILVA (only NR);Bacteria;Actinomycetota;Actinobacteria;Frankiales;Cryptosporangiaceae;Cryptosporangium;";"0.0";"0";"15";"15";"0";"15";"0";"448463";"49698"
;"SILVA (only NR);Bacteria;Actinomycetota;Actinobacteria;Frankiales;Cryptosporangiaceae;Fodinicola;";"0.0";"0";"2";"2";"0";"2";"0";"448476";"49698"
;"SILVA (only NR);Bacteria;Actinomycetota;Actinobacteria;Frankiales;Frankiaceae;";"0.0";"0";"140";"140";"0";"140";"0";"448338";"49698"
;"SILVA (only NR);Bacteria;Actinomycetota;Actinobacteria;Frankiales;Frankiaceae;Frankia;";"0.0";"0";"46";"46";"0";"46";"0";"448432";"49698"
;"SILVA (only NR);Bacteria;Actinomycetota;Actinobacteria;Frankiales;Frankiaceae;Jatrophihabitans;";"0.0";"0";"94";"94";"0";"94";"0";"448384";"49698"
;"SILVA (only NR);Bacteria;Actinomycetota;Actinobacteria;Frankiales;Geodermatophilaceae;";"0.0";"0";"239";"239";"0";"239";"0";"448239";"49698"
;"SILVA (only NR);Bacteria;Actinomycetota;Actinobacteria;Frankiales;Geodermatophilaceae;Antricoccus;";"0.0";"0";"3";"3";"0";"3";"0";"448475";"49698"
;"SILVA (only NR);Bacteria;Actinomycetota;Actinobacteria;Frankiales;Geodermatophilaceae;Blastococcus;";"0.0";"0";"103";"103";"0";"103";"0";"448375";"49698"
;"SILVA (only NR);Bacteria;Actinomycetota;Actinobacteria;Frankiales;Geodermatophilaceae;Cumulibacter;";"0.0";"0";"8";"8";"0";"8";"0";"448470";"49698"
;"SILVA (only NR);Bacteria;Actinomycetota;Actinobacteria;Frankiales;Geodermatophilaceae;Epidermidibacterium;";"0.0";"0";"1";"1";"0";"1";"0";"448477";"49698"
;"SILVA (only NR);Bacteria;Actinomycetota;Actinobacteria;Frankiales;Geodermatophilaceae;Geodermatophilus;";"0.0";"0";"64";"64";"0";"64";"0";"448414";"49698"
;"SILVA (only NR);Bacteria;Actinomycetota;Actinobacteria;Frankiales;Geodermatophilaceae;Incertae Sedis;";"0.0";"0";"2";"2";"0";"2";"0";"448476";"49698"
;"SILVA (only NR);Bacteria;Actinomycetota;Actinobacteria;Frankiales;Geodermatophilaceae;Klenkia;";"0.0";"0";"14";"14";"0";"14";"0";"448464";"49698"
;"SILVA (only NR);Bacteria;Actinomycetota;Actinobacteria;Frankiales;Geodermatophilaceae;Modestobacter;";"0.0";"0";"44";"44";"0";"44";"0";"448434";"49698"
;"SILVA (only NR);Bacteria;Actinomycetota;Actinobacteria;Frankiales;Incertae Sedis;";"0.0";"0";"121";"121";"0";"121";"0";"448357";"49698"
;"SILVA (only NR);Bacteria;Actinomycetota;Actinobacteria;Frankiales;Incertae Sedis;Incertae Sedis;";"0.0";"0";"121";"121";"0";"121";"0";"448357";"49698"
;"SILVA (only NR);Bacteria;Actinomycetota;Actinobacteria;Frankiales;Nakamurellaceae;";"0.0";"0";"84";"84";"0";"84";"0";"448394";"49698"
;"SILVA (only NR);Bacteria;Actinomycetota;Actinobacteria;Frankiales;Nakamurellaceae;Nakamurella;";"0.0";"0";"76";"76";"0";"76";"0";"448402";"49698"
;"SILVA (only NR);Bacteria;Actinomycetota;Actinobacteria;Frankiales;Nakamurellaceae;Vallicoccus;";"0.0";"0";"8";"8";"0";"8";"0";"448470";"49698"
;"SILVA (only NR);Bacteria;Actinomycetota;Actinobacteria;Frankiales;Sporichthyaceae;";"0.0";"0";"420";"420";"0";"420";"0";"448058";"49698"
;"SILVA (only NR);Bacteria;Actinomycetota;Actinobacteria;Frankiales;Sporichthyaceae;Candidatus Planktophila;";"0.0";"0";"21";"21";"0";"21";"0";"448457";"49698"
;"SILVA (only NR);Bacteria;Actinomycetota;Actinobacteria;Frankiales;Sporichthyaceae;Incertae Sedis;";"0.0";"0";"49";"49";"0";"49";"0";"448429";"49698"
;"SILVA (only NR);Bacteria;Actinomycetota;Actinobacteria;Frankiales;Sporichthyaceae;Longivirga;";"0.0";"0";"8";"8";"0";"8";"0";"448470";"49698"
;"SILVA (only NR);Bacteria;Actinomycetota;Actinobacteria;Frankiales;Sporichthyaceae;Sporichthya;";"0.0";"0";"13";"13";"0";"13";"0";"448465";"49698"
;"SILVA (only NR);Bacteria;Actinomycetota;Actinobacteria;Frankiales;Sporichthyaceae;hgcI clade;";"0.0";"0";"329";"329";"0";"329";"0";"448149";"49698"
;"SILVA (only NR);Bacteria;Actinomycetota;Actinobacteria;Glycomycetales;";"0.0";"0";"83";"83";"0";"83";"0";"448395";"49698"
;"SILVA (only NR);Bacteria;Actinomycetota;Actinobacteria;Glycomycetales;Glycomycetaceae;";"0.0";"0";"83";"83";"0";"83";"0";"448395";"49698"
;"SILVA (only NR);Bacteria;Actinomycetota;Actinobacteria;Glycomycetales;Glycomycetaceae;Glycomyces;";"0.0";"0";"71";"71";"0";"71";"0";"448407";"49698"
;"SILVA (only NR);Bacteria;Actinomycetota;Actinobacteria;Glycomycetales;Glycomycetaceae;Haloglycomyces;";"0.0";"0";"1";"1";"0";"1";"0";"448477";"49698"
;"SILVA (only NR);Bacteria;Actinomycetota;Actinobacteria;Glycomycetales;Glycomycetaceae;Incertae Sedis;";"0.0";"0";"7";"7";"0";"7";"0";"448471";"49698"
;"SILVA (only NR);Bacteria;Actinomycetota;Actinobacteria;Glycomycetales;Glycomycetaceae;Natronoglycomyces;";"0.0";"0";"1";"1";"0";"1";"0";"448477";"49698"
;"SILVA (only NR);Bacteria;Actinomycetota;Actinobacteria;Glycomycetales;Glycomycetaceae;Salilacibacter;";"0.0";"0";"2";"2";"0";"2";"0";"448476";"49698"
;"SILVA (only NR);Bacteria;Actinomycetota;Actinobacteria;Glycomycetales;Glycomycetaceae;Salininema;";"0.0";"0";"1";"1";"0";"1";"0";"448477";"49698"
;"SILVA (only NR);Bacteria;Actinomycetota;Actinobacteria;Incertae Sedis;";"0.0";"0";"16";"16";"0";"16";"0";"448462";"49698"
;"SILVA (only NR);Bacteria;Actinomycetota;Actinobacteria;Incertae Sedis;Incertae Sedis;";"0.0";"0";"16";"16";"0";"16";"0";"448462";"49698"
;"SILVA (only NR);Bacteria;Actinomycetota;Actinobacteria;Incertae Sedis;Incertae Sedis;Incertae Sedis;";"0.0";"0";"16";"16";"0";"16";"0";"448462";"49698"
;"SILVA (only NR);Bacteria;Actinomycetota;Actinobacteria;KIST-JJY010;";"0.0";"0";"5";"5";"0";"5";"0";"448473";"49698"
;"SILVA (only NR);Bacteria;Actinomycetota;Actinobacteria;KIST-JJY010;Incertae Sedis;";"0.0";"0";"5";"5";"0";"5";"0";"448473";"49698"
;"SILVA (only NR);Bacteria;Actinomycetota;Actinobacteria;KIST-JJY010;Incertae Sedis;Incertae Sedis;";"0.0";"0";"5";"5";"0";"5";"0";"448473";"49698"
;"SILVA (only NR);Bacteria;Actinomycetota;Actinobacteria;Kineosporiales;";"0.0";"0";"140";"140";"0";"140";"0";"448338";"49698"
;"SILVA (only NR);Bacteria;Actinomycetota;Actinobacteria;Kineosporiales;Kineosporiaceae;";"0.0";"0";"140";"140";"0";"140";"0";"448338";"49698"
;"SILVA (only NR);Bacteria;Actinomycetota;Actinobacteria;Kineosporiales;Kineosporiaceae;Angustibacter;";"0.0";"0";"16";"16";"0";"16";"0";"448462";"49698"
;"SILVA (only NR);Bacteria;Actinomycetota;Actinobacteria;Kineosporiales;Kineosporiaceae;Incertae Sedis;";"0.0";"0";"12";"12";"0";"12";"0";"448466";"49698"
;"SILVA (only NR);Bacteria;Actinomycetota;Actinobacteria;Kineosporiales;Kineosporiaceae;Kineococcus;";"0.0";"0";"41";"41";"0";"41";"0";"448437";"49698"
;"SILVA (only NR);Bacteria;Actinomycetota;Actinobacteria;Kineosporiales;Kineosporiaceae;Kineosporia;";"0.0";"0";"29";"29";"0";"29";"0";"448449";"49698"
;"SILVA (only NR);Bacteria;Actinomycetota;Actinobacteria;Kineosporiales;Kineosporiaceae;Pseudokineococcus;";"0.0";"0";"5";"5";"0";"5";"0";"448473";"49698"
;"SILVA (only NR);Bacteria;Actinomycetota;Actinobacteria;Kineosporiales;Kineosporiaceae;Quadrisphaera;";"0.0";"0";"20";"20";"0";"20";"0";"448458";"49698"
;"SILVA (only NR);Bacteria;Actinomycetota;Actinobacteria;Kineosporiales;Kineosporiaceae;Thalassiella;";"0.0";"0";"17";"17";"0";"17";"0";"448461";"49698"
;"SILVA (only NR);Bacteria;Actinomycetota;Actinobacteria;Kitasatosporales;";"0.0";"0";"6216";"6216";"0";"6216";"0";"442262";"49698"
;"SILVA (only NR);Bacteria;Actinomycetota;Actinobacteria;Kitasatosporales;Streptomycetaceae;";"0.0";"0";"6216";"6216";"0";"6216";"0";"442262";"49698"
;"SILVA (only NR);Bacteria;Actinomycetota;Actinobacteria;Kitasatosporales;Streptomycetaceae;Allostreptomyces;";"0.0";"0";"3";"3";"0";"3";"0";"448475";"49698"
;"SILVA (only NR);Bacteria;Actinomycetota;Actinobacteria;Kitasatosporales;Streptomycetaceae;E1B-B3-114;";"0.0";"0";"2";"2";"0";"2";"0";"448476";"49698"
;"SILVA (only NR);Bacteria;Actinomycetota;Actinobacteria;Kitasatosporales;Streptomycetaceae;Embleya;";"0.0";"0";"8";"8";"0";"8";"0";"448470";"49698"
;"SILVA (only NR);Bacteria;Actinomycetota;Actinobacteria;Kitasatosporales;Streptomycetaceae;Kitasatospora;";"0.0";"0";"168";"168";"0";"168";"0";"448310";"49698"
;"SILVA (only NR);Bacteria;Actinomycetota;Actinobacteria;Kitasatosporales;Streptomycetaceae;Peterkaempfera;";"0.0";"0";"11";"11";"0";"11";"0";"448467";"49698"
;"SILVA (only NR);Bacteria;Actinomycetota;Actinobacteria;Kitasatosporales;Streptomycetaceae;Streptacidiphilus;";"0.0";"0";"31";"31";"0";"31";"0";"448447";"49698"
;"SILVA (only NR);Bacteria;Actinomycetota;Actinobacteria;Kitasatosporales;Streptomycetaceae;Streptantibioticus;";"0.0";"0";"2";"2";"0";"2";"0";"448476";"49698"
;"SILVA (only NR);Bacteria;Actinomycetota;Actinobacteria;Kitasatosporales;Streptomycetaceae;Streptomyces;";"0.0";"0";"5969";"5969";"0";"5969";"0";"442509";"49698"
;"SILVA (only NR);Bacteria;Actinomycetota;Actinobacteria;Kitasatosporales;Streptomycetaceae;Wenjunlia;";"0.0";"0";"10";"10";"0";"10";"0";"448468";"49698"
;"SILVA (only NR);Bacteria;Actinomycetota;Actinobacteria;Kitasatosporales;Streptomycetaceae;Yinghuangia;";"0.0";"0";"12";"12";"0";"12";"0";"448466";"49698"
;"SILVA (only NR);Bacteria;Actinomycetota;Actinobacteria;Micrococcales;";"0.0";"0";"7474";"7473";"0";"7473";"1";"441005";"49698"
;"SILVA (only NR);Bacteria;Actinomycetota;Actinobacteria;Micrococcales;AKAU3644;";"0.0";"0";"4";"4";"0";"4";"0";"448474";"49698"
;"SILVA (only NR);Bacteria;Actinomycetota;Actinobacteria;Micrococcales;AKAU3644;Incertae Sedis;";"0.0";"0";"4";"4";"0";"4";"0";"448474";"49698"
;"SILVA (only NR);Bacteria;Actinomycetota;Actinobacteria;Micrococcales;Beutenbergiaceae;";"0.0";"0";"14";"14";"0";"14";"0";"448464";"49698"
;"SILVA (only NR);Bacteria;Actinomycetota;Actinobacteria;Micrococcales;Beutenbergiaceae;Beutenbergia;";"0.0";"0";"2";"2";"0";"2";"0";"448476";"49698"
;"SILVA (only NR);Bacteria;Actinomycetota;Actinobacteria;Micrococcales;Beutenbergiaceae;Incertae Sedis;";"0.0";"0";"1";"1";"0";"1";"0";"448477";"49698"
;"SILVA (only NR);Bacteria;Actinomycetota;Actinobacteria;Micrococcales;Beutenbergiaceae;Litorihabitans;";"0.0";"0";"1";"1";"0";"1";"0";"448477";"49698"
;"SILVA (only NR);Bacteria;Actinomycetota;Actinobacteria;Micrococcales;Beutenbergiaceae;Miniimonas;";"0.0";"0";"2";"2";"0";"2";"0";"448476";"49698"
;"SILVA (only NR);Bacteria;Actinomycetota;Actinobacteria;Micrococcales;Beutenbergiaceae;Salana;";"0.0";"0";"5";"5";"0";"5";"0";"448473";"49698"
;"SILVA (only NR);Bacteria;Actinomycetota;Actinobacteria;Micrococcales;Beutenbergiaceae;Serinibacter;";"0.0";"0";"3";"3";"0";"3";"0";"448475";"49698"
;"SILVA (only NR);Bacteria;Actinomycetota;Actinobacteria;Micrococcales;Bogoriellaceae;";"0.0";"0";"56";"56";"0";"56";"0";"448422";"49698"
;"SILVA (only NR);Bacteria;Actinomycetota;Actinobacteria;Micrococcales;Bogoriellaceae;Bogoriella;";"0.0";"0";"7";"7";"0";"7";"0";"448471";"49698"
;"SILVA (only NR);Bacteria;Actinomycetota;Actinobacteria;Micrococcales;Bogoriellaceae;Georgenia;";"0.0";"0";"49";"49";"0";"49";"0";"448429";"49698"
;"SILVA (only NR);Bacteria;Actinomycetota;Actinobacteria;Micrococcales;Brevibacteriaceae;";"0.0";"0";"258";"258";"0";"258";"0";"448220";"49698"
;"SILVA (only NR);Bacteria;Actinomycetota;Actinobacteria;Micrococcales;Brevibacteriaceae;Brevibacterium;";"0.0";"0";"255";"255";"0";"255";"0";"448223";"49698"
;"SILVA (only NR);Bacteria;Actinomycetota;Actinobacteria;Micrococcales;Brevibacteriaceae;Sediminivirga;";"0.0";"0";"1";"1";"0";"1";"0";"448477";"49698"
;"SILVA (only NR);Bacteria;Actinomycetota;Actinobacteria;Micrococcales;Brevibacteriaceae;Spelaeicoccus;";"0.0";"0";"2";"2";"0";"2";"0";"448476";"49698"
;"SILVA (only NR);Bacteria;Actinomycetota;Actinobacteria;Micrococcales;Cellulomonadaceae;";"0.0";"0";"230";"230";"0";"230";"0";"448248";"49698"
;"SILVA (only NR);Bacteria;Actinomycetota;Actinobacteria;Micrococcales;Cellulomonadaceae;Actinotalea;";"0.0";"0";"26";"26";"0";"26";"0";"448452";"49698"
;"SILVA (only NR);Bacteria;Actinomycetota;Actinobacteria;Micrococcales;Cellulomonadaceae;Cellulomonas;";"0.0";"0";"154";"154";"0";"154";"0";"448324";"49698"
;"SILVA (only NR);Bacteria;Actinomycetota;Actinobacteria;Micrococcales;Cellulomonadaceae;Incertae Sedis;";"0.0";"0";"1";"1";"0";"1";"0";"448477";"49698"
;"SILVA (only NR);Bacteria;Actinomycetota;Actinobacteria;Micrococcales;Cellulomonadaceae;Oerskovia;";"0.0";"0";"22";"22";"0";"22";"0";"448456";"49698"
;"SILVA (only NR);Bacteria;Actinomycetota;Actinobacteria;Micrococcales;Cellulomonadaceae;Paraoerskovia;";"0.0";"0";"9";"9";"0";"9";"0";"448469";"49698"
;"SILVA (only NR);Bacteria;Actinomycetota;Actinobacteria;Micrococcales;Cellulomonadaceae;Pseudactinotalea;";"0.0";"0";"13";"13";"0";"13";"0";"448465";"49698"
;"SILVA (only NR);Bacteria;Actinomycetota;Actinobacteria;Micrococcales;Cellulomonadaceae;Sediminihabitans;";"0.0";"0";"1";"1";"0";"1";"0";"448477";"49698"
;"SILVA (only NR);Bacteria;Actinomycetota;Actinobacteria;Micrococcales;Cellulomonadaceae;Tropheryma;";"0.0";"0";"3";"3";"0";"3";"0";"448475";"49698"
;"SILVA (only NR);Bacteria;Actinomycetota;Actinobacteria;Micrococcales;Cellulomonadaceae;Tropicihabitans;";"0.0";"0";"1";"1";"0";"1";"0";"448477";"49698"
;"SILVA (only NR);Bacteria;Actinomycetota;Actinobacteria;Micrococcales;Demequinaceae;";"0.0";"0";"62";"62";"0";"62";"0";"448416";"49698"
;"SILVA (only NR);Bacteria;Actinomycetota;Actinobacteria;Micrococcales;Demequinaceae;Demequina;";"0.0";"0";"57";"57";"0";"57";"0";"448421";"49698"
;"SILVA (only NR);Bacteria;Actinomycetota;Actinobacteria;Micrococcales;Demequinaceae;Incertae Sedis;";"0.0";"0";"5";"5";"0";"5";"0";"448473";"49698"
;"SILVA (only NR);Bacteria;Actinomycetota;Actinobacteria;Micrococcales;Dermabacteraceae;";"0.0";"0";"188";"188";"0";"188";"0";"448290";"49698"
;"SILVA (only NR);Bacteria;Actinomycetota;Actinobacteria;Micrococcales;Dermabacteraceae;Brachybacterium;";"0.0";"0";"148";"148";"0";"148";"0";"448330";"49698"
;"SILVA (only NR);Bacteria;Actinomycetota;Actinobacteria;Micrococcales;Dermabacteraceae;Dermabacter;";"0.0";"0";"21";"21";"0";"21";"0";"448457";"49698"
;"SILVA (only NR);Bacteria;Actinomycetota;Actinobacteria;Micrococcales;Dermabacteraceae;Devriesea;";"0.0";"0";"2";"2";"0";"2";"0";"448476";"49698"
;"SILVA (only NR);Bacteria;Actinomycetota;Actinobacteria;Micrococcales;Dermabacteraceae;Helcobacillus;";"0.0";"0";"13";"13";"0";"13";"0";"448465";"49698"
;"SILVA (only NR);Bacteria;Actinomycetota;Actinobacteria;Micrococcales;Dermabacteraceae;Incertae Sedis;";"0.0";"0";"4";"4";"0";"4";"0";"448474";"49698"
;"SILVA (only NR);Bacteria;Actinomycetota;Actinobacteria;Micrococcales;Dermacoccaceae;";"0.0";"0";"70";"70";"0";"70";"0";"448408";"49698"
;"SILVA (only NR);Bacteria;Actinomycetota;Actinobacteria;Micrococcales;Dermacoccaceae;Allobranchiibius;";"0.0";"0";"3";"3";"0";"3";"0";"448475";"49698"
;"SILVA (only NR);Bacteria;Actinomycetota;Actinobacteria;Micrococcales;Dermacoccaceae;Barrientosiimonas;";"0.0";"0";"3";"3";"0";"3";"0";"448475";"49698"
;"SILVA (only NR);Bacteria;Actinomycetota;Actinobacteria;Micrococcales;Dermacoccaceae;Branchiibius;";"0.0";"0";"3";"3";"0";"3";"0";"448475";"49698"
;"SILVA (only NR);Bacteria;Actinomycetota;Actinobacteria;Micrococcales;Dermacoccaceae;Calidifontibacter;";"0.0";"0";"3";"3";"0";"3";"0";"448475";"49698"
;"SILVA (only NR);Bacteria;Actinomycetota;Actinobacteria;Micrococcales;Dermacoccaceae;Demetria;";"0.0";"0";"4";"4";"0";"4";"0";"448474";"49698"
;"SILVA (only NR);Bacteria;Actinomycetota;Actinobacteria;Micrococcales;Dermacoccaceae;Dermacoccus;";"0.0";"0";"22";"22";"0";"22";"0";"448456";"49698"
;"SILVA (only NR);Bacteria;Actinomycetota;Actinobacteria;Micrococcales;Dermacoccaceae;Flexivirga;";"0.0";"0";"12";"12";"0";"12";"0";"448466";"49698"
;"SILVA (only NR);Bacteria;Actinomycetota;Actinobacteria;Micrococcales;Dermacoccaceae;Incertae Sedis;";"0.0";"0";"1";"1";"0";"1";"0";"448477";"49698"
;"SILVA (only NR);Bacteria;Actinomycetota;Actinobacteria;Micrococcales;Dermacoccaceae;Kytococcus;";"0.0";"0";"12";"12";"0";"12";"0";"448466";"49698"
;"SILVA (only NR);Bacteria;Actinomycetota;Actinobacteria;Micrococcales;Dermacoccaceae;Luteipulveratus;";"0.0";"0";"3";"3";"0";"3";"0";"448475";"49698"
;"SILVA (only NR);Bacteria;Actinomycetota;Actinobacteria;Micrococcales;Dermacoccaceae;Rudaeicoccus;";"0.0";"0";"1";"1";"0";"1";"0";"448477";"49698"
;"SILVA (only NR);Bacteria;Actinomycetota;Actinobacteria;Micrococcales;Dermacoccaceae;Yimella;";"0.0";"0";"3";"3";"0";"3";"0";"448475";"49698"
;"SILVA (only NR);Bacteria;Actinomycetota;Actinobacteria;Micrococcales;Dermatophilaceae;";"0.0";"0";"86";"86";"0";"86";"0";"448392";"49698"
;"SILVA (only NR);Bacteria;Actinomycetota;Actinobacteria;Micrococcales;Dermatophilaceae;Austwickia;";"0.0";"0";"4";"4";"0";"4";"0";"448474";"49698"
;"SILVA (only NR);Bacteria;Actinomycetota;Actinobacteria;Micrococcales;Dermatophilaceae;Dermatophilus;";"0.0";"0";"6";"6";"0";"6";"0";"448472";"49698"
;"SILVA (only NR);Bacteria;Actinomycetota;Actinobacteria;Micrococcales;Dermatophilaceae;Incertae Sedis;";"0.0";"0";"60";"60";"0";"60";"0";"448418";"49698"
;"SILVA (only NR);Bacteria;Actinomycetota;Actinobacteria;Micrococcales;Dermatophilaceae;Kineosphaera;";"0.0";"0";"4";"4";"0";"4";"0";"448474";"49698"
;"SILVA (only NR);Bacteria;Actinomycetota;Actinobacteria;Micrococcales;Dermatophilaceae;Mobilicoccus;";"0.0";"0";"8";"8";"0";"8";"0";"448470";"49698"
;"SILVA (only NR);Bacteria;Actinomycetota;Actinobacteria;Micrococcales;Dermatophilaceae;Piscicoccus;";"0.0";"0";"2";"2";"0";"2";"0";"448476";"49698"
;"SILVA (only NR);Bacteria;Actinomycetota;Actinobacteria;Micrococcales;Dermatophilaceae;Tonsilliphilus;";"0.0";"0";"2";"2";"0";"2";"0";"448476";"49698"
;"SILVA (only NR);Bacteria;Actinomycetota;Actinobacteria;Micrococcales;Incertae Sedis;";"0.0";"0";"13";"13";"0";"13";"0";"448465";"49698"
;"SILVA (only NR);Bacteria;Actinomycetota;Actinobacteria;Micrococcales;Incertae Sedis;Incertae Sedis;";"0.0";"0";"13";"13";"0";"13";"0";"448465";"49698"
;"SILVA (only NR);Bacteria;Actinomycetota;Actinobacteria;Micrococcales;Intrasporangiaceae;";"0.0";"0";"457";"457";"0";"457";"0";"448021";"49698"
;"SILVA (only NR);Bacteria;Actinomycetota;Actinobacteria;Micrococcales;Intrasporangiaceae;Aquipuribacter;";"0.0";"0";"9";"9";"0";"9";"0";"448469";"49698"
;"SILVA (only NR);Bacteria;Actinomycetota;Actinobacteria;Micrococcales;Intrasporangiaceae;Arsenicicoccus;";"0.0";"0";"5";"5";"0";"5";"0";"448473";"49698"
;"SILVA (only NR);Bacteria;Actinomycetota;Actinobacteria;Micrococcales;Intrasporangiaceae;Fodinibacter;";"0.0";"0";"2";"2";"0";"2";"0";"448476";"49698"
;"SILVA (only NR);Bacteria;Actinomycetota;Actinobacteria;Micrococcales;Intrasporangiaceae;Humibacillus;";"0.0";"0";"7";"7";"0";"7";"0";"448471";"49698"
;"SILVA (only NR);Bacteria;Actinomycetota;Actinobacteria;Micrococcales;Intrasporangiaceae;Incertae Sedis;";"0.0";"0";"18";"18";"0";"18";"0";"448460";"49698"
;"SILVA (only NR);Bacteria;Actinomycetota;Actinobacteria;Micrococcales;Intrasporangiaceae;Intrasporangium;";"0.0";"0";"22";"22";"0";"22";"0";"448456";"49698"
;"SILVA (only NR);Bacteria;Actinomycetota;Actinobacteria;Micrococcales;Intrasporangiaceae;Janibacter;";"0.0";"0";"68";"68";"0";"68";"0";"448410";"49698"
;"SILVA (only NR);Bacteria;Actinomycetota;Actinobacteria;Micrococcales;Intrasporangiaceae;Knoellia;";"0.0";"0";"35";"35";"0";"35";"0";"448443";"49698"
;"SILVA (only NR);Bacteria;Actinomycetota;Actinobacteria;Micrococcales;Intrasporangiaceae;Kribbia;";"0.0";"0";"2";"2";"0";"2";"0";"448476";"49698"
;"SILVA (only NR);Bacteria;Actinomycetota;Actinobacteria;Micrococcales;Intrasporangiaceae;Lapillicoccus;";"0.0";"0";"19";"19";"0";"19";"0";"448459";"49698"
;"SILVA (only NR);Bacteria;Actinomycetota;Actinobacteria;Micrococcales;Intrasporangiaceae;Marihabitans;";"0.0";"0";"2";"2";"0";"2";"0";"448476";"49698"
;"SILVA (only NR);Bacteria;Actinomycetota;Actinobacteria;Micrococcales;Intrasporangiaceae;Ornithinibacter;";"0.0";"0";"10";"10";"0";"10";"0";"448468";"49698"
;"SILVA (only NR);Bacteria;Actinomycetota;Actinobacteria;Micrococcales;Intrasporangiaceae;Ornithinicoccus;";"0.0";"0";"18";"18";"0";"18";"0";"448460";"49698"
;"SILVA (only NR);Bacteria;Actinomycetota;Actinobacteria;Micrococcales;Intrasporangiaceae;Ornithinimicrobium;";"0.0";"0";"41";"41";"0";"41";"0";"448437";"49698"
;"SILVA (only NR);Bacteria;Actinomycetota;Actinobacteria;Micrococcales;Intrasporangiaceae;Oryzihumus;";"0.0";"0";"20";"20";"0";"20";"0";"448458";"49698"
;"SILVA (only NR);Bacteria;Actinomycetota;Actinobacteria;Micrococcales;Intrasporangiaceae;Oryzobacter;";"0.0";"0";"7";"7";"0";"7";"0";"448471";"49698"
;"SILVA (only NR);Bacteria;Actinomycetota;Actinobacteria;Micrococcales;Intrasporangiaceae;Pedococcus-Phycicoccus;";"0.0";"0";"34";"34";"0";"34";"0";"448444";"49698"
;"SILVA (only NR);Bacteria;Actinomycetota;Actinobacteria;Micrococcales;Intrasporangiaceae;Serinicoccus;";"0.0";"0";"12";"12";"0";"12";"0";"448466";"49698"
;"SILVA (only NR);Bacteria;Actinomycetota;Actinobacteria;Micrococcales;Intrasporangiaceae;Terrabacter;";"0.0";"0";"35";"35";"0";"35";"0";"448443";"49698"
;"SILVA (only NR);Bacteria;Actinomycetota;Actinobacteria;Micrococcales;Intrasporangiaceae;Terracoccus;";"0.0";"0";"1";"1";"0";"1";"0";"448477";"49698"
;"SILVA (only NR);Bacteria;Actinomycetota;Actinobacteria;Micrococcales;Intrasporangiaceae;Tetrasphaera;";"0.0";"0";"90";"90";"0";"90";"0";"448388";"49698"
;"SILVA (only NR);Bacteria;Actinomycetota;Actinobacteria;Micrococcales;Jonesiaceae;";"0.0";"0";"13";"13";"0";"13";"0";"448465";"49698"
;"SILVA (only NR);Bacteria;Actinomycetota;Actinobacteria;Micrococcales;Jonesiaceae;Jonesia;";"0.0";"0";"13";"13";"0";"13";"0";"448465";"49698"
;"SILVA (only NR);Bacteria;Actinomycetota;Actinobacteria;Micrococcales;Microbacteriaceae;";"0.0";"0";"2679";"2679";"0";"2679";"0";"445799";"49698"
;"SILVA (only NR);Bacteria;Actinomycetota;Actinobacteria;Micrococcales;Microbacteriaceae;Agreia;";"0.0";"0";"5";"5";"0";"5";"0";"448473";"49698"
;"SILVA (only NR);Bacteria;Actinomycetota;Actinobacteria;Micrococcales;Microbacteriaceae;Agrococcus;";"0.0";"0";"78";"78";"0";"78";"0";"448400";"49698"
;"SILVA (only NR);Bacteria;Actinomycetota;Actinobacteria;Micrococcales;Microbacteriaceae;Agromyces;";"0.0";"0";"177";"177";"0";"177";"0";"448301";"49698"
;"SILVA (only NR);Bacteria;Actinomycetota;Actinobacteria;Micrococcales;Microbacteriaceae;Allohumibacter;";"0.0";"0";"1";"1";"0";"1";"0";"448477";"49698"
;"SILVA (only NR);Bacteria;Actinomycetota;Actinobacteria;Micrococcales;Microbacteriaceae;Alpinimonas;";"0.0";"0";"1";"1";"0";"1";"0";"448477";"49698"
;"SILVA (only NR);Bacteria;Actinomycetota;Actinobacteria;Micrococcales;Microbacteriaceae;Amnibacterium;";"0.0";"0";"15";"15";"0";"15";"0";"448463";"49698"
;"SILVA (only NR);Bacteria;Actinomycetota;Actinobacteria;Micrococcales;Microbacteriaceae;Aurantimicrobium;";"0.0";"0";"19";"19";"0";"19";"0";"448459";"49698"
;"SILVA (only NR);Bacteria;Actinomycetota;Actinobacteria;Micrococcales;Microbacteriaceae;Candidatus Aquiluna;";"0.0";"0";"50";"50";"0";"50";"0";"448428";"49698"
;"SILVA (only NR);Bacteria;Actinomycetota;Actinobacteria;Micrococcales;Microbacteriaceae;Candidatus Flaviluna;";"0.0";"0";"3";"3";"0";"3";"0";"448475";"49698"
;"SILVA (only NR);Bacteria;Actinomycetota;Actinobacteria;Micrococcales;Microbacteriaceae;Candidatus Limnoluna;";"0.0";"0";"11";"11";"0";"11";"0";"448467";"49698"
;"SILVA (only NR);Bacteria;Actinomycetota;Actinobacteria;Micrococcales;Microbacteriaceae;Candidatus Planktoluna;";"0.0";"0";"17";"17";"0";"17";"0";"448461";"49698"
;"SILVA (only NR);Bacteria;Actinomycetota;Actinobacteria;Micrococcales;Microbacteriaceae;Canibacter;";"0.0";"0";"13";"13";"0";"13";"0";"448465";"49698"
;"SILVA (only NR);Bacteria;Actinomycetota;Actinobacteria;Micrococcales;Microbacteriaceae;Chryseoglobus;";"0.0";"0";"11";"11";"0";"11";"0";"448467";"49698"
;"SILVA (only NR);Bacteria;Actinomycetota;Actinobacteria;Micrococcales;Microbacteriaceae;Clavibacter;";"0.0";"0";"46";"46";"0";"46";"0";"448432";"49698"
;"SILVA (only NR);Bacteria;Actinomycetota;Actinobacteria;Micrococcales;Microbacteriaceae;Cnuibacter;";"0.0";"0";"4";"4";"0";"4";"0";"448474";"49698"
;"SILVA (only NR);Bacteria;Actinomycetota;Actinobacteria;Micrococcales;Microbacteriaceae;Compostimonas;";"0.0";"0";"1";"1";"0";"1";"0";"448477";"49698"
;"SILVA (only NR);Bacteria;Actinomycetota;Actinobacteria;Micrococcales;Microbacteriaceae;Conyzicola;";"0.0";"0";"11";"11";"0";"11";"0";"448467";"49698"
;"SILVA (only NR);Bacteria;Actinomycetota;Actinobacteria;Micrococcales;Microbacteriaceae;Cryobacterium;";"0.0";"0";"57";"57";"0";"57";"0";"448421";"49698"
;"SILVA (only NR);Bacteria;Actinomycetota;Actinobacteria;Micrococcales;Microbacteriaceae;Cryocola;";"0.0";"0";"2";"2";"0";"2";"0";"448476";"49698"
;"SILVA (only NR);Bacteria;Actinomycetota;Actinobacteria;Micrococcales;Microbacteriaceae;Curtobacterium;";"0.0";"0";"139";"139";"0";"139";"0";"448339";"49698"
;"SILVA (only NR);Bacteria;Actinomycetota;Actinobacteria;Micrococcales;Microbacteriaceae;DS001;";"0.0";"0";"2";"2";"0";"2";"0";"448476";"49698"
;"SILVA (only NR);Bacteria;Actinomycetota;Actinobacteria;Micrococcales;Microbacteriaceae;Diaminobutyricibacter;";"0.0";"0";"1";"1";"0";"1";"0";"448477";"49698"
;"SILVA (only NR);Bacteria;Actinomycetota;Actinobacteria;Micrococcales;Microbacteriaceae;Diaminobutyricimonas;";"0.0";"0";"7";"7";"0";"7";"0";"448471";"49698"
;"SILVA (only NR);Bacteria;Actinomycetota;Actinobacteria;Micrococcales;Microbacteriaceae;Frigoribacterium;";"0.0";"0";"27";"27";"0";"27";"0";"448451";"49698"
;"SILVA (only NR);Bacteria;Actinomycetota;Actinobacteria;Micrococcales;Microbacteriaceae;Frondihabitans;";"0.0";"0";"19";"19";"0";"19";"0";"448459";"49698"
;"SILVA (only NR);Bacteria;Actinomycetota;Actinobacteria;Micrococcales;Microbacteriaceae;Galbitalea;";"0.0";"0";"23";"23";"0";"23";"0";"448455";"49698"
;"SILVA (only NR);Bacteria;Actinomycetota;Actinobacteria;Micrococcales;Microbacteriaceae;Glaciibacter;";"0.0";"0";"4";"4";"0";"4";"0";"448474";"49698"
;"SILVA (only NR);Bacteria;Actinomycetota;Actinobacteria;Micrococcales;Microbacteriaceae;Glaciihabitans;";"0.0";"0";"6";"6";"0";"6";"0";"448472";"49698"
;"SILVA (only NR);Bacteria;Actinomycetota;Actinobacteria;Micrococcales;Microbacteriaceae;Gryllotalpicola;";"0.0";"0";"17";"17";"0";"17";"0";"448461";"49698"
;"SILVA (only NR);Bacteria;Actinomycetota;Actinobacteria;Micrococcales;Microbacteriaceae;Gulosibacter;";"0.0";"0";"8";"8";"0";"8";"0";"448470";"49698"
;"SILVA (only NR);Bacteria;Actinomycetota;Actinobacteria;Micrococcales;Microbacteriaceae;Herbiconiux;";"0.0";"0";"15";"15";"0";"15";"0";"448463";"49698"
;"SILVA (only NR);Bacteria;Actinomycetota;Actinobacteria;Micrococcales;Microbacteriaceae;Homoserinibacter;";"0.0";"0";"5";"5";"0";"5";"0";"448473";"49698"
;"SILVA (only NR);Bacteria;Actinomycetota;Actinobacteria;Micrococcales;Microbacteriaceae;Homoserinimonas;";"0.0";"0";"3";"3";"0";"3";"0";"448475";"49698"
;"SILVA (only NR);Bacteria;Actinomycetota;Actinobacteria;Micrococcales;Microbacteriaceae;Huakuichenia;";"0.0";"0";"7";"7";"0";"7";"0";"448471";"49698"
;"SILVA (only NR);Bacteria;Actinomycetota;Actinobacteria;Micrococcales;Microbacteriaceae;Humibacter;";"0.0";"0";"12";"12";"0";"12";"0";"448466";"49698"
;"SILVA (only NR);Bacteria;Actinomycetota;Actinobacteria;Micrococcales;Microbacteriaceae;Incertae Sedis;";"0.0";"0";"76";"76";"0";"76";"0";"448402";"49698"
;"SILVA (only NR);Bacteria;Actinomycetota;Actinobacteria;Micrococcales;Microbacteriaceae;Klugiella;";"0.0";"0";"4";"4";"0";"4";"0";"448474";"49698"
;"SILVA (only NR);Bacteria;Actinomycetota;Actinobacteria;Micrococcales;Microbacteriaceae;Labedella;";"0.0";"0";"5";"5";"0";"5";"0";"448473";"49698"
;"SILVA (only NR);Bacteria;Actinomycetota;Actinobacteria;Micrococcales;Microbacteriaceae;Lacisediminihabitans;";"0.0";"0";"7";"7";"0";"7";"0";"448471";"49698"
;"SILVA (only NR);Bacteria;Actinomycetota;Actinobacteria;Micrococcales;Microbacteriaceae;Leifsonia;";"0.0";"0";"99";"99";"0";"99";"0";"448379";"49698"
;"SILVA (only NR);Bacteria;Actinomycetota;Actinobacteria;Micrococcales;Microbacteriaceae;Leucobacter;";"0.0";"0";"203";"203";"0";"203";"0";"448275";"49698"
;"SILVA (only NR);Bacteria;Actinomycetota;Actinobacteria;Micrococcales;Microbacteriaceae;Luethyella;";"0.0";"0";"1";"1";"0";"1";"0";"448477";"49698"
;"SILVA (only NR);Bacteria;Actinomycetota;Actinobacteria;Micrococcales;Microbacteriaceae;Lysinibacter;";"0.0";"0";"2";"2";"0";"2";"0";"448476";"49698"
;"SILVA (only NR);Bacteria;Actinomycetota;Actinobacteria;Micrococcales;Microbacteriaceae;Lysinimonas;";"0.0";"0";"4";"4";"0";"4";"0";"448474";"49698"
;"SILVA (only NR);Bacteria;Actinomycetota;Actinobacteria;Micrococcales;Microbacteriaceae;ML602J-51;";"0.0";"0";"9";"9";"0";"9";"0";"448469";"49698"
;"SILVA (only NR);Bacteria;Actinomycetota;Actinobacteria;Micrococcales;Microbacteriaceae;MWH-Ta3;";"0.0";"0";"5";"5";"0";"5";"0";"448473";"49698"
;"SILVA (only NR);Bacteria;Actinomycetota;Actinobacteria;Micrococcales;Microbacteriaceae;Marisediminicola;";"0.0";"0";"12";"12";"0";"12";"0";"448466";"49698"
;"SILVA (only NR);Bacteria;Actinomycetota;Actinobacteria;Micrococcales;Microbacteriaceae;Microbacterium;";"0.0";"0";"1150";"1150";"0";"1150";"0";"447328";"49698"
;"SILVA (only NR);Bacteria;Actinomycetota;Actinobacteria;Micrococcales;Microbacteriaceae;Microcella;";"0.0";"0";"11";"11";"0";"11";"0";"448467";"49698"
;"SILVA (only NR);Bacteria;Actinomycetota;Actinobacteria;Micrococcales;Microbacteriaceae;Microterricola;";"0.0";"0";"5";"5";"0";"5";"0";"448473";"49698"
;"SILVA (only NR);Bacteria;Actinomycetota;Actinobacteria;Micrococcales;Microbacteriaceae;Mycetocola;";"0.0";"0";"32";"32";"0";"32";"0";"448446";"49698"
;"SILVA (only NR);Bacteria;Actinomycetota;Actinobacteria;Micrococcales;Microbacteriaceae;Naasia;";"0.0";"0";"4";"4";"0";"4";"0";"448474";"49698"
;"SILVA (only NR);Bacteria;Actinomycetota;Actinobacteria;Micrococcales;Microbacteriaceae;Okibacterium;";"0.0";"0";"10";"10";"0";"10";"0";"448468";"49698"
;"SILVA (only NR);Bacteria;Actinomycetota;Actinobacteria;Micrococcales;Microbacteriaceae;Parafrigoribacterium;";"0.0";"0";"38";"38";"0";"38";"0";"448440";"49698"
;"SILVA (only NR);Bacteria;Actinomycetota;Actinobacteria;Micrococcales;Microbacteriaceae;Planctomonas;";"0.0";"0";"7";"7";"0";"7";"0";"448471";"49698"
;"SILVA (only NR);Bacteria;Actinomycetota;Actinobacteria;Micrococcales;Microbacteriaceae;Plantibacter;";"0.0";"0";"19";"19";"0";"19";"0";"448459";"49698"
;"SILVA (only NR);Bacteria;Actinomycetota;Actinobacteria;Micrococcales;Microbacteriaceae;Pontimonas;";"0.0";"0";"3";"3";"0";"3";"0";"448475";"49698"
;"SILVA (only NR);Bacteria;Actinomycetota;Actinobacteria;Micrococcales;Microbacteriaceae;Pseudoclavibacter;";"0.0";"0";"41";"41";"0";"41";"0";"448437";"49698"
;"SILVA (only NR);Bacteria;Actinomycetota;Actinobacteria;Micrococcales;Microbacteriaceae;Pseudolysinimonas;";"0.0";"0";"12";"12";"0";"12";"0";"448466";"49698"
;"SILVA (only NR);Bacteria;Actinomycetota;Actinobacteria;Micrococcales;Microbacteriaceae;Rathayibacter;";"0.0";"0";"27";"27";"0";"27";"0";"448451";"49698"
;"SILVA (only NR);Bacteria;Actinomycetota;Actinobacteria;Micrococcales;Microbacteriaceae;Rhodoglobus;";"0.0";"0";"8";"8";"0";"8";"0";"448470";"49698"
;"SILVA (only NR);Bacteria;Actinomycetota;Actinobacteria;Micrococcales;Microbacteriaceae;Rhodoluna;";"0.0";"0";"18";"18";"0";"18";"0";"448460";"49698"
;"SILVA (only NR);Bacteria;Actinomycetota;Actinobacteria;Micrococcales;Microbacteriaceae;Rudaibacter;";"0.0";"0";"1";"1";"0";"1";"0";"448477";"49698"
;"SILVA (only NR);Bacteria;Actinomycetota;Actinobacteria;Micrococcales;Microbacteriaceae;SV1-3;";"0.0";"0";"3";"3";"0";"3";"0";"448475";"49698"
;"SILVA (only NR);Bacteria;Actinomycetota;Actinobacteria;Micrococcales;Microbacteriaceae;Salinibacterium;";"0.0";"0";"21";"21";"0";"21";"0";"448457";"49698"
;"SILVA (only NR);Bacteria;Actinomycetota;Actinobacteria;Micrococcales;Microbacteriaceae;Schumannella;";"0.0";"0";"5";"5";"0";"5";"0";"448473";"49698"
;"SILVA (only NR);Bacteria;Actinomycetota;Actinobacteria;Micrococcales;Microbacteriaceae;Subtercola;";"0.0";"0";"18";"18";"0";"18";"0";"448460";"49698"
;"SILVA (only NR);Bacteria;Actinomycetota;Actinobacteria;Micrococcales;Microbacteriaceae;Terrimesophilobacter;";"0.0";"0";"2";"2";"0";"2";"0";"448476";"49698"
;"SILVA (only NR);Bacteria;Actinomycetota;Actinobacteria;Micrococcales;Micrococcaceae;";"0.0";"0";"3001";"3000";"0";"3000";"1";"445478";"49698"
;"SILVA (only NR);Bacteria;Actinomycetota;Actinobacteria;Micrococcales;Micrococcaceae;Acaricomes;";"0.0";"0";"3";"3";"0";"3";"0";"448475";"49698"
;"SILVA (only NR);Bacteria;Actinomycetota;Actinobacteria;Micrococcales;Micrococcaceae;Arthrobacter;";"0.0";"0";"683";"683";"0";"683";"0";"447795";"49698"
;"SILVA (only NR);Bacteria;Actinomycetota;Actinobacteria;Micrococcales;Micrococcaceae;Auritidibacter;";"0.0";"0";"4";"4";"0";"4";"0";"448474";"49698"
;"SILVA (only NR);Bacteria;Actinomycetota;Actinobacteria;Micrococcales;Micrococcaceae;Citricoccus;";"0.0";"0";"34";"34";"0";"34";"0";"448444";"49698"
;"SILVA (only NR);Bacteria;Actinomycetota;Actinobacteria;Micrococcales;Micrococcaceae;Enteractinococcus;";"0.0";"0";"17";"17";"0";"17";"0";"448461";"49698"
;"SILVA (only NR);Bacteria;Actinomycetota;Actinobacteria;Micrococcales;Micrococcaceae;Falsarthrobacter;";"0.0";"0";"2";"2";"0";"2";"0";"448476";"49698"
;"SILVA (only NR);Bacteria;Actinomycetota;Actinobacteria;Micrococcales;Micrococcaceae;Garicola;";"0.0";"0";"10";"10";"0";"10";"0";"448468";"49698"
;"SILVA (only NR);Bacteria;Actinomycetota;Actinobacteria;Micrococcales;Micrococcaceae;Glutamicibacter;";"0.0";"0";"170";"170";"0";"170";"0";"448308";"49698"
;"SILVA (only NR);Bacteria;Actinomycetota;Actinobacteria;Micrococcales;Micrococcaceae;Haematomicrobium;";"0.0";"0";"1";"1";"0";"1";"0";"448477";"49698"
;"SILVA (only NR);Bacteria;Actinomycetota;Actinobacteria;Micrococcales;Micrococcaceae;Incertae Sedis;";"0.0";"0";"16";"16";"0";"16";"0";"448462";"49698"
;"SILVA (only NR);Bacteria;Actinomycetota;Actinobacteria;Micrococcales;Micrococcaceae;Kocuria;";"0.0";"0";"336";"336";"0";"336";"0";"448142";"49698"
;"SILVA (only NR);Bacteria;Actinomycetota;Actinobacteria;Micrococcales;Micrococcaceae;Micrococcus;";"0.0";"0";"328";"328";"0";"328";"0";"448150";"49698"
;"SILVA (only NR);Bacteria;Actinomycetota;Actinobacteria;Micrococcales;Micrococcaceae;Neomicrococcus;";"0.0";"0";"6";"6";"0";"6";"0";"448472";"49698"
;"SILVA (only NR);Bacteria;Actinomycetota;Actinobacteria;Micrococcales;Micrococcaceae;Nesterenkonia;";"0.0";"0";"77";"77";"0";"77";"0";"448401";"49698"
;"SILVA (only NR);Bacteria;Actinomycetota;Actinobacteria;Micrococcales;Micrococcaceae;Paenarthrobacter;";"0.0";"0";"144";"144";"0";"144";"0";"448334";"49698"
;"SILVA (only NR);Bacteria;Actinomycetota;Actinobacteria;Micrococcales;Micrococcaceae;Paeniglutamicibacter;";"0.0";"0";"62";"61";"0";"61";"1";"448417";"49698"
;"SILVA (only NR);Bacteria;Actinomycetota;Actinobacteria;Micrococcales;Micrococcaceae;Pseudarthrobacter;";"0.0";"0";"439";"439";"0";"439";"0";"448039";"49698"
;"SILVA (only NR);Bacteria;Actinomycetota;Actinobacteria;Micrococcales;Micrococcaceae;Pseudoglutamicibacter;";"0.0";"0";"4";"4";"0";"4";"0";"448474";"49698"
;"SILVA (only NR);Bacteria;Actinomycetota;Actinobacteria;Micrococcales;Micrococcaceae;Renibacterium;";"0.0";"0";"8";"8";"0";"8";"0";"448470";"49698"
;"SILVA (only NR);Bacteria;Actinomycetota;Actinobacteria;Micrococcales;Micrococcaceae;Rothia;";"0.0";"0";"582";"582";"0";"582";"0";"447896";"49698"
;"SILVA (only NR);Bacteria;Actinomycetota;Actinobacteria;Micrococcales;Micrococcaceae;Sinomonas;";"0.0";"0";"41";"41";"0";"41";"0";"448437";"49698"
;"SILVA (only NR);Bacteria;Actinomycetota;Actinobacteria;Micrococcales;Micrococcaceae;Specibacter;";"0.0";"0";"10";"10";"0";"10";"0";"448468";"49698"
;"SILVA (only NR);Bacteria;Actinomycetota;Actinobacteria;Micrococcales;Micrococcaceae;Tersicoccus;";"0.0";"0";"4";"4";"0";"4";"0";"448474";"49698"
;"SILVA (only NR);Bacteria;Actinomycetota;Actinobacteria;Micrococcales;Micrococcaceae;Yaniella;";"0.0";"0";"8";"8";"0";"8";"0";"448470";"49698"
;"SILVA (only NR);Bacteria;Actinomycetota;Actinobacteria;Micrococcales;Micrococcaceae;Zhihengliuella;";"0.0";"0";"12";"12";"0";"12";"0";"448466";"49698"
;"SILVA (only NR);Bacteria;Actinomycetota;Actinobacteria;Micrococcales;Micrococcales Incertae Sedis;";"0.0";"0";"28";"28";"0";"28";"0";"448450";"49698"
;"SILVA (only NR);Bacteria;Actinomycetota;Actinobacteria;Micrococcales;Micrococcales Incertae Sedis;Luteimicrobium;";"0.0";"0";"7";"7";"0";"7";"0";"448471";"49698"
;"SILVA (only NR);Bacteria;Actinomycetota;Actinobacteria;Micrococcales;Micrococcales Incertae Sedis;Populibacterium;";"0.0";"0";"18";"18";"0";"18";"0";"448460";"49698"
;"SILVA (only NR);Bacteria;Actinomycetota;Actinobacteria;Micrococcales;Micrococcales Incertae Sedis;Timonella;";"0.0";"0";"3";"3";"0";"3";"0";"448475";"49698"
;"SILVA (only NR);Bacteria;Actinomycetota;Actinobacteria;Micrococcales;Promicromonosporaceae;";"0.0";"0";"251";"251";"0";"251";"0";"448227";"49698"
;"SILVA (only NR);Bacteria;Actinomycetota;Actinobacteria;Micrococcales;Promicromonosporaceae;Antribacter;";"0.0";"0";"3";"3";"0";"3";"0";"448475";"49698"
;"SILVA (only NR);Bacteria;Actinomycetota;Actinobacteria;Micrococcales;Promicromonosporaceae;Cellulosimicrobium;";"0.0";"0";"84";"84";"0";"84";"0";"448394";"49698"
;"SILVA (only NR);Bacteria;Actinomycetota;Actinobacteria;Micrococcales;Promicromonosporaceae;Incertae Sedis;";"0.0";"0";"2";"2";"0";"2";"0";"448476";"49698"
;"SILVA (only NR);Bacteria;Actinomycetota;Actinobacteria;Micrococcales;Promicromonosporaceae;Isoptericola;";"0.0";"0";"68";"68";"0";"68";"0";"448410";"49698"
;"SILVA (only NR);Bacteria;Actinomycetota;Actinobacteria;Micrococcales;Promicromonosporaceae;Krasilnikoviella;";"0.0";"0";"3";"3";"0";"3";"0";"448475";"49698"
;"SILVA (only NR);Bacteria;Actinomycetota;Actinobacteria;Micrococcales;Promicromonosporaceae;Myceligenerans;";"0.0";"0";"12";"12";"0";"12";"0";"448466";"49698"
;"SILVA (only NR);Bacteria;Actinomycetota;Actinobacteria;Micrococcales;Promicromonosporaceae;Promicromonospora;";"0.0";"0";"73";"73";"0";"73";"0";"448405";"49698"
;"SILVA (only NR);Bacteria;Actinomycetota;Actinobacteria;Micrococcales;Promicromonosporaceae;Xylanimonas;";"0.0";"0";"6";"6";"0";"6";"0";"448472";"49698"
;"SILVA (only NR);Bacteria;Actinomycetota;Actinobacteria;Micrococcales;Rarobacteraceae;";"0.0";"0";"6";"6";"0";"6";"0";"448472";"49698"
;"SILVA (only NR);Bacteria;Actinomycetota;Actinobacteria;Micrococcales;Rarobacteraceae;Rarobacter;";"0.0";"0";"6";"6";"0";"6";"0";"448472";"49698"
;"SILVA (only NR);Bacteria;Actinomycetota;Actinobacteria;Micrococcales;Ruaniaceae;";"0.0";"0";"9";"9";"0";"9";"0";"448469";"49698"
;"SILVA (only NR);Bacteria;Actinomycetota;Actinobacteria;Micrococcales;Ruaniaceae;Occultella;";"0.0";"0";"1";"1";"0";"1";"0";"448477";"49698"
;"SILVA (only NR);Bacteria;Actinomycetota;Actinobacteria;Micrococcales;Ruaniaceae;Ruania;";"0.0";"0";"8";"8";"0";"8";"0";"448470";"49698"
;"SILVA (only NR);Bacteria;Actinomycetota;Actinobacteria;Micrococcales;Sanguibacteraceae;";"0.0";"0";"49";"49";"0";"49";"0";"448429";"49698"
;"SILVA (only NR);Bacteria;Actinomycetota;Actinobacteria;Micrococcales;Sanguibacteraceae;Flavimobilis;";"0.0";"0";"19";"19";"0";"19";"0";"448459";"49698"
;"SILVA (only NR);Bacteria;Actinomycetota;Actinobacteria;Micrococcales;Sanguibacteraceae;Incertae Sedis;";"0.0";"0";"9";"9";"0";"9";"0";"448469";"49698"
;"SILVA (only NR);Bacteria;Actinomycetota;Actinobacteria;Micrococcales;Sanguibacteraceae;Sanguibacter;";"0.0";"0";"21";"21";"0";"21";"0";"448457";"49698"
;"SILVA (only NR);Bacteria;Actinomycetota;Actinobacteria;Micromonosporales;";"0.0";"0";"1197";"1197";"0";"1197";"0";"447281";"49698"
;"SILVA (only NR);Bacteria;Actinomycetota;Actinobacteria;Micromonosporales;Micromonosporaceae;";"0.0";"0";"1197";"1197";"0";"1197";"0";"447281";"49698"
;"SILVA (only NR);Bacteria;Actinomycetota;Actinobacteria;Micromonosporales;Micromonosporaceae;Actinocatenispora;";"0.0";"0";"8";"8";"0";"8";"0";"448470";"49698"
;"SILVA (only NR);Bacteria;Actinomycetota;Actinobacteria;Micromonosporales;Micromonosporaceae;Actinoplanes;";"0.0";"0";"224";"224";"0";"224";"0";"448254";"49698"
;"SILVA (only NR);Bacteria;Actinomycetota;Actinobacteria;Micromonosporales;Micromonosporaceae;Actinorhabdospora;";"0.0";"0";"1";"1";"0";"1";"0";"448477";"49698"
;"SILVA (only NR);Bacteria;Actinomycetota;Actinobacteria;Micromonosporales;Micromonosporaceae;Allocatelliglobosispora;";"0.0";"0";"4";"4";"0";"4";"0";"448474";"49698"
;"SILVA (only NR);Bacteria;Actinomycetota;Actinobacteria;Micromonosporales;Micromonosporaceae;Allorhizocola;";"0.0";"0";"23";"23";"0";"23";"0";"448455";"49698"
;"SILVA (only NR);Bacteria;Actinomycetota;Actinobacteria;Micromonosporales;Micromonosporaceae;Asanoa;";"0.0";"0";"23";"23";"0";"23";"0";"448455";"49698"
;"SILVA (only NR);Bacteria;Actinomycetota;Actinobacteria;Micromonosporales;Micromonosporaceae;Catellatospora;";"0.0";"0";"16";"16";"0";"16";"0";"448462";"49698"
;"SILVA (only NR);Bacteria;Actinomycetota;Actinobacteria;Micromonosporales;Micromonosporaceae;Catelliglobosispora;";"0.0";"0";"2";"2";"0";"2";"0";"448476";"49698"
;"SILVA (only NR);Bacteria;Actinomycetota;Actinobacteria;Micromonosporales;Micromonosporaceae;Catenuloplanes;";"0.0";"0";"19";"19";"0";"19";"0";"448459";"49698"
;"SILVA (only NR);Bacteria;Actinomycetota;Actinobacteria;Micromonosporales;Micromonosporaceae;Couchioplanes;";"0.0";"0";"5";"5";"0";"5";"0";"448473";"49698"
;"SILVA (only NR);Bacteria;Actinomycetota;Actinobacteria;Micromonosporales;Micromonosporaceae;Dactylosporangium;";"0.0";"0";"41";"41";"0";"41";"0";"448437";"49698"
;"SILVA (only NR);Bacteria;Actinomycetota;Actinobacteria;Micromonosporales;Micromonosporaceae;Hamadaea;";"0.0";"0";"9";"9";"0";"9";"0";"448469";"49698"
;"SILVA (only NR);Bacteria;Actinomycetota;Actinobacteria;Micromonosporales;Micromonosporaceae;Incertae Sedis;";"0.0";"0";"68";"68";"0";"68";"0";"448410";"49698"
;"SILVA (only NR);Bacteria;Actinomycetota;Actinobacteria;Micromonosporales;Micromonosporaceae;Jidongwangia;";"0.0";"0";"4";"4";"0";"4";"0";"448474";"49698"
;"SILVA (only NR);Bacteria;Actinomycetota;Actinobacteria;Micromonosporales;Micromonosporaceae;Krasilnikovia;";"0.0";"0";"8";"8";"0";"8";"0";"448470";"49698"
;"SILVA (only NR);Bacteria;Actinomycetota;Actinobacteria;Micromonosporales;Micromonosporaceae;Longispora;";"0.0";"0";"21";"21";"0";"21";"0";"448457";"49698"
;"SILVA (only NR);Bacteria;Actinomycetota;Actinobacteria;Micromonosporales;Micromonosporaceae;Luedemannella;";"0.0";"0";"34";"34";"0";"34";"0";"448444";"49698"
;"SILVA (only NR);Bacteria;Actinomycetota;Actinobacteria;Micromonosporales;Micromonosporaceae;Mangrovihabitans;";"0.0";"0";"8";"8";"0";"8";"0";"448470";"49698"
;"SILVA (only NR);Bacteria;Actinomycetota;Actinobacteria;Micromonosporales;Micromonosporaceae;Micromonospora;";"0.0";"0";"536";"536";"0";"536";"0";"447942";"49698"
;"SILVA (only NR);Bacteria;Actinomycetota;Actinobacteria;Micromonosporales;Micromonosporaceae;Phytohabitans;";"0.0";"0";"13";"13";"0";"13";"0";"448465";"49698"
;"SILVA (only NR);Bacteria;Actinomycetota;Actinobacteria;Micromonosporales;Micromonosporaceae;Phytomonospora;";"0.0";"0";"2";"2";"0";"2";"0";"448476";"49698"
;"SILVA (only NR);Bacteria;Actinomycetota;Actinobacteria;Micromonosporales;Micromonosporaceae;Pilimelia;";"0.0";"0";"5";"5";"0";"5";"0";"448473";"49698"
;"SILVA (only NR);Bacteria;Actinomycetota;Actinobacteria;Micromonosporales;Micromonosporaceae;Planosporangium;";"0.0";"0";"5";"5";"0";"5";"0";"448473";"49698"
;"SILVA (only NR);Bacteria;Actinomycetota;Actinobacteria;Micromonosporales;Micromonosporaceae;Plantactinospora;";"0.0";"0";"21";"21";"0";"21";"0";"448457";"49698"
;"SILVA (only NR);Bacteria;Actinomycetota;Actinobacteria;Micromonosporales;Micromonosporaceae;Polymorphospora;";"0.0";"0";"1";"1";"0";"1";"0";"448477";"49698"
;"SILVA (only NR);Bacteria;Actinomycetota;Actinobacteria;Micromonosporales;Micromonosporaceae;Pseudosporangium;";"0.0";"0";"2";"2";"0";"2";"0";"448476";"49698"
;"SILVA (only NR);Bacteria;Actinomycetota;Actinobacteria;Micromonosporales;Micromonosporaceae;Rhizocola;";"0.0";"0";"4";"4";"0";"4";"0";"448474";"49698"
;"SILVA (only NR);Bacteria;Actinomycetota;Actinobacteria;Micromonosporales;Micromonosporaceae;Rugosimonospora;";"0.0";"0";"3";"3";"0";"3";"0";"448475";"49698"
;"SILVA (only NR);Bacteria;Actinomycetota;Actinobacteria;Micromonosporales;Micromonosporaceae;Salinispora;";"0.0";"0";"36";"36";"0";"36";"0";"448442";"49698"
;"SILVA (only NR);Bacteria;Actinomycetota;Actinobacteria;Micromonosporales;Micromonosporaceae;Spirilliplanes;";"0.0";"0";"2";"2";"0";"2";"0";"448476";"49698"
;"SILVA (only NR);Bacteria;Actinomycetota;Actinobacteria;Micromonosporales;Micromonosporaceae;Stackebrandtia;";"0.0";"0";"9";"9";"0";"9";"0";"448469";"49698"
;"SILVA (only NR);Bacteria;Actinomycetota;Actinobacteria;Micromonosporales;Micromonosporaceae;Verrucosispora;";"0.0";"0";"28";"28";"0";"28";"0";"448450";"49698"
;"SILVA (only NR);Bacteria;Actinomycetota;Actinobacteria;Micromonosporales;Micromonosporaceae;Virgisporangium;";"0.0";"0";"12";"12";"0";"12";"0";"448466";"49698"
;"SILVA (only NR);Bacteria;Actinomycetota;Actinobacteria;Mycobacteriales;";"0.0";"0";"6456";"6456";"0";"6456";"0";"442022";"49698"
;"SILVA (only NR);Bacteria;Actinomycetota;Actinobacteria;Mycobacteriales;Corynebacteriaceae;";"0.0";"0";"3111";"3111";"0";"3111";"0";"445367";"49698"
;"SILVA (only NR);Bacteria;Actinomycetota;Actinobacteria;Mycobacteriales;Corynebacteriaceae;Corynebacterium;";"0.0";"0";"2967";"2967";"0";"2967";"0";"445511";"49698"
;"SILVA (only NR);Bacteria;Actinomycetota;Actinobacteria;Mycobacteriales;Corynebacteriaceae;Incertae Sedis;";"0.0";"0";"2";"2";"0";"2";"0";"448476";"49698"
;"SILVA (only NR);Bacteria;Actinomycetota;Actinobacteria;Mycobacteriales;Corynebacteriaceae;Lawsonella;";"0.0";"0";"142";"142";"0";"142";"0";"448336";"49698"
;"SILVA (only NR);Bacteria;Actinomycetota;Actinobacteria;Mycobacteriales;Dietziaceae;";"0.0";"0";"120";"120";"0";"120";"0";"448358";"49698"
;"SILVA (only NR);Bacteria;Actinomycetota;Actinobacteria;Mycobacteriales;Dietziaceae;Dietzia;";"0.0";"0";"120";"120";"0";"120";"0";"448358";"49698"
;"SILVA (only NR);Bacteria;Actinomycetota;Actinobacteria;Mycobacteriales;Incertae Sedis;";"0.0";"0";"5";"5";"0";"5";"0";"448473";"49698"
;"SILVA (only NR);Bacteria;Actinomycetota;Actinobacteria;Mycobacteriales;Incertae Sedis;Incertae Sedis;";"0.0";"0";"5";"5";"0";"5";"0";"448473";"49698"
;"SILVA (only NR);Bacteria;Actinomycetota;Actinobacteria;Mycobacteriales;Mycobacteriaceae;";"0.0";"0";"1535";"1535";"0";"1535";"0";"446943";"49698"
;"SILVA (only NR);Bacteria;Actinomycetota;Actinobacteria;Mycobacteriales;Mycobacteriaceae;Hoyosella;";"0.0";"0";"6";"6";"0";"6";"0";"448472";"49698"
;"SILVA (only NR);Bacteria;Actinomycetota;Actinobacteria;Mycobacteriales;Mycobacteriaceae;Lolliginicoccus;";"0.0";"0";"1";"1";"0";"1";"0";"448477";"49698"
;"SILVA (only NR);Bacteria;Actinomycetota;Actinobacteria;Mycobacteriales;Mycobacteriaceae;Mycobacterium;";"0.0";"0";"1528";"1528";"0";"1528";"0";"446950";"49698"
;"SILVA (only NR);Bacteria;Actinomycetota;Actinobacteria;Mycobacteriales;Mycobacteriales Incertae Sedis;";"0.0";"0";"6";"6";"0";"6";"0";"448472";"49698"
;"SILVA (only NR);Bacteria;Actinomycetota;Actinobacteria;Mycobacteriales;Mycobacteriales Incertae Sedis;Tomitella;";"0.0";"0";"6";"6";"0";"6";"0";"448472";"49698"
;"SILVA (only NR);Bacteria;Actinomycetota;Actinobacteria;Mycobacteriales;Nocardiaceae;";"0.0";"0";"1618";"1618";"0";"1618";"0";"446860";"49698"
;"SILVA (only NR);Bacteria;Actinomycetota;Actinobacteria;Mycobacteriales;Nocardiaceae;Aldersonia;";"0.0";"0";"1";"1";"0";"1";"0";"448477";"49698"
;"SILVA (only NR);Bacteria;Actinomycetota;Actinobacteria;Mycobacteriales;Nocardiaceae;Gordonia;";"0.0";"0";"240";"240";"0";"240";"0";"448238";"49698"
;"SILVA (only NR);Bacteria;Actinomycetota;Actinobacteria;Mycobacteriales;Nocardiaceae;Incertae Sedis;";"0.0";"0";"1";"1";"0";"1";"0";"448477";"49698"
;"SILVA (only NR);Bacteria;Actinomycetota;Actinobacteria;Mycobacteriales;Nocardiaceae;Millisia;";"0.0";"0";"1";"1";"0";"1";"0";"448477";"49698"
;"SILVA (only NR);Bacteria;Actinomycetota;Actinobacteria;Mycobacteriales;Nocardiaceae;Nocardia;";"0.0";"0";"681";"681";"0";"681";"0";"447797";"49698"
;"SILVA (only NR);Bacteria;Actinomycetota;Actinobacteria;Mycobacteriales;Nocardiaceae;Rhodococcus;";"0.0";"0";"644";"644";"0";"644";"0";"447834";"49698"
;"SILVA (only NR);Bacteria;Actinomycetota;Actinobacteria;Mycobacteriales;Nocardiaceae;Skermania;";"0.0";"0";"4";"4";"0";"4";"0";"448474";"49698"
;"SILVA (only NR);Bacteria;Actinomycetota;Actinobacteria;Mycobacteriales;Nocardiaceae;Smaragdicoccus;";"0.0";"0";"8";"8";"0";"8";"0";"448470";"49698"
;"SILVA (only NR);Bacteria;Actinomycetota;Actinobacteria;Mycobacteriales;Nocardiaceae;Williamsia;";"0.0";"0";"38";"38";"0";"38";"0";"448440";"49698"
;"SILVA (only NR);Bacteria;Actinomycetota;Actinobacteria;Mycobacteriales;Segniliparaceae;";"0.0";"0";"10";"10";"0";"10";"0";"448468";"49698"
;"SILVA (only NR);Bacteria;Actinomycetota;Actinobacteria;Mycobacteriales;Segniliparaceae;Incertae Sedis;";"0.0";"0";"4";"4";"0";"4";"0";"448474";"49698"
;"SILVA (only NR);Bacteria;Actinomycetota;Actinobacteria;Mycobacteriales;Segniliparaceae;Segniliparus;";"0.0";"0";"6";"6";"0";"6";"0";"448472";"49698"
;"SILVA (only NR);Bacteria;Actinomycetota;Actinobacteria;Mycobacteriales;Tsukamurellaceae;";"0.0";"0";"51";"51";"0";"51";"0";"448427";"49698"
;"SILVA (only NR);Bacteria;Actinomycetota;Actinobacteria;Mycobacteriales;Tsukamurellaceae;Tsukamurella;";"0.0";"0";"51";"51";"0";"51";"0";"448427";"49698"
;"SILVA (only NR);Bacteria;Actinomycetota;Actinobacteria;Nitriliruptorales;";"0.0";"0";"66";"66";"0";"66";"0";"448412";"49698"
;"SILVA (only NR);Bacteria;Actinomycetota;Actinobacteria;Nitriliruptorales;Nitriliruptoraceae;";"0.0";"0";"66";"66";"0";"66";"0";"448412";"49698"
;"SILVA (only NR);Bacteria;Actinomycetota;Actinobacteria;Nitriliruptorales;Nitriliruptoraceae;Egicoccus;";"0.0";"0";"8";"8";"0";"8";"0";"448470";"49698"
;"SILVA (only NR);Bacteria;Actinomycetota;Actinobacteria;Nitriliruptorales;Nitriliruptoraceae;Incertae Sedis;";"0.0";"0";"51";"51";"0";"51";"0";"448427";"49698"
;"SILVA (only NR);Bacteria;Actinomycetota;Actinobacteria;Nitriliruptorales;Nitriliruptoraceae;Nitriliruptor;";"0.0";"0";"3";"3";"0";"3";"0";"448475";"49698"
;"SILVA (only NR);Bacteria;Actinomycetota;Actinobacteria;Nitriliruptorales;Nitriliruptoraceae;YC-ZSS-LKJ90;";"0.0";"0";"4";"4";"0";"4";"0";"448474";"49698"
;"SILVA (only NR);Bacteria;Actinomycetota;Actinobacteria;PeM15;";"0.0";"0";"95";"95";"0";"95";"0";"448383";"49698"
;"SILVA (only NR);Bacteria;Actinomycetota;Actinobacteria;PeM15;Incertae Sedis;";"0.0";"0";"95";"95";"0";"95";"0";"448383";"49698"
;"SILVA (only NR);Bacteria;Actinomycetota;Actinobacteria;PeM15;Incertae Sedis;Incertae Sedis;";"0.0";"0";"95";"95";"0";"95";"0";"448383";"49698"
;"SILVA (only NR);Bacteria;Actinomycetota;Actinobacteria;Propionibacteriales;";"0.0";"0";"3584";"3584";"0";"3584";"0";"444894";"49698"
;"SILVA (only NR);Bacteria;Actinomycetota;Actinobacteria;Propionibacteriales;Nocardioidaceae;";"0.0";"0";"1197";"1197";"0";"1197";"0";"447281";"49698"
;"SILVA (only NR);Bacteria;Actinomycetota;Actinobacteria;Propionibacteriales;Nocardioidaceae;Actinopolymorpha;";"0.0";"0";"10";"10";"0";"10";"0";"448468";"49698"
;"SILVA (only NR);Bacteria;Actinomycetota;Actinobacteria;Propionibacteriales;Nocardioidaceae;Aeromicrobium;";"0.0";"0";"94";"94";"0";"94";"0";"448384";"49698"
;"SILVA (only NR);Bacteria;Actinomycetota;Actinobacteria;Propionibacteriales;Nocardioidaceae;Flindersiella;";"0.0";"0";"4";"4";"0";"4";"0";"448474";"49698"
;"SILVA (only NR);Bacteria;Actinomycetota;Actinobacteria;Propionibacteriales;Nocardioidaceae;Incertae Sedis;";"0.0";"0";"83";"83";"0";"83";"0";"448395";"49698"
;"SILVA (only NR);Bacteria;Actinomycetota;Actinobacteria;Propionibacteriales;Nocardioidaceae;Kribbella;";"0.0";"0";"81";"81";"0";"81";"0";"448397";"49698"
;"SILVA (only NR);Bacteria;Actinomycetota;Actinobacteria;Propionibacteriales;Nocardioidaceae;Marmoricola;";"0.0";"0";"75";"75";"0";"75";"0";"448403";"49698"
;"SILVA (only NR);Bacteria;Actinomycetota;Actinobacteria;Propionibacteriales;Nocardioidaceae;Mumia;";"0.0";"0";"7";"7";"0";"7";"0";"448471";"49698"
;"SILVA (only NR);Bacteria;Actinomycetota;Actinobacteria;Propionibacteriales;Nocardioidaceae;Nocardioides;";"0.0";"0";"839";"839";"0";"839";"0";"447639";"49698"
;"SILVA (only NR);Bacteria;Actinomycetota;Actinobacteria;Propionibacteriales;Nocardioidaceae;Tenggerimyces;";"0.0";"0";"3";"3";"0";"3";"0";"448475";"49698"
;"SILVA (only NR);Bacteria;Actinomycetota;Actinobacteria;Propionibacteriales;Nocardioidaceae;Thermasporomyces;";"0.0";"0";"1";"1";"0";"1";"0";"448477";"49698"
;"SILVA (only NR);Bacteria;Actinomycetota;Actinobacteria;Propionibacteriales;Propionibacteriaceae;";"0.0";"0";"2387";"2387";"0";"2387";"0";"446091";"49698"
;"SILVA (only NR);Bacteria;Actinomycetota;Actinobacteria;Propionibacteriales;Propionibacteriaceae;Acidipropionibacterium;";"0.0";"0";"21";"21";"0";"21";"0";"448457";"49698"
;"SILVA (only NR);Bacteria;Actinomycetota;Actinobacteria;Propionibacteriales;Propionibacteriaceae;Aestuariimicrobium;";"0.0";"0";"24";"24";"0";"24";"0";"448454";"49698"
;"SILVA (only NR);Bacteria;Actinomycetota;Actinobacteria;Propionibacteriales;Propionibacteriaceae;Arachnia;";"0.0";"0";"76";"76";"0";"76";"0";"448402";"49698"
;"SILVA (only NR);Bacteria;Actinomycetota;Actinobacteria;Propionibacteriales;Propionibacteriaceae;Auraticoccus;";"0.0";"0";"4";"4";"0";"4";"0";"448474";"49698"
;"SILVA (only NR);Bacteria;Actinomycetota;Actinobacteria;Propionibacteriales;Propionibacteriaceae;Brooklawnia;";"0.0";"0";"8";"8";"0";"8";"0";"448470";"49698"
;"SILVA (only NR);Bacteria;Actinomycetota;Actinobacteria;Propionibacteriales;Propionibacteriaceae;Cutibacterium;";"0.0";"0";"1643";"1643";"0";"1643";"0";"446835";"49698"
;"SILVA (only NR);Bacteria;Actinomycetota;Actinobacteria;Propionibacteriales;Propionibacteriaceae;Granulicoccus;";"0.0";"0";"3";"3";"0";"3";"0";"448475";"49698"
;"SILVA (only NR);Bacteria;Actinomycetota;Actinobacteria;Propionibacteriales;Propionibacteriaceae;Haloactinopolyspora;";"0.0";"0";"32";"32";"0";"32";"0";"448446";"49698"
;"SILVA (only NR);Bacteria;Actinomycetota;Actinobacteria;Propionibacteriales;Propionibacteriaceae;Incertae Sedis;";"0.0";"0";"116";"116";"0";"116";"0";"448362";"49698"
;"SILVA (only NR);Bacteria;Actinomycetota;Actinobacteria;Propionibacteriales;Propionibacteriaceae;Jiangella;";"0.0";"0";"21";"21";"0";"21";"0";"448457";"49698"
;"SILVA (only NR);Bacteria;Actinomycetota;Actinobacteria;Propionibacteriales;Propionibacteriaceae;Luteococcus;";"0.0";"0";"13";"13";"0";"13";"0";"448465";"49698"
;"SILVA (only NR);Bacteria;Actinomycetota;Actinobacteria;Propionibacteriales;Propionibacteriaceae;Mariniluteicoccus;";"0.0";"0";"10";"10";"0";"10";"0";"448468";"49698"
;"SILVA (only NR);Bacteria;Actinomycetota;Actinobacteria;Propionibacteriales;Propionibacteriaceae;Microlunatus;";"0.0";"0";"175";"175";"0";"175";"0";"448303";"49698"
;"SILVA (only NR);Bacteria;Actinomycetota;Actinobacteria;Propionibacteriales;Propionibacteriaceae;Micropruina;";"0.0";"0";"12";"12";"0";"12";"0";"448466";"49698"
;"SILVA (only NR);Bacteria;Actinomycetota;Actinobacteria;Propionibacteriales;Propionibacteriaceae;Naumannella;";"0.0";"0";"3";"3";"0";"3";"0";"448475";"49698"
;"SILVA (only NR);Bacteria;Actinomycetota;Actinobacteria;Propionibacteriales;Propionibacteriaceae;Phytoactinopolyspora;";"0.0";"0";"10";"10";"0";"10";"0";"448468";"49698"
;"SILVA (only NR);Bacteria;Actinomycetota;Actinobacteria;Propionibacteriales;Propionibacteriaceae;Propionibacterium;";"0.0";"0";"61";"61";"0";"61";"0";"448417";"49698"
;"SILVA (only NR);Bacteria;Actinomycetota;Actinobacteria;Propionibacteriales;Propionibacteriaceae;Propionicicella;";"0.0";"0";"30";"30";"0";"30";"0";"448448";"49698"
;"SILVA (only NR);Bacteria;Actinomycetota;Actinobacteria;Propionibacteriales;Propionibacteriaceae;Propioniciclava;";"0.0";"0";"30";"30";"0";"30";"0";"448448";"49698"
;"SILVA (only NR);Bacteria;Actinomycetota;Actinobacteria;Propionibacteriales;Propionibacteriaceae;Propionicimonas;";"0.0";"0";"13";"13";"0";"13";"0";"448465";"49698"
;"SILVA (only NR);Bacteria;Actinomycetota;Actinobacteria;Propionibacteriales;Propionibacteriaceae;Propioniferax;";"0.0";"0";"3";"3";"0";"3";"0";"448475";"49698"
;"SILVA (only NR);Bacteria;Actinomycetota;Actinobacteria;Propionibacteriales;Propionibacteriaceae;Propionimicrobium;";"0.0";"0";"6";"6";"0";"6";"0";"448472";"49698"
;"SILVA (only NR);Bacteria;Actinomycetota;Actinobacteria;Propionibacteriales;Propionibacteriaceae;Raineyella;";"0.0";"0";"11";"11";"0";"11";"0";"448467";"49698"
;"SILVA (only NR);Bacteria;Actinomycetota;Actinobacteria;Propionibacteriales;Propionibacteriaceae;Tessaracoccus;";"0.0";"0";"62";"62";"0";"62";"0";"448416";"49698"
;"SILVA (only NR);Bacteria;Actinomycetota;Actinobacteria;Pseudonocardiales;";"0.0";"0";"1367";"1367";"0";"1367";"0";"447111";"49698"
;"SILVA (only NR);Bacteria;Actinomycetota;Actinobacteria;Pseudonocardiales;Pseudonocardiaceae;";"0.0";"0";"1367";"1367";"0";"1367";"0";"447111";"49698"
;"SILVA (only NR);Bacteria;Actinomycetota;Actinobacteria;Pseudonocardiales;Pseudonocardiaceae;Actinoalloteichus;";"0.0";"0";"14";"14";"0";"14";"0";"448464";"49698"
;"SILVA (only NR);Bacteria;Actinomycetota;Actinobacteria;Pseudonocardiales;Pseudonocardiaceae;Actinokineospora;";"0.0";"0";"37";"37";"0";"37";"0";"448441";"49698"
;"SILVA (only NR);Bacteria;Actinomycetota;Actinobacteria;Pseudonocardiales;Pseudonocardiaceae;Actinomycetospora;";"0.0";"0";"40";"40";"0";"40";"0";"448438";"49698"
;"SILVA (only NR);Bacteria;Actinomycetota;Actinobacteria;Pseudonocardiales;Pseudonocardiaceae;Actinophytocola;";"0.0";"0";"49";"49";"0";"49";"0";"448429";"49698"
;"SILVA (only NR);Bacteria;Actinomycetota;Actinobacteria;Pseudonocardiales;Pseudonocardiaceae;Actinopolyspora;";"0.0";"0";"31";"31";"0";"31";"0";"448447";"49698"
;"SILVA (only NR);Bacteria;Actinomycetota;Actinobacteria;Pseudonocardiales;Pseudonocardiaceae;Actinorectispora;";"0.0";"0";"4";"4";"0";"4";"0";"448474";"49698"
;"SILVA (only NR);Bacteria;Actinomycetota;Actinobacteria;Pseudonocardiales;Pseudonocardiaceae;Actinosynnema;";"0.0";"0";"12";"12";"0";"12";"0";"448466";"49698"
;"SILVA (only NR);Bacteria;Actinomycetota;Actinobacteria;Pseudonocardiales;Pseudonocardiaceae;Allokutzneria;";"0.0";"0";"5";"5";"0";"5";"0";"448473";"49698"
;"SILVA (only NR);Bacteria;Actinomycetota;Actinobacteria;Pseudonocardiales;Pseudonocardiaceae;Amycolatopsis;";"0.0";"0";"266";"266";"0";"266";"0";"448212";"49698"
;"SILVA (only NR);Bacteria;Actinomycetota;Actinobacteria;Pseudonocardiales;Pseudonocardiaceae;Bounagaea;";"0.0";"0";"1";"1";"0";"1";"0";"448477";"49698"
;"SILVA (only NR);Bacteria;Actinomycetota;Actinobacteria;Pseudonocardiales;Pseudonocardiaceae;Crossiella;";"0.0";"0";"142";"142";"0";"142";"0";"448336";"49698"
;"SILVA (only NR);Bacteria;Actinomycetota;Actinobacteria;Pseudonocardiales;Pseudonocardiaceae;Gandjariella;";"0.0";"0";"1";"1";"0";"1";"0";"448477";"49698"
;"SILVA (only NR);Bacteria;Actinomycetota;Actinobacteria;Pseudonocardiales;Pseudonocardiaceae;Goodfellowiella;";"0.0";"0";"4";"4";"0";"4";"0";"448474";"49698"
;"SILVA (only NR);Bacteria;Actinomycetota;Actinobacteria;Pseudonocardiales;Pseudonocardiaceae;Haloactinomyces;";"0.0";"0";"2";"2";"0";"2";"0";"448476";"49698"
;"SILVA (only NR);Bacteria;Actinomycetota;Actinobacteria;Pseudonocardiales;Pseudonocardiaceae;Haloechinothrix;";"0.0";"0";"1";"1";"0";"1";"0";"448477";"49698"
;"SILVA (only NR);Bacteria;Actinomycetota;Actinobacteria;Pseudonocardiales;Pseudonocardiaceae;Halopolyspora;";"0.0";"0";"4";"4";"0";"4";"0";"448474";"49698"
;"SILVA (only NR);Bacteria;Actinomycetota;Actinobacteria;Pseudonocardiales;Pseudonocardiaceae;Halosaccharopolyspora;";"0.0";"0";"3";"3";"0";"3";"0";"448475";"49698"
;"SILVA (only NR);Bacteria;Actinomycetota;Actinobacteria;Pseudonocardiales;Pseudonocardiaceae;Herbihabitans;";"0.0";"0";"4";"4";"0";"4";"0";"448474";"49698"
;"SILVA (only NR);Bacteria;Actinomycetota;Actinobacteria;Pseudonocardiales;Pseudonocardiaceae;Incertae Sedis;";"0.0";"0";"4";"4";"0";"4";"0";"448474";"49698"
;"SILVA (only NR);Bacteria;Actinomycetota;Actinobacteria;Pseudonocardiales;Pseudonocardiaceae;Kibdelosporangium;";"0.0";"0";"24";"24";"0";"24";"0";"448454";"49698"
;"SILVA (only NR);Bacteria;Actinomycetota;Actinobacteria;Pseudonocardiales;Pseudonocardiaceae;Kutzneria;";"0.0";"0";"6";"6";"0";"6";"0";"448472";"49698"
;"SILVA (only NR);Bacteria;Actinomycetota;Actinobacteria;Pseudonocardiales;Pseudonocardiaceae;Labedaea;";"0.0";"0";"1";"1";"0";"1";"0";"448477";"49698"
;"SILVA (only NR);Bacteria;Actinomycetota;Actinobacteria;Pseudonocardiales;Pseudonocardiaceae;Lentzea;";"0.0";"0";"74";"74";"0";"74";"0";"448404";"49698"
;"SILVA (only NR);Bacteria;Actinomycetota;Actinobacteria;Pseudonocardiales;Pseudonocardiaceae;Longimycelium;";"0.0";"0";"8";"8";"0";"8";"0";"448470";"49698"
;"SILVA (only NR);Bacteria;Actinomycetota;Actinobacteria;Pseudonocardiales;Pseudonocardiaceae;Prauserella;";"0.0";"0";"26";"26";"0";"26";"0";"448452";"49698"
;"SILVA (only NR);Bacteria;Actinomycetota;Actinobacteria;Pseudonocardiales;Pseudonocardiaceae;Pseudonocardia;";"0.0";"0";"359";"359";"0";"359";"0";"448119";"49698"
;"SILVA (only NR);Bacteria;Actinomycetota;Actinobacteria;Pseudonocardiales;Pseudonocardiaceae;Saccharomonospora;";"0.0";"0";"71";"71";"0";"71";"0";"448407";"49698"
;"SILVA (only NR);Bacteria;Actinomycetota;Actinobacteria;Pseudonocardiales;Pseudonocardiaceae;Saccharopolyspora;";"0.0";"0";"93";"93";"0";"93";"0";"448385";"49698"
;"SILVA (only NR);Bacteria;Actinomycetota;Actinobacteria;Pseudonocardiales;Pseudonocardiaceae;Saccharothrix;";"0.0";"0";"58";"58";"0";"58";"0";"448420";"49698"
;"SILVA (only NR);Bacteria;Actinomycetota;Actinobacteria;Pseudonocardiales;Pseudonocardiaceae;Salinifilum;";"0.0";"0";"1";"1";"0";"1";"0";"448477";"49698"
;"SILVA (only NR);Bacteria;Actinomycetota;Actinobacteria;Pseudonocardiales;Pseudonocardiaceae;Sciscionella;";"0.0";"0";"3";"3";"0";"3";"0";"448475";"49698"
;"SILVA (only NR);Bacteria;Actinomycetota;Actinobacteria;Pseudonocardiales;Pseudonocardiaceae;Solihabitans;";"0.0";"0";"1";"1";"0";"1";"0";"448477";"49698"
;"SILVA (only NR);Bacteria;Actinomycetota;Actinobacteria;Pseudonocardiales;Pseudonocardiaceae;Streptoalloteichus;";"0.0";"0";"4";"4";"0";"4";"0";"448474";"49698"
;"SILVA (only NR);Bacteria;Actinomycetota;Actinobacteria;Pseudonocardiales;Pseudonocardiaceae;Tamaricihabitans;";"0.0";"0";"1";"1";"0";"1";"0";"448477";"49698"
;"SILVA (only NR);Bacteria;Actinomycetota;Actinobacteria;Pseudonocardiales;Pseudonocardiaceae;Thermocrispum;";"0.0";"0";"8";"8";"0";"8";"0";"448470";"49698"
;"SILVA (only NR);Bacteria;Actinomycetota;Actinobacteria;Pseudonocardiales;Pseudonocardiaceae;Thermotunica;";"0.0";"0";"2";"2";"0";"2";"0";"448476";"49698"
;"SILVA (only NR);Bacteria;Actinomycetota;Actinobacteria;Pseudonocardiales;Pseudonocardiaceae;Umezawaea;";"0.0";"0";"3";"3";"0";"3";"0";"448475";"49698"
;"SILVA (only NR);Bacteria;Actinomycetota;Actinobacteria;Streptosporangiales;";"0.0";"0";"1229";"1229";"0";"1229";"0";"447249";"49698"
;"SILVA (only NR);Bacteria;Actinomycetota;Actinobacteria;Streptosporangiales;Incertae Sedis;";"0.0";"0";"2";"2";"0";"2";"0";"448476";"49698"
;"SILVA (only NR);Bacteria;Actinomycetota;Actinobacteria;Streptosporangiales;Incertae Sedis;Bailinhaonella;";"0.0";"0";"1";"1";"0";"1";"0";"448477";"49698"
;"SILVA (only NR);Bacteria;Actinomycetota;Actinobacteria;Streptosporangiales;Incertae Sedis;Incertae Sedis;";"0.0";"0";"1";"1";"0";"1";"0";"448477";"49698"
;"SILVA (only NR);Bacteria;Actinomycetota;Actinobacteria;Streptosporangiales;Nocardiopsidaceae;";"0.0";"0";"355";"355";"0";"355";"0";"448123";"49698"
;"SILVA (only NR);Bacteria;Actinomycetota;Actinobacteria;Streptosporangiales;Nocardiopsidaceae;Actinorugispora;";"0.0";"0";"1";"1";"0";"1";"0";"448477";"49698"
;"SILVA (only NR);Bacteria;Actinomycetota;Actinobacteria;Streptosporangiales;Nocardiopsidaceae;Allonocardiopsis;";"0.0";"0";"1";"1";"0";"1";"0";"448477";"49698"
;"SILVA (only NR);Bacteria;Actinomycetota;Actinobacteria;Streptosporangiales;Nocardiopsidaceae;Allosalinactinospora;";"0.0";"0";"2";"2";"0";"2";"0";"448476";"49698"
;"SILVA (only NR);Bacteria;Actinomycetota;Actinobacteria;Streptosporangiales;Nocardiopsidaceae;Haloactinospora;";"0.0";"0";"1";"1";"0";"1";"0";"448477";"49698"
;"SILVA (only NR);Bacteria;Actinomycetota;Actinobacteria;Streptosporangiales;Nocardiopsidaceae;Incertae Sedis;";"0.0";"0";"4";"4";"0";"4";"0";"448474";"49698"
;"SILVA (only NR);Bacteria;Actinomycetota;Actinobacteria;Streptosporangiales;Nocardiopsidaceae;Lipingzhangella;";"0.0";"0";"5";"5";"0";"5";"0";"448473";"49698"
;"SILVA (only NR);Bacteria;Actinomycetota;Actinobacteria;Streptosporangiales;Nocardiopsidaceae;Marinactinospora;";"0.0";"0";"3";"3";"0";"3";"0";"448475";"49698"
;"SILVA (only NR);Bacteria;Actinomycetota;Actinobacteria;Streptosporangiales;Nocardiopsidaceae;Marinateneraspora;";"0.0";"0";"1";"1";"0";"1";"0";"448477";"49698"
;"SILVA (only NR);Bacteria;Actinomycetota;Actinobacteria;Streptosporangiales;Nocardiopsidaceae;Murinocardiopsis;";"0.0";"0";"1";"1";"0";"1";"0";"448477";"49698"
;"SILVA (only NR);Bacteria;Actinomycetota;Actinobacteria;Streptosporangiales;Nocardiopsidaceae;Nocardiopsis;";"0.0";"0";"292";"292";"0";"292";"0";"448186";"49698"
;"SILVA (only NR);Bacteria;Actinomycetota;Actinobacteria;Streptosporangiales;Nocardiopsidaceae;Salinactinospora;";"0.0";"0";"1";"1";"0";"1";"0";"448477";"49698"
;"SILVA (only NR);Bacteria;Actinomycetota;Actinobacteria;Streptosporangiales;Nocardiopsidaceae;Spinactinospora;";"0.0";"0";"1";"1";"0";"1";"0";"448477";"49698"
;"SILVA (only NR);Bacteria;Actinomycetota;Actinobacteria;Streptosporangiales;Nocardiopsidaceae;Streptomonospora;";"0.0";"0";"23";"23";"0";"23";"0";"448455";"49698"
;"SILVA (only NR);Bacteria;Actinomycetota;Actinobacteria;Streptosporangiales;Nocardiopsidaceae;Thermobifida;";"0.0";"0";"19";"19";"0";"19";"0";"448459";"49698"
;"SILVA (only NR);Bacteria;Actinomycetota;Actinobacteria;Streptosporangiales;Streptosporangiaceae;";"0.0";"0";"497";"497";"0";"497";"0";"447981";"49698"
;"SILVA (only NR);Bacteria;Actinomycetota;Actinobacteria;Streptosporangiales;Streptosporangiaceae;Acrocarpospora;";"0.0";"0";"11";"11";"0";"11";"0";"448467";"49698"
;"SILVA (only NR);Bacteria;Actinomycetota;Actinobacteria;Streptosporangiales;Streptosporangiaceae;Herbidospora;";"0.0";"0";"8";"8";"0";"8";"0";"448470";"49698"
;"SILVA (only NR);Bacteria;Actinomycetota;Actinobacteria;Streptosporangiales;Streptosporangiaceae;Incertae Sedis;";"0.0";"0";"8";"8";"0";"8";"0";"448470";"49698"
;"SILVA (only NR);Bacteria;Actinomycetota;Actinobacteria;Streptosporangiales;Streptosporangiaceae;Microbispora;";"0.0";"0";"54";"54";"0";"54";"0";"448424";"49698"
;"SILVA (only NR);Bacteria;Actinomycetota;Actinobacteria;Streptosporangiales;Streptosporangiaceae;Microtetraspora;";"0.0";"0";"8";"8";"0";"8";"0";"448470";"49698"
;"SILVA (only NR);Bacteria;Actinomycetota;Actinobacteria;Streptosporangiales;Streptosporangiaceae;Nonomuraea;";"0.0";"0";"195";"195";"0";"195";"0";"448283";"49698"
;"SILVA (only NR);Bacteria;Actinomycetota;Actinobacteria;Streptosporangiales;Streptosporangiaceae;Planobispora;";"0.0";"0";"4";"4";"0";"4";"0";"448474";"49698"
;"SILVA (only NR);Bacteria;Actinomycetota;Actinobacteria;Streptosporangiales;Streptosporangiaceae;Planomonospora;";"0.0";"0";"10";"10";"0";"10";"0";"448468";"49698"
;"SILVA (only NR);Bacteria;Actinomycetota;Actinobacteria;Streptosporangiales;Streptosporangiaceae;Planotetraspora;";"0.0";"0";"14";"14";"0";"14";"0";"448464";"49698"
;"SILVA (only NR);Bacteria;Actinomycetota;Actinobacteria;Streptosporangiales;Streptosporangiaceae;Sinosporangium;";"0.0";"0";"3";"3";"0";"3";"0";"448475";"49698"
;"SILVA (only NR);Bacteria;Actinomycetota;Actinobacteria;Streptosporangiales;Streptosporangiaceae;Sphaerimonospora;";"0.0";"0";"6";"6";"0";"6";"0";"448472";"49698"
;"SILVA (only NR);Bacteria;Actinomycetota;Actinobacteria;Streptosporangiales;Streptosporangiaceae;Sphaerisporangium;";"0.0";"0";"48";"48";"0";"48";"0";"448430";"49698"
;"SILVA (only NR);Bacteria;Actinomycetota;Actinobacteria;Streptosporangiales;Streptosporangiaceae;Spongiactinospora;";"0.0";"0";"4";"4";"0";"4";"0";"448474";"49698"
;"SILVA (only NR);Bacteria;Actinomycetota;Actinobacteria;Streptosporangiales;Streptosporangiaceae;Streptosporangium;";"0.0";"0";"116";"116";"0";"116";"0";"448362";"49698"
;"SILVA (only NR);Bacteria;Actinomycetota;Actinobacteria;Streptosporangiales;Streptosporangiaceae;Thermoactinospora;";"0.0";"0";"1";"1";"0";"1";"0";"448477";"49698"
;"SILVA (only NR);Bacteria;Actinomycetota;Actinobacteria;Streptosporangiales;Streptosporangiaceae;Thermocatellispora;";"0.0";"0";"3";"3";"0";"3";"0";"448475";"49698"
;"SILVA (only NR);Bacteria;Actinomycetota;Actinobacteria;Streptosporangiales;Streptosporangiaceae;Thermopolyspora;";"0.0";"0";"4";"4";"0";"4";"0";"448474";"49698"
;"SILVA (only NR);Bacteria;Actinomycetota;Actinobacteria;Streptosporangiales;Streptosporangiales Incertae Sedis;";"0.0";"0";"6";"6";"0";"6";"0";"448472";"49698"
;"SILVA (only NR);Bacteria;Actinomycetota;Actinobacteria;Streptosporangiales;Streptosporangiales Incertae Sedis;Motilibacter;";"0.0";"0";"6";"6";"0";"6";"0";"448472";"49698"
;"SILVA (only NR);Bacteria;Actinomycetota;Actinobacteria;Streptosporangiales;Thermomonosporaceae;";"0.0";"0";"369";"369";"0";"369";"0";"448109";"49698"
;"SILVA (only NR);Bacteria;Actinomycetota;Actinobacteria;Streptosporangiales;Thermomonosporaceae;Actinoallomurus;";"0.0";"0";"43";"43";"0";"43";"0";"448435";"49698"
;"SILVA (only NR);Bacteria;Actinomycetota;Actinobacteria;Streptosporangiales;Thermomonosporaceae;Actinocorallia;";"0.0";"0";"26";"26";"0";"26";"0";"448452";"49698"
;"SILVA (only NR);Bacteria;Actinomycetota;Actinobacteria;Streptosporangiales;Thermomonosporaceae;Actinomadura;";"0.0";"0";"250";"250";"0";"250";"0";"448228";"49698"
;"SILVA (only NR);Bacteria;Actinomycetota;Actinobacteria;Streptosporangiales;Thermomonosporaceae;Incertae Sedis;";"0.0";"0";"10";"10";"0";"10";"0";"448468";"49698"
;"SILVA (only NR);Bacteria;Actinomycetota;Actinobacteria;Streptosporangiales;Thermomonosporaceae;Spirillospora;";"0.0";"0";"8";"8";"0";"8";"0";"448470";"49698"
;"SILVA (only NR);Bacteria;Actinomycetota;Actinobacteria;Streptosporangiales;Thermomonosporaceae;Thermobispora;";"0.0";"0";"9";"9";"0";"9";"0";"448469";"49698"
;"SILVA (only NR);Bacteria;Actinomycetota;Actinobacteria;Streptosporangiales;Thermomonosporaceae;Thermomonospora;";"0.0";"0";"9";"9";"0";"9";"0";"448469";"49698"
;"SILVA (only NR);Bacteria;Actinomycetota;Actinobacteria;Streptosporangiales;Thermomonosporaceae;Thermostaphylospora;";"0.0";"0";"11";"11";"0";"11";"0";"448467";"49698"
;"SILVA (only NR);Bacteria;Actinomycetota;Actinobacteria;Streptosporangiales;Thermomonosporaceae;[Streptomyces] thermoautotrophicus;";"0.0";"0";"3";"3";"0";"3";"0";"448475";"49698"
;"SILVA (only NR);Bacteria;Actinomycetota;Coriobacteriia;";"0.0";"0";"1162";"1162";"0";"1162";"0";"447316";"49698"
;"SILVA (only NR);Bacteria;Actinomycetota;Coriobacteriia;CG2-30-50-142;";"0.0";"0";"8";"8";"0";"8";"0";"448470";"49698"
;"SILVA (only NR);Bacteria;Actinomycetota;Coriobacteriia;CG2-30-50-142;Incertae Sedis;";"0.0";"0";"8";"8";"0";"8";"0";"448470";"49698"
;"SILVA (only NR);Bacteria;Actinomycetota;Coriobacteriia;CG2-30-50-142;Incertae Sedis;Incertae Sedis;";"0.0";"0";"8";"8";"0";"8";"0";"448470";"49698"
;"SILVA (only NR);Bacteria;Actinomycetota;Coriobacteriia;Coriobacteriales;";"0.0";"0";"1040";"1040";"0";"1040";"0";"447438";"49698"
;"SILVA (only NR);Bacteria;Actinomycetota;Coriobacteriia;Coriobacteriales;Atopobiaceae;";"0.0";"0";"211";"211";"0";"211";"0";"448267";"49698"
;"SILVA (only NR);Bacteria;Actinomycetota;Coriobacteriia;Coriobacteriales;Atopobiaceae;Atopobium;";"0.0";"0";"18";"18";"0";"18";"0";"448460";"49698"
;"SILVA (only NR);Bacteria;Actinomycetota;Coriobacteriia;Coriobacteriales;Atopobiaceae;Coriobacteriaceae UCG-002;";"0.0";"0";"17";"17";"0";"17";"0";"448461";"49698"
;"SILVA (only NR);Bacteria;Actinomycetota;Coriobacteriia;Coriobacteriales;Atopobiaceae;Coriobacteriaceae UCG-003;";"0.0";"0";"9";"9";"0";"9";"0";"448469";"49698"
;"SILVA (only NR);Bacteria;Actinomycetota;Coriobacteriia;Coriobacteriales;Atopobiaceae;Fannyhessea;";"0.0";"0";"11";"11";"0";"11";"0";"448467";"49698"
;"SILVA (only NR);Bacteria;Actinomycetota;Coriobacteriia;Coriobacteriales;Atopobiaceae;Incertae Sedis;";"0.0";"0";"21";"21";"0";"21";"0";"448457";"49698"
;"SILVA (only NR);Bacteria;Actinomycetota;Coriobacteriia;Coriobacteriales;Atopobiaceae;Lancefieldella;";"0.0";"0";"34";"34";"0";"34";"0";"448444";"49698"
;"SILVA (only NR);Bacteria;Actinomycetota;Coriobacteriia;Coriobacteriales;Atopobiaceae;Olsenella;";"0.0";"0";"75";"75";"0";"75";"0";"448403";"49698"
;"SILVA (only NR);Bacteria;Actinomycetota;Coriobacteriia;Coriobacteriales;Atopobiaceae;Parolsenella;";"0.0";"0";"15";"15";"0";"15";"0";"448463";"49698"
;"SILVA (only NR);Bacteria;Actinomycetota;Coriobacteriia;Coriobacteriales;Atopobiaceae;Tractidigestivibacter;";"0.0";"0";"11";"11";"0";"11";"0";"448467";"49698"
;"SILVA (only NR);Bacteria;Actinomycetota;Coriobacteriia;Coriobacteriales;Coriobacteriaceae;";"0.0";"0";"351";"351";"0";"351";"0";"448127";"49698"
;"SILVA (only NR);Bacteria;Actinomycetota;Coriobacteriia;Coriobacteriales;Coriobacteriaceae;Collinsella;";"0.0";"0";"334";"334";"0";"334";"0";"448144";"49698"
;"SILVA (only NR);Bacteria;Actinomycetota;Coriobacteriia;Coriobacteriales;Coriobacteriaceae;Coriobacterium;";"0.0";"0";"8";"8";"0";"8";"0";"448470";"49698"
;"SILVA (only NR);Bacteria;Actinomycetota;Coriobacteriia;Coriobacteriales;Coriobacteriaceae;Enorma;";"0.0";"0";"9";"9";"0";"9";"0";"448469";"49698"
;"SILVA (only NR);Bacteria;Actinomycetota;Coriobacteriia;Coriobacteriales;Coriobacteriales Incertae Sedis;";"0.0";"0";"68";"68";"0";"68";"0";"448410";"49698"
;"SILVA (only NR);Bacteria;Actinomycetota;Coriobacteriia;Coriobacteriales;Coriobacteriales Incertae Sedis;Incertae Sedis;";"0.0";"0";"44";"44";"0";"44";"0";"448434";"49698"
;"SILVA (only NR);Bacteria;Actinomycetota;Coriobacteriia;Coriobacteriales;Coriobacteriales Incertae Sedis;Phoenicibacter;";"0.0";"0";"8";"8";"0";"8";"0";"448470";"49698"
;"SILVA (only NR);Bacteria;Actinomycetota;Coriobacteriia;Coriobacteriales;Coriobacteriales Incertae Sedis;Raoultibacter;";"0.0";"0";"16";"16";"0";"16";"0";"448462";"49698"
;"SILVA (only NR);Bacteria;Actinomycetota;Coriobacteriia;Coriobacteriales;Eggerthellaceae;";"0.0";"0";"387";"387";"0";"387";"0";"448091";"49698"
;"SILVA (only NR);Bacteria;Actinomycetota;Coriobacteriia;Coriobacteriales;Eggerthellaceae;Adlercreutzia;";"0.0";"0";"152";"152";"0";"152";"0";"448326";"49698"
;"SILVA (only NR);Bacteria;Actinomycetota;Coriobacteriia;Coriobacteriales;Eggerthellaceae;Asaccharobacter;";"0.0";"0";"2";"2";"0";"2";"0";"448476";"49698"
;"SILVA (only NR);Bacteria;Actinomycetota;Coriobacteriia;Coriobacteriales;Eggerthellaceae;Berryella;";"0.0";"0";"13";"13";"0";"13";"0";"448465";"49698"
;"SILVA (only NR);Bacteria;Actinomycetota;Coriobacteriia;Coriobacteriales;Eggerthellaceae;CHKCI002;";"0.0";"0";"2";"2";"0";"2";"0";"448476";"49698"
;"SILVA (only NR);Bacteria;Actinomycetota;Coriobacteriia;Coriobacteriales;Eggerthellaceae;Cryptobacterium;";"0.0";"0";"3";"3";"0";"3";"0";"448475";"49698"
;"SILVA (only NR);Bacteria;Actinomycetota;Coriobacteriia;Coriobacteriales;Eggerthellaceae;Denitrobacterium;";"0.0";"0";"4";"4";"0";"4";"0";"448474";"49698"
;"SILVA (only NR);Bacteria;Actinomycetota;Coriobacteriia;Coriobacteriales;Eggerthellaceae;Eggerthella;";"0.0";"0";"32";"32";"0";"32";"0";"448446";"49698"
;"SILVA (only NR);Bacteria;Actinomycetota;Coriobacteriia;Coriobacteriales;Eggerthellaceae;Enteroscipio;";"0.0";"0";"2";"2";"0";"2";"0";"448476";"49698"
;"SILVA (only NR);Bacteria;Actinomycetota;Coriobacteriia;Coriobacteriales;Eggerthellaceae;Gordonibacter;";"0.0";"0";"23";"23";"0";"23";"0";"448455";"49698"
;"SILVA (only NR);Bacteria;Actinomycetota;Coriobacteriia;Coriobacteriales;Eggerthellaceae;Incertae Sedis;";"0.0";"0";"72";"72";"0";"72";"0";"448406";"49698"
;"SILVA (only NR);Bacteria;Actinomycetota;Coriobacteriia;Coriobacteriales;Eggerthellaceae;Paraeggerthella;";"0.0";"0";"7";"7";"0";"7";"0";"448471";"49698"
;"SILVA (only NR);Bacteria;Actinomycetota;Coriobacteriia;Coriobacteriales;Eggerthellaceae;Senegalimassilia;";"0.0";"0";"24";"24";"0";"24";"0";"448454";"49698"
;"SILVA (only NR);Bacteria;Actinomycetota;Coriobacteriia;Coriobacteriales;Eggerthellaceae;Slackia;";"0.0";"0";"51";"51";"0";"51";"0";"448427";"49698"
;"SILVA (only NR);Bacteria;Actinomycetota;Coriobacteriia;Coriobacteriales;Incertae Sedis;";"0.0";"0";"23";"23";"0";"23";"0";"448455";"49698"
;"SILVA (only NR);Bacteria;Actinomycetota;Coriobacteriia;Coriobacteriales;Incertae Sedis;Incertae Sedis;";"0.0";"0";"23";"23";"0";"23";"0";"448455";"49698"
;"SILVA (only NR);Bacteria;Actinomycetota;Coriobacteriia;FS118-23B-02;";"0.0";"0";"11";"11";"0";"11";"0";"448467";"49698"
;"SILVA (only NR);Bacteria;Actinomycetota;Coriobacteriia;FS118-23B-02;Incertae Sedis;";"0.0";"0";"11";"11";"0";"11";"0";"448467";"49698"
;"SILVA (only NR);Bacteria;Actinomycetota;Coriobacteriia;FS118-23B-02;Incertae Sedis;Incertae Sedis;";"0.0";"0";"11";"11";"0";"11";"0";"448467";"49698"
;"SILVA (only NR);Bacteria;Actinomycetota;Coriobacteriia;OPB41;";"0.0";"0";"103";"103";"0";"103";"0";"448375";"49698"
;"SILVA (only NR);Bacteria;Actinomycetota;Coriobacteriia;OPB41;Incertae Sedis;";"0.0";"0";"103";"103";"0";"103";"0";"448375";"49698"
;"SILVA (only NR);Bacteria;Actinomycetota;Coriobacteriia;OPB41;Incertae Sedis;Incertae Sedis;";"0.0";"0";"103";"103";"0";"103";"0";"448375";"49698"
;"SILVA (only NR);Bacteria;Actinomycetota;MB-A2-108;";"0.0";"0";"194";"194";"0";"194";"0";"448284";"49698"
;"SILVA (only NR);Bacteria;Actinomycetota;MB-A2-108;Incertae Sedis;";"0.0";"0";"194";"194";"0";"194";"0";"448284";"49698"
;"SILVA (only NR);Bacteria;Actinomycetota;MB-A2-108;Incertae Sedis;Incertae Sedis;";"0.0";"0";"194";"194";"0";"194";"0";"448284";"49698"
;"SILVA (only NR);Bacteria;Actinomycetota;MB-A2-108;Incertae Sedis;Incertae Sedis;Incertae Sedis;";"0.0";"0";"194";"194";"0";"194";"0";"448284";"49698"
;"SILVA (only NR);Bacteria;Actinomycetota;RBG-16-55-12;";"0.0";"0";"32";"32";"0";"32";"0";"448446";"49698"
;"SILVA (only NR);Bacteria;Actinomycetota;RBG-16-55-12;Incertae Sedis;";"0.0";"0";"32";"32";"0";"32";"0";"448446";"49698"
;"SILVA (only NR);Bacteria;Actinomycetota;RBG-16-55-12;Incertae Sedis;Incertae Sedis;";"0.0";"0";"32";"32";"0";"32";"0";"448446";"49698"
;"SILVA (only NR);Bacteria;Actinomycetota;RBG-16-55-12;Incertae Sedis;Incertae Sedis;Incertae Sedis;";"0.0";"0";"32";"32";"0";"32";"0";"448446";"49698"
;"SILVA (only NR);Bacteria;Actinomycetota;Rubrobacteria;";"0.0";"0";"261";"261";"0";"261";"0";"448217";"49698"
;"SILVA (only NR);Bacteria;Actinomycetota;Rubrobacteria;Rubrobacterales;";"0.0";"0";"261";"261";"0";"261";"0";"448217";"49698"
;"SILVA (only NR);Bacteria;Actinomycetota;Rubrobacteria;Rubrobacterales;Rubrobacteriaceae;";"0.0";"0";"261";"261";"0";"261";"0";"448217";"49698"
;"SILVA (only NR);Bacteria;Actinomycetota;Rubrobacteria;Rubrobacterales;Rubrobacteriaceae;Rubrobacter;";"0.0";"0";"261";"261";"0";"261";"0";"448217";"49698"
;"SILVA (only NR);Bacteria;Actinomycetota;Thermoleophilia;";"0.0";"0";"1750";"1750";"0";"1750";"0";"446728";"49698"
;"SILVA (only NR);Bacteria;Actinomycetota;Thermoleophilia;Gaiellales;";"0.0";"0";"1029";"1029";"0";"1029";"0";"447449";"49698"
;"SILVA (only NR);Bacteria;Actinomycetota;Thermoleophilia;Gaiellales;Gaiellaceae;";"0.0";"0";"203";"203";"0";"203";"0";"448275";"49698"
;"SILVA (only NR);Bacteria;Actinomycetota;Thermoleophilia;Gaiellales;Gaiellaceae;Gaiella;";"0.0";"0";"203";"203";"0";"203";"0";"448275";"49698"
;"SILVA (only NR);Bacteria;Actinomycetota;Thermoleophilia;Gaiellales;Incertae Sedis;";"0.0";"0";"826";"826";"0";"826";"0";"447652";"49698"
;"SILVA (only NR);Bacteria;Actinomycetota;Thermoleophilia;Gaiellales;Incertae Sedis;Incertae Sedis;";"0.0";"0";"826";"826";"0";"826";"0";"447652";"49698"
;"SILVA (only NR);Bacteria;Actinomycetota;Thermoleophilia;Incertae Sedis;";"0.0";"0";"24";"24";"0";"24";"0";"448454";"49698"
;"SILVA (only NR);Bacteria;Actinomycetota;Thermoleophilia;Incertae Sedis;Incertae Sedis;";"0.0";"0";"24";"24";"0";"24";"0";"448454";"49698"
;"SILVA (only NR);Bacteria;Actinomycetota;Thermoleophilia;Incertae Sedis;Incertae Sedis;Incertae Sedis;";"0.0";"0";"24";"24";"0";"24";"0";"448454";"49698"
;"SILVA (only NR);Bacteria;Actinomycetota;Thermoleophilia;Solirubrobacterales;";"0.0";"0";"692";"692";"0";"692";"0";"447786";"49698"
;"SILVA (only NR);Bacteria;Actinomycetota;Thermoleophilia;Solirubrobacterales;67-14;";"0.0";"0";"327";"327";"0";"327";"0";"448151";"49698"
;"SILVA (only NR);Bacteria;Actinomycetota;Thermoleophilia;Solirubrobacterales;67-14;Incertae Sedis;";"0.0";"0";"327";"327";"0";"327";"0";"448151";"49698"
;"SILVA (only NR);Bacteria;Actinomycetota;Thermoleophilia;Solirubrobacterales;Solirubrobacteraceae;";"0.0";"0";"365";"365";"0";"365";"0";"448113";"49698"
;"SILVA (only NR);Bacteria;Actinomycetota;Thermoleophilia;Solirubrobacterales;Solirubrobacteraceae;Baekduia;";"0.0";"0";"40";"40";"0";"40";"0";"448438";"49698"
;"SILVA (only NR);Bacteria;Actinomycetota;Thermoleophilia;Solirubrobacterales;Solirubrobacteraceae;Conexibacter;";"0.0";"0";"58";"58";"0";"58";"0";"448420";"49698"
;"SILVA (only NR);Bacteria;Actinomycetota;Thermoleophilia;Solirubrobacterales;Solirubrobacteraceae;Incertae Sedis;";"0.0";"0";"37";"37";"0";"37";"0";"448441";"49698"
;"SILVA (only NR);Bacteria;Actinomycetota;Thermoleophilia;Solirubrobacterales;Solirubrobacteraceae;JCM 18997;";"0.0";"0";"5";"5";"0";"5";"0";"448473";"49698"
;"SILVA (only NR);Bacteria;Actinomycetota;Thermoleophilia;Solirubrobacterales;Solirubrobacteraceae;Paraconexibacter;";"0.0";"0";"12";"12";"0";"12";"0";"448466";"49698"
;"SILVA (only NR);Bacteria;Actinomycetota;Thermoleophilia;Solirubrobacterales;Solirubrobacteraceae;Parviterribacter;";"0.0";"0";"13";"13";"0";"13";"0";"448465";"49698"
;"SILVA (only NR);Bacteria;Actinomycetota;Thermoleophilia;Solirubrobacterales;Solirubrobacteraceae;Patulibacter;";"0.0";"0";"17";"17";"0";"17";"0";"448461";"49698"
;"SILVA (only NR);Bacteria;Actinomycetota;Thermoleophilia;Solirubrobacterales;Solirubrobacteraceae;Solirubrobacter;";"0.0";"0";"183";"183";"0";"183";"0";"448295";"49698"
;"SILVA (only NR);Bacteria;Actinomycetota;Thermoleophilia;Thermophilales;";"0.0";"0";"5";"5";"0";"5";"0";"448473";"49698"
;"SILVA (only NR);Bacteria;Actinomycetota;Thermoleophilia;Thermophilales;Thermoleophilaceae;";"0.0";"0";"5";"5";"0";"5";"0";"448473";"49698"
;"SILVA (only NR);Bacteria;Actinomycetota;Thermoleophilia;Thermophilales;Thermoleophilaceae;Thermoleophilum;";"0.0";"0";"5";"5";"0";"5";"0";"448473";"49698"
;"SILVA (only NR);Bacteria;Actinomycetota;WCHB1-81;";"0.0";"0";"89";"89";"0";"89";"0";"448389";"49698"
;"SILVA (only NR);Bacteria;Actinomycetota;WCHB1-81;Incertae Sedis;";"0.0";"0";"89";"89";"0";"89";"0";"448389";"49698"
;"SILVA (only NR);Bacteria;Actinomycetota;WCHB1-81;Incertae Sedis;Incertae Sedis;";"0.0";"0";"89";"89";"0";"89";"0";"448389";"49698"
;"SILVA (only NR);Bacteria;Actinomycetota;WCHB1-81;Incertae Sedis;Incertae Sedis;Incertae Sedis;";"0.0";"0";"89";"89";"0";"89";"0";"448389";"49698"
;"SILVA (only NR);Bacteria;Aerophobota;";"0.0";"0";"70";"70";"0";"70";"0";"448408";"49698"
;"SILVA (only NR);Bacteria;Aerophobota;Aerophobia;";"0.0";"0";"70";"70";"0";"70";"0";"448408";"49698"
;"SILVA (only NR);Bacteria;Aerophobota;Aerophobia;Aerophobales;";"0.0";"0";"70";"70";"0";"70";"0";"448408";"49698"
;"SILVA (only NR);Bacteria;Aerophobota;Aerophobia;Aerophobales;Aerophobaceae;";"0.0";"0";"70";"70";"0";"70";"0";"448408";"49698"
;"SILVA (only NR);Bacteria;Aerophobota;Aerophobia;Aerophobales;Aerophobaceae;Aerophobus;";"0.0";"0";"70";"70";"0";"70";"0";"448408";"49698"
;"SILVA (only NR);Bacteria;AncK6;";"0.0";"0";"23";"23";"0";"23";"0";"448455";"49698"
;"SILVA (only NR);Bacteria;AncK6;Incertae Sedis;";"0.0";"0";"23";"23";"0";"23";"0";"448455";"49698"
;"SILVA (only NR);Bacteria;AncK6;Incertae Sedis;Incertae Sedis;";"0.0";"0";"23";"23";"0";"23";"0";"448455";"49698"
;"SILVA (only NR);Bacteria;AncK6;Incertae Sedis;Incertae Sedis;Incertae Sedis;";"0.0";"0";"23";"23";"0";"23";"0";"448455";"49698"
;"SILVA (only NR);Bacteria;AncK6;Incertae Sedis;Incertae Sedis;Incertae Sedis;Incertae Sedis;";"0.0";"0";"23";"23";"0";"23";"0";"448455";"49698"
;"SILVA (only NR);Bacteria;Apal-E12;";"0.0";"0";"3";"3";"0";"3";"0";"448475";"49698"
;"SILVA (only NR);Bacteria;Apal-E12;Incertae Sedis;";"0.0";"0";"3";"3";"0";"3";"0";"448475";"49698"
;"SILVA (only NR);Bacteria;Apal-E12;Incertae Sedis;Incertae Sedis;";"0.0";"0";"3";"3";"0";"3";"0";"448475";"49698"
;"SILVA (only NR);Bacteria;Apal-E12;Incertae Sedis;Incertae Sedis;Incertae Sedis;";"0.0";"0";"3";"3";"0";"3";"0";"448475";"49698"
;"SILVA (only NR);Bacteria;Apal-E12;Incertae Sedis;Incertae Sedis;Incertae Sedis;Incertae Sedis;";"0.0";"0";"3";"3";"0";"3";"0";"448475";"49698"
;"SILVA (only NR);Bacteria;Aquificota;";"0.0";"0";"253";"253";"0";"253";"0";"448225";"49698"
;"SILVA (only NR);Bacteria;Aquificota;Aquificia;";"0.0";"0";"226";"226";"0";"226";"0";"448252";"49698"
;"SILVA (only NR);Bacteria;Aquificota;Aquificia;Aquificales;";"0.0";"0";"130";"130";"0";"130";"0";"448348";"49698"
;"SILVA (only NR);Bacteria;Aquificota;Aquificia;Aquificales;Aquificaceae;";"0.0";"0";"90";"90";"0";"90";"0";"448388";"49698"
;"SILVA (only NR);Bacteria;Aquificota;Aquificia;Aquificales;Aquificaceae;Aquifex;";"0.0";"0";"3";"3";"0";"3";"0";"448475";"49698"
;"SILVA (only NR);Bacteria;Aquificota;Aquificia;Aquificales;Aquificaceae;Hydrogenivirga;";"0.0";"0";"5";"5";"0";"5";"0";"448473";"49698"
;"SILVA (only NR);Bacteria;Aquificota;Aquificia;Aquificales;Aquificaceae;Hydrogenobacter;";"0.0";"0";"14";"14";"0";"14";"0";"448464";"49698"
;"SILVA (only NR);Bacteria;Aquificota;Aquificia;Aquificales;Aquificaceae;Incertae Sedis;";"0.0";"0";"4";"4";"0";"4";"0";"448474";"49698"
;"SILVA (only NR);Bacteria;Aquificota;Aquificia;Aquificales;Aquificaceae;Thermocrinis;";"0.0";"0";"48";"48";"0";"48";"0";"448430";"49698"
;"SILVA (only NR);Bacteria;Aquificota;Aquificia;Aquificales;Aquificaceae;Thermothrix;";"0.0";"0";"16";"16";"0";"16";"0";"448462";"49698"
;"SILVA (only NR);Bacteria;Aquificota;Aquificia;Aquificales;Hydrogenobaculaceae;";"0.0";"0";"40";"40";"0";"40";"0";"448438";"49698"
;"SILVA (only NR);Bacteria;Aquificota;Aquificia;Aquificales;Hydrogenobaculaceae;Hydrogenobaculum;";"0.0";"0";"40";"40";"0";"40";"0";"448438";"49698"
;"SILVA (only NR);Bacteria;Aquificota;Aquificia;Hydrogenothermales;";"0.0";"0";"96";"96";"0";"96";"0";"448382";"49698"
;"SILVA (only NR);Bacteria;Aquificota;Aquificia;Hydrogenothermales;Hydrogenothermaceae;";"0.0";"0";"96";"96";"0";"96";"0";"448382";"49698"
;"SILVA (only NR);Bacteria;Aquificota;Aquificia;Hydrogenothermales;Hydrogenothermaceae;Hydrogenothermus;";"0.0";"0";"7";"7";"0";"7";"0";"448471";"49698"
;"SILVA (only NR);Bacteria;Aquificota;Aquificia;Hydrogenothermales;Hydrogenothermaceae;Incertae Sedis;";"0.0";"0";"10";"10";"0";"10";"0";"448468";"49698"
;"SILVA (only NR);Bacteria;Aquificota;Aquificia;Hydrogenothermales;Hydrogenothermaceae;Persephonella;";"0.0";"0";"16";"16";"0";"16";"0";"448462";"49698"
;"SILVA (only NR);Bacteria;Aquificota;Aquificia;Hydrogenothermales;Hydrogenothermaceae;Sulfurihydrogenibium;";"0.0";"0";"54";"54";"0";"54";"0";"448424";"49698"
;"SILVA (only NR);Bacteria;Aquificota;Aquificia;Hydrogenothermales;Hydrogenothermaceae;Venenivibrio;";"0.0";"0";"9";"9";"0";"9";"0";"448469";"49698"
;"SILVA (only NR);Bacteria;Aquificota;Desulfurobacteriia;";"0.0";"0";"27";"27";"0";"27";"0";"448451";"49698"
;"SILVA (only NR);Bacteria;Aquificota;Desulfurobacteriia;Desulfurobacteriales;";"0.0";"0";"27";"27";"0";"27";"0";"448451";"49698"
;"SILVA (only NR);Bacteria;Aquificota;Desulfurobacteriia;Desulfurobacteriales;Desulfurobacteriaceae;";"0.0";"0";"27";"27";"0";"27";"0";"448451";"49698"
;"SILVA (only NR);Bacteria;Aquificota;Desulfurobacteriia;Desulfurobacteriales;Desulfurobacteriaceae;Balnearium;";"0.0";"0";"2";"2";"0";"2";"0";"448476";"49698"
;"SILVA (only NR);Bacteria;Aquificota;Desulfurobacteriia;Desulfurobacteriales;Desulfurobacteriaceae;Desulfurobacterium;";"0.0";"0";"18";"18";"0";"18";"0";"448460";"49698"
;"SILVA (only NR);Bacteria;Aquificota;Desulfurobacteriia;Desulfurobacteriales;Desulfurobacteriaceae;Phorcysia;";"0.0";"0";"1";"1";"0";"1";"0";"448477";"49698"
;"SILVA (only NR);Bacteria;Aquificota;Desulfurobacteriia;Desulfurobacteriales;Desulfurobacteriaceae;Thermovibrio;";"0.0";"0";"6";"6";"0";"6";"0";"448472";"49698"
;"SILVA (only NR);Bacteria;Armatimonadota;";"0.0";"0";"776";"776";"0";"776";"0";"447702";"49698"
;"SILVA (only NR);Bacteria;Armatimonadota;Armatimonadia;";"0.0";"0";"156";"156";"0";"156";"0";"448322";"49698"
;"SILVA (only NR);Bacteria;Armatimonadota;Armatimonadia;Armatimonadales;";"0.0";"0";"156";"156";"0";"156";"0";"448322";"49698"
;"SILVA (only NR);Bacteria;Armatimonadota;Armatimonadia;Armatimonadales;Armatimonadaceae;";"0.0";"0";"156";"156";"0";"156";"0";"448322";"49698"
;"SILVA (only NR);Bacteria;Armatimonadota;Armatimonadia;Armatimonadales;Armatimonadaceae;Armatimonas;";"0.0";"0";"12";"12";"0";"12";"0";"448466";"49698"
;"SILVA (only NR);Bacteria;Armatimonadota;Armatimonadia;Armatimonadales;Armatimonadaceae;Incertae Sedis;";"0.0";"0";"144";"144";"0";"144";"0";"448334";"49698"
;"SILVA (only NR);Bacteria;Armatimonadota;Chthonomonadia;";"0.0";"0";"88";"88";"0";"88";"0";"448390";"49698"
;"SILVA (only NR);Bacteria;Armatimonadota;Chthonomonadia;Chthonomonadales;";"0.0";"0";"88";"88";"0";"88";"0";"448390";"49698"
;"SILVA (only NR);Bacteria;Armatimonadota;Chthonomonadia;Chthonomonadales;Chthonomonadaceae;";"0.0";"0";"34";"34";"0";"34";"0";"448444";"49698"
;"SILVA (only NR);Bacteria;Armatimonadota;Chthonomonadia;Chthonomonadales;Chthonomonadaceae;Chthonomonas;";"0.0";"0";"34";"34";"0";"34";"0";"448444";"49698"
;"SILVA (only NR);Bacteria;Armatimonadota;Chthonomonadia;Chthonomonadales;Incertae Sedis;";"0.0";"0";"54";"54";"0";"54";"0";"448424";"49698"
;"SILVA (only NR);Bacteria;Armatimonadota;Chthonomonadia;Chthonomonadales;Incertae Sedis;Incertae Sedis;";"0.0";"0";"54";"54";"0";"54";"0";"448424";"49698"
;"SILVA (only NR);Bacteria;Armatimonadota;DG-56;";"0.0";"0";"21";"21";"0";"21";"0";"448457";"49698"
;"SILVA (only NR);Bacteria;Armatimonadota;DG-56;Incertae Sedis;";"0.0";"0";"21";"21";"0";"21";"0";"448457";"49698"
;"SILVA (only NR);Bacteria;Armatimonadota;DG-56;Incertae Sedis;Incertae Sedis;";"0.0";"0";"21";"21";"0";"21";"0";"448457";"49698"
;"SILVA (only NR);Bacteria;Armatimonadota;DG-56;Incertae Sedis;Incertae Sedis;Incertae Sedis;";"0.0";"0";"21";"21";"0";"21";"0";"448457";"49698"
;"SILVA (only NR);Bacteria;Armatimonadota;Fimbriimonadia;";"0.0";"0";"220";"220";"0";"220";"0";"448258";"49698"
;"SILVA (only NR);Bacteria;Armatimonadota;Fimbriimonadia;Fimbriimonadales;";"0.0";"0";"220";"220";"0";"220";"0";"448258";"49698"
;"SILVA (only NR);Bacteria;Armatimonadota;Fimbriimonadia;Fimbriimonadales;Fimbriimonadaceae;";"0.0";"0";"172";"172";"0";"172";"0";"448306";"49698"
;"SILVA (only NR);Bacteria;Armatimonadota;Fimbriimonadia;Fimbriimonadales;Fimbriimonadaceae;Fimbriimonas;";"0.0";"0";"7";"7";"0";"7";"0";"448471";"49698"
;"SILVA (only NR);Bacteria;Armatimonadota;Fimbriimonadia;Fimbriimonadales;Fimbriimonadaceae;Incertae Sedis;";"0.0";"0";"165";"165";"0";"165";"0";"448313";"49698"
;"SILVA (only NR);Bacteria;Armatimonadota;Fimbriimonadia;Fimbriimonadales;Incertae Sedis;";"0.0";"0";"48";"48";"0";"48";"0";"448430";"49698"
;"SILVA (only NR);Bacteria;Armatimonadota;Fimbriimonadia;Fimbriimonadales;Incertae Sedis;Incertae Sedis;";"0.0";"0";"48";"48";"0";"48";"0";"448430";"49698"
;"SILVA (only NR);Bacteria;Armatimonadota;Incertae Sedis;";"0.0";"0";"291";"291";"0";"291";"0";"448187";"49698"
;"SILVA (only NR);Bacteria;Armatimonadota;Incertae Sedis;Incertae Sedis;";"0.0";"0";"291";"291";"0";"291";"0";"448187";"49698"
;"SILVA (only NR);Bacteria;Armatimonadota;Incertae Sedis;Incertae Sedis;Incertae Sedis;";"0.0";"0";"291";"291";"0";"291";"0";"448187";"49698"
;"SILVA (only NR);Bacteria;Armatimonadota;Incertae Sedis;Incertae Sedis;Incertae Sedis;Incertae Sedis;";"0.0";"0";"291";"291";"0";"291";"0";"448187";"49698"
;"SILVA (only NR);Bacteria;Atribacterota;";"0.0";"0";"391";"391";"0";"391";"0";"448087";"49698"
;"SILVA (only NR);Bacteria;Atribacterota;Caldatribacteriia;";"0.0";"0";"48";"48";"0";"48";"0";"448430";"49698"
;"SILVA (only NR);Bacteria;Atribacterota;Caldatribacteriia;Caldatribacteriales;";"0.0";"0";"48";"48";"0";"48";"0";"448430";"49698"
;"SILVA (only NR);Bacteria;Atribacterota;Caldatribacteriia;Caldatribacteriales;Caldatribacteriaceae;";"0.0";"0";"48";"48";"0";"48";"0";"448430";"49698"
;"SILVA (only NR);Bacteria;Atribacterota;Caldatribacteriia;Caldatribacteriales;Caldatribacteriaceae;Candidatus Caldatribacterium;";"0.0";"0";"48";"48";"0";"48";"0";"448430";"49698"
;"SILVA (only NR);Bacteria;Atribacterota;JS1;";"0.0";"0";"343";"343";"0";"343";"0";"448135";"49698"
;"SILVA (only NR);Bacteria;Atribacterota;JS1;Incertae Sedis;";"0.0";"0";"343";"343";"0";"343";"0";"448135";"49698"
;"SILVA (only NR);Bacteria;Atribacterota;JS1;Incertae Sedis;Incertae Sedis;";"0.0";"0";"343";"343";"0";"343";"0";"448135";"49698"
;"SILVA (only NR);Bacteria;Atribacterota;JS1;Incertae Sedis;Incertae Sedis;Incertae Sedis;";"0.0";"0";"343";"343";"0";"343";"0";"448135";"49698"
;"SILVA (only NR);Bacteria;BHI80-139;";"0.0";"0";"41";"41";"0";"41";"0";"448437";"49698"
;"SILVA (only NR);Bacteria;BHI80-139;Incertae Sedis;";"0.0";"0";"41";"41";"0";"41";"0";"448437";"49698"
;"SILVA (only NR);Bacteria;BHI80-139;Incertae Sedis;Incertae Sedis;";"0.0";"0";"41";"41";"0";"41";"0";"448437";"49698"
;"SILVA (only NR);Bacteria;BHI80-139;Incertae Sedis;Incertae Sedis;Incertae Sedis;";"0.0";"0";"41";"41";"0";"41";"0";"448437";"49698"
;"SILVA (only NR);Bacteria;BHI80-139;Incertae Sedis;Incertae Sedis;Incertae Sedis;Incertae Sedis;";"0.0";"0";"41";"41";"0";"41";"0";"448437";"49698"
;"SILVA (only NR);Bacteria;Bacillota;";"0.0";"0";"100532";"100516";"0";"100516";"16";"347962";"49698"
;"SILVA (only NR);Bacteria;Bacillota;BRH-c20a;";"0.0";"0";"32";"32";"0";"32";"0";"448446";"49698"
;"SILVA (only NR);Bacteria;Bacillota;BRH-c20a;Incertae Sedis;";"0.0";"0";"32";"32";"0";"32";"0";"448446";"49698"
;"SILVA (only NR);Bacteria;Bacillota;BRH-c20a;Incertae Sedis;Incertae Sedis;";"0.0";"0";"32";"32";"0";"32";"0";"448446";"49698"
;"SILVA (only NR);Bacteria;Bacillota;BRH-c20a;Incertae Sedis;Incertae Sedis;Incertae Sedis;";"0.0";"0";"32";"32";"0";"32";"0";"448446";"49698"
;"SILVA (only NR);Bacteria;Bacillota;Bacilli;";"0.0";"0";"42704";"42697";"0";"42697";"7";"405781";"49698"
;"SILVA (only NR);Bacteria;Bacillota;Bacilli;Acholeplasmatales;";"0.0";"0";"752";"752";"0";"752";"0";"447726";"49698"
;"SILVA (only NR);Bacteria;Bacillota;Bacilli;Acholeplasmatales;Acholeplasmataceae;";"0.0";"0";"752";"752";"0";"752";"0";"447726";"49698"
;"SILVA (only NR);Bacteria;Bacillota;Bacilli;Acholeplasmatales;Acholeplasmataceae;Acholeplasma;";"0.0";"0";"203";"203";"0";"203";"0";"448275";"49698"
;"SILVA (only NR);Bacteria;Bacillota;Bacilli;Acholeplasmatales;Acholeplasmataceae;Anaeroplasma;";"0.0";"0";"63";"63";"0";"63";"0";"448415";"49698"
;"SILVA (only NR);Bacteria;Bacillota;Bacilli;Acholeplasmatales;Acholeplasmataceae;Candidatus Phytoplasma;";"0.0";"0";"468";"468";"0";"468";"0";"448010";"49698"
;"SILVA (only NR);Bacteria;Bacillota;Bacilli;Acholeplasmatales;Acholeplasmataceae;DMI;";"0.0";"0";"4";"4";"0";"4";"0";"448474";"49698"
;"SILVA (only NR);Bacteria;Bacillota;Bacilli;Acholeplasmatales;Acholeplasmataceae;EMP-G18;";"0.0";"0";"4";"4";"0";"4";"0";"448474";"49698"
;"SILVA (only NR);Bacteria;Bacillota;Bacilli;Acholeplasmatales;Acholeplasmataceae;EUB33-2;";"0.0";"0";"5";"5";"0";"5";"0";"448473";"49698"
;"SILVA (only NR);Bacteria;Bacillota;Bacilli;Acholeplasmatales;Acholeplasmataceae;NED5E9;";"0.0";"0";"3";"3";"0";"3";"0";"448475";"49698"
;"SILVA (only NR);Bacteria;Bacillota;Bacilli;Acholeplasmatales;Acholeplasmataceae;T2WK15B57;";"0.0";"0";"2";"2";"0";"2";"0";"448476";"49698"
;"SILVA (only NR);Bacteria;Bacillota;Bacilli;Alicyclobacillales;";"0.0";"0";"327";"327";"0";"327";"0";"448151";"49698"
;"SILVA (only NR);Bacteria;Bacillota;Bacilli;Alicyclobacillales;Alicyclobacillaceae;";"0.0";"0";"327";"327";"0";"327";"0";"448151";"49698"
;"SILVA (only NR);Bacteria;Bacillota;Bacilli;Alicyclobacillales;Alicyclobacillaceae;Acidibacillus;";"0.0";"0";"36";"36";"0";"36";"0";"448442";"49698"
;"SILVA (only NR);Bacteria;Bacillota;Bacilli;Alicyclobacillales;Alicyclobacillaceae;Alicyclobacillus;";"0.0";"0";"161";"161";"0";"161";"0";"448317";"49698"
;"SILVA (only NR);Bacteria;Bacillota;Bacilli;Alicyclobacillales;Alicyclobacillaceae;Effusibacillus;";"0.0";"0";"23";"23";"0";"23";"0";"448455";"49698"
;"SILVA (only NR);Bacteria;Bacillota;Bacilli;Alicyclobacillales;Alicyclobacillaceae;Tumebacillus;";"0.0";"0";"107";"107";"0";"107";"0";"448371";"49698"
;"SILVA (only NR);Bacteria;Bacillota;Bacilli;Aneurinibacillales;";"0.0";"0";"67";"67";"0";"67";"0";"448411";"49698"
;"SILVA (only NR);Bacteria;Bacillota;Bacilli;Aneurinibacillales;Aneurinibacillaceae;";"0.0";"0";"67";"67";"0";"67";"0";"448411";"49698"
;"SILVA (only NR);Bacteria;Bacillota;Bacilli;Aneurinibacillales;Aneurinibacillaceae;Aneurinibacillus;";"0.0";"0";"67";"67";"0";"67";"0";"448411";"49698"
;"SILVA (only NR);Bacteria;Bacillota;Bacilli;Bacillales;";"0.0";"0";"15844";"15842";"0";"15842";"2";"432636";"49698"
;"SILVA (only NR);Bacteria;Bacillota;Bacilli;Bacillales;Bacillaceae;";"0.0";"0";"13752";"13751";"0";"13751";"1";"434727";"49698"
;"SILVA (only NR);Bacteria;Bacillota;Bacilli;Bacillales;Bacillaceae;Aeribacillus;";"0.0";"0";"51";"51";"0";"51";"0";"448427";"49698"
;"SILVA (only NR);Bacteria;Bacillota;Bacilli;Bacillales;Bacillaceae;Alkalibacillus;";"0.0";"0";"17";"17";"0";"17";"0";"448461";"49698"
;"SILVA (only NR);Bacteria;Bacillota;Bacilli;Bacillales;Bacillaceae;Alkalicoccobacillus;";"0.0";"0";"22";"22";"0";"22";"0";"448456";"49698"
;"SILVA (only NR);Bacteria;Bacillota;Bacilli;Bacillales;Bacillaceae;Alkalihalobacillus;";"0.0";"0";"27";"27";"0";"27";"0";"448451";"49698"
;"SILVA (only NR);Bacteria;Bacillota;Bacilli;Bacillales;Bacillaceae;Alkalihalobacterium;";"0.0";"0";"6";"6";"0";"6";"0";"448472";"49698"
;"SILVA (only NR);Bacteria;Bacillota;Bacilli;Bacillales;Bacillaceae;Alkalihalophilus;";"0.0";"0";"34";"34";"0";"34";"0";"448444";"49698"
;"SILVA (only NR);Bacteria;Bacillota;Bacilli;Bacillales;Bacillaceae;Alkalilactibacillus;";"0.0";"0";"9";"9";"0";"9";"0";"448469";"49698"
;"SILVA (only NR);Bacteria;Bacillota;Bacilli;Bacillales;Bacillaceae;Allobacillus;";"0.0";"0";"7";"7";"0";"7";"0";"448471";"49698"
;"SILVA (only NR);Bacteria;Bacillota;Bacilli;Bacillales;Bacillaceae;Amphibacillus;";"0.0";"0";"22";"22";"0";"22";"0";"448456";"49698"
;"SILVA (only NR);Bacteria;Bacillota;Bacilli;Bacillales;Bacillaceae;Anaerobacillus;";"0.0";"0";"43";"43";"0";"43";"0";"448435";"49698"
;"SILVA (only NR);Bacteria;Bacillota;Bacilli;Bacillales;Bacillaceae;Anoxybacillus;";"0.0";"0";"753";"753";"0";"753";"0";"447725";"49698"
;"SILVA (only NR);Bacteria;Bacillota;Bacilli;Bacillales;Bacillaceae;Aquibacillus;";"0.0";"0";"10";"10";"0";"10";"0";"448468";"49698"
;"SILVA (only NR);Bacteria;Bacillota;Bacilli;Bacillales;Bacillaceae;Aquisalibacillus;";"0.0";"0";"4";"4";"0";"4";"0";"448474";"49698"
;"SILVA (only NR);Bacteria;Bacillota;Bacilli;Bacillales;Bacillaceae;Aureibacillus;";"0.0";"0";"4";"4";"0";"4";"0";"448474";"49698"
;"SILVA (only NR);Bacteria;Bacillota;Bacilli;Bacillales;Bacillaceae;Bacillus;";"0.0";"0";"7505";"7505";"0";"7505";"0";"440973";"49698"
;"SILVA (only NR);Bacteria;Bacillota;Bacilli;Bacillales;Bacillaceae;Caldibacillus;";"0.0";"0";"15";"15";"0";"15";"0";"448463";"49698"
;"SILVA (only NR);Bacteria;Bacillota;Bacilli;Bacillales;Bacillaceae;Calditerricola;";"0.0";"0";"4";"4";"0";"4";"0";"448474";"49698"
;"SILVA (only NR);Bacteria;Bacillota;Bacilli;Bacillales;Bacillaceae;Cerasibacillus;";"0.0";"0";"8";"8";"0";"8";"0";"448470";"49698"
;"SILVA (only NR);Bacteria;Bacillota;Bacilli;Bacillales;Bacillaceae;Compostibacillus;";"0.0";"0";"4";"4";"0";"4";"0";"448474";"49698"
;"SILVA (only NR);Bacteria;Bacillota;Bacilli;Bacillales;Bacillaceae;Cytobacillus;";"0.0";"0";"27";"27";"0";"27";"0";"448451";"49698"
;"SILVA (only NR);Bacteria;Bacillota;Bacilli;Bacillales;Bacillaceae;Desertibacillus;";"0.0";"0";"1";"1";"0";"1";"0";"448477";"49698"
;"SILVA (only NR);Bacteria;Bacillota;Bacilli;Bacillales;Bacillaceae;Ectobacillus;";"0.0";"0";"27";"27";"0";"27";"0";"448451";"49698"
;"SILVA (only NR);Bacteria;Bacillota;Bacilli;Bacillales;Bacillaceae;Falsibacillus;";"0.0";"0";"2";"2";"0";"2";"0";"448476";"49698"
;"SILVA (only NR);Bacteria;Bacillota;Bacilli;Bacillales;Bacillaceae;Ferdinandcohnia;";"0.0";"0";"34";"34";"0";"34";"0";"448444";"49698"
;"SILVA (only NR);Bacteria;Bacillota;Bacilli;Bacillales;Bacillaceae;Fermentibacillus;";"0.0";"0";"4";"4";"0";"4";"0";"448474";"49698"
;"SILVA (only NR);Bacteria;Bacillota;Bacilli;Bacillales;Bacillaceae;Fictibacillus;";"0.0";"0";"86";"86";"0";"86";"0";"448392";"49698"
;"SILVA (only NR);Bacteria;Bacillota;Bacilli;Bacillales;Bacillaceae;Filobacillus;";"0.0";"0";"3";"3";"0";"3";"0";"448475";"49698"
;"SILVA (only NR);Bacteria;Bacillota;Bacilli;Bacillales;Bacillaceae;Geobacillus;";"0.0";"0";"496";"496";"0";"496";"0";"447982";"49698"
;"SILVA (only NR);Bacteria;Bacillota;Bacilli;Bacillales;Bacillaceae;Gottfriedia;";"0.0";"0";"52";"52";"0";"52";"0";"448426";"49698"
;"SILVA (only NR);Bacteria;Bacillota;Bacilli;Bacillales;Bacillaceae;Gracilibacillus;";"0.0";"0";"48";"48";"0";"48";"0";"448430";"49698"
;"SILVA (only NR);Bacteria;Bacillota;Bacilli;Bacillales;Bacillaceae;Halalkalibacillus;";"0.0";"0";"3";"3";"0";"3";"0";"448475";"49698"
;"SILVA (only NR);Bacteria;Bacillota;Bacilli;Bacillales;Bacillaceae;Halalkalibacter;";"0.0";"0";"106";"106";"0";"106";"0";"448372";"49698"
;"SILVA (only NR);Bacteria;Bacillota;Bacilli;Bacillales;Bacillaceae;Halalkalibacterium;";"0.0";"0";"49";"49";"0";"49";"0";"448429";"49698"
;"SILVA (only NR);Bacteria;Bacillota;Bacilli;Bacillales;Bacillaceae;Halobacillus;";"0.0";"0";"164";"164";"0";"164";"0";"448314";"49698"
;"SILVA (only NR);Bacteria;Bacillota;Bacilli;Bacillales;Bacillaceae;Halolactibacillus;";"0.0";"0";"33";"33";"0";"33";"0";"448445";"49698"
;"SILVA (only NR);Bacteria;Bacillota;Bacilli;Bacillales;Bacillaceae;Heyndrickxia;";"0.0";"0";"30";"30";"0";"30";"0";"448448";"49698"
;"SILVA (only NR);Bacteria;Bacillota;Bacilli;Bacillales;Bacillaceae;Incertae Sedis;";"0.0";"0";"76";"76";"0";"76";"0";"448402";"49698"
;"SILVA (only NR);Bacteria;Bacillota;Bacilli;Bacillales;Bacillaceae;Lederbergia;";"0.0";"0";"48";"48";"0";"48";"0";"448430";"49698"
;"SILVA (only NR);Bacteria;Bacillota;Bacilli;Bacillales;Bacillaceae;Lentibacillus;";"0.0";"0";"21";"21";"0";"21";"0";"448457";"49698"
;"SILVA (only NR);Bacteria;Bacillota;Bacilli;Bacillales;Bacillaceae;Litchfieldia;";"0.0";"0";"69";"69";"0";"69";"0";"448409";"49698"
;"SILVA (only NR);Bacteria;Bacillota;Bacilli;Bacillales;Bacillaceae;Lottiidibacillus;";"0.0";"0";"2";"2";"0";"2";"0";"448476";"49698"
;"SILVA (only NR);Bacteria;Bacillota;Bacilli;Bacillales;Bacillaceae;Margalitia;";"0.0";"0";"1";"1";"0";"1";"0";"448477";"49698"
;"SILVA (only NR);Bacteria;Bacillota;Bacilli;Bacillales;Bacillaceae;Melghiribacillus;";"0.0";"0";"2";"2";"0";"2";"0";"448476";"49698"
;"SILVA (only NR);Bacteria;Bacillota;Bacilli;Bacillales;Bacillaceae;Mesobacillus;";"0.0";"0";"186";"186";"0";"186";"0";"448292";"49698"
;"SILVA (only NR);Bacteria;Bacillota;Bacilli;Bacillales;Bacillaceae;Metabacillus;";"0.0";"0";"225";"225";"0";"225";"0";"448253";"49698"
;"SILVA (only NR);Bacteria;Bacillota;Bacilli;Bacillales;Bacillaceae;Microaerobacter;";"0.0";"0";"1";"1";"0";"1";"0";"448477";"49698"
;"SILVA (only NR);Bacteria;Bacillota;Bacilli;Bacillales;Bacillaceae;Natronobacillus;";"0.0";"0";"1";"1";"0";"1";"0";"448477";"49698"
;"SILVA (only NR);Bacteria;Bacillota;Bacilli;Bacillales;Bacillaceae;Neobacillus;";"0.0";"0";"353";"353";"0";"353";"0";"448125";"49698"
;"SILVA (only NR);Bacteria;Bacillota;Bacilli;Bacillales;Bacillaceae;Niallia;";"0.0";"0";"288";"288";"0";"288";"0";"448190";"49698"
;"SILVA (only NR);Bacteria;Bacillota;Bacilli;Bacillales;Bacillaceae;Oceanobacillus;";"0.0";"0";"194";"194";"0";"194";"0";"448284";"49698"
;"SILVA (only NR);Bacteria;Bacillota;Bacilli;Bacillales;Bacillaceae;Ornithinibacillus;";"0.0";"0";"24";"24";"0";"24";"0";"448454";"49698"
;"SILVA (only NR);Bacteria;Bacillota;Bacilli;Bacillales;Bacillaceae;Parageobacillus;";"0.0";"0";"99";"99";"0";"99";"0";"448379";"49698"
;"SILVA (only NR);Bacteria;Bacillota;Bacilli;Bacillales;Bacillaceae;Paraliobacillus;";"0.0";"0";"10";"10";"0";"10";"0";"448468";"49698"
;"SILVA (only NR);Bacteria;Bacillota;Bacilli;Bacillales;Bacillaceae;Paucisalibacillus;";"0.0";"0";"10";"10";"0";"10";"0";"448468";"49698"
;"SILVA (only NR);Bacteria;Bacillota;Bacilli;Bacillales;Bacillaceae;Pelagirhabdus;";"0.0";"0";"3";"3";"0";"3";"0";"448475";"49698"
;"SILVA (only NR);Bacteria;Bacillota;Bacilli;Bacillales;Bacillaceae;Peribacillus;";"0.0";"0";"374";"374";"0";"374";"0";"448104";"49698"
;"SILVA (only NR);Bacteria;Bacillota;Bacilli;Bacillales;Bacillaceae;Piscibacillus;";"0.0";"0";"11";"11";"0";"11";"0";"448467";"49698"
;"SILVA (only NR);Bacteria;Bacillota;Bacilli;Bacillales;Bacillaceae;Polygonibacillus;";"0.0";"0";"28";"28";"0";"28";"0";"448450";"49698"
;"SILVA (only NR);Bacteria;Bacillota;Bacilli;Bacillales;Bacillaceae;Pontibacillus;";"0.0";"0";"27";"27";"0";"27";"0";"448451";"49698"
;"SILVA (only NR);Bacteria;Bacillota;Bacilli;Bacillales;Bacillaceae;Priestia;";"0.0";"0";"1021";"1021";"0";"1021";"0";"447457";"49698"
;"SILVA (only NR);Bacteria;Bacillota;Bacilli;Bacillales;Bacillaceae;Pseudalkalibacillus;";"0.0";"0";"13";"13";"0";"13";"0";"448465";"49698"
;"SILVA (only NR);Bacteria;Bacillota;Bacilli;Bacillales;Bacillaceae;Pseudogracilibacillus;";"0.0";"0";"18";"18";"0";"18";"0";"448460";"49698"
;"SILVA (only NR);Bacteria;Bacillota;Bacilli;Bacillales;Bacillaceae;Pueribacillus;";"0.0";"0";"7";"7";"0";"7";"0";"448471";"49698"
;"SILVA (only NR);Bacteria;Bacillota;Bacilli;Bacillales;Bacillaceae;Rossellomorea;";"0.0";"0";"292";"292";"0";"292";"0";"448186";"49698"
;"SILVA (only NR);Bacteria;Bacillota;Bacilli;Bacillales;Bacillaceae;Saccharococcus;";"0.0";"0";"2";"2";"0";"2";"0";"448476";"49698"
;"SILVA (only NR);Bacteria;Bacillota;Bacilli;Bacillales;Bacillaceae;Salimicrobium;";"0.0";"0";"26";"26";"0";"26";"0";"448452";"49698"
;"SILVA (only NR);Bacteria;Bacillota;Bacilli;Bacillales;Bacillaceae;Salinibacillus;";"0.0";"0";"4";"4";"0";"4";"0";"448474";"49698"
;"SILVA (only NR);Bacteria;Bacillota;Bacilli;Bacillales;Bacillaceae;Salirhabdus;";"0.0";"0";"6";"6";"0";"6";"0";"448472";"49698"
;"SILVA (only NR);Bacteria;Bacillota;Bacilli;Bacillales;Bacillaceae;Saliterribacillus;";"0.0";"0";"3";"3";"0";"3";"0";"448475";"49698"
;"SILVA (only NR);Bacteria;Bacillota;Bacilli;Bacillales;Bacillaceae;Schinkia;";"0.0";"0";"34";"34";"0";"34";"0";"448444";"49698"
;"SILVA (only NR);Bacteria;Bacillota;Bacilli;Bacillales;Bacillaceae;Sediminibacillus;";"0.0";"0";"7";"7";"0";"7";"0";"448471";"49698"
;"SILVA (only NR);Bacteria;Bacillota;Bacilli;Bacillales;Bacillaceae;Shouchella;";"0.0";"0";"93";"92";"0";"92";"1";"448386";"49698"
;"SILVA (only NR);Bacteria;Bacillota;Bacilli;Bacillales;Bacillaceae;Siminovitchia;";"0.0";"0";"40";"40";"0";"40";"0";"448438";"49698"
;"SILVA (only NR);Bacteria;Bacillota;Bacilli;Bacillales;Bacillaceae;Sinibacillus;";"0.0";"0";"4";"4";"0";"4";"0";"448474";"49698"
;"SILVA (only NR);Bacteria;Bacillota;Bacilli;Bacillales;Bacillaceae;Streptohalobacillus;";"0.0";"0";"1";"1";"0";"1";"0";"448477";"49698"
;"SILVA (only NR);Bacteria;Bacillota;Bacilli;Bacillales;Bacillaceae;Sutcliffiella;";"0.0";"0";"91";"91";"0";"91";"0";"448387";"49698"
;"SILVA (only NR);Bacteria;Bacillota;Bacilli;Bacillales;Bacillaceae;Swionibacillus;";"0.0";"0";"3";"3";"0";"3";"0";"448475";"49698"
;"SILVA (only NR);Bacteria;Bacillota;Bacilli;Bacillales;Bacillaceae;Tenuibacillus;";"0.0";"0";"3";"3";"0";"3";"0";"448475";"49698"
;"SILVA (only NR);Bacteria;Bacillota;Bacilli;Bacillales;Bacillaceae;Tepidibacillus;";"0.0";"0";"7";"7";"0";"7";"0";"448471";"49698"
;"SILVA (only NR);Bacteria;Bacillota;Bacilli;Bacillales;Bacillaceae;Terribacillus;";"0.0";"0";"22";"22";"0";"22";"0";"448456";"49698"
;"SILVA (only NR);Bacteria;Bacillota;Bacilli;Bacillales;Bacillaceae;Thalassobacillus;";"0.0";"0";"20";"20";"0";"20";"0";"448458";"49698"
;"SILVA (only NR);Bacteria;Bacillota;Bacilli;Bacillales;Bacillaceae;Thermolongibacillus;";"0.0";"0";"2";"2";"0";"2";"0";"448476";"49698"
;"SILVA (only NR);Bacteria;Bacillota;Bacilli;Bacillales;Bacillaceae;Ureibacillus;";"0.0";"0";"28";"28";"0";"28";"0";"448450";"49698"
;"SILVA (only NR);Bacteria;Bacillota;Bacilli;Bacillales;Bacillaceae;Virgibacillus;";"0.0";"0";"176";"176";"0";"176";"0";"448302";"49698"
;"SILVA (only NR);Bacteria;Bacillota;Bacilli;Bacillales;Bacillaceae;Vulcanibacillus;";"0.0";"0";"17";"17";"0";"17";"0";"448461";"49698"
;"SILVA (only NR);Bacteria;Bacillota;Bacilli;Bacillales;Bacillaceae;Weizmannia;";"0.0";"0";"49";"49";"0";"49";"0";"448429";"49698"
;"SILVA (only NR);Bacteria;Bacillota;Bacilli;Bacillales;Incertae Sedis;";"0.0";"0";"1";"1";"0";"1";"0";"448477";"49698"
;"SILVA (only NR);Bacteria;Bacillota;Bacilli;Bacillales;Incertae Sedis;Incertae Sedis;";"0.0";"0";"1";"1";"0";"1";"0";"448477";"49698"
;"SILVA (only NR);Bacteria;Bacillota;Bacilli;Bacillales;Marinococcaceae;";"0.0";"0";"105";"104";"0";"104";"1";"448374";"49698"
;"SILVA (only NR);Bacteria;Bacillota;Bacilli;Bacillales;Marinococcaceae;Aidingibacillus;";"0.0";"0";"1";"1";"0";"1";"0";"448477";"49698"
;"SILVA (only NR);Bacteria;Bacillota;Bacilli;Bacillales;Marinococcaceae;Aliibacillus;";"0.0";"0";"1";"1";"0";"1";"0";"448477";"49698"
;"SILVA (only NR);Bacteria;Bacillota;Bacilli;Bacillales;Marinococcaceae;Alteribacillus;";"0.0";"0";"19";"19";"0";"19";"0";"448459";"49698"
;"SILVA (only NR);Bacteria;Bacillota;Bacilli;Bacillales;Marinococcaceae;Geomicrobium;";"0.0";"0";"9";"9";"0";"9";"0";"448469";"49698"
;"SILVA (only NR);Bacteria;Bacillota;Bacilli;Bacillales;Marinococcaceae;Incertae Sedis;";"0.0";"0";"3";"3";"0";"3";"0";"448475";"49698"
;"SILVA (only NR);Bacteria;Bacillota;Bacilli;Bacillales;Marinococcaceae;Marinococcus;";"0.0";"0";"47";"46";"0";"46";"1";"448432";"49698"
;"SILVA (only NR);Bacteria;Bacillota;Bacilli;Bacillales;Marinococcaceae;Natribacillus;";"0.0";"0";"5";"5";"0";"5";"0";"448473";"49698"
;"SILVA (only NR);Bacteria;Bacillota;Bacilli;Bacillales;Marinococcaceae;Salibacterium;";"0.0";"0";"11";"11";"0";"11";"0";"448467";"49698"
;"SILVA (only NR);Bacteria;Bacillota;Bacilli;Bacillales;Marinococcaceae;Salsuginibacillus;";"0.0";"0";"5";"5";"0";"5";"0";"448473";"49698"
;"SILVA (only NR);Bacteria;Bacillota;Bacilli;Bacillales;Marinococcaceae;Sinobaca;";"0.0";"0";"4";"4";"0";"4";"0";"448474";"49698"
;"SILVA (only NR);Bacteria;Bacillota;Bacilli;Bacillales;Planococcaceae;";"0.0";"0";"1802";"1802";"0";"1802";"0";"446676";"49698"
;"SILVA (only NR);Bacteria;Bacillota;Bacilli;Bacillales;Planococcaceae;Bhargavaea;";"0.0";"0";"30";"30";"0";"30";"0";"448448";"49698"
;"SILVA (only NR);Bacteria;Bacillota;Bacilli;Bacillales;Planococcaceae;Caryophanon;";"0.0";"0";"9";"9";"0";"9";"0";"448469";"49698"
;"SILVA (only NR);Bacteria;Bacillota;Bacilli;Bacillales;Planococcaceae;Chryseomicrobium;";"0.0";"0";"29";"29";"0";"29";"0";"448449";"49698"
;"SILVA (only NR);Bacteria;Bacillota;Bacilli;Bacillales;Planococcaceae;Chungangia;";"0.0";"0";"6";"6";"0";"6";"0";"448472";"49698"
;"SILVA (only NR);Bacteria;Bacillota;Bacilli;Bacillales;Planococcaceae;Domibacillus;";"0.0";"0";"42";"42";"0";"42";"0";"448436";"49698"
;"SILVA (only NR);Bacteria;Bacillota;Bacilli;Bacillales;Planococcaceae;Incertae Sedis;";"0.0";"0";"65";"65";"0";"65";"0";"448413";"49698"
;"SILVA (only NR);Bacteria;Bacillota;Bacilli;Bacillales;Planococcaceae;Indiicoccus;";"0.0";"0";"2";"2";"0";"2";"0";"448476";"49698"
;"SILVA (only NR);Bacteria;Bacillota;Bacilli;Bacillales;Planococcaceae;Jeotgalibacillus;";"0.0";"0";"31";"31";"0";"31";"0";"448447";"49698"
;"SILVA (only NR);Bacteria;Bacillota;Bacilli;Bacillales;Planococcaceae;Kurthia;";"0.0";"0";"55";"55";"0";"55";"0";"448423";"49698"
;"SILVA (only NR);Bacteria;Bacillota;Bacilli;Bacillales;Planococcaceae;Lysinibacillus;";"0.0";"0";"707";"707";"0";"707";"0";"447771";"49698"
;"SILVA (only NR);Bacteria;Bacillota;Bacilli;Bacillales;Planococcaceae;Metasolibacillus;";"0.0";"0";"1";"1";"0";"1";"0";"448477";"49698"
;"SILVA (only NR);Bacteria;Bacillota;Bacilli;Bacillales;Planococcaceae;Paenisporosarcina;";"0.0";"0";"47";"47";"0";"47";"0";"448431";"49698"
;"SILVA (only NR);Bacteria;Bacillota;Bacilli;Bacillales;Planococcaceae;Planococcus;";"0.0";"0";"329";"329";"0";"329";"0";"448149";"49698"
;"SILVA (only NR);Bacteria;Bacillota;Bacilli;Bacillales;Planococcaceae;Psychrobacillus;";"0.0";"0";"64";"64";"0";"64";"0";"448414";"49698"
;"SILVA (only NR);Bacteria;Bacillota;Bacilli;Bacillales;Planococcaceae;Rummeliibacillus;";"0.0";"0";"31";"31";"0";"31";"0";"448447";"49698"
;"SILVA (only NR);Bacteria;Bacillota;Bacilli;Bacillales;Planococcaceae;Savagea;";"0.0";"0";"3";"3";"0";"3";"0";"448475";"49698"
;"SILVA (only NR);Bacteria;Bacillota;Bacilli;Bacillales;Planococcaceae;Solibacillus;";"0.0";"0";"132";"132";"0";"132";"0";"448346";"49698"
;"SILVA (only NR);Bacteria;Bacillota;Bacilli;Bacillales;Planococcaceae;Sporosarcina;";"0.0";"0";"207";"207";"0";"207";"0";"448271";"49698"
;"SILVA (only NR);Bacteria;Bacillota;Bacilli;Bacillales;Planococcaceae;Viridibacillus;";"0.0";"0";"10";"10";"0";"10";"0";"448468";"49698"
;"SILVA (only NR);Bacteria;Bacillota;Bacilli;Bacillales;Planococcaceae;[Renibacterium] salmoninarum group;";"0.0";"0";"2";"2";"0";"2";"0";"448476";"49698"
;"SILVA (only NR);Bacteria;Bacillota;Bacilli;Bacillales;Salisediminibacteriaceae;";"0.0";"0";"91";"91";"0";"91";"0";"448387";"49698"
;"SILVA (only NR);Bacteria;Bacillota;Bacilli;Bacillales;Salisediminibacteriaceae;Alkalicoccus;";"0.0";"0";"13";"13";"0";"13";"0";"448465";"49698"
;"SILVA (only NR);Bacteria;Bacillota;Bacilli;Bacillales;Salisediminibacteriaceae;Alteribacter;";"0.0";"0";"13";"13";"0";"13";"0";"448465";"49698"
;"SILVA (only NR);Bacteria;Bacillota;Bacilli;Bacillales;Salisediminibacteriaceae;Evansella;";"0.0";"0";"22";"22";"0";"22";"0";"448456";"49698"
;"SILVA (only NR);Bacteria;Bacillota;Bacilli;Bacillales;Salisediminibacteriaceae;Salipaludibacillus;";"0.0";"0";"26";"26";"0";"26";"0";"448452";"49698"
;"SILVA (only NR);Bacteria;Bacillota;Bacilli;Bacillales;Salisediminibacteriaceae;Salisediminibacterium;";"0.0";"0";"15";"15";"0";"15";"0";"448463";"49698"
;"SILVA (only NR);Bacteria;Bacillota;Bacilli;Bacillales;Salisediminibacteriaceae;Texcoconibacillus;";"0.0";"0";"2";"2";"0";"2";"0";"448476";"49698"
;"SILVA (only NR);Bacteria;Bacillota;Bacilli;Bacillales;Sporolactobacillaceae;";"0.0";"0";"93";"93";"0";"93";"0";"448385";"49698"
;"SILVA (only NR);Bacteria;Bacillota;Bacilli;Bacillales;Sporolactobacillaceae;Caenibacillus;";"0.0";"0";"2";"2";"0";"2";"0";"448476";"49698"
;"SILVA (only NR);Bacteria;Bacillota;Bacilli;Bacillales;Sporolactobacillaceae;Camelliibacillus;";"0.0";"0";"1";"1";"0";"1";"0";"448477";"49698"
;"SILVA (only NR);Bacteria;Bacillota;Bacilli;Bacillales;Sporolactobacillaceae;Incertae Sedis;";"0.0";"0";"3";"3";"0";"3";"0";"448475";"49698"
;"SILVA (only NR);Bacteria;Bacillota;Bacilli;Bacillales;Sporolactobacillaceae;Pullulanibacillus;";"0.0";"0";"12";"12";"0";"12";"0";"448466";"49698"
;"SILVA (only NR);Bacteria;Bacillota;Bacilli;Bacillales;Sporolactobacillaceae;Scopulibacillus;";"0.0";"0";"4";"4";"0";"4";"0";"448474";"49698"
;"SILVA (only NR);Bacteria;Bacillota;Bacilli;Bacillales;Sporolactobacillaceae;Sporolactobacillus;";"0.0";"0";"67";"67";"0";"67";"0";"448411";"49698"
;"SILVA (only NR);Bacteria;Bacillota;Bacilli;Bacillales;Sporolactobacillaceae;Terrilactibacillus;";"0.0";"0";"3";"3";"0";"3";"0";"448475";"49698"
;"SILVA (only NR);Bacteria;Bacillota;Bacilli;Bacillales;Sporolactobacillaceae;Tuberibacillus;";"0.0";"0";"1";"1";"0";"1";"0";"448477";"49698"
;"SILVA (only NR);Bacteria;Bacillota;Bacilli;Brevibacillales;";"0.0";"0";"405";"405";"0";"405";"0";"448073";"49698"
;"SILVA (only NR);Bacteria;Bacillota;Bacilli;Brevibacillales;Brevibacillaceae;";"0.0";"0";"405";"405";"0";"405";"0";"448073";"49698"
;"SILVA (only NR);Bacteria;Bacillota;Bacilli;Brevibacillales;Brevibacillaceae;Brevibacillus;";"0.0";"0";"405";"405";"0";"405";"0";"448073";"49698"
;"SILVA (only NR);Bacteria;Bacillota;Bacilli;Caldalkalibacillales;";"0.0";"0";"7";"7";"0";"7";"0";"448471";"49698"
;"SILVA (only NR);Bacteria;Bacillota;Bacilli;Caldalkalibacillales;Caldalkalibacillaceae;";"0.0";"0";"7";"7";"0";"7";"0";"448471";"49698"
;"SILVA (only NR);Bacteria;Bacillota;Bacilli;Caldalkalibacillales;Caldalkalibacillaceae;Caldalkalibacillus;";"0.0";"0";"7";"7";"0";"7";"0";"448471";"49698"
;"SILVA (only NR);Bacteria;Bacillota;Bacilli;Desulfuribacillales;";"0.0";"0";"11";"11";"0";"11";"0";"448467";"49698"
;"SILVA (only NR);Bacteria;Bacillota;Bacilli;Desulfuribacillales;Desulfuribacillaceae;";"0.0";"0";"11";"11";"0";"11";"0";"448467";"49698"
;"SILVA (only NR);Bacteria;Bacillota;Bacilli;Desulfuribacillales;Desulfuribacillaceae;Desulfuribacillus;";"0.0";"0";"11";"11";"0";"11";"0";"448467";"49698"
;"SILVA (only NR);Bacteria;Bacillota;Bacilli;Erysipelotrichales;";"0.0";"0";"2343";"2343";"0";"2343";"0";"446135";"49698"
;"SILVA (only NR);Bacteria;Bacillota;Bacilli;Erysipelotrichales;Erysipelatoclostridiaceae;";"0.0";"0";"743";"743";"0";"743";"0";"447735";"49698"
;"SILVA (only NR);Bacteria;Bacillota;Bacilli;Erysipelotrichales;Erysipelatoclostridiaceae;Asteroleplasma;";"0.0";"0";"18";"18";"0";"18";"0";"448460";"49698"
;"SILVA (only NR);Bacteria;Bacillota;Bacilli;Erysipelotrichales;Erysipelatoclostridiaceae;Catenibacterium;";"0.0";"0";"130";"130";"0";"130";"0";"448348";"49698"
;"SILVA (only NR);Bacteria;Bacillota;Bacilli;Erysipelotrichales;Erysipelatoclostridiaceae;Coprobacillus;";"0.0";"0";"10";"10";"0";"10";"0";"448468";"49698"
;"SILVA (only NR);Bacteria;Bacillota;Bacilli;Erysipelotrichales;Erysipelatoclostridiaceae;Eggerthia;";"0.0";"0";"10";"10";"0";"10";"0";"448468";"49698"
;"SILVA (only NR);Bacteria;Bacillota;Bacilli;Erysipelotrichales;Erysipelatoclostridiaceae;Erysipelotrichaceae UCG-002;";"0.0";"0";"40";"40";"0";"40";"0";"448438";"49698"
;"SILVA (only NR);Bacteria;Bacillota;Bacilli;Erysipelotrichales;Erysipelatoclostridiaceae;Erysipelotrichaceae UCG-003;";"0.0";"0";"118";"118";"0";"118";"0";"448360";"49698"
;"SILVA (only NR);Bacteria;Bacillota;Bacilli;Erysipelotrichales;Erysipelatoclostridiaceae;Incertae Sedis;";"0.0";"0";"23";"23";"0";"23";"0";"448455";"49698"
;"SILVA (only NR);Bacteria;Bacillota;Bacilli;Erysipelotrichales;Erysipelatoclostridiaceae;Kandleria;";"0.0";"0";"2";"2";"0";"2";"0";"448476";"49698"
;"SILVA (only NR);Bacteria;Bacillota;Bacilli;Erysipelotrichales;Erysipelatoclostridiaceae;Longibaculum;";"0.0";"0";"40";"40";"0";"40";"0";"448438";"49698"
;"SILVA (only NR);Bacteria;Bacillota;Bacilli;Erysipelotrichales;Erysipelatoclostridiaceae;Massiliomicrobiota;";"0.0";"0";"50";"50";"0";"50";"0";"448428";"49698"
;"SILVA (only NR);Bacteria;Bacillota;Bacilli;Erysipelotrichales;Erysipelatoclostridiaceae;Sharpea;";"0.0";"0";"7";"7";"0";"7";"0";"448471";"49698"
;"SILVA (only NR);Bacteria;Bacillota;Bacilli;Erysipelotrichales;Erysipelatoclostridiaceae;Tannockella;";"0.0";"0";"2";"2";"0";"2";"0";"448476";"49698"
;"SILVA (only NR);Bacteria;Bacillota;Bacilli;Erysipelotrichales;Erysipelatoclostridiaceae;Thomasclavelia;";"0.0";"0";"106";"106";"0";"106";"0";"448372";"49698"
;"SILVA (only NR);Bacteria;Bacillota;Bacilli;Erysipelotrichales;Erysipelatoclostridiaceae;UCG-004;";"0.0";"0";"187";"187";"0";"187";"0";"448291";"49698"
;"SILVA (only NR);Bacteria;Bacillota;Bacilli;Erysipelotrichales;Erysipelotrichaceae;";"0.0";"0";"1589";"1589";"0";"1589";"0";"446889";"49698"
;"SILVA (only NR);Bacteria;Bacillota;Bacilli;Erysipelotrichales;Erysipelotrichaceae;Absiella;";"0.0";"0";"2";"2";"0";"2";"0";"448476";"49698"
;"SILVA (only NR);Bacteria;Bacillota;Bacilli;Erysipelotrichales;Erysipelotrichaceae;Allobaculum;";"0.0";"0";"16";"16";"0";"16";"0";"448462";"49698"
;"SILVA (only NR);Bacteria;Bacillota;Bacilli;Erysipelotrichales;Erysipelotrichaceae;Amedibacillus;";"0.0";"0";"3";"3";"0";"3";"0";"448475";"49698"
;"SILVA (only NR);Bacteria;Bacillota;Bacilli;Erysipelotrichales;Erysipelotrichaceae;Anaerorhabdus;";"0.0";"0";"44";"44";"0";"44";"0";"448434";"49698"
;"SILVA (only NR);Bacteria;Bacillota;Bacilli;Erysipelotrichales;Erysipelotrichaceae;Breznakia;";"0.0";"0";"10";"10";"0";"10";"0";"448468";"49698"
;"SILVA (only NR);Bacteria;Bacillota;Bacilli;Erysipelotrichales;Erysipelotrichaceae;Bulleidia;";"0.0";"0";"4";"4";"0";"4";"0";"448474";"49698"
;"SILVA (only NR);Bacteria;Bacillota;Bacilli;Erysipelotrichales;Erysipelotrichaceae;Catenisphaera;";"0.0";"0";"21";"21";"0";"21";"0";"448457";"49698"
;"SILVA (only NR);Bacteria;Bacillota;Bacilli;Erysipelotrichales;Erysipelotrichaceae;Culicoidibacter;";"0.0";"0";"40";"40";"0";"40";"0";"448438";"49698"
;"SILVA (only NR);Bacteria;Bacillota;Bacilli;Erysipelotrichales;Erysipelotrichaceae;Dielma;";"0.0";"0";"26";"26";"0";"26";"0";"448452";"49698"
;"SILVA (only NR);Bacteria;Bacillota;Bacilli;Erysipelotrichales;Erysipelotrichaceae;Dubosiella;";"0.0";"0";"73";"73";"0";"73";"0";"448405";"49698"
;"SILVA (only NR);Bacteria;Bacillota;Bacilli;Erysipelotrichales;Erysipelotrichaceae;Erysipelothrix;";"0.0";"0";"190";"190";"0";"190";"0";"448288";"49698"
;"SILVA (only NR);Bacteria;Bacillota;Bacilli;Erysipelotrichales;Erysipelotrichaceae;Erysipelotrichaceae UCG-006;";"0.0";"0";"17";"17";"0";"17";"0";"448461";"49698"
;"SILVA (only NR);Bacteria;Bacillota;Bacilli;Erysipelotrichales;Erysipelotrichaceae;Erysipelotrichaceae UCG-007;";"0.0";"0";"18";"18";"0";"18";"0";"448460";"49698"
;"SILVA (only NR);Bacteria;Bacillota;Bacilli;Erysipelotrichales;Erysipelotrichaceae;Erysipelotrichaceae UCG-008;";"0.0";"0";"2";"2";"0";"2";"0";"448476";"49698"
;"SILVA (only NR);Bacteria;Bacillota;Bacilli;Erysipelotrichales;Erysipelotrichaceae;Erysipelotrichaceae UCG-009;";"0.0";"0";"14";"14";"0";"14";"0";"448464";"49698"
;"SILVA (only NR);Bacteria;Bacillota;Bacilli;Erysipelotrichales;Erysipelotrichaceae;Faecalibaculum;";"0.0";"0";"424";"424";"0";"424";"0";"448054";"49698"
;"SILVA (only NR);Bacteria;Bacillota;Bacilli;Erysipelotrichales;Erysipelotrichaceae;Faecalicoccus;";"0.0";"0";"5";"5";"0";"5";"0";"448473";"49698"
;"SILVA (only NR);Bacteria;Bacillota;Bacilli;Erysipelotrichales;Erysipelotrichaceae;Faecalitalea;";"0.0";"0";"43";"43";"0";"43";"0";"448435";"49698"
;"SILVA (only NR);Bacteria;Bacillota;Bacilli;Erysipelotrichales;Erysipelotrichaceae;Holdemanella;";"0.0";"0";"182";"182";"0";"182";"0";"448296";"49698"
;"SILVA (only NR);Bacteria;Bacillota;Bacilli;Erysipelotrichales;Erysipelotrichaceae;Holdemania;";"0.0";"0";"7";"7";"0";"7";"0";"448471";"49698"
;"SILVA (only NR);Bacteria;Bacillota;Bacilli;Erysipelotrichales;Erysipelotrichaceae;Ileibacterium;";"0.0";"0";"7";"7";"0";"7";"0";"448471";"49698"
;"SILVA (only NR);Bacteria;Bacillota;Bacilli;Erysipelotrichales;Erysipelotrichaceae;Incertae Sedis;";"0.0";"0";"97";"97";"0";"97";"0";"448381";"49698"
;"SILVA (only NR);Bacteria;Bacillota;Bacilli;Erysipelotrichales;Erysipelotrichaceae;Longicatena;";"0.0";"0";"1";"1";"0";"1";"0";"448477";"49698"
;"SILVA (only NR);Bacteria;Bacillota;Bacilli;Erysipelotrichales;Erysipelotrichaceae;Merdibacter;";"0.0";"0";"5";"5";"0";"5";"0";"448473";"49698"
;"SILVA (only NR);Bacteria;Bacillota;Bacilli;Erysipelotrichales;Erysipelotrichaceae;Solobacterium;";"0.0";"0";"89";"89";"0";"89";"0";"448389";"49698"
;"SILVA (only NR);Bacteria;Bacillota;Bacilli;Erysipelotrichales;Erysipelotrichaceae;Turicibacter;";"0.0";"0";"144";"144";"0";"144";"0";"448334";"49698"
;"SILVA (only NR);Bacteria;Bacillota;Bacilli;Erysipelotrichales;Erysipelotrichaceae;[Clostridium] innocuum group;";"0.0";"0";"105";"105";"0";"105";"0";"448373";"49698"
;"SILVA (only NR);Bacteria;Bacillota;Bacilli;Erysipelotrichales;Incertae Sedis;";"0.0";"0";"11";"11";"0";"11";"0";"448467";"49698"
;"SILVA (only NR);Bacteria;Bacillota;Bacilli;Erysipelotrichales;Incertae Sedis;Incertae Sedis;";"0.0";"0";"11";"11";"0";"11";"0";"448467";"49698"
;"SILVA (only NR);Bacteria;Bacillota;Bacilli;Exiguobacterales;";"0.0";"0";"317";"317";"0";"317";"0";"448161";"49698"
;"SILVA (only NR);Bacteria;Bacillota;Bacilli;Exiguobacterales;Exiguobacteraceae;";"0.0";"0";"317";"317";"0";"317";"0";"448161";"49698"
;"SILVA (only NR);Bacteria;Bacillota;Bacilli;Exiguobacterales;Exiguobacteraceae;Exiguobacterium;";"0.0";"0";"317";"317";"0";"317";"0";"448161";"49698"
;"SILVA (only NR);Bacteria;Bacillota;Bacilli;Haloplasmatales;";"0.0";"0";"28";"28";"0";"28";"0";"448450";"49698"
;"SILVA (only NR);Bacteria;Bacillota;Bacilli;Haloplasmatales;Haloplasmataceae;";"0.0";"0";"28";"28";"0";"28";"0";"448450";"49698"
;"SILVA (only NR);Bacteria;Bacillota;Bacilli;Haloplasmatales;Haloplasmataceae;Haloplasma;";"0.0";"0";"28";"28";"0";"28";"0";"448450";"49698"
;"SILVA (only NR);Bacteria;Bacillota;Bacilli;Incertae Sedis;";"0.0";"0";"7";"7";"0";"7";"0";"448471";"49698"
;"SILVA (only NR);Bacteria;Bacillota;Bacilli;Incertae Sedis;Incertae Sedis;";"0.0";"0";"7";"7";"0";"7";"0";"448471";"49698"
;"SILVA (only NR);Bacteria;Bacillota;Bacilli;Incertae Sedis;Incertae Sedis;Incertae Sedis;";"0.0";"0";"7";"7";"0";"7";"0";"448471";"49698"
;"SILVA (only NR);Bacteria;Bacillota;Bacilli;Izemoplasmatales;";"0.0";"0";"107";"107";"0";"107";"0";"448371";"49698"
;"SILVA (only NR);Bacteria;Bacillota;Bacilli;Izemoplasmatales;Incertae Sedis;";"0.0";"0";"69";"69";"0";"69";"0";"448409";"49698"
;"SILVA (only NR);Bacteria;Bacillota;Bacilli;Izemoplasmatales;Incertae Sedis;Incertae Sedis;";"0.0";"0";"69";"69";"0";"69";"0";"448409";"49698"
;"SILVA (only NR);Bacteria;Bacillota;Bacilli;Izemoplasmatales;Izemoplasmataceae;";"0.0";"0";"38";"38";"0";"38";"0";"448440";"49698"
;"SILVA (only NR);Bacteria;Bacillota;Bacilli;Izemoplasmatales;Izemoplasmataceae;Incertae Sedis;";"0.0";"0";"15";"15";"0";"15";"0";"448463";"49698"
;"SILVA (only NR);Bacteria;Bacillota;Bacilli;Izemoplasmatales;Izemoplasmataceae;Izimaplasma;";"0.0";"0";"23";"23";"0";"23";"0";"448455";"49698"
;"SILVA (only NR);Bacteria;Bacillota;Bacilli;Kyrpidiales;";"0.0";"0";"20";"20";"0";"20";"0";"448458";"49698"
;"SILVA (only NR);Bacteria;Bacillota;Bacilli;Kyrpidiales;Kyrpidiaceae;";"0.0";"0";"20";"20";"0";"20";"0";"448458";"49698"
;"SILVA (only NR);Bacteria;Bacillota;Bacilli;Kyrpidiales;Kyrpidiaceae;Kyrpidia;";"0.0";"0";"20";"20";"0";"20";"0";"448458";"49698"
;"SILVA (only NR);Bacteria;Bacillota;Bacilli;Lactobacillales;";"0.0";"0";"13176";"13172";"0";"13172";"4";"435306";"49698"
;"SILVA (only NR);Bacteria;Bacillota;Bacilli;Lactobacillales;Aerococcaceae;";"0.0";"0";"264";"264";"0";"264";"0";"448214";"49698"
;"SILVA (only NR);Bacteria;Bacillota;Bacilli;Lactobacillales;Aerococcaceae;Abiotrophia;";"0.0";"0";"43";"43";"0";"43";"0";"448435";"49698"
;"SILVA (only NR);Bacteria;Bacillota;Bacilli;Lactobacillales;Aerococcaceae;Aerococcus;";"0.0";"0";"113";"113";"0";"113";"0";"448365";"49698"
;"SILVA (only NR);Bacteria;Bacillota;Bacilli;Lactobacillales;Aerococcaceae;Aerosphaera;";"0.0";"0";"11";"11";"0";"11";"0";"448467";"49698"
;"SILVA (only NR);Bacteria;Bacillota;Bacilli;Lactobacillales;Aerococcaceae;Atopobacter;";"0.0";"0";"1";"1";"0";"1";"0";"448477";"49698"
;"SILVA (only NR);Bacteria;Bacillota;Bacilli;Lactobacillales;Aerococcaceae;Bavariicoccus;";"0.0";"0";"3";"3";"0";"3";"0";"448475";"49698"
;"SILVA (only NR);Bacteria;Bacillota;Bacilli;Lactobacillales;Aerococcaceae;Dolosicoccus;";"0.0";"0";"2";"2";"0";"2";"0";"448476";"49698"
;"SILVA (only NR);Bacteria;Bacillota;Bacilli;Lactobacillales;Aerococcaceae;Eremococcus;";"0.0";"0";"7";"7";"0";"7";"0";"448471";"49698"
;"SILVA (only NR);Bacteria;Bacillota;Bacilli;Lactobacillales;Aerococcaceae;Facklamia;";"0.0";"0";"42";"42";"0";"42";"0";"448436";"49698"
;"SILVA (only NR);Bacteria;Bacillota;Bacilli;Lactobacillales;Aerococcaceae;Globicatella;";"0.0";"0";"14";"14";"0";"14";"0";"448464";"49698"
;"SILVA (only NR);Bacteria;Bacillota;Bacilli;Lactobacillales;Aerococcaceae;Ignavigranum;";"0.0";"0";"17";"17";"0";"17";"0";"448461";"49698"
;"SILVA (only NR);Bacteria;Bacillota;Bacilli;Lactobacillales;Aerococcaceae;Incertae Sedis;";"0.0";"0";"11";"11";"0";"11";"0";"448467";"49698"
;"SILVA (only NR);Bacteria;Bacillota;Bacilli;Lactobacillales;Carnobacteriaceae;";"0.0";"0";"772";"772";"0";"772";"0";"447706";"49698"
;"SILVA (only NR);Bacteria;Bacillota;Bacilli;Lactobacillales;Carnobacteriaceae;Alkalibacterium;";"0.0";"0";"40";"40";"0";"40";"0";"448438";"49698"
;"SILVA (only NR);Bacteria;Bacillota;Bacilli;Lactobacillales;Carnobacteriaceae;Allofustis;";"0.0";"0";"4";"4";"0";"4";"0";"448474";"49698"
;"SILVA (only NR);Bacteria;Bacillota;Bacilli;Lactobacillales;Carnobacteriaceae;Alloiococcus;";"0.0";"0";"26";"26";"0";"26";"0";"448452";"49698"
;"SILVA (only NR);Bacteria;Bacillota;Bacilli;Lactobacillales;Carnobacteriaceae;Atopococcus;";"0.0";"0";"8";"8";"0";"8";"0";"448470";"49698"
;"SILVA (only NR);Bacteria;Bacillota;Bacilli;Lactobacillales;Carnobacteriaceae;Atopostipes;";"0.0";"0";"60";"60";"0";"60";"0";"448418";"49698"
;"SILVA (only NR);Bacteria;Bacillota;Bacilli;Lactobacillales;Carnobacteriaceae;Carnobacterium;";"0.0";"0";"68";"68";"0";"68";"0";"448410";"49698"
;"SILVA (only NR);Bacteria;Bacillota;Bacilli;Lactobacillales;Carnobacteriaceae;Desemzia;";"0.0";"0";"27";"27";"0";"27";"0";"448451";"49698"
;"SILVA (only NR);Bacteria;Bacillota;Bacilli;Lactobacillales;Carnobacteriaceae;Dolosigranulum;";"0.0";"0";"125";"125";"0";"125";"0";"448353";"49698"
;"SILVA (only NR);Bacteria;Bacillota;Bacilli;Lactobacillales;Carnobacteriaceae;Granulicatella;";"0.0";"0";"225";"225";"0";"225";"0";"448253";"49698"
;"SILVA (only NR);Bacteria;Bacillota;Bacilli;Lactobacillales;Carnobacteriaceae;Incertae Sedis;";"0.0";"0";"27";"27";"0";"27";"0";"448451";"49698"
;"SILVA (only NR);Bacteria;Bacillota;Bacilli;Lactobacillales;Carnobacteriaceae;Isobaculum;";"0.0";"0";"1";"1";"0";"1";"0";"448477";"49698"
;"SILVA (only NR);Bacteria;Bacillota;Bacilli;Lactobacillales;Carnobacteriaceae;Jeotgalibaca;";"0.0";"0";"44";"44";"0";"44";"0";"448434";"49698"
;"SILVA (only NR);Bacteria;Bacillota;Bacilli;Lactobacillales;Carnobacteriaceae;Lacticigenium;";"0.0";"0";"5";"5";"0";"5";"0";"448473";"49698"
;"SILVA (only NR);Bacteria;Bacillota;Bacilli;Lactobacillales;Carnobacteriaceae;Marinilactibacillus;";"0.0";"0";"33";"33";"0";"33";"0";"448445";"49698"
;"SILVA (only NR);Bacteria;Bacillota;Bacilli;Lactobacillales;Carnobacteriaceae;Nostocoida;";"0.0";"0";"1";"1";"0";"1";"0";"448477";"49698"
;"SILVA (only NR);Bacteria;Bacillota;Bacilli;Lactobacillales;Carnobacteriaceae;Pisciglobus;";"0.0";"0";"3";"3";"0";"3";"0";"448475";"49698"
;"SILVA (only NR);Bacteria;Bacillota;Bacilli;Lactobacillales;Carnobacteriaceae;Trichococcus;";"0.0";"0";"75";"75";"0";"75";"0";"448403";"49698"
;"SILVA (only NR);Bacteria;Bacillota;Bacilli;Lactobacillales;Catellicoccaceae;";"0.0";"0";"7";"7";"0";"7";"0";"448471";"49698"
;"SILVA (only NR);Bacteria;Bacillota;Bacilli;Lactobacillales;Catellicoccaceae;Catellicoccus;";"0.0";"0";"7";"7";"0";"7";"0";"448471";"49698"
;"SILVA (only NR);Bacteria;Bacillota;Bacilli;Lactobacillales;Enterococcaceae;";"0.0";"0";"1600";"1600";"0";"1600";"0";"446878";"49698"
;"SILVA (only NR);Bacteria;Bacillota;Bacilli;Lactobacillales;Enterococcaceae;Enterococcus;";"0.0";"0";"1551";"1551";"0";"1551";"0";"446927";"49698"
;"SILVA (only NR);Bacteria;Bacillota;Bacilli;Lactobacillales;Enterococcaceae;Incertae Sedis;";"0.0";"0";"1";"1";"0";"1";"0";"448477";"49698"
;"SILVA (only NR);Bacteria;Bacillota;Bacilli;Lactobacillales;Enterococcaceae;Melissococcus;";"0.0";"0";"9";"9";"0";"9";"0";"448469";"49698"
;"SILVA (only NR);Bacteria;Bacillota;Bacilli;Lactobacillales;Enterococcaceae;Tetragenococcus;";"0.0";"0";"39";"39";"0";"39";"0";"448439";"49698"
;"SILVA (only NR);Bacteria;Bacillota;Bacilli;Lactobacillales;Incertae Sedis;";"0.0";"0";"17";"17";"0";"17";"0";"448461";"49698"
;"SILVA (only NR);Bacteria;Bacillota;Bacilli;Lactobacillales;Incertae Sedis;Incertae Sedis;";"0.0";"0";"17";"17";"0";"17";"0";"448461";"49698"
;"SILVA (only NR);Bacteria;Bacillota;Bacilli;Lactobacillales;Lactobacillaceae;";"0.0";"0";"4740";"4736";"0";"4736";"4";"443742";"49698"
;"SILVA (only NR);Bacteria;Bacillota;Bacilli;Lactobacillales;Lactobacillaceae;Agrilactobacillus;";"0.0";"0";"3";"3";"0";"3";"0";"448475";"49698"
;"SILVA (only NR);Bacteria;Bacillota;Bacilli;Lactobacillales;Lactobacillaceae;Amylolactobacillus;";"0.0";"0";"10";"10";"0";"10";"0";"448468";"49698"
;"SILVA (only NR);Bacteria;Bacillota;Bacilli;Lactobacillales;Lactobacillaceae;Apilactobacillus;";"0.0";"0";"42";"42";"0";"42";"0";"448436";"49698"
;"SILVA (only NR);Bacteria;Bacillota;Bacilli;Lactobacillales;Lactobacillaceae;Bombilactobacillus;";"0.0";"0";"19";"19";"0";"19";"0";"448459";"49698"
;"SILVA (only NR);Bacteria;Bacillota;Bacilli;Lactobacillales;Lactobacillaceae;Companilactobacillus;";"0.0";"0";"73";"73";"0";"73";"0";"448405";"49698"
;"SILVA (only NR);Bacteria;Bacillota;Bacilli;Lactobacillales;Lactobacillaceae;Dellaglioa;";"0.0";"0";"2";"2";"0";"2";"0";"448476";"49698"
;"SILVA (only NR);Bacteria;Bacillota;Bacilli;Lactobacillales;Lactobacillaceae;Fructilactobacillus;";"0.0";"0";"31";"31";"0";"31";"0";"448447";"49698"
;"SILVA (only NR);Bacteria;Bacillota;Bacilli;Lactobacillales;Lactobacillaceae;Fructobacillus;";"0.0";"0";"23";"23";"0";"23";"0";"448455";"49698"
;"SILVA (only NR);Bacteria;Bacillota;Bacilli;Lactobacillales;Lactobacillaceae;Furfurilactobacillus;";"0.0";"0";"12";"12";"0";"12";"0";"448466";"49698"
;"SILVA (only NR);Bacteria;Bacillota;Bacilli;Lactobacillales;Lactobacillaceae;HT002;";"0.0";"0";"12";"12";"0";"12";"0";"448466";"49698"
;"SILVA (only NR);Bacteria;Bacillota;Bacilli;Lactobacillales;Lactobacillaceae;Holzapfeliella;";"0.0";"0";"1";"1";"0";"1";"0";"448477";"49698"
;"SILVA (only NR);Bacteria;Bacillota;Bacilli;Lactobacillales;Lactobacillaceae;Incertae Sedis;";"0.0";"0";"14";"14";"0";"14";"0";"448464";"49698"
;"SILVA (only NR);Bacteria;Bacillota;Bacilli;Lactobacillales;Lactobacillaceae;Lacticaseibacillus;";"0.0";"0";"411";"410";"0";"410";"1";"448068";"49698"
;"SILVA (only NR);Bacteria;Bacillota;Bacilli;Lactobacillales;Lactobacillaceae;Lactiplantibacillus;";"0.0";"0";"671";"670";"0";"670";"1";"447808";"49698"
;"SILVA (only NR);Bacteria;Bacillota;Bacilli;Lactobacillales;Lactobacillaceae;Lactobacillus;";"0.0";"0";"1068";"1068";"0";"1068";"0";"447410";"49698"
;"SILVA (only NR);Bacteria;Bacillota;Bacilli;Lactobacillales;Lactobacillaceae;Lapidilactobacillus;";"0.0";"0";"4";"4";"0";"4";"0";"448474";"49698"
;"SILVA (only NR);Bacteria;Bacillota;Bacilli;Lactobacillales;Lactobacillaceae;Latilactobacillus;";"0.0";"0";"130";"130";"0";"130";"0";"448348";"49698"
;"SILVA (only NR);Bacteria;Bacillota;Bacilli;Lactobacillales;Lactobacillaceae;Lentilactobacillus;";"0.0";"0";"120";"120";"0";"120";"0";"448358";"49698"
;"SILVA (only NR);Bacteria;Bacillota;Bacilli;Lactobacillales;Lactobacillaceae;Leuconostoc;";"0.0";"0";"336";"336";"0";"336";"0";"448142";"49698"
;"SILVA (only NR);Bacteria;Bacillota;Bacilli;Lactobacillales;Lactobacillaceae;Levilactobacillus;";"0.0";"0";"158";"158";"0";"158";"0";"448320";"49698"
;"SILVA (only NR);Bacteria;Bacillota;Bacilli;Lactobacillales;Lactobacillaceae;Ligilactobacillus;";"0.0";"0";"328";"328";"0";"328";"0";"448150";"49698"
;"SILVA (only NR);Bacteria;Bacillota;Bacilli;Lactobacillales;Lactobacillaceae;Limosilactobacillus;";"0.0";"0";"616";"615";"0";"615";"1";"447863";"49698"
;"SILVA (only NR);Bacteria;Bacillota;Bacilli;Lactobacillales;Lactobacillaceae;Liquorilactobacillus;";"0.0";"0";"37";"37";"0";"37";"0";"448441";"49698"
;"SILVA (only NR);Bacteria;Bacillota;Bacilli;Lactobacillales;Lactobacillaceae;Loigolactobacillus;";"0.0";"0";"45";"45";"0";"45";"0";"448433";"49698"
;"SILVA (only NR);Bacteria;Bacillota;Bacilli;Lactobacillales;Lactobacillaceae;Oenococcus;";"0.0";"0";"16";"16";"0";"16";"0";"448462";"49698"
;"SILVA (only NR);Bacteria;Bacillota;Bacilli;Lactobacillales;Lactobacillaceae;Paralactobacillus;";"0.0";"0";"3";"3";"0";"3";"0";"448475";"49698"
;"SILVA (only NR);Bacteria;Bacillota;Bacilli;Lactobacillales;Lactobacillaceae;Paucilactobacillus;";"0.0";"0";"25";"25";"0";"25";"0";"448453";"49698"
;"SILVA (only NR);Bacteria;Bacillota;Bacilli;Lactobacillales;Lactobacillaceae;Pediococcus;";"0.0";"0";"229";"228";"0";"228";"1";"448250";"49698"
;"SILVA (only NR);Bacteria;Bacillota;Bacilli;Lactobacillales;Lactobacillaceae;Periweissella;";"0.0";"0";"8";"8";"0";"8";"0";"448470";"49698"
;"SILVA (only NR);Bacteria;Bacillota;Bacilli;Lactobacillales;Lactobacillaceae;Schleiferilactobacillus;";"0.0";"0";"14";"14";"0";"14";"0";"448464";"49698"
;"SILVA (only NR);Bacteria;Bacillota;Bacilli;Lactobacillales;Lactobacillaceae;Secundilactobacillus;";"0.0";"0";"30";"30";"0";"30";"0";"448448";"49698"
;"SILVA (only NR);Bacteria;Bacillota;Bacilli;Lactobacillales;Lactobacillaceae;Weissella;";"0.0";"0";"248";"248";"0";"248";"0";"448230";"49698"
;"SILVA (only NR);Bacteria;Bacillota;Bacilli;Lactobacillales;Lactobacillaceae;[Bacillus];";"0.0";"0";"1";"1";"0";"1";"0";"448477";"49698"
;"SILVA (only NR);Bacteria;Bacillota;Bacilli;Lactobacillales;Listeriaceae;";"0.0";"0";"337";"337";"0";"337";"0";"448141";"49698"
;"SILVA (only NR);Bacteria;Bacillota;Bacilli;Lactobacillales;Listeriaceae;Brochothrix;";"0.0";"0";"30";"30";"0";"30";"0";"448448";"49698"
;"SILVA (only NR);Bacteria;Bacillota;Bacilli;Lactobacillales;Listeriaceae;Listeria;";"0.0";"0";"307";"307";"0";"307";"0";"448171";"49698"
;"SILVA (only NR);Bacteria;Bacillota;Bacilli;Lactobacillales;P5D1-392;";"0.0";"0";"22";"22";"0";"22";"0";"448456";"49698"
;"SILVA (only NR);Bacteria;Bacillota;Bacilli;Lactobacillales;P5D1-392;Incertae Sedis;";"0.0";"0";"22";"22";"0";"22";"0";"448456";"49698"
;"SILVA (only NR);Bacteria;Bacillota;Bacilli;Lactobacillales;Streptococcaceae;";"0.0";"0";"5371";"5371";"0";"5371";"0";"443107";"49698"
;"SILVA (only NR);Bacteria;Bacillota;Bacilli;Lactobacillales;Streptococcaceae;Floricoccus;";"0.0";"0";"5";"5";"0";"5";"0";"448473";"49698"
;"SILVA (only NR);Bacteria;Bacillota;Bacilli;Lactobacillales;Streptococcaceae;Lactococcus;";"0.0";"0";"420";"420";"0";"420";"0";"448058";"49698"
;"SILVA (only NR);Bacteria;Bacillota;Bacilli;Lactobacillales;Streptococcaceae;Lactovum;";"0.0";"0";"15";"15";"0";"15";"0";"448463";"49698"
;"SILVA (only NR);Bacteria;Bacillota;Bacilli;Lactobacillales;Streptococcaceae;Pilibacter;";"0.0";"0";"7";"7";"0";"7";"0";"448471";"49698"
;"SILVA (only NR);Bacteria;Bacillota;Bacilli;Lactobacillales;Streptococcaceae;Streptococcus;";"0.0";"0";"4924";"4924";"0";"4924";"0";"443554";"49698"
;"SILVA (only NR);Bacteria;Bacillota;Bacilli;Lactobacillales;Vagococcaceae;";"0.0";"0";"46";"46";"0";"46";"0";"448432";"49698"
;"SILVA (only NR);Bacteria;Bacillota;Bacilli;Lactobacillales;Vagococcaceae;Vagococcus;";"0.0";"0";"46";"46";"0";"46";"0";"448432";"49698"
;"SILVA (only NR);Bacteria;Bacillota;Bacilli;Mycoplasmatales;";"0.0";"0";"1050";"1050";"0";"1050";"0";"447428";"49698"
;"SILVA (only NR);Bacteria;Bacillota;Bacilli;Mycoplasmatales;Mycoplasmataceae;";"0.0";"0";"1050";"1050";"0";"1050";"0";"447428";"49698"
;"SILVA (only NR);Bacteria;Bacillota;Bacilli;Mycoplasmatales;Mycoplasmataceae;Candidatus Bacilloplasma;";"0.0";"0";"13";"13";"0";"13";"0";"448465";"49698"
;"SILVA (only NR);Bacteria;Bacillota;Bacilli;Mycoplasmatales;Mycoplasmataceae;Candidatus Hepatoplasma;";"0.0";"0";"34";"34";"0";"34";"0";"448444";"49698"
;"SILVA (only NR);Bacteria;Bacillota;Bacilli;Mycoplasmatales;Mycoplasmataceae;Candidatus Lumbricincola;";"0.0";"0";"5";"5";"0";"5";"0";"448473";"49698"
;"SILVA (only NR);Bacteria;Bacillota;Bacilli;Mycoplasmatales;Mycoplasmataceae;Candidatus Spiroplasma;";"0.0";"0";"2";"2";"0";"2";"0";"448476";"49698"
;"SILVA (only NR);Bacteria;Bacillota;Bacilli;Mycoplasmatales;Mycoplasmataceae;Entomoplasma;";"0.0";"0";"5";"5";"0";"5";"0";"448473";"49698"
;"SILVA (only NR);Bacteria;Bacillota;Bacilli;Mycoplasmatales;Mycoplasmataceae;Eperythrozoon;";"0.0";"0";"90";"90";"0";"90";"0";"448388";"49698"
;"SILVA (only NR);Bacteria;Bacillota;Bacilli;Mycoplasmatales;Mycoplasmataceae;Incertae Sedis;";"0.0";"0";"16";"16";"0";"16";"0";"448462";"49698"
;"SILVA (only NR);Bacteria;Bacillota;Bacilli;Mycoplasmatales;Mycoplasmataceae;Malacoplasma;";"0.0";"0";"13";"13";"0";"13";"0";"448465";"49698"
;"SILVA (only NR);Bacteria;Bacillota;Bacilli;Mycoplasmatales;Mycoplasmataceae;Mesomycoplasma;";"0.0";"0";"55";"55";"0";"55";"0";"448423";"49698"
;"SILVA (only NR);Bacteria;Bacillota;Bacilli;Mycoplasmatales;Mycoplasmataceae;Mesoplasma;";"0.0";"0";"48";"48";"0";"48";"0";"448430";"49698"
;"SILVA (only NR);Bacteria;Bacillota;Bacilli;Mycoplasmatales;Mycoplasmataceae;Metamycoplasma;";"0.0";"0";"2";"2";"0";"2";"0";"448476";"49698"
;"SILVA (only NR);Bacteria;Bacillota;Bacilli;Mycoplasmatales;Mycoplasmataceae;Mycoplasma;";"0.0";"0";"183";"183";"0";"183";"0";"448295";"49698"
;"SILVA (only NR);Bacteria;Bacillota;Bacilli;Mycoplasmatales;Mycoplasmataceae;Mycoplasmoides;";"0.0";"0";"91";"91";"0";"91";"0";"448387";"49698"
;"SILVA (only NR);Bacteria;Bacillota;Bacilli;Mycoplasmatales;Mycoplasmataceae;Mycoplasmopsis;";"0.0";"0";"173";"173";"0";"173";"0";"448305";"49698"
;"SILVA (only NR);Bacteria;Bacillota;Bacilli;Mycoplasmatales;Mycoplasmataceae;Spiroplasma;";"0.0";"0";"154";"154";"0";"154";"0";"448324";"49698"
;"SILVA (only NR);Bacteria;Bacillota;Bacilli;Mycoplasmatales;Mycoplasmataceae;Ureaplasma;";"0.0";"0";"107";"107";"0";"107";"0";"448371";"49698"
;"SILVA (only NR);Bacteria;Bacillota;Bacilli;Mycoplasmatales;Mycoplasmataceae;Williamsoniiplasma;";"0.0";"0";"6";"6";"0";"6";"0";"448472";"49698"
;"SILVA (only NR);Bacteria;Bacillota;Bacilli;Mycoplasmatales;Mycoplasmataceae;[Mycoplasma] group;";"0.0";"0";"42";"42";"0";"42";"0";"448436";"49698"
;"SILVA (only NR);Bacteria;Bacillota;Bacilli;Mycoplasmatales;Mycoplasmataceae;type III;";"0.0";"0";"11";"11";"0";"11";"0";"448467";"49698"
;"SILVA (only NR);Bacteria;Bacillota;Bacilli;Paenibacillales;";"0.0";"0";"2551";"2550";"0";"2550";"1";"445928";"49698"
;"SILVA (only NR);Bacteria;Bacillota;Bacilli;Paenibacillales;Paenibacillaceae;";"0.0";"0";"2551";"2550";"0";"2550";"1";"445928";"49698"
;"SILVA (only NR);Bacteria;Bacillota;Bacilli;Paenibacillales;Paenibacillaceae;Ammoniibacillus;";"0.0";"0";"4";"4";"0";"4";"0";"448474";"49698"
;"SILVA (only NR);Bacteria;Bacillota;Bacilli;Paenibacillales;Paenibacillaceae;Ammoniphilus;";"0.0";"0";"24";"24";"0";"24";"0";"448454";"49698"
;"SILVA (only NR);Bacteria;Bacillota;Bacilli;Paenibacillales;Paenibacillaceae;Chengkuizengella;";"0.0";"0";"4";"4";"0";"4";"0";"448474";"49698"
;"SILVA (only NR);Bacteria;Bacillota;Bacilli;Paenibacillales;Paenibacillaceae;Cohnella;";"0.0";"0";"154";"153";"0";"153";"1";"448325";"49698"
;"SILVA (only NR);Bacteria;Bacillota;Bacilli;Paenibacillales;Paenibacillaceae;Fontibacillus;";"0.0";"0";"9";"9";"0";"9";"0";"448469";"49698"
;"SILVA (only NR);Bacteria;Bacillota;Bacilli;Paenibacillales;Paenibacillaceae;Gorillibacterium;";"0.0";"0";"3";"3";"0";"3";"0";"448475";"49698"
;"SILVA (only NR);Bacteria;Bacillota;Bacilli;Paenibacillales;Paenibacillaceae;Incertae Sedis;";"0.0";"0";"36";"36";"0";"36";"0";"448442";"49698"
;"SILVA (only NR);Bacteria;Bacillota;Bacilli;Paenibacillales;Paenibacillaceae;Marinicrinis;";"0.0";"0";"4";"4";"0";"4";"0";"448474";"49698"
;"SILVA (only NR);Bacteria;Bacillota;Bacilli;Paenibacillales;Paenibacillaceae;Oxalophagus;";"0.0";"0";"3";"3";"0";"3";"0";"448475";"49698"
;"SILVA (only NR);Bacteria;Bacillota;Bacilli;Paenibacillales;Paenibacillaceae;Paenibacillus;";"0.0";"0";"2253";"2253";"0";"2253";"0";"446225";"49698"
;"SILVA (only NR);Bacteria;Bacillota;Bacilli;Paenibacillales;Paenibacillaceae;Paludirhabdus;";"0.0";"0";"2";"2";"0";"2";"0";"448476";"49698"
;"SILVA (only NR);Bacteria;Bacillota;Bacilli;Paenibacillales;Paenibacillaceae;Saccharibacillus;";"0.0";"0";"18";"18";"0";"18";"0";"448460";"49698"
;"SILVA (only NR);Bacteria;Bacillota;Bacilli;Paenibacillales;Paenibacillaceae;Thermobacillus;";"0.0";"0";"32";"32";"0";"32";"0";"448446";"49698"
;"SILVA (only NR);Bacteria;Bacillota;Bacilli;Paenibacillales;Paenibacillaceae;Xylanibacillus;";"0.0";"0";"5";"5";"0";"5";"0";"448473";"49698"
;"SILVA (only NR);Bacteria;Bacillota;Bacilli;RF39;";"0.0";"0";"635";"635";"0";"635";"0";"447843";"49698"
;"SILVA (only NR);Bacteria;Bacillota;Bacilli;RF39;Incertae Sedis;";"0.0";"0";"635";"635";"0";"635";"0";"447843";"49698"
;"SILVA (only NR);Bacteria;Bacillota;Bacilli;RF39;Incertae Sedis;Incertae Sedis;";"0.0";"0";"635";"635";"0";"635";"0";"447843";"49698"
;"SILVA (only NR);Bacteria;Bacillota;Bacilli;RsaHf231;";"0.0";"0";"8";"8";"0";"8";"0";"448470";"49698"
;"SILVA (only NR);Bacteria;Bacillota;Bacilli;RsaHf231;Incertae Sedis;";"0.0";"0";"8";"8";"0";"8";"0";"448470";"49698"
;"SILVA (only NR);Bacteria;Bacillota;Bacilli;RsaHf231;Incertae Sedis;Incertae Sedis;";"0.0";"0";"8";"8";"0";"8";"0";"448470";"49698"
;"SILVA (only NR);Bacteria;Bacillota;Bacilli;Staphylococcales;";"0.0";"0";"4825";"4825";"0";"4825";"0";"443653";"49698"
;"SILVA (only NR);Bacteria;Bacillota;Bacilli;Staphylococcales;Gemellaceae;";"0.0";"0";"355";"355";"0";"355";"0";"448123";"49698"
;"SILVA (only NR);Bacteria;Bacillota;Bacilli;Staphylococcales;Gemellaceae;Gemella;";"0.0";"0";"355";"355";"0";"355";"0";"448123";"49698"
;"SILVA (only NR);Bacteria;Bacillota;Bacilli;Staphylococcales;Staphylococcaceae;";"0.0";"0";"4470";"4470";"0";"4470";"0";"444008";"49698"
;"SILVA (only NR);Bacteria;Bacillota;Bacilli;Staphylococcales;Staphylococcaceae;Aliicoccus;";"0.0";"0";"4";"4";"0";"4";"0";"448474";"49698"
;"SILVA (only NR);Bacteria;Bacillota;Bacilli;Staphylococcales;Staphylococcaceae;Auricoccus-Abyssicoccus;";"0.0";"0";"5";"5";"0";"5";"0";"448473";"49698"
;"SILVA (only NR);Bacteria;Bacillota;Bacilli;Staphylococcales;Staphylococcaceae;Corticicoccus;";"0.0";"0";"2";"2";"0";"2";"0";"448476";"49698"
;"SILVA (only NR);Bacteria;Bacillota;Bacilli;Staphylococcales;Staphylococcaceae;Incertae Sedis;";"0.0";"0";"7";"7";"0";"7";"0";"448471";"49698"
;"SILVA (only NR);Bacteria;Bacillota;Bacilli;Staphylococcales;Staphylococcaceae;Jeotgalicoccus;";"0.0";"0";"60";"60";"0";"60";"0";"448418";"49698"
;"SILVA (only NR);Bacteria;Bacillota;Bacilli;Staphylococcales;Staphylococcaceae;Macrococcus;";"0.0";"0";"36";"36";"0";"36";"0";"448442";"49698"
;"SILVA (only NR);Bacteria;Bacillota;Bacilli;Staphylococcales;Staphylococcaceae;Mammaliicoccus;";"0.0";"0";"148";"148";"0";"148";"0";"448330";"49698"
;"SILVA (only NR);Bacteria;Bacillota;Bacilli;Staphylococcales;Staphylococcaceae;Nosocomiicoccus;";"0.0";"0";"18";"18";"0";"18";"0";"448460";"49698"
;"SILVA (only NR);Bacteria;Bacillota;Bacilli;Staphylococcales;Staphylococcaceae;Salinicoccus;";"0.0";"0";"69";"69";"0";"69";"0";"448409";"49698"
;"SILVA (only NR);Bacteria;Bacillota;Bacilli;Staphylococcales;Staphylococcaceae;Staphylococcus;";"0.0";"0";"4121";"4121";"0";"4121";"0";"444357";"49698"
;"SILVA (only NR);Bacteria;Bacillota;Bacilli;Thermicanales;";"0.0";"0";"41";"41";"0";"41";"0";"448437";"49698"
;"SILVA (only NR);Bacteria;Bacillota;Bacilli;Thermicanales;Thermicanaceae;";"0.0";"0";"41";"41";"0";"41";"0";"448437";"49698"
;"SILVA (only NR);Bacteria;Bacillota;Bacilli;Thermicanales;Thermicanaceae;Hydrogenibacillus;";"0.0";"0";"5";"5";"0";"5";"0";"448473";"49698"
;"SILVA (only NR);Bacteria;Bacillota;Bacilli;Thermicanales;Thermicanaceae;Thermicanus;";"0.0";"0";"36";"36";"0";"36";"0";"448442";"49698"
;"SILVA (only NR);Bacteria;Bacillota;Bacilli;Thermoactinomycetales;";"0.0";"0";"183";"183";"0";"183";"0";"448295";"49698"
;"SILVA (only NR);Bacteria;Bacillota;Bacilli;Thermoactinomycetales;Thermoactinomycetaceae;";"0.0";"0";"183";"183";"0";"183";"0";"448295";"49698"
;"SILVA (only NR);Bacteria;Bacillota;Bacilli;Thermoactinomycetales;Thermoactinomycetaceae;Baia;";"0.0";"0";"1";"1";"0";"1";"0";"448477";"49698"
;"SILVA (only NR);Bacteria;Bacillota;Bacilli;Thermoactinomycetales;Thermoactinomycetaceae;Croceifilum;";"0.0";"0";"1";"1";"0";"1";"0";"448477";"49698"
;"SILVA (only NR);Bacteria;Bacillota;Bacilli;Thermoactinomycetales;Thermoactinomycetaceae;Desmospora;";"0.0";"0";"2";"2";"0";"2";"0";"448476";"49698"
;"SILVA (only NR);Bacteria;Bacillota;Bacilli;Thermoactinomycetales;Thermoactinomycetaceae;Geothermomicrobium;";"0.0";"0";"4";"4";"0";"4";"0";"448474";"49698"
;"SILVA (only NR);Bacteria;Bacillota;Bacilli;Thermoactinomycetales;Thermoactinomycetaceae;Hazenella;";"0.0";"0";"3";"3";"0";"3";"0";"448475";"49698"
;"SILVA (only NR);Bacteria;Bacillota;Bacilli;Thermoactinomycetales;Thermoactinomycetaceae;Incertae Sedis;";"0.0";"0";"24";"24";"0";"24";"0";"448454";"49698"
;"SILVA (only NR);Bacteria;Bacillota;Bacilli;Thermoactinomycetales;Thermoactinomycetaceae;Kroppenstedtia;";"0.0";"0";"13";"13";"0";"13";"0";"448465";"49698"
;"SILVA (only NR);Bacteria;Bacillota;Bacilli;Thermoactinomycetales;Thermoactinomycetaceae;Laceyella;";"0.0";"0";"17";"17";"0";"17";"0";"448461";"49698"
;"SILVA (only NR);Bacteria;Bacillota;Bacilli;Thermoactinomycetales;Thermoactinomycetaceae;Lihuaxuella;";"0.0";"0";"3";"3";"0";"3";"0";"448475";"49698"
;"SILVA (only NR);Bacteria;Bacillota;Bacilli;Thermoactinomycetales;Thermoactinomycetaceae;Marininema;";"0.0";"0";"2";"2";"0";"2";"0";"448476";"49698"
;"SILVA (only NR);Bacteria;Bacillota;Bacilli;Thermoactinomycetales;Thermoactinomycetaceae;Marinithermofilum;";"0.0";"0";"2";"2";"0";"2";"0";"448476";"49698"
;"SILVA (only NR);Bacteria;Bacillota;Bacilli;Thermoactinomycetales;Thermoactinomycetaceae;Mechercharimyces;";"0.0";"0";"4";"4";"0";"4";"0";"448474";"49698"
;"SILVA (only NR);Bacteria;Bacillota;Bacilli;Thermoactinomycetales;Thermoactinomycetaceae;Melghirimyces;";"0.0";"0";"3";"3";"0";"3";"0";"448475";"49698"
;"SILVA (only NR);Bacteria;Bacillota;Bacilli;Thermoactinomycetales;Thermoactinomycetaceae;Novibacillus;";"0.0";"0";"7";"7";"0";"7";"0";"448471";"49698"
;"SILVA (only NR);Bacteria;Bacillota;Bacilli;Thermoactinomycetales;Thermoactinomycetaceae;Paludifilum;";"0.0";"0";"2";"2";"0";"2";"0";"448476";"49698"
;"SILVA (only NR);Bacteria;Bacillota;Bacilli;Thermoactinomycetales;Thermoactinomycetaceae;Pasteuria;";"0.0";"0";"23";"23";"0";"23";"0";"448455";"49698"
;"SILVA (only NR);Bacteria;Bacillota;Bacilli;Thermoactinomycetales;Thermoactinomycetaceae;Planifilum;";"0.0";"0";"14";"14";"0";"14";"0";"448464";"49698"
;"SILVA (only NR);Bacteria;Bacillota;Bacilli;Thermoactinomycetales;Thermoactinomycetaceae;Polycladomyces;";"0.0";"0";"3";"3";"0";"3";"0";"448475";"49698"
;"SILVA (only NR);Bacteria;Bacillota;Bacilli;Thermoactinomycetales;Thermoactinomycetaceae;Risungbinella;";"0.0";"0";"4";"4";"0";"4";"0";"448474";"49698"
;"SILVA (only NR);Bacteria;Bacillota;Bacilli;Thermoactinomycetales;Thermoactinomycetaceae;Salinithrix;";"0.0";"0";"1";"1";"0";"1";"0";"448477";"49698"
;"SILVA (only NR);Bacteria;Bacillota;Bacilli;Thermoactinomycetales;Thermoactinomycetaceae;Seinonella;";"0.0";"0";"2";"2";"0";"2";"0";"448476";"49698"
;"SILVA (only NR);Bacteria;Bacillota;Bacilli;Thermoactinomycetales;Thermoactinomycetaceae;Shimazuella;";"0.0";"0";"18";"18";"0";"18";"0";"448460";"49698"
;"SILVA (only NR);Bacteria;Bacillota;Bacilli;Thermoactinomycetales;Thermoactinomycetaceae;Staphylospora;";"0.0";"0";"1";"1";"0";"1";"0";"448477";"49698"
;"SILVA (only NR);Bacteria;Bacillota;Bacilli;Thermoactinomycetales;Thermoactinomycetaceae;Thermoactinomyces;";"0.0";"0";"20";"20";"0";"20";"0";"448458";"49698"
;"SILVA (only NR);Bacteria;Bacillota;Bacilli;Thermoactinomycetales;Thermoactinomycetaceae;Thermoflavimicrobium;";"0.0";"0";"7";"7";"0";"7";"0";"448471";"49698"
;"SILVA (only NR);Bacteria;Bacillota;Bacilli;Thermoactinomycetales;Thermoactinomycetaceae;Trigonala;";"0.0";"0";"2";"2";"0";"2";"0";"448476";"49698"
;"SILVA (only NR);Bacteria;Bacillota;Clostridia;";"0.0";"0";"50636";"50634";"0";"50634";"2";"397844";"49698"
;"SILVA (only NR);Bacteria;Bacillota;Clostridia;Caldicoprobacterales;";"0.0";"0";"121";"121";"0";"121";"0";"448357";"49698"
;"SILVA (only NR);Bacteria;Bacillota;Clostridia;Caldicoprobacterales;Caldicoprobacteraceae;";"0.0";"0";"121";"121";"0";"121";"0";"448357";"49698"
;"SILVA (only NR);Bacteria;Bacillota;Clostridia;Caldicoprobacterales;Caldicoprobacteraceae;Caldicoprobacter;";"0.0";"0";"121";"121";"0";"121";"0";"448357";"49698"
;"SILVA (only NR);Bacteria;Bacillota;Clostridia;Christensenellales;";"0.0";"0";"2472";"2472";"0";"2472";"0";"446006";"49698"
;"SILVA (only NR);Bacteria;Bacillota;Clostridia;Christensenellales;Christensenellaceae;";"0.0";"0";"2472";"2472";"0";"2472";"0";"446006";"49698"
;"SILVA (only NR);Bacteria;Bacillota;Clostridia;Christensenellales;Christensenellaceae;Christensenella;";"0.0";"0";"10";"10";"0";"10";"0";"448468";"49698"
;"SILVA (only NR);Bacteria;Bacillota;Clostridia;Christensenellales;Christensenellaceae;Christensenellaceae R-7 group;";"0.0";"0";"2301";"2301";"0";"2301";"0";"446177";"49698"
;"SILVA (only NR);Bacteria;Bacillota;Clostridia;Christensenellales;Christensenellaceae;Incertae Sedis;";"0.0";"0";"161";"161";"0";"161";"0";"448317";"49698"
;"SILVA (only NR);Bacteria;Bacillota;Clostridia;Clostridia UCG-014;";"0.0";"0";"1146";"1146";"0";"1146";"0";"447332";"49698"
;"SILVA (only NR);Bacteria;Bacillota;Clostridia;Clostridia UCG-014;Incertae Sedis;";"0.0";"0";"1146";"1146";"0";"1146";"0";"447332";"49698"
;"SILVA (only NR);Bacteria;Bacillota;Clostridia;Clostridia UCG-014;Incertae Sedis;Incertae Sedis;";"0.0";"0";"1146";"1146";"0";"1146";"0";"447332";"49698"
;"SILVA (only NR);Bacteria;Bacillota;Clostridia;Clostridia vadinBB60 group;";"0.0";"0";"432";"432";"0";"432";"0";"448046";"49698"
;"SILVA (only NR);Bacteria;Bacillota;Clostridia;Clostridia vadinBB60 group;Incertae Sedis;";"0.0";"0";"432";"432";"0";"432";"0";"448046";"49698"
;"SILVA (only NR);Bacteria;Bacillota;Clostridia;Clostridia vadinBB60 group;Incertae Sedis;Incertae Sedis;";"0.0";"0";"432";"432";"0";"432";"0";"448046";"49698"
;"SILVA (only NR);Bacteria;Bacillota;Clostridia;Clostridiales;";"0.0";"0";"2914";"2913";"0";"2913";"1";"445565";"49698"
;"SILVA (only NR);Bacteria;Bacillota;Clostridia;Clostridiales;Caloramatoraceae;";"0.0";"0";"247";"246";"0";"246";"1";"448232";"49698"
;"SILVA (only NR);Bacteria;Bacillota;Clostridia;Clostridiales;Caloramatoraceae;Caloramator;";"0.0";"0";"92";"92";"0";"92";"0";"448386";"49698"
;"SILVA (only NR);Bacteria;Bacillota;Clostridia;Clostridiales;Caloramatoraceae;Fervidicella;";"0.0";"0";"2";"2";"0";"2";"0";"448476";"49698"
;"SILVA (only NR);Bacteria;Bacillota;Clostridia;Clostridiales;Caloramatoraceae;Fonticella;";"0.0";"0";"66";"66";"0";"66";"0";"448412";"49698"
;"SILVA (only NR);Bacteria;Bacillota;Clostridia;Clostridiales;Caloramatoraceae;Incertae Sedis;";"0.0";"0";"44";"43";"0";"43";"1";"448435";"49698"
;"SILVA (only NR);Bacteria;Bacillota;Clostridia;Clostridiales;Caloramatoraceae;Thermobrachium;";"0.0";"0";"43";"43";"0";"43";"0";"448435";"49698"
;"SILVA (only NR);Bacteria;Bacillota;Clostridia;Clostridiales;Clostridiaceae;";"0.0";"0";"2571";"2571";"0";"2571";"0";"445907";"49698"
;"SILVA (only NR);Bacteria;Bacillota;Clostridia;Clostridiales;Clostridiaceae;Candidatus Arthromitus;";"0.0";"0";"34";"34";"0";"34";"0";"448444";"49698"
;"SILVA (only NR);Bacteria;Bacillota;Clostridia;Clostridiales;Clostridiaceae;Clostridium;";"0.0";"0";"2224";"2224";"0";"2224";"0";"446254";"49698"
;"SILVA (only NR);Bacteria;Bacillota;Clostridia;Clostridiales;Clostridiaceae;Haloimpatiens;";"0.0";"0";"20";"20";"0";"20";"0";"448458";"49698"
;"SILVA (only NR);Bacteria;Bacillota;Clostridia;Clostridiales;Clostridiaceae;Hathewaya;";"0.0";"0";"10";"10";"0";"10";"0";"448468";"49698"
;"SILVA (only NR);Bacteria;Bacillota;Clostridia;Clostridiales;Clostridiaceae;Incertae Sedis;";"0.0";"0";"40";"40";"0";"40";"0";"448438";"49698"
;"SILVA (only NR);Bacteria;Bacillota;Clostridia;Clostridiales;Clostridiaceae;Oceanirhabdus;";"0.0";"0";"3";"3";"0";"3";"0";"448475";"49698"
;"SILVA (only NR);Bacteria;Bacillota;Clostridia;Clostridiales;Clostridiaceae;Proteiniclasticum;";"0.0";"0";"63";"63";"0";"63";"0";"448415";"49698"
;"SILVA (only NR);Bacteria;Bacillota;Clostridia;Clostridiales;Clostridiaceae;Sarcina;";"0.0";"0";"168";"168";"0";"168";"0";"448310";"49698"
;"SILVA (only NR);Bacteria;Bacillota;Clostridia;Clostridiales;Clostridiaceae;Youngiibacter;";"0.0";"0";"9";"9";"0";"9";"0";"448469";"49698"
;"SILVA (only NR);Bacteria;Bacillota;Clostridia;Clostridiales;Incertae Sedis;";"0.0";"0";"34";"34";"0";"34";"0";"448444";"49698"
;"SILVA (only NR);Bacteria;Bacillota;Clostridia;Clostridiales;Incertae Sedis;Incertae Sedis;";"0.0";"0";"34";"34";"0";"34";"0";"448444";"49698"
;"SILVA (only NR);Bacteria;Bacillota;Clostridia;Clostridiales;Oxobacteraceae;";"0.0";"0";"62";"62";"0";"62";"0";"448416";"49698"
;"SILVA (only NR);Bacteria;Bacillota;Clostridia;Clostridiales;Oxobacteraceae;Oxobacter;";"0.0";"0";"62";"62";"0";"62";"0";"448416";"49698"
;"SILVA (only NR);Bacteria;Bacillota;Clostridia;Eubacteriales;";"0.0";"0";"247";"247";"0";"247";"0";"448231";"49698"
;"SILVA (only NR);Bacteria;Bacillota;Clostridia;Eubacteriales;Alkalibacteraceae;";"0.0";"0";"15";"15";"0";"15";"0";"448463";"49698"
;"SILVA (only NR);Bacteria;Bacillota;Clostridia;Eubacteriales;Alkalibacteraceae;Alkalibacter;";"0.0";"0";"10";"10";"0";"10";"0";"448468";"49698"
;"SILVA (only NR);Bacteria;Bacillota;Clostridia;Eubacteriales;Alkalibacteraceae;Alkalibaculum;";"0.0";"0";"5";"5";"0";"5";"0";"448473";"49698"
;"SILVA (only NR);Bacteria;Bacillota;Clostridia;Eubacteriales;Anaerofustaceae;";"0.0";"0";"37";"37";"0";"37";"0";"448441";"49698"
;"SILVA (only NR);Bacteria;Bacillota;Clostridia;Eubacteriales;Anaerofustaceae;Anaerofustis;";"0.0";"0";"37";"37";"0";"37";"0";"448441";"49698"
;"SILVA (only NR);Bacteria;Bacillota;Clostridia;Eubacteriales;Eubacteriaceae;";"0.0";"0";"177";"177";"0";"177";"0";"448301";"49698"
;"SILVA (only NR);Bacteria;Bacillota;Clostridia;Eubacteriales;Eubacteriaceae;Acetobacterium;";"0.0";"0";"92";"92";"0";"92";"0";"448386";"49698"
;"SILVA (only NR);Bacteria;Bacillota;Clostridia;Eubacteriales;Eubacteriaceae;Eubacterium;";"0.0";"0";"56";"56";"0";"56";"0";"448422";"49698"
;"SILVA (only NR);Bacteria;Bacillota;Clostridia;Eubacteriales;Eubacteriaceae;Incertae Sedis;";"0.0";"0";"15";"15";"0";"15";"0";"448463";"49698"
;"SILVA (only NR);Bacteria;Bacillota;Clostridia;Eubacteriales;Eubacteriaceae;Pseudoramibacter;";"0.0";"0";"14";"14";"0";"14";"0";"448464";"49698"
;"SILVA (only NR);Bacteria;Bacillota;Clostridia;Eubacteriales;Garciellaceae;";"0.0";"0";"18";"18";"0";"18";"0";"448460";"49698"
;"SILVA (only NR);Bacteria;Bacillota;Clostridia;Eubacteriales;Garciellaceae;Garciella;";"0.0";"0";"8";"8";"0";"8";"0";"448470";"49698"
;"SILVA (only NR);Bacteria;Bacillota;Clostridia;Eubacteriales;Garciellaceae;Irregularibacter;";"0.0";"0";"9";"9";"0";"9";"0";"448469";"49698"
;"SILVA (only NR);Bacteria;Bacillota;Clostridia;Eubacteriales;Garciellaceae;Rhabdanaerobium;";"0.0";"0";"1";"1";"0";"1";"0";"448477";"49698"
;"SILVA (only NR);Bacteria;Bacillota;Clostridia;Incertae Sedis;";"0.0";"0";"246";"246";"0";"246";"0";"448232";"49698"
;"SILVA (only NR);Bacteria;Bacillota;Clostridia;Incertae Sedis;Gracilibacteraceae;";"0.0";"0";"52";"52";"0";"52";"0";"448426";"49698"
;"SILVA (only NR);Bacteria;Bacillota;Clostridia;Incertae Sedis;Gracilibacteraceae;Gracilibacter;";"0.0";"0";"52";"52";"0";"52";"0";"448426";"49698"
;"SILVA (only NR);Bacteria;Bacillota;Clostridia;Incertae Sedis;Incertae Sedis;";"0.0";"0";"194";"194";"0";"194";"0";"448284";"49698"
;"SILVA (only NR);Bacteria;Bacillota;Clostridia;Incertae Sedis;Incertae Sedis;Incertae Sedis;";"0.0";"0";"98";"98";"0";"98";"0";"448380";"49698"
;"SILVA (only NR);Bacteria;Bacillota;Clostridia;Incertae Sedis;Incertae Sedis;Lutispora;";"0.0";"0";"96";"96";"0";"96";"0";"448382";"49698"
;"SILVA (only NR);Bacteria;Bacillota;Clostridia;Lachnospirales;";"0.0";"0";"23121";"23120";"0";"23120";"1";"425358";"49698"
;"SILVA (only NR);Bacteria;Bacillota;Clostridia;Lachnospirales;Defluviitaleaceae;";"0.0";"0";"136";"136";"0";"136";"0";"448342";"49698"
;"SILVA (only NR);Bacteria;Bacillota;Clostridia;Lachnospirales;Defluviitaleaceae;Defluviitalea;";"0.0";"0";"33";"33";"0";"33";"0";"448445";"49698"
;"SILVA (only NR);Bacteria;Bacillota;Clostridia;Lachnospirales;Defluviitaleaceae;Defluviitaleaceae UCG-011;";"0.0";"0";"103";"103";"0";"103";"0";"448375";"49698"
;"SILVA (only NR);Bacteria;Bacillota;Clostridia;Lachnospirales;Incertae Sedis;";"0.0";"0";"11";"11";"0";"11";"0";"448467";"49698"
;"SILVA (only NR);Bacteria;Bacillota;Clostridia;Lachnospirales;Incertae Sedis;Incertae Sedis;";"0.0";"0";"11";"11";"0";"11";"0";"448467";"49698"
;"SILVA (only NR);Bacteria;Bacillota;Clostridia;Lachnospirales;Lachnospiraceae;";"0.0";"0";"22974";"22973";"0";"22973";"1";"425505";"49698"
;"SILVA (only NR);Bacteria;Bacillota;Clostridia;Lachnospirales;Lachnospiraceae;A2;";"0.0";"0";"175";"175";"0";"175";"0";"448303";"49698"
;"SILVA (only NR);Bacteria;Bacillota;Clostridia;Lachnospirales;Lachnospiraceae;ASF356;";"0.0";"0";"30";"30";"0";"30";"0";"448448";"49698"
;"SILVA (only NR);Bacteria;Bacillota;Clostridia;Lachnospirales;Lachnospiraceae;Acetatifactor;";"0.0";"0";"25";"25";"0";"25";"0";"448453";"49698"
;"SILVA (only NR);Bacteria;Bacillota;Clostridia;Lachnospirales;Lachnospiraceae;Acetitomaculum;";"0.0";"0";"182";"182";"0";"182";"0";"448296";"49698"
;"SILVA (only NR);Bacteria;Bacillota;Clostridia;Lachnospirales;Lachnospiraceae;Agathobacter;";"0.0";"0";"769";"769";"0";"769";"0";"447709";"49698"
;"SILVA (only NR);Bacteria;Bacillota;Clostridia;Lachnospirales;Lachnospiraceae;Anaerobium;";"0.0";"0";"3";"3";"0";"3";"0";"448475";"49698"
;"SILVA (only NR);Bacteria;Bacillota;Clostridia;Lachnospirales;Lachnospiraceae;Anaerobutyricum;";"0.0";"0";"448";"448";"0";"448";"0";"448030";"49698"
;"SILVA (only NR);Bacteria;Bacillota;Clostridia;Lachnospirales;Lachnospiraceae;Anaerocolumna;";"0.0";"0";"46";"46";"0";"46";"0";"448432";"49698"
;"SILVA (only NR);Bacteria;Bacillota;Clostridia;Lachnospirales;Lachnospiraceae;Anaeromicropila;";"0.0";"0";"10";"10";"0";"10";"0";"448468";"49698"
;"SILVA (only NR);Bacteria;Bacillota;Clostridia;Lachnospirales;Lachnospiraceae;Anaerosporobacter;";"0.0";"0";"10";"10";"0";"10";"0";"448468";"49698"
;"SILVA (only NR);Bacteria;Bacillota;Clostridia;Lachnospirales;Lachnospiraceae;Anaerostipes;";"0.0";"0";"483";"483";"0";"483";"0";"447995";"49698"
;"SILVA (only NR);Bacteria;Bacillota;Clostridia;Lachnospirales;Lachnospiraceae;Anaerotaenia;";"0.0";"0";"6";"6";"0";"6";"0";"448472";"49698"
;"SILVA (only NR);Bacteria;Bacillota;Clostridia;Lachnospirales;Lachnospiraceae;Anaerotignum;";"0.0";"0";"37";"37";"0";"37";"0";"448441";"49698"
;"SILVA (only NR);Bacteria;Bacillota;Clostridia;Lachnospirales;Lachnospiraceae;Blautia;";"0.0";"0";"3075";"3075";"0";"3075";"0";"445403";"49698"
;"SILVA (only NR);Bacteria;Bacillota;Clostridia;Lachnospirales;Lachnospiraceae;Butyribacter;";"0.0";"0";"376";"376";"0";"376";"0";"448102";"49698"
;"SILVA (only NR);Bacteria;Bacillota;Clostridia;Lachnospirales;Lachnospiraceae;Butyrivibrio;";"0.0";"0";"303";"303";"0";"303";"0";"448175";"49698"
;"SILVA (only NR);Bacteria;Bacillota;Clostridia;Lachnospirales;Lachnospiraceae;CAG-56;";"0.0";"0";"30";"30";"0";"30";"0";"448448";"49698"
;"SILVA (only NR);Bacteria;Bacillota;Clostridia;Lachnospirales;Lachnospiraceae;CHKCI001;";"0.0";"0";"5";"5";"0";"5";"0";"448473";"49698"
;"SILVA (only NR);Bacteria;Bacillota;Clostridia;Lachnospirales;Lachnospiraceae;Caecibacterium;";"0.0";"0";"4";"4";"0";"4";"0";"448474";"49698"
;"SILVA (only NR);Bacteria;Bacillota;Clostridia;Lachnospirales;Lachnospiraceae;Catenibacillus;";"0.0";"0";"8";"8";"0";"8";"0";"448470";"49698"
;"SILVA (only NR);Bacteria;Bacillota;Clostridia;Lachnospirales;Lachnospiraceae;Catonella;";"0.0";"0";"51";"51";"0";"51";"0";"448427";"49698"
;"SILVA (only NR);Bacteria;Bacillota;Clostridia;Lachnospirales;Lachnospiraceae;Cellulosilyticum;";"0.0";"0";"41";"41";"0";"41";"0";"448437";"49698"
;"SILVA (only NR);Bacteria;Bacillota;Clostridia;Lachnospirales;Lachnospiraceae;Coprococcus;";"0.0";"0";"372";"372";"0";"372";"0";"448106";"49698"
;"SILVA (only NR);Bacteria;Bacillota;Clostridia;Lachnospirales;Lachnospiraceae;Cuneatibacter;";"0.0";"0";"1";"1";"0";"1";"0";"448477";"49698"
;"SILVA (only NR);Bacteria;Bacillota;Clostridia;Lachnospirales;Lachnospiraceae;Dorea;";"0.0";"0";"409";"409";"0";"409";"0";"448069";"49698"
;"SILVA (only NR);Bacteria;Bacillota;Clostridia;Lachnospirales;Lachnospiraceae;Eisenbergiella;";"0.0";"0";"74";"74";"0";"74";"0";"448404";"49698"
;"SILVA (only NR);Bacteria;Bacillota;Clostridia;Lachnospirales;Lachnospiraceae;Enterocloster;";"0.0";"0";"452";"452";"0";"452";"0";"448026";"49698"
;"SILVA (only NR);Bacteria;Bacillota;Clostridia;Lachnospirales;Lachnospiraceae;Epulopiscium;";"0.0";"0";"193";"193";"0";"193";"0";"448285";"49698"
;"SILVA (only NR);Bacteria;Bacillota;Clostridia;Lachnospirales;Lachnospiraceae;Extibacter;";"0.0";"0";"195";"195";"0";"195";"0";"448283";"49698"
;"SILVA (only NR);Bacteria;Bacillota;Clostridia;Lachnospirales;Lachnospiraceae;FD2005;";"0.0";"0";"22";"22";"0";"22";"0";"448456";"49698"
;"SILVA (only NR);Bacteria;Bacillota;Clostridia;Lachnospirales;Lachnospiraceae;Faecalicatena;";"0.0";"0";"47";"47";"0";"47";"0";"448431";"49698"
[truncated: 13,386 more rows]
